# Supplementary material for: High-throughput sequencing analysis of a “hit and run” cell and animal model of KSHV tumorigenesis
Source: PLoS Pathog. 2020 Jun 30;16(6):e1008589. doi: 10.1371/journal.ppat.1008589 (PMC7357787; doi:10.1371/journal.ppat.1008589)
Supplement: S1 Table — Tab-A: Differential expressed genes (DEGs) between KSHV (+) and KSHV (-) cells. Tab-FEA1: pathway analysis of DEGs in Tab-A. Tab-B: Differential expressed genes (DEGs) between KSHV (+) tumors and KSHV (+) cells. Tab-FEA2: pathway analysis of DEGs in Tab-B. Tab-C: Differential expressed genes (DEGs) between KSHV (-) tumor cells and KSHV (-) tumors. Tab-FEA3: pathway analysis of DEGs in Tab-C. Tab-D: Differential expressed genes (DEGs) between KSHV (-) tumors and KSHV (+) tumors. Tab-FEA4: pathway analysis of DEGs in Tab-D. (XLSX) [file ppat.1008589.s005.xlsx]

## Sheet: A
Ensembl_ID	Gene_ID	Chromosome	Modulation	logFC	logCPM	PValue	FDR
ENSMUSG00000059336.10	Slc14a1	chr18	Down in KSHV-pos cells	4.22108	5.42908	1.29336e-05	0.00195407
ENSMUSG00000022032.10	Scara5	chr14	Down in KSHV-pos cells	4.10884	5.15394	2.35848e-08	9.68489e-06
ENSMUSG00000054863.8	Fam19a5	chr15	Down in KSHV-pos cells	3.87568	3.10978	1.41639e-07	4.12427e-05
ENSMUSG00000025432.7	Avil	chr10	Down in KSHV-pos cells	3.85775	3.32875	1.21081e-18	2.77017e-15
ENSMUSG00000026259.10	Ngef	chr1	Down in KSHV-pos cells	3.83907	6.0714	7.69608e-32	6.16264e-28
ENSMUSG00000026414.9	Tnnt2	chr1	Down in KSHV-pos cells	3.61184	4.25322	1.99965e-14	2.28746e-11
ENSMUSG00000097451.5	Rian	chr12	Down in KSHV-pos cells	3.51727	5.05381	7.2873e-08	2.38176e-05
ENSMUSG00000040260.7	Daam2	chr17	Down in KSHV-pos cells	3.49808	5.37596	3.12796e-19	1.00188e-15
ENSMUSG00000038264.7	Sema7a	chr9	Down in KSHV-pos cells	3.3322	7.29401	1.33959e-07	4.04784e-05
ENSMUSG00000053846.4	Lipg	chr18	Down in KSHV-pos cells	3.10987	4.12825	9.35377e-06	0.00148317
ENSMUSG00000091055.2	Siglec15	chr18	Down in KSHV-pos cells	3.05783	2.86056	1.31907e-05	0.00195973
ENSMUSG00000054013.5	Tmem179	chr12	Down in KSHV-pos cells	2.91379	2.33366	2.95558e-06	0.000570284
ENSMUSG00000043441.5	Gpr149	chr3	Down in KSHV-pos cells	2.7714	5.05431	2.47554e-08	9.91146e-06
ENSMUSG00000023913.13	Pla2g7	chr17	Down in KSHV-pos cells	2.65667	6.66765	1.84368e-11	1.5326e-08
ENSMUSG00000037940.11	Inpp4b	chr8	Down in KSHV-pos cells	2.56346	3.64948	1.65387e-05	0.00223962
ENSMUSG00000029765.11	Plxna4	chr6	Down in KSHV-pos cells	2.44738	4.93021	1.21067e-09	7.18109e-07
ENSMUSG00000040856.13	Dlk1	chr12	Down in KSHV-pos cells	2.36491	6.83466	1.53807e-20	6.15806e-17
ENSMUSG00000022788.12	Fgd4	chr16	Down in KSHV-pos cells	2.33959	4.80262	1.87387e-07	5.25702e-05
ENSMUSG00000042359.14	Osbpl6	chr2	Down in KSHV-pos cells	2.28331	3.29671	4.36073e-07	0.000102702
ENSMUSG00000019929.11	Dcn	chr10	Down in KSHV-pos cells	2.14066	8.9732	2.54181e-07	6.78453e-05
ENSMUSG00000020186.6	Csrp2	chr10	Down in KSHV-pos cells	2.0517	6.65322	1.78331e-09	9.5199e-07
ENSMUSG00000031808.6	Slc27a1	chr8	Down in KSHV-pos cells	2.04394	4.95881	1.18243e-08	5.11802e-06
ENSMUSG00000022885.11	St6gal1	chr16	Down in KSHV-pos cells	1.99358	5.78723	1.33554e-09	7.37543e-07
ENSMUSG00000067276.5	Capn6	chrX	Down in KSHV-pos cells	1.96856	6.51891	3.89134e-06	0.00070818
ENSMUSG00000032020.11	Ubash3b	chr9	Down in KSHV-pos cells	1.94116	5.04014	4.15861e-05	0.00469015
ENSMUSG00000020524.12	Gria1	chr11	Down in KSHV-pos cells	1.9232	4.79	1.43339e-05	0.00206809
ENSMUSG00000034488.10	Edil3	chr13	Down in KSHV-pos cells	1.91702	5.55126	1.90388e-07	5.25702e-05
ENSMUSG00000051379.8	Flrt3	chr2	Down in KSHV-pos cells	1.89342	3.98522	3.47861e-08	1.32643e-05
ENSMUSG00000046179.13	E2f8	chr7	Down in KSHV-pos cells	1.76	4.71871	6.79522e-11	4.92597e-08
ENSMUSG00000059901.8	Adamts14	chr10	Down in KSHV-pos cells	1.74316	5.15301	2.05188e-07	5.56963e-05
ENSMUSG00000027071.10	P2rx3	chr2	Down in KSHV-pos cells	1.73853	2.69739	2.00243e-05	0.00256551
ENSMUSG00000035493.9	Tgfbi	chr13	Down in KSHV-pos cells	1.72762	8.12404	3.15205e-05	0.00373926
ENSMUSG00000022265.6	Ank	chr15	Down in KSHV-pos cells	1.72113	8.92102	1.6518e-07	4.72385e-05
ENSMUSG00000032363.11	Adamts7	chr9	Down in KSHV-pos cells	1.71823	5.34636	1.35808e-05	0.00199539
ENSMUSG00000056758.10	Hmga2	chr10	Down in KSHV-pos cells	1.67061	7.95198	4.75479e-05	0.00525158
ENSMUSG00000025969.11	Nrp2	chr1	Down in KSHV-pos cells	1.65409	6.87427	1.0622e-07	3.27136e-05
ENSMUSG00000004105.7	Angptl2	chr2	Down in KSHV-pos cells	1.64275	8.62906	6.55416e-06	0.00108211
ENSMUSG00000026475.7	Rgs16	chr1	Down in KSHV-pos cells	1.63358	6.79199	4.31022e-06	0.000750307
ENSMUSG00000020023.13	Tmcc3	chr10	Down in KSHV-pos cells	1.60948	5.5313	8.58352e-07	0.000188308
ENSMUSG00000070348.4	Ccnd1	chr7	Down in KSHV-pos cells	1.58449	8.47683	4.00687e-07	9.57761e-05
ENSMUSG00000038816.10	Ctnnal1	chr4	Down in KSHV-pos cells	1.57162	5.27041	1.63319e-14	2.01196e-11
ENSMUSG00000020623.7	Map2k6	chr11	Down in KSHV-pos cells	1.52639	4.08759	5.15876e-05	0.00555107
ENSMUSG00000031827.8	Cotl1	chr8	Down in KSHV-pos cells	1.49631	6.68937	2.31437e-06	0.000457588
ENSMUSG00000052085.6	Dock8	chr19	Down in KSHV-pos cells	1.47786	5.77078	1.81144e-05	0.00239
ENSMUSG00000022114.4	Spry2	chr14	Down in KSHV-pos cells	1.46987	5.44695	8.29338e-07	0.00018447
ENSMUSG00000038267.10	Slc22a23	chr13	Down in KSHV-pos cells	1.46907	4.85428	3.91624e-08	1.39375e-05
ENSMUSG00000020099.7	Unc5b	chr10	Down in KSHV-pos cells	1.46839	6.46602	1.40846e-05	0.00205059
ENSMUSG00000026785.10	Pkn3	chr2	Down in KSHV-pos cells	1.41771	4.15215	2.58996e-05	0.00319063
ENSMUSG00000037824.5	Tspan14	chr14	Down in KSHV-pos cells	1.41637	5.44596	2.81442e-05	0.00338894
ENSMUSG00000039518.7	Cdsn	chr17	Down in KSHV-pos cells	1.33983	4.47558	7.07445e-11	4.92597e-08
ENSMUSG00000013089.11	Etv5	chr16	Down in KSHV-pos cells	1.33719	6.50406	4.55368e-06	0.000784164
ENSMUSG00000040488.12	Ltbp4	chr7	Down in KSHV-pos cells	1.32247	5.90793	2.96489e-07	7.53693e-05
ENSMUSG00000063506.9	Arhgap22	chr14	Down in KSHV-pos cells	1.31264	5.85742	1.23176e-05	0.0018968
ENSMUSG00000052688.8	5430435G22Rik	chr1	Down in KSHV-pos cells	1.28066	5.16799	1.62272e-05	0.00222119
ENSMUSG00000011256.12	Adam19	chr11	Down in KSHV-pos cells	1.27628	6.83719	1.66416e-05	0.00223962
ENSMUSG00000019960.7	Dusp6	chr10	Down in KSHV-pos cells	1.26039	7.53377	3.88004e-08	1.39375e-05
ENSMUSG00000046714.7	Foxc2	chr8	Down in KSHV-pos cells	1.25001	4.05332	9.33029e-05	0.00939778
ENSMUSG00000026158.7	Ogfrl1	chr1	Down in KSHV-pos cells	1.23312	5.49724	6.06782e-08	2.06758e-05
ENSMUSG00000078249.5	Hmga1-rs1	chr11	Down in KSHV-pos cells	1.21136	7.2037	5.14842e-07	0.000119496
ENSMUSG00000031647.6	Mfap3l	chr8	Down in KSHV-pos cells	1.20911	4.70694	1.06166e-07	3.27136e-05
ENSMUSG00000004562.12	Arhgef40	chr14	Down in KSHV-pos cells	1.19521	6.83923	3.22137e-06	0.000599886
ENSMUSG00000031788.9	Kifc3	chr8	Down in KSHV-pos cells	1.19503	6.0042	8.98739e-06	0.00145387
ENSMUSG00000046711.11	Hmga1	chr17	Down in KSHV-pos cells	1.18	7.78397	1.49504e-05	0.00213777
ENSMUSG00000032501.8	Trib1	chr15	Down in KSHV-pos cells	1.14465	5.81932	4.16619e-06	0.00074135
ENSMUSG00000028972.7	Car6	chr4	Down in KSHV-pos cells	1.13471	4.28392	9.57864e-08	3.06804e-05
ENSMUSG00000034765.6	Dusp5	chr19	Down in KSHV-pos cells	1.12033	5.16018	5.87738e-07	0.000134466
ENSMUSG00000030852.11	Tacc2	chr7	Down in KSHV-pos cells	1.10676	5.52892	5.16459e-05	0.00555107
ENSMUSG00000046324.8	Ermp1	chr19	Down in KSHV-pos cells	1.08681	6.74172	1.32158e-05	0.00195973
ENSMUSG00000026389.12	Steap3	chr1	Down in KSHV-pos cells	1.08117	7.04546	1.56921e-05	0.00216646
ENSMUSG00000022033.5	Pbk	chr14	Down in KSHV-pos cells	1.07305	5.84101	2.71955e-05	0.00329951
ENSMUSG00000026657.12	Frmd4a	chr2	Down in KSHV-pos cells	1.05256	6.64948	3.95301e-06	0.00071132
ENSMUSG00000022438.6	Parvb	chr15	Down in KSHV-pos cells	1.0514	5.13826	2.72746e-06	0.000532686
ENSMUSG00000022206.6	Npr3	chr15	Down in KSHV-pos cells	1.00209	5.27639	9.05711e-09	4.26616e-06
ENSMUSG00000015652.5	Steap1	chr5	Up in KSHV-pos cells	-1.00897	5.54041	6.26684e-08	2.0909e-05
ENSMUSG00000026069.11	Il1rl1	chr1	Up in KSHV-pos cells	-1.02387	8.97564	1.41536e-07	4.12427e-05
ENSMUSG00000029484.8	Anxa3	chr5	Up in KSHV-pos cells	-1.06063	7.02327	6.08213e-06	0.00101464
ENSMUSG00000021759.9	Ppap2a	chr13	Up in KSHV-pos cells	-1.07585	6.05606	6.47882e-05	0.00673755
ENSMUSG00000043336.10	Filip1l	chr16	Up in KSHV-pos cells	-1.07586	5.73768	1.552e-05	0.00216549
ENSMUSG00000022707.12	Gbe1	chr16	Up in KSHV-pos cells	-1.12613	4.97663	2.93617e-07	7.53693e-05
ENSMUSG00000045414.7	1190002N15Rik	chr9	Up in KSHV-pos cells	-1.12846	4.8845	2.18474e-05	0.00277365
ENSMUSG00000037892.9	Pcdh18	chr3	Up in KSHV-pos cells	-1.12848	6.59985	2.69841e-05	0.00329885
ENSMUSG00000025810.8	Nrp1	chr8	Up in KSHV-pos cells	-1.16273	7.39564	5.68019e-05	0.00598476
ENSMUSG00000032786.10	Alas1	chr9	Up in KSHV-pos cells	-1.17044	5.1351	6.01463e-05	0.0062957
ENSMUSG00000027208.10	Fgf7	chr2	Up in KSHV-pos cells	-1.19256	5.6087	1.69677e-06	0.000343971
ENSMUSG00000024066.8	Xdh	chr17	Up in KSHV-pos cells	-1.19966	7.18866	6.87297e-05	0.00710133
ENSMUSG00000023904.6	Hcfc1r1	chr17	Up in KSHV-pos cells	-1.22146	5.42255	2.71988e-07	7.1408e-05
ENSMUSG00000036533.8	Cdc42ep3	chr17	Up in KSHV-pos cells	-1.22802	5.85223	3.34064e-07	8.23082e-05
ENSMUSG00000031284.12	Pak3	chrX	Up in KSHV-pos cells	-1.23704	6.27503	1.81038e-06	0.000362415
ENSMUSG00000024646.9	Cyb5a	chr18	Up in KSHV-pos cells	-1.2517	6.01603	1.40913e-06	0.000296938
ENSMUSG00000029135.9	Fosl2	chr5	Up in KSHV-pos cells	-1.2872	7.47226	3.97866e-07	9.57761e-05
ENSMUSG00000070047.8	Fat1	chr8	Up in KSHV-pos cells	-1.29291	7.74126	1.55499e-05	0.00216549
ENSMUSG00000004040.12	Stat3	chr11	Up in KSHV-pos cells	-1.31253	7.67325	6.02428e-08	2.06758e-05
ENSMUSG00000019997.7	Ctgf	chr10	Up in KSHV-pos cells	-1.39745	8.05386	4.74553e-06	0.000808508
ENSMUSG00000045664.4	Cdc42ep2	chr19	Up in KSHV-pos cells	-1.40009	5.3035	4.63309e-09	2.31872e-06
ENSMUSG00000022894.5	Adamts5	chr16	Up in KSHV-pos cells	-1.42196	6.21571	4.26654e-06	0.000750307
ENSMUSG00000056749.7	Nfil3	chr13	Up in KSHV-pos cells	-1.45061	5.51527	3.40056e-08	1.32643e-05
ENSMUSG00000031762.6	Mt2	chr8	Up in KSHV-pos cells	-1.47284	6.30125	2.47298e-05	0.00307014
ENSMUSG00000071637.4	Cebpd	chr16	Up in KSHV-pos cells	-1.48872	5.65492	7.95894e-09	3.8625e-06
ENSMUSG00000020423.6	Btg2	chr1	Up in KSHV-pos cells	-1.51022	4.69892	1.07884e-05	0.00167745
ENSMUSG00000047747.9	Rnf150	chr8	Up in KSHV-pos cells	-1.51377	6.38825	3.62151e-05	0.00417255
ENSMUSG00000035284.9	Vps13c	chr9	Up in KSHV-pos cells	-1.51936	6.08318	9.62867e-06	0.0015118
ENSMUSG00000028195.3	Cyr61	chr3	Up in KSHV-pos cells	-1.52261	7.01263	4.35179e-10	2.78775e-07
ENSMUSG00000005124.5	Wisp1	chr15	Up in KSHV-pos cells	-1.5315	7.25945	3.68827e-08	1.37367e-05
ENSMUSG00000032531.11	Amotl2	chr9	Up in KSHV-pos cells	-1.55637	7.46373	3.51258e-05	0.00410613
ENSMUSG00000037411.6	Serpine1	chr5	Up in KSHV-pos cells	-1.57094	6.95325	4.28708e-10	2.78775e-07
ENSMUSG00000017002.10	Slpi	chr2	Up in KSHV-pos cells	-1.58896	5.98591	3.94171e-05	0.00450903
ENSMUSG00000028525.12	Pde4b	chr4	Up in KSHV-pos cells	-1.61291	5.64525	5.29212e-06	0.000892141
ENSMUSG00000045693.7	Nlrp4e	chr7	Up in KSHV-pos cells	-1.70898	3.35299	9.34066e-06	0.00148317
ENSMUSG00000042256.4	Ptchd4	chr17	Up in KSHV-pos cells	-1.76178	2.73019	9.94363e-05	0.00995296
ENSMUSG00000032625.10	Thsd7a	chr6	Up in KSHV-pos cells	-1.76863	4.6766	1.82067e-05	0.00239
ENSMUSG00000040133.2	Gpr176	chr2	Up in KSHV-pos cells	-1.78739	5.30649	1.55998e-06	0.000320296
ENSMUSG00000038112.11	AW551984	chr9	Up in KSHV-pos cells	-1.84552	5.06868	1.47647e-06	0.000307087
ENSMUSG00000008540.7	Mgst1	chr6	Up in KSHV-pos cells	-1.85784	5.77824	3.18717e-07	7.9754e-05
ENSMUSG00000021186.8	Fbln5	chr12	Up in KSHV-pos cells	-1.86079	6.57292	2.98188e-09	1.54048e-06
ENSMUSG00000036158.8	Prickle1	chr15	Up in KSHV-pos cells	-1.86732	4.99161	1.2646e-05	0.00192882
ENSMUSG00000039405.6	Prss23	chr7	Up in KSHV-pos cells	-1.99229	7.21989	1.05516e-08	4.82811e-06
ENSMUSG00000028128.9	F3	chr3	Up in KSHV-pos cells	-2.06167	5.58666	2.7365e-11	2.08691e-08
ENSMUSG00000005413.7	Hmox1	chr8	Up in KSHV-pos cells	-2.14887	6.55792	1.74038e-18	3.48403e-15
ENSMUSG00000024529.9	Lox	chr18	Up in KSHV-pos cells	-2.21864	9.23691	4.58548e-10	2.82448e-07
ENSMUSG00000028369.11	Svep1	chr4	Up in KSHV-pos cells	-2.37658	7.03335	1.93402e-05	0.00251815
ENSMUSG00000046743.6	Fat4	chr3	Up in KSHV-pos cells	-2.53409	6.54953	1.33106e-09	7.37543e-07
ENSMUSG00000091243.1	Vgll3	chr16	Up in KSHV-pos cells	-2.77713	4.67099	1.91396e-11	1.5326e-08
ENSMUSG00000022146.8	Osmr	chr15	Up in KSHV-pos cells	-2.78452	7.36861	1.41821e-24	7.57087e-21
ENSMUSG00000042659.10	Arrdc4	chr7	Up in KSHV-pos cells	-2.79762	4.58141	1.07286e-06	0.000232186
ENSMUSG00000022309.8	Angpt1	chr15	Up in KSHV-pos cells	-2.97768	4.54715	5.08636e-05	0.00554136
ENSMUSG00000032085.4	Tagln	chr9	Up in KSHV-pos cells	-3.04606	6.20896	1.21437e-06	0.000259309
ENSMUSG00000030468.8	Siglecg	chr7	Up in KSHV-pos cells	-3.08533	2.79895	1.11614e-08	4.96527e-06
ENSMUSG00000035373.2	Ccl7	chr11	Up in KSHV-pos cells	-3.28875	6.29739	3.05521e-06	0.00058249
ENSMUSG00000029409.4	U90926	chr5	Up in KSHV-pos cells	-3.37892	2.0414	1.97628e-05	0.00255243
ENSMUSG00000036334.8	Igsf10	chr3	Up in KSHV-pos cells	-3.42326	6.5269	4.9517e-12	4.40564e-09
ENSMUSG00000030790.10	Adm	chr7	Up in KSHV-pos cells	-3.42932	4.17899	5.17267e-16	7.53094e-13
ENSMUSG00000038393.10	Txnip	chr3	Up in KSHV-pos cells	-3.58363	7.70659	2.21987e-18	3.95014e-15
ENSMUSG00000052353.9	Cemip	chr7	Up in KSHV-pos cells	-3.8741	5.97277	1.37215e-14	1.83125e-11
ENSMUSG00000079018.6	Ly6c1	chr15	Up in KSHV-pos cells	-4.20631	4.86119	3.17709e-06	0.000598601
ENSMUSG00000075602.6	Ly6a	chr15	Up in KSHV-pos cells	-4.74215	7.21424	1.96247e-12	1.84877e-09
ENSMUSG00000040152.8	Thbs1	chr2	Up in KSHV-pos cells	-4.88526	9.17174	7.42825e-19	1.98272e-15
ENSMUSG00000032332.13	Col12a1	chr9	Up in KSHV-pos cells	-4.96142	10.1107	4.80645e-13	4.81096e-10
ENSMUSG00000024087.3	Cyp1b1	chr17	Up in KSHV-pos cells	-5.32328	6.50791	2.26124e-13	2.41425e-10
ENSMUSG00000043391.9	2510009E07Rik	chr16	Up in KSHV-pos cells	-5.93578	5.02675	8.05516e-05	0.00816477
ENSMUSG00000027832.5	Ptx3	chr3	Up in KSHV-pos cells	-5.99435	5.82881	6.11445e-41	9.79229e-37
ENSMUSG00000062995.8	Ica1	chr6	Up in KSHV-pos cells	-6.02746	2.6792	3.21147e-05	0.00378174
GQ994935-ORF17_ORF17.5	GQ994935-ORF17_ORF17.5	GQ994935	Up in KSHV-pos cells	-7.81897	2.74393	1.42956e-08	6.02484e-06
GQ994935-vIL6U	GQ994935-vIL6U	GQ994935	Up in KSHV-pos cells	-8.2003	5.53748	3.92353e-16	6.28353e-13
ENSMUSG00000043496.6	Tril	chr6		5.20438	2.44921	0.00511763	0.199413
ENSMUSG00000026418.12	Tnni1	chr1		5.03967	3.20855	0.0121121	0.354616
ENSMUSG00000045629.7	Sh3tc2	chr18		5.0394	3.33677	0.00794047	0.26914
ENSMUSG00000033730.3	Egr3	chr14		5.0394	2.11221	0.00783004	0.267319
ENSMUSG00000074272.6	Ceacam1	chr7		4.85301	2.0692	0.0156513	0.415314
ENSMUSG00000049336.12	Tenm2	chr11		4.85301	1.33838	0.0156513	0.415314
ENSMUSG00000047085.10	Lrrc4b	chr7		4.63892	1.26037	0.0312876	0.627317
ENSMUSG00000002204.8	Napsa	chr7		4.63891	2.85208	0.0332619	0.653606
ENSMUSG00000017737.2	Mmp9	chr2		4.38776	4.13411	0.0990783	1
ENSMUSG00000042793.9	Lgr6	chr1		4.38752	2.57175	0.0702537	0.961577
ENSMUSG00000036560.10	Lgi4	chr7		4.38731	3.36917	0.0702823	0.961577
ENSMUSG00000032925.12	Itgbl1	chr14		4.0831	5.48549	0.148482	1
ENSMUSG00000038530.7	Rgs4	chr1		4.08271	3.49045	0.128927	1
ENSMUSG00000031425.11	Plp1	chrX		4.08262	2.26468	0.144296	1
ENSMUSG00000028558.10	Calr4	chr4		4.08262	1.17819	0.12506	1
ENSMUSG00000035769.8	Xylb	chr9		4.08262	1.48381	0.12506	1
ENSMUSG00000038248.8	Sobp	chr10		4.08262	1.51805	0.12506	1
ENSMUSG00000103280.1	RP24-426M1.4	chr1		4.08262	1.41282	0.12506	1
ENSMUSG00000028838.7	Extl1	chr4		3.69572	1.97598	0.25251	1
ENSMUSG00000041112.11	Elmo1	chr13		3.69572	3.91474	0.252172	1
ENSMUSG00000009487.9	Otog	chr7		3.69569	1.13528	0.25006	1
ENSMUSG00000019102.6	Aldh3a1	chr11		3.69569	1.29983	0.25006	1
ENSMUSG00000022416.11	Cacna1i	chr15		3.69569	1.33818	0.25006	1
ENSMUSG00000044041.4	Krt13	chr11		3.69569	1.13528	0.25006	1
ENSMUSG00000074465.2	Gm10701	chr9		3.69569	1.13528	0.25006	1
ENSMUSG00000075042.5	4930431P03Rik	chr14		3.69569	1.17847	0.25006	1
ENSMUSG00000085995.1	Gm2788	chr7		3.69569	1.48365	0.25006	1
ENSMUSG00000004872.11	Pax3	chr1		3.69569	1.30022	0.25006	1
ENSMUSG00000052131.7	Akr1b7	chr6		3.69569	1.13526	0.25006	1
ENSMUSG00000059383.10	Gfral	chr9		3.69569	1.13526	0.25006	1
ENSMUSG00000101191.2	Gm28809	chr6		3.69569	1.2611	0.25006	1
ENSMUSG00000024451.8	Arap3	chr18		3.69563	4.09212	0.255054	1
ENSMUSG00000050711.7	Scg2	chr1		3.69494	1.70706	0.355906	1
ENSMUSG00000056328.10	Myh1	chr11		3.6947	5.40944	0.435321	1
ENSMUSG00000021268.13	Meg3	chr12		3.53443	3.58914	0.000176858	0.0158233
ENSMUSG00000103588.1	RP24-360E22.3	chr1		3.39681	1.61306	0.00184086	0.10166
ENSMUSG00000022148.11	Fyb	chr15		3.28344	5.21907	0.00437688	0.180195
ENSMUSG00000032648.10	Pygm	chr19		3.16536	3.0427	0.598338	1
ENSMUSG00000050424.9	Pnma5	chrX		3.16536	1.84806	0.58123	1
ENSMUSG00000024011.12	Pi16	chr17		3.16535	4.85038	0.534843	1
ENSMUSG00000042671.8	Rgs8	chr1		3.16535	4.53274	0.532716	1
ENSMUSG00000030701.12	Plekhb1	chr7		3.16535	2.09472	0.517683	1
ENSMUSG00000025876.11	Unc5a	chr13		3.16535	2.69122	0.513084	1
ENSMUSG00000039252.7	Lgi2	chr5		3.16535	2.6672	0.512688	1
ENSMUSG00000034810.7	Scn7a	chr2		3.16535	4.8986	0.508083	1
ENSMUSG00000059187.8	Fam19a1	chr6		3.16535	3.07358	0.506222	1
ENSMUSG00000073412.6	Lst1	chr17		3.16535	3.72043	0.506131	1
ENSMUSG00000027200.13	Sema6d	chr2		3.16535	4.48508	0.506088	1
ENSMUSG00000026938.10	Fcna	chr2		3.16535	2.34385	0.505823	1
ENSMUSG00000000409.10	Lck	chr4		3.16535	2.5551	0.504292	1
ENSMUSG00000024965.8	Fermt3	chr19		3.16535	4.97583	0.504279	1
ENSMUSG00000029333.10	Rasgef1b	chr5		3.16535	3.66712	0.503797	1
ENSMUSG00000054293.6	A630033H20Rik	chrX		3.16535	2.95668	0.503787	1
ENSMUSG00000070390.8	Nlrp1b	chr11		3.16535	2.6673	0.503589	1
ENSMUSG00000029153.8	Ociad2	chr5		3.16535	2.61925	0.503368	1
ENSMUSG00000026077.11	Npas2	chr1		3.16535	2.32379	0.503356	1
ENSMUSG00000038168.5	Leprel1	chr16		3.16535	3.16461	0.502993	1
ENSMUSG00000035697.10	Hmha1	chr10		3.16535	4.66797	0.502693	1
ENSMUSG00000057948.8	Unc13d	chr11		3.16535	2.77073	0.501936	1
ENSMUSG00000069763.3	Tmem100	chr11		3.16535	2.71822	0.501296	1
ENSMUSG00000034792.8	Gna15	chr10		3.16535	2.81254	0.500956	1
ENSMUSG00000053687.10	Dpep2	chr8		3.16535	3.23021	0.500746	1
ENSMUSG00000086413.1	Gm12415	chr4		3.16535	1.58313	0.500704	1
ENSMUSG00000000093.6	Tbx2	chr11		3.16535	2.43292	0.500697	1
ENSMUSG00000000303.8	Cdh1	chr8		3.16535	2.28528	0.50052	1
ENSMUSG00000070283.4	Ndufaf3	chr9		3.16535	2.45248	0.500174	1
ENSMUSG00000034959.7	5031414D18Rik	chr14		3.16535	1.84796	0.500138	1
ENSMUSG00000000706.11	Btn1a1	chr13		3.16535	1.41363	0.50004	1
ENSMUSG00000006930.11	Hap1	chr11		3.16535	1.84768	0.50004	1
ENSMUSG00000017692.8	Rhbdl3	chr11		3.16535	1.9993	0.50004	1
ENSMUSG00000018543.8	1700001P01Rik	chr11		3.16535	1.13553	0.50004	1
ENSMUSG00000020234.6	4930404N11Rik	chr10		3.16535	1.26092	0.50004	1
ENSMUSG00000021751.9	Acox2	chr14		3.16535	1.09103	0.50004	1
ENSMUSG00000022542.6	Sept12	chr16		3.16535	1.09103	0.50004	1
ENSMUSG00000022818.8	Cyp2ab1	chr16		3.16535	1.09103	0.50004	1
ENSMUSG00000023000.4	Dhh	chr15		3.16535	1.73616	0.50004	1
ENSMUSG00000023999.10	Kif6	chr17		3.16535	1.84715	0.50004	1
ENSMUSG00000024205.7	Rpl36-ps2	chr11		3.16535	1.26108	0.50004	1
ENSMUSG00000026413.8	Pkp1	chr1		3.16535	1.17867	0.50004	1
ENSMUSG00000026544.6	Dusp23	chr1		3.16535	1.61491	0.50004	1
ENSMUSG00000027261.2	Hao1	chr2		3.16535	1.26139	0.50004	1
ENSMUSG00000028125.10	Abca4	chr3		3.16535	1.76506	0.50004	1
ENSMUSG00000028132.11	Tmem56	chr3		3.16535	1.13554	0.50004	1
ENSMUSG00000030693.9	Klk10	chr7		3.16535	1.37584	0.50004	1
ENSMUSG00000030703.7	Gdpd3	chr7		3.16535	1.6467	0.50004	1
ENSMUSG00000032226.5	Gcnt3	chr9		3.16535	1.09103	0.50004	1
ENSMUSG00000032607.8	Amt	chr9		3.16535	1.51806	0.50004	1
ENSMUSG00000032735.10	Ablim3	chr18		3.16535	1.44948	0.50004	1
ENSMUSG00000034452.7	Slc24a1	chr9		3.16535	1.3384	0.50004	1
ENSMUSG00000034764.11	1700006J14Rik	chr10		3.16535	1.44958	0.50004	1
ENSMUSG00000035262.4	Amh	chr10		3.16535	1.09103	0.50004	1
ENSMUSG00000035861.6	Tmprss11b	chr5		3.16535	1.09103	0.50004	1
ENSMUSG00000037086.3	Prr32	chrX		3.16535	1.09103	0.50004	1
ENSMUSG00000037106.8	Fer1l6	chr15		3.16535	1.09103	0.50004	1
ENSMUSG00000037995.11	Igsf9	chr1		3.16535	1.79052	0.50004	1
ENSMUSG00000038637.10	Lrrc56	chr7		3.16535	2.07033	0.50004	1
ENSMUSG00000044694.2	2010007H06Rik	chr9		3.16535	1.44939	0.50004	1
ENSMUSG00000045231.4	BC106179	chr16		3.16535	2.04852	0.50004	1
ENSMUSG00000049409.7	Prokr1	chr6		3.16535	2.17889	0.50004	1
ENSMUSG00000049526.7	Tmem202	chr9		3.16535	1.58425	0.50004	1
ENSMUSG00000050505.7	Pcdh20	chr14		3.16535	1.44945	0.50004	1
ENSMUSG00000053030.7	Spink2	chr5		3.16535	1.22039	0.50004	1
ENSMUSG00000056185.4	Snx32	chr19		3.16535	1.51846	0.50004	1
ENSMUSG00000058046.1	4933430I17Rik	chr4		3.16535	1.13554	0.50004	1
ENSMUSG00000067370.3	B3galt4	chr17		3.16535	1.92575	0.50004	1
ENSMUSG00000068417.7	Pnp2	chr14		3.16535	1.37719	0.50004	1
ENSMUSG00000069540.4	Gm4925	chr10		3.16535	1.22017	0.50004	1
ENSMUSG00000073650.4	Catip	chr1		3.16535	2.18035	0.50004	1
ENSMUSG00000074052.6	BC048644	chr8		3.16535	1.13529	0.50004	1
ENSMUSG00000074629.2	4930518I15Rik	chr2		3.16535	1.44935	0.50004	1
ENSMUSG00000079022.5	Col22a1	chr15		3.16535	1.41218	0.50004	1
ENSMUSG00000079654.3	Prrt4	chr6		3.16535	1.30101	0.50004	1
ENSMUSG00000081620.1	Gm14633	chrX		3.16535	1.3007	0.50004	1
ENSMUSG00000082515.1	Gm12902	chr4		3.16535	1.22069	0.50004	1
ENSMUSG00000083097.3	Gm14494	chr2		3.16535	1.26108	0.50004	1
ENSMUSG00000084880.1	Tomm6os	chr17		3.16535	1.30075	0.50004	1
ENSMUSG00000085639.1	Gm15410	chr5		3.16535	1.26104	0.50004	1
ENSMUSG00000087022.4	9130024F11Rik	chr1		3.16535	1.41358	0.50004	1
ENSMUSG00000087221.3	BC037032	chr15		3.16535	1.26146	0.50004	1
ENSMUSG00000087403.4	Kantr	chrX		3.16535	1.51818	0.50004	1
ENSMUSG00000087496.1	Gm13523	chr2		3.16535	1.09103	0.50004	1
ENSMUSG00000090222.1	Gm16340	chr1		3.16535	1.82113	0.50004	1
ENSMUSG00000090386.5	Mir99ahg	chr16		3.16535	2.68181	0.50004	1
ENSMUSG00000093178.1	Snord87	chr1		3.16535	1.22033	0.50004	1
ENSMUSG00000093514.3	Gm9320	chr17		3.16535	1.44964	0.50004	1
ENSMUSG00000093606.1	B130034C11Rik	chr16		3.16535	1.301	0.50004	1
ENSMUSG00000093738.2	AI606473	chr3		3.16535	1.70593	0.50004	1
ENSMUSG00000095385.1	D630033O11Rik	chr9		3.16535	1.55142	0.50004	1
ENSMUSG00000096035.1	Gm1045	chr5		3.16535	1.87336	0.50004	1
ENSMUSG00000096952.1	Gm26572	chr8		3.16535	1.67718	0.50004	1
ENSMUSG00000097007.1	4930432B10Rik	chr10		3.16535	1.13529	0.50004	1
ENSMUSG00000097191.1	5730422E09Rik	chr5		3.16535	1.09103	0.50004	1
ENSMUSG00000097282.1	5031415H12Rik	chr17		3.16535	1.30105	0.50004	1
ENSMUSG00000097404.1	Gm10814	chr19		3.16535	1.26143	0.50004	1
ENSMUSG00000097747.1	Gm26534	chr11		3.16535	1.3396	0.50004	1
ENSMUSG00000097890.1	4930547M16Rik	chr10		3.16535	1.30099	0.50004	1
ENSMUSG00000098061.1	Gm26945	chr12		3.16535	1.26133	0.50004	1
ENSMUSG00000099002.1	Gm25053	chr4		3.16535	1.26136	0.50004	1
ENSMUSG00000101875.1	Gm6028	chr1		3.16535	1.2613	0.50004	1
ENSMUSG00000102278.1	RP23-157J4.3	chr1		3.16535	1.26108	0.50004	1
ENSMUSG00000103520.1	RP23-310L8.1	chr15		3.16535	1.79309	0.50004	1
ENSMUSG00000103976.1	RP24-541A5.1	chr1		3.16535	1.92605	0.50004	1
ENSMUSG00000104018.1	RP24-300L5.1	chr1		3.16535	1.3767	0.50004	1
ENSMUSG00000082361.3	Btc	chr5		3.16077	3.50724	0.00684418	0.245212
ENSMUSG00000064023.3	Klk8	chr7		3.16025	2.04272	0.000122624	0.0119745
ENSMUSG00000097391.4	Mirg	chr12		2.92887	2.78961	0.00163236	0.09205
ENSMUSG00000020684.10	Rasl10b	chr11		2.87838	2.13729	0.0215337	0.508646
ENSMUSG00000028654.9	Mycl	chr4		2.84278	1.94778	0.00132201	0.0795937
ENSMUSG00000050108.8	Bpifc	chr10		2.71334	1.54953	0.0391301	0.707933
ENSMUSG00000026315.9	Serpinb8	chr1		2.65331	2.92717	0.00446599	0.18153
ENSMUSG00000046318.11	Ccbe1	chr18		2.60866	3.64419	0.000188251	0.0166565
ENSMUSG00000032291.8	Crabp1	chr9		2.45347	6.09083	0.00243352	0.122172
ENSMUSG00000034402.2	Kcnh5	chr12		2.43515	1.79024	0.0129876	0.369442
ENSMUSG00000029797.8	Sspo	chr6		2.43515	1.99788	0.0129876	0.369442
ENSMUSG00000029309.3	Sparcl1	chr5		2.39801	8.89923	0.00530561	0.204253
ENSMUSG00000032036.11	Kirrel3	chr9		2.36549	3.79876	0.00158277	0.0905287
ENSMUSG00000026950.12	Neb	chr2		2.31932	4.56836	1	1
ENSMUSG00000049422.6	Chchd10	chr10		2.31832	1.79388	1	1
ENSMUSG00000036594.10	H2-Aa	chr17		2.31817	8.83499	1	1
ENSMUSG00000030088.11	Aldh1l1	chr6		2.31803	3.19678	1	1
ENSMUSG00000028927.6	Padi2	chr4		2.318	4.20477	1	1
ENSMUSG00000001128.7	Cfp	chrX		2.31794	3.99679	1	1
ENSMUSG00000027322.7	Siglec1	chr2		2.31792	5.45273	1	1
ENSMUSG00000029084.4	Cd38	chr5		2.31791	3.20938	1	1
ENSMUSG00000014846.8	Tppp3	chr8		2.31789	2.2852	1	1
ENSMUSG00000031659.8	Adcy7	chr8		2.31788	5.89825	1	1
ENSMUSG00000036570.10	Fxyd1	chr7		2.31787	3.72199	1	1
ENSMUSG00000061082.7	Plac1	chrX		2.31787	3.17578	1	1
ENSMUSG00000028841.10	Cnksr1	chr4		2.31785	2.53933	1	1
ENSMUSG00000000244.12	Tspan32	chr7		2.31783	2.45414	1	1
ENSMUSG00000024769.7	Cdc42bpg	chr19		2.31783	2.34379	1	1
ENSMUSG00000030688.10	Stard10	chr7		2.31783	2.38011	1	1
ENSMUSG00000045349.11	Sh2d5	chr4		2.31783	2.98221	1	1
ENSMUSG00000079671.4	2610203C22Rik	chr1		2.31783	3.1335	1	1
ENSMUSG00000041633.10	Kctd12b	chrX		2.31783	2.9815	1	1
ENSMUSG00000030206.9	Gsg1	chr6		2.31782	1.67747	1	1
ENSMUSG00000030411.11	Nova2	chr7		2.31782	1.58438	1	1
ENSMUSG00000027932.10	Slc27a3	chr3		2.31782	2.04852	1	1
ENSMUSG00000000690.5	Hoxb6	chr11		2.31781	1.41363	1	1
ENSMUSG00000003279.12	Dlgap1	chr17		2.31781	1.22084	1	1
ENSMUSG00000003378.8	Grik5	chr7		2.31781	1.41366	1	1
ENSMUSG00000010342.12	Tex14	chr11		2.31781	1.44914	1	1
ENSMUSG00000015452.10	Ager	chr17		2.31781	1.44978	1	1
ENSMUSG00000018238.6	Gdf9	chr11		2.31781	1.41407	1	1
ENSMUSG00000021696.8	Elovl7	chr13		2.31781	1.22045	1	1
ENSMUSG00000022096.10	Hr	chr14		2.31781	1.92658	1	1
ENSMUSG00000023336.5	Wfdc1	chr8		2.31781	1.13581	1	1
ENSMUSG00000026601.9	Axdnd1	chr1		2.31781	1.26163	1	1
ENSMUSG00000026715.8	Serpinc1	chr1		2.31781	1.3396	1	1
ENSMUSG00000028803.14	Nipal3	chr4		2.31781	2.16116	1	1
ENSMUSG00000029875.4	Ccdc184	chr15		2.31781	1.22093	1	1
ENSMUSG00000031297.10	Slc7a3	chrX		2.31781	1.61595	1	1
ENSMUSG00000032750.9	Gab3	chrX		2.31781	1.67768	1	1
ENSMUSG00000034059.9	Ypel4	chr2		2.31781	1.90071	1	1
ENSMUSG00000034265.7	Zdhhc14	chr17		2.31781	2.02495	1	1
ENSMUSG00000034968.3	Lbx2	chr6		2.31781	1.30124	1	1
ENSMUSG00000035578.11	Iqcg	chr16		2.31781	1.3396	1	1
ENSMUSG00000036139.6	Hoxc9	chr15		2.31781	1.64651	1	1
ENSMUSG00000038086.3	Hspb2	chr9		2.31781	1.64761	1	1
ENSMUSG00000040721.9	Zfhx2	chr14		2.31781	1.5844	1	1
ENSMUSG00000043122.6	A530016L24Rik	chr12		2.31781	1.3399	1	1
ENSMUSG00000043458.5	Pcdhb12	chr18		2.31781	1.647	1	1
ENSMUSG00000044916.6	1700029I15Rik	chr2		2.31781	1.30129	1	1
ENSMUSG00000046408.9	1700067K01Rik	chr8		2.31781	1.26115	1	1
ENSMUSG00000047026.8	Acsm4	chr7		2.31781	1.13582	1	1
ENSMUSG00000053821.3	Gm9922	chr14		2.31781	1.17904	1	1
ENSMUSG00000057614.5	Gnai1	chr5		2.31781	1.76576	1	1
ENSMUSG00000059108.3	Ifitm6	chr7		2.31781	1.41409	1	1
ENSMUSG00000063757.3	4632433K11Rik	chr7		2.31781	1.22093	1	1
ENSMUSG00000064360.1	mt-Nd3	chrM		2.31781	1.44955	1	1
ENSMUSG00000070524.1	Fcrlb	chr1		2.31781	1.70736	1	1
ENSMUSG00000071724.4	Smpd5	chr15		2.31781	1.82143	1	1
ENSMUSG00000072660.4	Gm6288	chr6		2.31781	1.30101	1	1
ENSMUSG00000073388.2	A330017A19Rik	chr17		2.31781	1.13584	1	1
ENSMUSG00000073485.3	H3f3aos	chr1		2.31781	1.37701	1	1
ENSMUSG00000073867.2	AA474408	chr7		2.31781	1.33954	1	1
ENSMUSG00000074039.6	4930520O04Rik	chr9		2.31781	1.30105	1	1
ENSMUSG00000074467.4	Gm10702	chr3		2.31781	1.17897	1	1
ENSMUSG00000075576.8	Gm12359	chr11		2.31781	1.17902	1	1
ENSMUSG00000076448.1	Mir763	chr10		2.31781	1.17892	1	1
ENSMUSG00000080364.1	Gm25777	chr16		2.31781	1.41375	1	1
ENSMUSG00000081103.1	Rps12-ps26	chr11		2.31781	1.30101	1	1
ENSMUSG00000081113.1	Gm7308	chr6		2.31781	1.22085	1	1
ENSMUSG00000081485.5	Gm12338	chr11		2.31781	1.30101	1	1
ENSMUSG00000083104.1	Gm12917	chr4		2.31781	1.37718	1	1
ENSMUSG00000083834.1	Gm12577	chr4		2.31781	1.30109	1	1
ENSMUSG00000084408.1	Gm11870	chr4		2.31781	1.2617	1	1
ENSMUSG00000085347.1	Hk1os	chr10		2.31781	1.1358	1	1
ENSMUSG00000085584.3	Rgag1	chrX		2.31781	1.37759	1	1
ENSMUSG00000085890.3	Tnfsf13os	chr11		2.31781	1.2617	1	1
ENSMUSG00000086308.1	G630016G05Rik	chr2		2.31781	1.13584	1	1
ENSMUSG00000086677.1	Tvp23bos	chr11		2.31781	1.09128	1	1
ENSMUSG00000088632.1	Gm22314	chr8		2.31781	1.22049	1	1
ENSMUSG00000089161.1	Gm24130	chr13		2.31781	1.58432	1	1
ENSMUSG00000089317.1	Snord123	chr15		2.31781	1.51825	1	1
ENSMUSG00000090369.3	4933411K16Rik	chr19		2.31781	1.17906	1	1
ENSMUSG00000091021.1	Gm17300	chr4		2.31781	1.30126	1	1
ENSMUSG00000092187.1	Gm20457	chr7		2.31781	1.30128	1	1
ENSMUSG00000092680.1	Snord55	chr4		2.31781	1.30073	1	1
ENSMUSG00000092713.1	Gm22858	chr17		2.31781	1.26135	1	1
ENSMUSG00000093042.1	Mir3109	chr9		2.31781	1.13557	1	1
ENSMUSG00000095588.1	Gm12350	chr4		2.31781	1.22079	1	1
ENSMUSG00000095690.1	Rab11b-ps2	chr19		2.31781	1.3399	1	1
ENSMUSG00000097121.1	D130020L05Rik	chr12		2.31781	1.30125	1	1
ENSMUSG00000097416.2	Gm26670	chr1		2.31781	1.30085	1	1
ENSMUSG00000097731.1	2700016F22Rik	chr4		2.31781	1.26123	1	1
ENSMUSG00000098024.1	Gm27003	chr2		2.31781	1.33985	1	1
ENSMUSG00000098202.1	B830012L14Rik	chr12		2.31781	1.22064	1	1
ENSMUSG00000098749.1	Gm27477	chr6		2.31781	1.26153	1	1
ENSMUSG00000098925.1	Rnu3b2	chr11		2.31781	1.26154	1	1
ENSMUSG00000100084.1	2310068J16Rik	chr15		2.31781	1.22072	1	1
ENSMUSG00000102171.1	RP23-117H6.2	chr14		2.31781	1.41382	1	1
ENSMUSG00000102553.1	RP23-334M9.3	chr2		2.31781	1.33954	1	1
ENSMUSG00000102919.1	RP24-318B11.1	chr3		2.31781	1.3774	1	1
ENSMUSG00000103085.1	RP23-125I14.2	chr1		2.31781	1.5843	1	1
ENSMUSG00000103115.1	RP23-398K14.4	chr3		2.31781	1.2617	1	1
ENSMUSG00000103343.1	RP24-188H2.3	chr1		2.31781	1.44952	1	1
ENSMUSG00000103440.1	RP23-251B16.1	chr3		2.31781	1.22077	1	1
ENSMUSG00000103443.1	RP23-82P18.4	chr1		2.31781	1.13579	1	1
ENSMUSG00000103746.1	RP24-423J19.1	chr1		2.31781	1.17873	1	1
ENSMUSG00000103808.1	RP24-227F14.1	chr1		2.31781	1.76576	1	1
ENSMUSG00000104378.1	RP23-323H18.2	chr1		2.31781	1.48469	1	1
ENSMUSG00000104379.1	RP23-325F17.4	chr1		2.31781	1.13576	1	1
ENSMUSG00000104383.1	WI1-1981I9.5	chr9		2.31781	1.4844	1	1
ENSMUSG00000018012.7	Rac3	chr11		2.31781	2.02439	1	1
ENSMUSG00000018752.15	Tnfsf12Tnfsf13	chr11		2.31781	1.22086	1	1
ENSMUSG00000023084.7	Lrrc71	chr3		2.31781	1.30091	1	1
ENSMUSG00000024402.5	Lta	chr17		2.31781	1.17893	1	1
ENSMUSG00000025401.8	Myo1a	chr10		2.31781	1.09134	1	1
ENSMUSG00000025489.4	Ifitm5	chr7		2.31781	1.2616	1	1
ENSMUSG00000026638.11	Irf6	chr1		2.31781	1.51871	1	1
ENSMUSG00000028528.12	Dnajc6	chr4		2.31781	1.44942	1	1
ENSMUSG00000028572.9	Hook1	chr4		2.31781	1.3013	1	1
ENSMUSG00000029130.8	Rnf32	chr5		2.31781	1.33936	1	1
ENSMUSG00000030041.8	M1ap	chr6		2.31781	1.82091	1	1
ENSMUSG00000030340.12	Scnn1a	chr6		2.31781	1.30108	1	1
ENSMUSG00000030510.10	Cers3	chr7		2.31781	1.3013	1	1
ENSMUSG00000035211.8	Xrra1	chr7		2.31781	1.13586	1	1
ENSMUSG00000043020.9	Wdr63	chr3		2.31781	1.64748	1	1
ENSMUSG00000051703.10	Tmem198	chr1		2.31781	1.51828	1	1
ENSMUSG00000056735.5	A930024E05Rik	chr5		2.31781	1.51834	1	1
ENSMUSG00000060730.8	Gm10086	chr5		2.31781	1.17888	1	1
ENSMUSG00000062704.3	9430002A10Rik	chr8		2.31781	1.22048	1	1
ENSMUSG00000063254.2	B230325K18Rik	chr7		2.31781	1.61609	1	1
ENSMUSG00000065611.1	Mir23a	chr8		2.31781	1.33982	1	1
ENSMUSG00000065721.1	Gm26168	chr6		2.31781	1.30112	1	1
ENSMUSG00000069996.2	Gm7125	chr15		2.31781	1.30073	1	1
ENSMUSG00000074136.4	4930513N10Rik	chr8		2.31781	1.33967	1	1
ENSMUSG00000080538.1	Gm25541	chr2		2.31781	1.97587	1	1
ENSMUSG00000084772.1	Gm15473	chr6		2.31781	1.1789	1	1
ENSMUSG00000084968.1	Gm12743	chr4		2.31781	1.44955	1	1
ENSMUSG00000085278.1	Gm12841	chr4		2.31781	1.2616	1	1
ENSMUSG00000085873.1	Gm12750	chr4		2.31781	1.30127	1	1
ENSMUSG00000086342.1	Gm12932	chr4		2.31781	1.22084	1	1
ENSMUSG00000086544.1	Chn1os3	chr2		2.31781	1.22092	1	1
ENSMUSG00000086914.1	Gm16124	chr9		2.31781	1.64741	1	1
ENSMUSG00000091020.3	Gm5828	chr1		2.31781	1.33965	1	1
ENSMUSG00000092116.1	Gm10320	chr13		2.31781	1.22082	1	1
ENSMUSG00000095789.2	Nupr1l	chr5		2.31781	1.26169	1	1
ENSMUSG00000097166.1	9330179D12Rik	chr6		2.31781	1.30129	1	1
ENSMUSG00000097784.1	A430105J06Rik	chr1		2.31781	1.26114	1	1
ENSMUSG00000099708.1	Gm29361	chr12		2.31781	1.22078	1	1
ENSMUSG00000102808.1	RP23-380F8.1	chr3		2.31781	1.64719	1	1
ENSMUSG00000103467.1	RP24-288J3.1	chr1		2.31781	1.301	1	1
ENSMUSG00000103804.1	RP23-195A24.4	chr1		2.31781	1.30102	1	1
ENSMUSG00000048200.7	Cracr2b	chr7		2.31779	2.71253	1	1
ENSMUSG00000046727.8	Cystm1	chr18		2.31778	1.92641	1	1
ENSMUSG00000030671.8	Pde3b	chr7		2.31778	4.0276	1	1
ENSMUSG00000090210.3	Itga10	chr3		2.31775	2.65221	1	1
ENSMUSG00000042834.10	Nrep	chr18		2.31774	5.38342	1	1
ENSMUSG00000024371.10	C2	chr17		2.31767	2.81286	1	1
ENSMUSG00000026489.9	Adck3	chr1		2.31765	3.03053	1	1
ENSMUSG00000056486.13	Chn1	chr2		2.31764	3.22299	1	1
ENSMUSG00000086067.1	Gm16183	chr8		2.31764	2.04817	1	1
ENSMUSG00000029096.11	Htra3	chr5		2.31763	4.01067	1	1
ENSMUSG00000066842.14	Hmcn1	chr1		2.31761	3.97193	1	1
ENSMUSG00000037405.7	Icam1	chr9		2.3176	4.17138	1	1
ENSMUSG00000023064.4	Sncg	chr14		2.31757	4.15045	1	1
ENSMUSG00000057897.10	Camk2b	chr11		2.31753	1.87514	1	1
ENSMUSG00000005628.8	Tmod4	chr3		2.31749	1.67794	1	1
ENSMUSG00000076498.2	Trbc2	chr6		2.31723	2.001	1	1
ENSMUSG00000090744.3	Gm6871	chr7		2.31299	2.45014	0.129759	1
ENSMUSG00000031355.12	Arhgap6	chrX		2.31295	2.69619	0.131887	1
ENSMUSG00000033207.6	Mamdc2	chr19		2.31239	2.87806	0.0332243	0.653606
ENSMUSG00000038319.10	Kcnh2	chr5		2.25588	2.44708	0.000377122	0.02876
ENSMUSG00000020407.9	Upp1	chr11		2.23847	5.69621	0.000233557	0.0198959
ENSMUSG00000062168.8	Ppef1	chrX		2.22047	1.78965	0.00757905	0.262729
ENSMUSG00000022661.10	Cd200	chr16		2.17801	5.20926	0.0539285	0.852825
ENSMUSG00000024810.12	Il33	chr19		2.17801	5.53866	0.0541825	0.854068
ENSMUSG00000051506.12	Wdfy4	chr14		2.16295	4.85072	0.000105075	0.0103875
ENSMUSG00000037225.9	Fgf2	chr3		2.12261	3.55135	0.0170228	0.437015
ENSMUSG00000021559.9	Dapk1	chr13		2.09242	4.22489	0.00701622	0.250255
ENSMUSG00000025089.11	Gfra1	chr19		2.09242	4.39449	0.00981044	0.311117
ENSMUSG00000058589.10	Anks1b	chr10		2.07336	2.99754	0.00213608	0.113077
ENSMUSG00000050103.13	Agmo	chr12		2.06136	2.86448	0.220117	1
ENSMUSG00000014361.5	Mertk	chr2		2.02993	3.9192	0.0661143	0.93206
ENSMUSG00000011263.11	Exoc3l2	chr7		2.0043	3.32454	0.000968649	0.062552
ENSMUSG00000040035.10	Disp2	chr2		2.0008	3.18819	0.000157399	0.014487
ENSMUSG00000052276.8	Ostn	chr16		1.92497	1.73232	0.0118832	0.349833
ENSMUSG00000062257.8	Opcml	chr9		1.90446	1.79044	0.0352631	0.672942
ENSMUSG00000031877.8	Ces2g	chr8		1.90446	1.84506	0.0352631	0.672942
ENSMUSG00000031785.11	Gpr56	chr8		1.87828	3.78973	0.00139958	0.0821036
ENSMUSG00000039774.8	Galnt12	chr4		1.82184	3.06766	0.00412481	0.173233
ENSMUSG00000042228.10	Lyn	chr4		1.78762	5.95508	0.0165483	0.43023
ENSMUSG00000027215.9	Cd82	chr2		1.78731	4.62336	0.0224156	0.520304
ENSMUSG00000009596.5	Taf7l	chrX		1.78161	1.54872	0.0575101	0.882208
ENSMUSG00000004655.5	Aqp1	chr6		1.76859	8.7903	0.000118737	0.0116661
ENSMUSG00000035835.10	Lppr3	chr10		1.75682	3.47752	0.392702	1
ENSMUSG00000030114.8	Klrg1	chr6		1.75663	1.73599	0.380005	1
ENSMUSG00000102657.1	RP23-204I16.3	chr12		1.7566	1.819	0.378092	1
ENSMUSG00000089812.2	Gm15867	chr1		1.75658	2.55402	0.376388	1
ENSMUSG00000045689.3	Pcdhb4	chr18		1.75656	1.97456	0.375261	1
ENSMUSG00000031789.12	Cngb1	chr8		1.75656	1.37646	0.3751	1
ENSMUSG00000044854.7	1700056E22Rik	chr1		1.75656	1.51729	0.3751	1
ENSMUSG00000084284.1	Tpt1-ps6	chrX		1.75655	1.79229	0.3751	1
ENSMUSG00000019590.12	Cyb561	chr11		1.75651	3.14414	0.377654	1
ENSMUSG00000034295.9	Fhod3	chr18		1.75642	3.37759	0.383612	1
ENSMUSG00000039706.7	Ldb2	chr5		1.73546	3.49244	0.034954	0.671565
ENSMUSG00000015468.10	Notch4	chr17		1.73032	4.78625	0.00441477	0.180363
ENSMUSG00000054728.12	Phactr1	chr13		1.71356	3.88554	0.0042471	0.176668
ENSMUSG00000070063.1	Snora33	chr10		1.6785	2.30149	0.180422	1
ENSMUSG00000015533.8	Itga2	chr13		1.64755	2.53667	0.120355	1
ENSMUSG00000057337.9	Chst3	chr10		1.63061	3.60837	0.0540913	0.854068
ENSMUSG00000078771.6	Evi2a	chr11		1.61272	4.96873	0.0227803	0.524998
ENSMUSG00000039031.11	Arhgap18	chr10		1.59157	5.11892	0.000398471	0.0302442
ENSMUSG00000021379.1	Id4	chr13		1.5536	4.23582	0.0072282	0.254977
ENSMUSG00000025064.10	Col17a1	chr19		1.54131	2.33703	0.0134561	0.378005
ENSMUSG00000020399.10	Havcr2	chr11		1.53593	4.31745	0.027311	0.578553
ENSMUSG00000050541.10	Adra1b	chr11		1.52852	2.391	0.0453195	0.768033
ENSMUSG00000053626.4	Tll1	chr8		1.52848	2.67805	0.0511679	0.8244
ENSMUSG00000062444.10	Ap3b2	chr7		1.49913	2.44822	0.155156	1
ENSMUSG00000002341.8	Ncan	chr8		1.4644	1.41184	0.28922	1
ENSMUSG00000032968.4	Inha	chr1		1.4644	1.99811	0.28922	1
ENSMUSG00000099470.1	Gm29340	chr2		1.4644	1.64551	0.28922	1
ENSMUSG00000020175.9	Rab36	chr10		1.4644	2.28174	0.289942	1
ENSMUSG00000040717.5	Il17rd	chr14		1.4644	3.02305	0.294365	1
ENSMUSG00000000290.9	Itgb2	chr10		1.46439	5.38634	0.3228	1
ENSMUSG00000022037.10	Clu	chr14		1.46439	7.45304	0.354449	1
ENSMUSG00000020333.13	Acsl6	chr11		1.43862	3.1465	0.00951323	0.304829
ENSMUSG00000026873.5	Phf19	chr2		1.43059	2.8176	0.0641915	0.918208
ENSMUSG00000037605.12	Lphn3	chr5		1.42123	3.58178	0.0331773	0.653606
ENSMUSG00000026832.8	Cytip	chr2		1.38039	4.45925	0.0449341	0.766329
ENSMUSG00000025932.10	Eya1	chr1		1.38034	2.37314	0.0149376	0.404596
ENSMUSG00000041445.8	Mmrn2	chr14		1.36992	4.33635	0.632915	1
ENSMUSG00000022099.12	Dmtn	chr14		1.36963	1.76454	0.62506	1
ENSMUSG00000067547.6	Gm7666	chr15		1.36963	1.67675	0.62506	1
ENSMUSG00000082436.1	Gm11688	chr2		1.36963	1.55074	0.62506	1
ENSMUSG00000085705.1	Gm16046	chr17		1.36962	1.55077	0.62506	1
ENSMUSG00000041754.5	Trem3	chr17		1.36962	1.41326	0.62506	1
ENSMUSG00000073856.6	Iqck	chr7		1.36962	1.7064	0.62506	1
ENSMUSG00000027368.6	Dusp2	chr2		1.36959	2.6043	0.627423	1
ENSMUSG00000064267.9	Hvcn1	chr5		1.36949	3.86213	0.635273	1
ENSMUSG00000019647.12	Sema6a	chr18		1.36944	3.40522	0.638942	1
ENSMUSG00000066113.11	Adamtsl1	chr4		1.36913	3.52993	0.638262	1
ENSMUSG00000022231.9	Sema5a	chr15		1.36749	7.53033	0.000371291	0.0284509
ENSMUSG00000048078.12	Tenm4	chr7		1.36144	5.43694	0.00681805	0.244823
ENSMUSG00000002603.11	Tgfb1	chr7		1.35369	5.1354	0.00186595	0.10199
ENSMUSG00000031750.11	Il34	chr8		1.33679	3.78516	0.00323056	0.147308
ENSMUSG00000030337.12	Vamp1	chr6		1.33421	3.13096	0.228496	1
ENSMUSG00000031026.10	Trim66	chr7		1.33419	2.22126	0.226769	1
ENSMUSG00000026594.10	Ralgps2	chr1		1.33419	2.32006	0.226769	1
ENSMUSG00000028634.12	Hivep3	chr4		1.33416	4.12108	0.231251	1
ENSMUSG00000020251.9	Glt8d2	chr10		1.32179	2.65966	0.0450754	0.766329
ENSMUSG00000021994.10	Wnt5a	chr14		1.31956	5.7509	0.000840606	0.0559591
ENSMUSG00000020689.4	Itgb3	chr11		1.31483	5.9692	0.00413207	0.173233
ENSMUSG00000031778.8	Cx3cl1	chr8		1.29051	4.37114	0.0181868	0.45868
ENSMUSG00000037362.8	Nov	chr15		1.28535	4.9315	0.113012	1
ENSMUSG00000000567.5	Sox9	chr11		1.2808	6.32059	0.000291345	0.0238056
ENSMUSG00000091387.1	Gcnt4	chr13		1.27346	5.52783	0.000150577	0.0139393
ENSMUSG00000046402.10	Rbp1	chr9		1.26824	6.29567	0.00248404	0.123597
ENSMUSG00000024063.8	Lbh	chr17		1.26695	8.85164	0.000664454	0.0460659
ENSMUSG00000025473.12	Adam8	chr7		1.26034	3.21476	0.190731	1
ENSMUSG00000063193.6	Cd300lb	chr11		1.25637	3.9847	0.0471037	0.784165
ENSMUSG00000044350.10	Lacc1	chr14		1.24101	4.65043	0.000206684	0.0179894
ENSMUSG00000079559.3	Gm684	chr9		1.24048	2.49736	0.0656472	0.928458
ENSMUSG00000078706.4	Gm53	chr11		1.23222	3.13104	0.0272282	0.578553
ENSMUSG00000022012.8	Enox1	chr14		1.22776	4.47784	0.0141991	0.389381
ENSMUSG00000023236.7	Scg5	chr2		1.2129	1.51723	0.453256	1
ENSMUSG00000097178.3	2310002F09Rik	chr7		1.2129	1.29977	0.453256	1
ENSMUSG00000050439.6	Enthd1	chr15		1.2129	1.51605	0.453256	1
ENSMUSG00000096960.1	A230028O05Rik	chr16		1.2129	1.79153	0.453256	1
ENSMUSG00000003134.6	Tbc1d8	chr1		1.21284	2.94317	0.462568	1
ENSMUSG00000038295.10	Atg9b	chr5		1.21274	2.53682	0.483928	1
ENSMUSG00000042303.12	Sgsm3	chr15		1.21242	2.46577	0.144581	1
ENSMUSG00000062345.6	Serpinb2	chr1		1.21238	2.02116	0.198455	1
ENSMUSG00000020263.10	Appl2	chr10		1.20535	4.99264	0.000407011	0.0307466
ENSMUSG00000024854.3	Pold4	chr19		1.20104	4.92109	0.000128077	0.0123564
ENSMUSG00000002459.13	Rgs20	chr1		1.19529	2.96851	0.0180881	0.456911
ENSMUSG00000040848.7	Sft2d2	chr1		1.1897	4.7114	0.057144	0.882208
ENSMUSG00000025978.10	Rftn2	chr1		1.18661	4.77364	0.0068059	0.244823
ENSMUSG00000052631.10	Sh2d6	chr6		1.17901	1.94634	0.115608	1
ENSMUSG00000090394.4	4930523C07Rik	chr1		1.16796	5.04043	0.0172004	0.440507
ENSMUSG00000049225.10	Pdp1	chr4		1.16718	5.2913	0.000996384	0.0633218
ENSMUSG00000059824.6	Dbp	chr7		1.15678	4.03028	0.102929	1
ENSMUSG00000027329.5	Spef1	chr2		1.15433	2.62866	0.0943243	1
ENSMUSG00000022089.8	Bin3	chr14		1.14872	5.26696	0.000293122	0.0238292
ENSMUSG00000018166.8	Erbb3	chr10		1.1482	3.39584	0.436319	1
ENSMUSG00000034949.14	Zfr2	chr10		1.1478	2.1365	0.343947	1
ENSMUSG00000097296.1	Gm26532	chr8		1.14779	2.60196	0.346869	1
ENSMUSG00000010461.10	Eya4	chr10		1.14778	2.61708	0.345291	1
ENSMUSG00000002504.10	Slc9a3r2	chr17		1.14778	3.59416	0.345385	1
ENSMUSG00000029596.9	Sdsl	chr5		1.14778	1.87267	0.349307	1
ENSMUSG00000029821.11	Dfna5	chr6		1.14328	3.32458	0.0266894	0.573308
ENSMUSG00000031125.2	3830403N18Rik	chrX		1.13238	4.85403	0.032052	0.639554
ENSMUSG00000050069.3	Grem2	chr1		1.13109	6.38728	0.00380549	0.163825
ENSMUSG00000026890.15	Lhx6	chr2		1.13092	3.77991	0.00696925	0.249135
ENSMUSG00000036356.10	Csgalnact1	chr8		1.1252	6.28545	0.000150193	0.0139393
ENSMUSG00000019866.9	Aim1	chr10		1.11223	3.60878	0.311125	1
ENSMUSG00000018387.8	Shroom1	chr11		1.11214	2.53678	0.274849	1
ENSMUSG00000097471.3	5830432E09Rik	chr7		1.11211	2.56891	0.267953	1
ENSMUSG00000054065.7	Pkp3	chr7		1.1121	3.19484	0.268797	1
ENSMUSG00000001768.11	Rin2	chr2		1.10252	7.31121	0.000268912	0.0223141
ENSMUSG00000034930.11	Rtkn	chr6		1.09984	5.08895	0.000318475	0.025125
ENSMUSG00000026688.5	Mgst3	chr1		1.09314	5.45016	0.0063939	0.23557
ENSMUSG00000014786.7	Slc9a5	chr8		1.08453	3.88406	0.0116774	0.346964
ENSMUSG00000025002.5	Cyp2c55	chr19		1.08451	3.50765	0.0198026	0.482707
ENSMUSG00000007888.11	Crlf1	chr8		1.08395	5.89275	0.00183163	0.1015
ENSMUSG00000039377.7	Hlx	chr1		1.08217	4.48647	0.0462331	0.776125
ENSMUSG00000017943.11	Gdap1l1	chr2		1.07405	1.76108	0.167392	1
ENSMUSG00000042812.5	Foxf1	chr8		1.07405	3.63571	0.168951	1
ENSMUSG00000001435.10	Col18a1	chr10		1.07394	7.3463	0.227155	1
ENSMUSG00000034105.8	Tldc1	chr8		1.06624	4.05223	0.00253038	0.125074
ENSMUSG00000021866.11	Anxa11	chr14		1.06622	4.77967	0.0025939	0.12665
ENSMUSG00000025357.7	Dgka	chr10		1.06547	4.00307	0.0164673	0.430071
ENSMUSG00000037375.12	Hhat	chr1		1.06341	4.64914	0.00239791	0.120762
ENSMUSG00000013275.9	Slc41a1	chr1		1.06305	5.98207	0.000167144	0.0151232
ENSMUSG00000041836.9	Ptpre	chr7		1.06078	5.0421	0.00369557	0.161706
ENSMUSG00000006800.9	Sulf2	chr2		1.05845	7.03785	0.00928278	0.299725
ENSMUSG00000038037.4	Socs1	chr16		1.05756	4.01598	0.0242557	0.546424
ENSMUSG00000053199.9	Arhgap20	chr9		1.05405	1.94614	0.108103	1
ENSMUSG00000055866.9	Per2	chr1		1.05389	3.8627	0.224917	1
ENSMUSG00000038764.10	Ptpn3	chr4		1.05089	4.36205	0.0100606	0.317792
ENSMUSG00000025213.7	Kazald1	chr19		1.04726	3.35646	0.093129	1
ENSMUSG00000047146.11	Tet1	chr10		1.04723	2.99789	0.0901525	1
ENSMUSG00000021482.9	Aaed1	chr13		1.04491	4.99773	0.00218997	0.114853
ENSMUSG00000087366.3	Junos	chr4		1.04171	2.65793	0.0718375	0.974981
ENSMUSG00000018604.14	Tbx3	chr5		1.03412	4.86905	0.103944	1
ENSMUSG00000023031.7	Cela1	chr15		1.03325	4.54979	0.109934	1
ENSMUSG00000022469.12	Rapgef3	chr15		1.03008	4.39543	0.0442194	0.758536
ENSMUSG00000029334.10	Prkg2	chr5		1.02677	6.65003	0.00379193	0.163741
ENSMUSG00000057457.7	Phex	chrX		1.0227	2.9192	0.0233469	0.533382
ENSMUSG00000021281.11	Tnfaip2	chr12		1.01716	6.89119	0.000356016	0.0275439
ENSMUSG00000034463.3	Scara3	chr14		1.01428	6.84678	0.00181311	0.100823
ENSMUSG00000049775.12	Tmsb4x	chrX		1.01322	10.2774	0.000290469	0.0238056
ENSMUSG00000028031.5	Dkk2	chr3		1.0074	3.99181	0.0128821	0.368782
ENSMUSG00000073700.3	Klhl21	chr4		0.996824	5.33423	1.52026e-05	0.0021546
ENSMUSG00000052105.12	Mtcl1	chr17		0.995311	5.45494	0.000227391	0.0195789
ENSMUSG00000027111.11	Itga6	chr2		0.995286	7.61263	3.2981e-06	0.000607115
ENSMUSG00000009687.10	Fxyd5	chr7		0.986883	7.08108	0.000573313	0.0409893
ENSMUSG00000030353.11	Tead4	chr6		0.986838	4.71157	2.19953e-05	0.00277365
ENSMUSG00000020256.10	Aldh1l2	chr10		0.984257	6.67273	4.95982e-05	0.00544052
ENSMUSG00000054342.7	Kcnn4	chr7		0.984157	5.55385	0.0106406	0.327859
ENSMUSG00000022636.9	Alcam	chr16		0.982644	5.83882	0.000949023	0.0617786
ENSMUSG00000021703.8	Serinc5	chr13		0.979904	5.14654	0.0262209	0.56747
ENSMUSG00000019817.14	Plagl1	chr10		0.976156	3.41952	0.061001	0.907928
ENSMUSG00000008398.10	Elk3	chr10		0.970683	7.21592	5.3565e-05	0.00569696
ENSMUSG00000038305.10	Spats2l	chr1		0.970163	4.27903	0.150674	1
ENSMUSG00000048027.7	Rgmb	chr17		0.968685	5.79724	0.000167129	0.0151232
ENSMUSG00000017724.10	Etv4	chr11		0.967779	5.78924	4.48777e-05	0.00499108
ENSMUSG00000034762.5	Glis1	chr4		0.9649	2.74455	0.194005	1
ENSMUSG00000071847.8	Apcdd1	chr18		0.963035	5.46768	0.00572491	0.215728
ENSMUSG00000039137.14	Whrn	chr4		0.962303	4.37665	0.01317	0.372645
ENSMUSG00000039835.11	Nhsl1	chr10		0.960954	3.09566	0.249832	1
ENSMUSG00000063296.4	Tmem117	chr15		0.960773	3.24217	0.255937	1
ENSMUSG00000060969.8	Irx1	chr13		0.960688	5.19876	0.0104397	0.324644
ENSMUSG00000022034.9	Esco2	chr14		0.959598	4.19642	0.00436163	0.18003
ENSMUSG00000045005.9	Fzd5	chr1		0.956353	4.5172	0.000991352	0.063253
ENSMUSG00000042644.8	Itpr3	chr17		0.955797	7.06346	5.37147e-05	0.00569696
ENSMUSG00000040003.13	Magi2	chr5		0.955343	2.60149	0.30689	1
ENSMUSG00000026435.11	Slc45a3	chr1		0.955289	2.30018	0.302051	1
ENSMUSG00000020788.11	Atp2a3	chr11		0.955022	3.01576	0.329155	1
ENSMUSG00000020131.10	Pcsk4	chr10		0.947076	1.97322	0.387928	1
ENSMUSG00000042417.4	Ccno	chr13		0.947076	1.92197	0.387928	1
ENSMUSG00000046719.7	Nxph3	chr11		0.947076	2.79486	0.387928	1
ENSMUSG00000097649.1	Gm10561	chr1		0.947076	2.72333	0.388659	1
ENSMUSG00000097084.1	Foxl1	chr8		0.947074	1.99698	0.387928	1
ENSMUSG00000026447.12	Pik3c2b	chr1		0.947071	3.27776	0.441781	1
ENSMUSG00000021806.3	Nid2	chr14		0.94707	5.41536	0.443379	1
ENSMUSG00000026208.9	Des	chr1		0.947053	4.42554	0.620094	1
ENSMUSG00000020758.11	Itgb4	chr11		0.946769	2.73928	0.442577	1
ENSMUSG00000019838.10	Slc16a10	chr10		0.944427	4.04228	0.0255452	0.561231
ENSMUSG00000007041.9	Clic1	chr17		0.942985	8.41046	2.41779e-05	0.00302507
ENSMUSG00000066191.7	Anks6	chr4		0.93654	3.57337	0.0352964	0.672942
ENSMUSG00000034613.8	Ppm1h	chr10		0.933782	3.93881	0.51601	1
ENSMUSG00000025931.11	Paqr8	chr1		0.933779	2.7247	0.515719	1
ENSMUSG00000007035.11	Msh5	chr17		0.933706	1.99813	0.50797	1
ENSMUSG00000043219.9	Hoxa6	chr6		0.933706	1.92415	0.50797	1
ENSMUSG00000046191.7	Pcdhb20	chr18		0.933706	2.69407	0.50797	1
ENSMUSG00000070315.7	4930581F22Rik	chr9		0.933706	2.17932	0.50797	1
ENSMUSG00000060716.6	Plekhh1	chr12		0.933703	1.64495	0.50797	1
ENSMUSG00000100975.1	Gm28875	chr12		0.933703	2.32011	0.50797	1
ENSMUSG00000070960.4	Gm10307	chr1		0.933701	1.99811	0.50797	1
ENSMUSG00000003545.2	Fosb	chr7		0.933696	2.55284	0.508704	1
ENSMUSG00000054027.7	Nt5dc3	chr10		0.929837	4.65809	0.000444228	0.0330898
ENSMUSG00000040037.9	Negr1	chr3		0.929456	3.29183	0.0607157	0.905365
ENSMUSG00000006526.7	Tmem110	chr14		0.921234	4.52093	0.0122786	0.357037
ENSMUSG00000096768.3	Erdr1	chrY		0.920193	3.1574	0.0815258	1
ENSMUSG00000026821.11	Ralgds	chr2		0.91765	5.86658	0.00153603	0.0884873
ENSMUSG00000022010.15	Tsc22d1	chr14		0.915136	8.5932	0.00135987	0.0808197
ENSMUSG00000041351.12	Rap1gap	chr4		0.914305	2.81661	0.0965934	1
ENSMUSG00000000693.6	Loxl3	chr6		0.910483	7.74532	0.00247718	0.123597
ENSMUSG00000005951.9	Shpk	chr11		0.908099	2.63426	0.687575	1
ENSMUSG00000022199.10	Slc22a17	chr14		0.908099	2.13811	0.687575	1
ENSMUSG00000025407.6	Gli1	chr10		0.908099	1.99738	0.687575	1
ENSMUSG00000027886.7	1700013F07Rik	chr3		0.908099	1.26039	0.687575	1
ENSMUSG00000028445.7	Enho	chr4		0.908099	1.9255	0.687575	1
ENSMUSG00000030494.9	Rhpn2	chr7		0.908099	1.55052	0.687575	1
ENSMUSG00000038152.4	5033430I15Rik	chr13		0.908099	2.24189	0.687575	1
ENSMUSG00000062896.3	Rpl31-ps11	chr3		0.908099	2.06917	0.687575	1
ENSMUSG00000067870.5	Rpl31-ps8	chr15		0.908099	1.87281	0.687575	1
ENSMUSG00000068854.7	Hist2h2be	chr3		0.908099	1.89955	0.687575	1
ENSMUSG00000070692.6	Rps12-ps10	chr2		0.908099	1.7355	0.687575	1
ENSMUSG00000071419.7	Rps15-ps2	chr6		0.908099	1.94977	0.687575	1
ENSMUSG00000075389.3	2810410L24Rik	chr11		0.908099	1.95006	0.687575	1
ENSMUSG00000081406.4	Rps6-ps4	chr2		0.908099	1.94969	0.687575	1
ENSMUSG00000082706.1	Gm11663	chr11		0.908099	1.48312	0.687575	1
ENSMUSG00000084894.1	Gm13834	chr6		0.908099	1.89913	0.687575	1
ENSMUSG00000090659.4	Zfp493	chr13		0.908099	1.64572	0.687575	1
ENSMUSG00000090700.1	Cyp4f40	chr17		0.908099	1.26039	0.687575	1
ENSMUSG00000091825.1	Gm5778	chr10		0.908099	1.73492	0.687575	1
ENSMUSG00000092130.1	D030025P21Rik	chr12		0.908099	1.76292	0.687575	1
ENSMUSG00000093677.1	Gm20712	chr15		0.908099	1.73536	0.687575	1
ENSMUSG00000096780.3	Tmem181b-ps	chr17		0.908099	2.4878	0.687575	1
ENSMUSG00000097021.3	4933433G15Rik	chr9		0.908099	1.5505	0.687575	1
ENSMUSG00000097657.1	Gm7389	chr8		0.908099	1.51708	0.687575	1
ENSMUSG00000097756.1	A730056A06Rik	chr7		0.908099	2.41673	0.687575	1
ENSMUSG00000100201.1	Gm29093	chr10		0.908099	1.70582	0.687575	1
ENSMUSG00000044037.11	Als2cl	chr9		0.908099	2.26432	0.687712	1
ENSMUSG00000101970.2	RP23-32A8.1	chr7		0.908099	2.43404	0.68776	1
ENSMUSG00000074570.9	Cass4	chr2		0.908099	2.07019	0.687803	1
ENSMUSG00000041132.8	N4bp2l1	chr5		0.908099	2.7261	0.688451	1
ENSMUSG00000019320.9	Noxo1	chr17		0.908099	2.37994	0.68864	1
ENSMUSG00000041235.7	Chd7	chr4		0.908099	4.16524	0.689023	1
ENSMUSG00000074676.2	Foxs1	chr2		0.908099	2.43491	0.689255	1
ENSMUSG00000022747.12	St3gal6	chr16		0.908099	3.21805	0.690157	1
ENSMUSG00000021730.7	Hcn1	chr13		0.908098	2.20237	0.692414	1
ENSMUSG00000066800.7	Rnasel	chr1		0.908098	3.64295	0.693456	1
ENSMUSG00000033268.8	Duox1	chr2		0.908098	1.9256	0.694379	1
ENSMUSG00000061603.7	Akap6	chr12		0.908098	5.76866	0.696645	1
ENSMUSG00000026833.14	Olfm1	chr2		0.908098	4.03974	0.698458	1
ENSMUSG00000074457.6	S100a16	chr3		0.908096	4.95193	0.708441	1
ENSMUSG00000024593.11	Megf10	chr18		0.908095	4.44467	0.71586	1
ENSMUSG00000029552.15	Tes	chr6		0.90656	7.23996	0.00235263	0.119697
ENSMUSG00000058571.6	Gpc6	chr14		0.903031	4.36383	0.0781813	1
ENSMUSG00000029161.6	Cgref1	chr5		0.902931	3.59576	0.0358302	0.676675
ENSMUSG00000022887.8	Masp1	chr16		0.899124	4.22021	0.144422	1
ENSMUSG00000021549.9	Rasa1	chr13		0.898668	6.69265	0.000317285	0.025125
ENSMUSG00000062980.11	Cped1	chr6		0.893831	6.16765	0.0335039	0.656751
ENSMUSG00000025464.10	Paox	chr7		0.892512	3.7144	0.0458174	0.772783
ENSMUSG00000045917.13	6330416G13Rik	chr4		0.892444	5.41399	0.00286143	0.134074
ENSMUSG00000042156.11	Dzip1	chr14		0.89144	4.51359	0.00652005	0.238944
ENSMUSG00000060487.5	Samd5	chr10		0.888988	3.19951	0.172314	1
ENSMUSG00000037852.7	Cpe	chr8		0.883051	8.71512	0.000509589	0.0374361
ENSMUSG00000027007.12	Ssfa2	chr2		0.877999	6.08859	0.00160069	0.0911933
ENSMUSG00000030309.12	Caprin2	chr6		0.87626	2.9872	0.214894	1
ENSMUSG00000029822.11	Osbpl3	chr6		0.873255	6.17342	0.000141204	0.013381
ENSMUSG00000034751.11	Mast4	chr13		0.873091	6.55744	0.00328983	0.148832
ENSMUSG00000032470.12	Mras	chr9		0.872016	5.96683	0.000367184	0.0282714
ENSMUSG00000033066.11	Gas7	chr11		0.869237	7.16348	0.00211481	0.112896
ENSMUSG00000020021.4	Fgd6	chr10		0.869097	4.10725	0.0354144	0.673252
ENSMUSG00000039814.11	Xkr5	chr8		0.869079	3.31487	0.0370346	0.687264
ENSMUSG00000042770.7	Hebp1	chr6		0.866561	5.18931	0.0230586	0.528979
ENSMUSG00000001119.7	Col6a1	chr10		0.863897	10.1961	0.00444306	0.181057
ENSMUSG00000031530.6	Dusp4	chr8		0.862727	5.69951	0.0187157	0.466054
ENSMUSG00000038456.5	Dennd2a	chr6		0.855259	5.78467	0.00120492	0.0739341
ENSMUSG00000036053.12	Fmnl2	chr2		0.854026	6.14466	3.06082e-05	0.00365814
ENSMUSG00000086968.4	4933431E20Rik	chr3		0.850896	3.44157	0.130002	1
ENSMUSG00000090124.3	Ugt1a7c	chr1		0.849136	4.27197	0.0272483	0.578553
ENSMUSG00000033278.9	Ptprm	chr17		0.849114	5.98931	0.00908804	0.29489
ENSMUSG00000035735.6	Dagla	chr19		0.849091	4.23178	0.0157147	0.415986
ENSMUSG00000035798.9	Zdhhc17	chr10		0.848613	5.20356	0.00464545	0.185912
ENSMUSG00000069272.5	Hist1h2ae	chr13		0.846255	5.05537	0.00388677	0.165991
ENSMUSG00000070427.3	Il18bp	chr7		0.840034	3.37814	1	1
ENSMUSG00000063765.7	Chadl	chr15		0.839996	2.69783	1	1
ENSMUSG00000031283.11	Chrdl1	chrX		0.839873	2.11696	1	1
ENSMUSG00000056737.10	Capg	chr6		0.839816	7.96306	0.000438256	0.0329515
ENSMUSG00000087259.3	2610035D17Rik	chr11		0.839513	2.52166	1	1
ENSMUSG00000038143.10	Stox2	chr8		0.839437	3.06032	1	1
ENSMUSG00000056602.8	Fry	chr5		0.839436	2.94344	1	1
ENSMUSG00000031389.13	Arhgap4	chrX		0.839333	3.43329	1	1
ENSMUSG00000043903.3	Gm22	chr8		0.839308	2.83874	1	1
ENSMUSG00000055926.2	Gm14137	chr2		0.839297	2.36116	1	1
ENSMUSG00000000958.5	Slc7a7	chr14		0.839291	3.71966	1	1
ENSMUSG00000009108.11	Gnat2	chr3		0.839288	1.4488	1	1
ENSMUSG00000010651.4	Acaa1b	chr9		0.839288	1.44927	1	1
ENSMUSG00000015619.10	Gata3	chr2		0.839288	1.4136	1	1
ENSMUSG00000018411.13	Mapt	chr11		0.839288	1.48407	1	1
ENSMUSG00000020268.9	Lyrm7	chr11		0.839288	1.22013	1	1
ENSMUSG00000020926.12	Adam11	chr11		0.839288	1.90032	1	1
ENSMUSG00000025350.11	Rdh5	chr10		0.839288	1.70676	1	1
ENSMUSG00000025911.10	Adhfe1	chr1		0.839288	1.51772	1	1
ENSMUSG00000029072.3	Tas1r3	chr4		0.839288	1.4131	1	1
ENSMUSG00000030087.7	Klf15	chr6		0.839288	1.33939	1	1
ENSMUSG00000030345.12	Dyrk4	chr6		0.839288	1.37685	1	1
ENSMUSG00000032657.11	Fam189b	chr3		0.839288	1.9263	1	1
ENSMUSG00000034586.10	Hid1	chr11		0.839288	1.90082	1	1
ENSMUSG00000037386.11	Rims2	chr15		0.839288	1.22037	1	1
ENSMUSG00000038390.9	Gpr162	chr6		0.839288	1.90087	1	1
ENSMUSG00000038523.6	1700003F12Rik	chr2		0.839288	1.44929	1	1
ENSMUSG00000043398.4	Gpr135	chr12		0.839288	1.82044	1	1
ENSMUSG00000043644.4	0610009L18Rik	chr11		0.839288	1.5838	1	1
ENSMUSG00000045282.6	Tmem86b	chr7		0.839288	1.61562	1	1
ENSMUSG00000050974.3	Gm9847	chr12		0.839288	1.33881	1	1
ENSMUSG00000053985.9	Zfp14	chr7		0.839288	2.07053	1	1
ENSMUSG00000057657.3	Rps18-ps3	chr8		0.839288	1.44872	1	1
ENSMUSG00000057762.4	Gm6169	chr13		0.839288	1.44896	1	1
ENSMUSG00000057777.4	Mab21l2	chr3		0.839288	1.51839	1	1
ENSMUSG00000058743.5	Kcnj14	chr7		0.839288	1.41326	1	1
ENSMUSG00000060096.4	Amd-ps3	chr18		0.839288	1.26083	1	1
ENSMUSG00000064357.1	mt-Atp6	chrM		0.839288	1.9256	1	1
ENSMUSG00000064682.1	Gm25813	chr8		0.839288	1.82008	1	1
ENSMUSG00000064871.1	Snord58b	chr18		0.839288	1.17839	1	1
ENSMUSG00000065147.1	Snora31	chr14		0.839288	1.70663	1	1
ENSMUSG00000068243.6	Gm7079	chrX		0.839288	1.30049	1	1
ENSMUSG00000068324.4	Gm10029	chr13		0.839288	1.30074	1	1
ENSMUSG00000068674.2	Gm10247	chr16		0.839288	1.61527	1	1
ENSMUSG00000072940.5	Gm10443	chr6		0.839288	1.58352	1	1
ENSMUSG00000078588.6	Ccdc24	chr4		0.839288	1.64618	1	1
ENSMUSG00000078607.3	1810010H24Rik	chr11		0.839288	1.33918	1	1
ENSMUSG00000080115.3	Mettl21b	chr10		0.839288	1.61533	1	1
ENSMUSG00000080977.1	Gm13772	chr2		0.839288	1.37692	1	1
ENSMUSG00000083396.1	Gm15542	chr7		0.839288	1.44874	1	1
ENSMUSG00000083649.5	Rasl2-9	chr7		0.839288	1.37666	1	1
ENSMUSG00000083856.1	Gm13886	chr2		0.839288	1.30054	1	1
ENSMUSG00000083964.1	Gm14122	chr2		0.839288	1.48368	1	1
ENSMUSG00000084328.1	Gm14046	chr2		0.839288	1.41309	1	1
ENSMUSG00000085054.2	Gm15834	chr1		0.839288	1.48367	1	1
ENSMUSG00000085186.1	Gm14377	chr7		0.839288	1.22034	1	1
ENSMUSG00000085521.3	4930526A20Rik	chr17		0.839288	1.37638	1	1
ENSMUSG00000085696.4	Hoxaas3	chr6		0.839288	1.58351	1	1
ENSMUSG00000085787.3	Gm13092	chr4		0.839288	1.44893	1	1
ENSMUSG00000086714.1	0610009E02Rik	chr2		0.839288	1.67671	1	1
ENSMUSG00000086997.1	Gm12981	chr4		0.839288	1.21991	1	1
ENSMUSG00000087331.4	1810021B22Rik	chr15		0.839288	1.4839	1	1
ENSMUSG00000087440.2	4930577N17Rik	chr3		0.839288	1.41308	1	1
ENSMUSG00000089662.1	Gm14057	chr2		0.839288	1.22035	1	1
ENSMUSG00000089989.5	Flt3l	chr7		0.839288	1.64646	1	1
ENSMUSG00000089999.1	Gm6485	chr3		0.839288	1.55102	1	1
ENSMUSG00000090625.1	Gm20721	chr2		0.839288	1.37644	1	1
ENSMUSG00000097002.1	Gm2670	chr14		0.839288	1.4836	1	1
ENSMUSG00000097403.2	9230116N13Rik	chr1		0.839288	1.67695	1	1
ENSMUSG00000097573.2	G730003C15Rik	chr1		0.839288	1.51772	1	1
ENSMUSG00000098183.1	Gm27010	chr14		0.839288	1.8205	1	1
ENSMUSG00000099655.1	2310034G01Rik	chr19		0.839288	1.26086	1	1
ENSMUSG00000100199.1	Gm20324	chr15		0.839288	1.37648	1	1
ENSMUSG00000101567.1	Txn-ps1	chr1		0.839288	1.37637	1	1
ENSMUSG00000102340.1	RP24-496O17.2	chr9		0.839288	1.37662	1	1
ENSMUSG00000102426.1	RP23-330G24.3	chrX		0.839288	1.51795	1	1
ENSMUSG00000103509.1	WI1-817D1.2	chr1		0.839288	2.24408	1	1
ENSMUSG00000104030.1	RP23-459L15.7	chr6		0.839288	1.82045	1	1
ENSMUSG00000104496.1	RP23-13N24.1	chr1		0.839288	1.26059	1	1
ENSMUSG00000011463.5	Cpb1	chr3		0.839285	1.1353	1	1
ENSMUSG00000020072.10	Pbld1	chr10		0.839285	1.26091	1	1
ENSMUSG00000022805.12	Maats1	chr16		0.839285	1.1353	1	1
ENSMUSG00000027950.3	Chrnb2	chr3		0.839285	1.44888	1	1
ENSMUSG00000029862.11	Clcn1	chr6		0.839285	1.37644	1	1
ENSMUSG00000032128.10	Robo3	chr9		0.839285	1.1353	1	1
ENSMUSG00000033405.3	Nudt15	chr14		0.839285	1.51723	1	1
ENSMUSG00000033949.7	Trim36	chr18		0.839285	1.76472	1	1
ENSMUSG00000035237.7	Lcat	chr8		0.839285	1.55122	1	1
ENSMUSG00000039963.14	Ccdc40	chr11		0.839285	1.33946	1	1
ENSMUSG00000044595.10	Dnd1	chr18		0.839285	1.41304	1	1
ENSMUSG00000045064.4	Zc2hc1c	chr12		0.839285	1.37664	1	1
ENSMUSG00000046341.5	Gm11223	chr4		0.839285	1.37642	1	1
ENSMUSG00000047528.9	Als2cr12	chr1		0.839285	1.2204	1	1
ENSMUSG00000050944.10	Efcab5	chr11		0.839285	1.44906	1	1
ENSMUSG00000054556.6	Gm4876	chr6		0.839285	1.51811	1	1
ENSMUSG00000059159.6	Gm8129	chr6		0.839285	1.41335	1	1
ENSMUSG00000061510.3	Gm10101	chr14		0.839285	1.44935	1	1
ENSMUSG00000064647.1	Gm23301	chr18		0.839285	1.55098	1	1
ENSMUSG00000065089.1	Gm26493	chr8		0.839285	1.76455	1	1
ENSMUSG00000071671.4	Gm10343	chr16		0.839285	1.22047	1	1
ENSMUSG00000073394.4	Runx2os1	chr17		0.839285	1.48392	1	1
ENSMUSG00000073733.4	Rsg1	chr4		0.839285	1.44883	1	1
ENSMUSG00000073758.6	Sh3d21	chr4		0.839285	1.5178	1	1
ENSMUSG00000074194.3	Zfp791	chr8		0.839285	1.5515	1	1
ENSMUSG00000074650.2	Gm10735	chr13		0.839285	1.51798	1	1
ENSMUSG00000078134.1	Gm12355	chr11		0.839285	1.4836	1	1
ENSMUSG00000078444.3	Gm10941	chr10		0.839285	1.89991	1	1
ENSMUSG00000080205.2	Gm15526	chr6		0.839285	1.2609	1	1
ENSMUSG00000080944.1	Gm12967	chr4		0.839285	1.30047	1	1
ENSMUSG00000081179.1	Gm13136	chr4		0.839285	1.4131	1	1
ENSMUSG00000081214.3	Rpl35a-ps2	chr1		0.839285	1.41303	1	1
ENSMUSG00000081564.1	Gm13717	chr6		0.839285	1.4836	1	1
ENSMUSG00000081810.1	Gm11878	chr4		0.839285	1.82031	1	1
ENSMUSG00000082280.4	Gm7901	chr3		0.839285	1.17824	1	1
ENSMUSG00000083623.1	Gm7224	chr7		0.839285	1.33935	1	1
ENSMUSG00000083659.1	Gm11258	chr4		0.839285	1.26109	1	1
ENSMUSG00000084401.1	Gm12586	chr11		0.839285	1.6153	1	1
ENSMUSG00000084862.1	Gm16278	chr17		0.839285	1.33943	1	1
ENSMUSG00000085154.3	C130046K22Rik	chr11		0.839285	1.37673	1	1
ENSMUSG00000085396.3	Firre	chrX		0.839285	1.87436	1	1
ENSMUSG00000085436.1	Zfp335os	chr2		0.839285	1.55123	1	1
ENSMUSG00000085791.4	Rpl30-ps9	chrX		0.839285	1.17847	1	1
ENSMUSG00000085894.1	Gm15832	chr1		0.839285	2.13808	1	1
ENSMUSG00000085956.1	4930481B07Rik	chr3		0.839285	1.37668	1	1
ENSMUSG00000089875.1	Etohd2	chr13		0.839285	1.26083	1	1
ENSMUSG00000091898.4	Tnnc1	chr14		0.839285	1.55095	1	1
ENSMUSG00000094050.1	Gm23472	chr1		0.839285	1.17824	1	1
ENSMUSG00000094518.1	Gm6421	chr13		0.839285	1.73593	1	1
ENSMUSG00000096950.2	Gm9530	chr1		0.839285	1.26075	1	1
ENSMUSG00000096988.1	A930029G22Rik	chr17		0.839285	1.21993	1	1
ENSMUSG00000096995.1	2810029C07Rik	chr12		0.839285	1.44911	1	1
ENSMUSG00000097174.1	Gm4890	chr8		0.839285	1.4488	1	1
ENSMUSG00000097378.3	B230208H11Rik	chr10		0.839285	1.44896	1	1
ENSMUSG00000097431.1	Gm26782	chr14		0.839285	1.67729	1	1
ENSMUSG00000097626.1	4921504A21Rik	chr5		0.839285	1.48416	1	1
ENSMUSG00000099094.1	Gm19569	chr9		0.839285	1.30079	1	1
ENSMUSG00000100967.1	Gm29666	chr15		0.839285	1.5178	1	1
ENSMUSG00000101174.2	Hoxd4	chr2		0.839285	1.76496	1	1
ENSMUSG00000102302.1	RP23-187M7.5	chr1		0.839285	1.95029	1	1
ENSMUSG00000102638.1	RP23-228G18.6	chr1		0.839285	1.61542	1	1
ENSMUSG00000103006.1	RP23-71J17.5	chr1		0.839285	1.51774	1	1
ENSMUSG00000103046.1	RP23-101P2.6	chr1		0.839285	1.61538	1	1
ENSMUSG00000103558.1	RP23-103F2.2	chr17		0.839285	1.58356	1	1
ENSMUSG00000104273.1	RP23-296I6.7	chr9		0.839285	1.61556	1	1
ENSMUSG00000021815.3	Mss51	chr14		0.839281	1.87396	1	1
ENSMUSG00000029019.8	Nppb	chr4		0.839271	2.41634	1	1
ENSMUSG00000092281.1	Hmgb1-ps7	chr7		0.83926	2.435	1	1
ENSMUSG00000030284.7	Creld1	chr6		0.83925	2.66653	1	1
ENSMUSG00000000791.8	Il12rb1	chr8		0.839194	2.20263	1	1
ENSMUSG00000104339.1	RP23-380F8.2	chr3		0.83918	2.52175	1	1
ENSMUSG00000026712.3	Mrc1	chr2		0.8391	6.69413	1	1
ENSMUSG00000029093.10	Sorcs2	chr5		0.838077	5.51881	0.120424	1
ENSMUSG00000021982.9	Cdadc1	chr14		0.83801	3.53204	0.335625	1
ENSMUSG00000035473.6	Galm	chr17		0.838007	2.79061	0.334466	1
ENSMUSG00000085566.1	A730017L22Rik	chr2		0.838007	2.35732	0.334464	1
ENSMUSG00000063804.7	Lin28b	chr10		0.838003	2.09028	0.332639	1
ENSMUSG00000001604.10	Tcea3	chr4		0.838002	2.51774	0.332639	1
ENSMUSG00000041540.12	Sox5	chr6		0.837836	4.45028	0.157445	1
ENSMUSG00000010751.10	Tnfrsf22	chr7		0.837822	3.32879	0.087347	1
ENSMUSG00000103593.1	RP24-64D24.3	chr8		0.83771	4.25259	0.0379112	0.6937
ENSMUSG00000023032.8	Slc4a8	chr15		0.834516	5.63507	0.00822692	0.274488
ENSMUSG00000075284.6	Wipf1	chr2		0.834452	6.03844	0.000158622	0.0145161
ENSMUSG00000020167.10	Tcf3	chr10		0.833059	6.78976	4.03932e-05	0.00458792
ENSMUSG00000089917.3	Uckl1	chr2		0.828307	4.76401	0.0119692	0.351719
ENSMUSG00000063727.3	Tnfrsf11b	chr15		0.827829	6.32655	0.0445861	0.762458
ENSMUSG00000039357.1	Fut11	chr14		0.827282	4.3784	0.0930927	1
ENSMUSG00000019989.7	Enpp3	chr10		0.827253	4.13106	0.0957344	1
ENSMUSG00000052512.11	Nav2	chr7		0.82494	5.88018	0.00342435	0.153187
ENSMUSG00000057329.7	Bcl2	chr1		0.824494	4.33424	0.035667	0.675516
ENSMUSG00000051323.12	Pcdh19	chrX		0.82435	6.40169	0.00378267	0.163741
ENSMUSG00000085795.3	Zfp703	chr8		0.822175	3.76909	0.192295	1
ENSMUSG00000038009.7	Dnajc22	chr15		0.82207	3.04695	0.198631	1
ENSMUSG00000061991.2	Hist1h2af	chr13		0.821319	4.35454	0.0204129	0.492827
ENSMUSG00000032014.5	Oaf	chr9		0.818899	7.69222	0.00674639	0.244823
ENSMUSG00000041025.11	Iffo2	chr4		0.81826	4.64643	0.0108384	0.331887
ENSMUSG00000019952.10	Poc1b	chr10		0.818181	4.53097	0.00406682	0.171668
ENSMUSG00000048960.9	Prex2	chr1		0.812315	4.65661	0.0888619	1
ENSMUSG00000041354.11	Rgl2	chr17		0.812135	5.34747	0.00475399	0.187988
ENSMUSG00000044367.7	Slc16a13	chr11		0.810731	4.48813	0.000295483	0.0238998
ENSMUSG00000032850.12	Rnft2	chr5		0.80721	2.44786	0.425401	1
ENSMUSG00000045031.14	Cetn4	chr3		0.807208	2.44894	0.424617	1
ENSMUSG00000091994.1	E130317F20Rik	chr10		0.807203	2.26095	0.424913	1
ENSMUSG00000004151.12	Etv1	chr12		0.803071	5.59954	0.0571194	0.882208
ENSMUSG00000020875.9	Hoxb9	chr11		0.802818	2.67269	0.231827	1
ENSMUSG00000025409.10	Mbd6	chr10		0.802818	3.37976	0.236781	1
ENSMUSG00000020042.11	Btbd11	chr10		0.800151	3.19634	0.083226	1
ENSMUSG00000060012.7	Kif13b	chr14		0.799669	4.37426	0.0668854	0.939305
ENSMUSG00000020181.11	Nav3	chr10		0.797569	6.5125	0.00466832	0.185912
ENSMUSG00000058070.10	Eml1	chr12		0.794367	6.65292	0.000550823	0.0399941
ENSMUSG00000026204.11	Ptprn	chr1		0.79426	7.36581	0.0103273	0.324298
ENSMUSG00000066278.5	Vps37b	chr5		0.786563	5.12184	0.000631729	0.0443332
ENSMUSG00000020241.9	Col6a2	chr10		0.786336	9.2305	0.0187589	0.466054
ENSMUSG00000076441.5	Ass1	chr2		0.786147	5.34321	0.123145	1
ENSMUSG00000037379.4	Spon2	chr5		0.785655	5.04149	0.0137672	0.380796
ENSMUSG00000031951.7	Tmem231	chr8		0.785534	4.27063	0.0188634	0.46692
ENSMUSG00000020156.12	Mum1	chr10		0.784478	5.78371	0.000672631	0.0464318
ENSMUSG00000049866.8	Arl4c	chr1		0.783853	6.39429	0.00466009	0.185912
ENSMUSG00000022177.8	Haus4	chr14		0.781513	4.10675	0.0485606	0.797838
ENSMUSG00000027669.10	Gnb4	chr3		0.781098	6.75786	0.010379	0.324644
ENSMUSG00000009647.9	Mcu	chr10		0.780811	5.22132	0.000266042	0.022191
ENSMUSG00000039747.7	Orai2	chr5		0.780627	4.94672	0.00200482	0.108111
ENSMUSG00000037419.8	Endod1	chr9		0.779372	6.14591	0.00678697	0.244823
ENSMUSG00000002797.7	Ggct	chr6		0.778543	4.42255	0.324289	1
ENSMUSG00000034781.5	Gna11	chr10		0.776688	6.59532	0.000301917	0.0242975
ENSMUSG00000024420.8	Zfp521	chr18		0.776675	5.41427	0.0137008	0.380796
ENSMUSG00000034591.5	Slc41a2	chr10		0.775509	5.81158	0.0057874	0.217061
ENSMUSG00000068015.6	Lrch1	chr14		0.773289	4.35315	0.132107	1
ENSMUSG00000028957.8	Per3	chr4		0.771235	4.1657	0.243498	1
ENSMUSG00000022150.12	Dab2	chr15		0.76997	7.10221	0.00149269	0.086929
ENSMUSG00000019189.9	Rnf145	chr11		0.766896	6.65464	0.00160578	0.0911933
ENSMUSG00000040936.10	Ulk4	chr9		0.76481	3.08847	0.202932	1
ENSMUSG00000047963.6	Stbd1	chr5		0.763046	3.47437	0.0176395	0.449836
ENSMUSG00000042570.10	Mier2	chr10		0.762029	4.16106	0.0305286	0.623616
ENSMUSG00000090272.3	Mndal	chr1		0.760731	4.25275	0.560685	1
ENSMUSG00000041609.12	Ccdc64	chr5		0.760686	2.37706	0.549296	1
ENSMUSG00000044927.6	H1fx	chr6		0.760685	1.87143	0.549009	1
ENSMUSG00000063851.8	Rnf183	chr4		0.760685	1.7342	0.549009	1
ENSMUSG00000073627.7	C130036L24Rik	chr1		0.760685	2.11294	0.549009	1
ENSMUSG00000036882.6	Arhgap33	chr7		0.760683	2.02169	0.549009	1
ENSMUSG00000081575.1	Gm12090	chr11		0.760683	2.15716	0.549009	1
ENSMUSG00000022965.7	Ifngr2	chr16		0.760183	5.73312	0.00104672	0.0657383
ENSMUSG00000002274.8	Metrn	chr17		0.759884	5.726	0.0026642	0.129294
ENSMUSG00000021890.5	Eaf1	chr14		0.759369	6.13896	0.000146168	0.0136893
ENSMUSG00000037613.11	Tnfrsf23	chr7		0.756296	4.4062	0.0684243	0.951385
ENSMUSG00000034248.7	Slc25a37	chr14		0.75549	5.01593	0.00294935	0.136121
ENSMUSG00000050379.11	Sept6	chrX		0.752884	4.28594	0.0433732	0.749322
ENSMUSG00000050530.10	Fam171a1	chr2		0.751838	6.0365	4.18919e-05	0.0046916
ENSMUSG00000037624.11	Kcnk2	chr1		0.751668	3.62314	0.110983	1
ENSMUSG00000033685.8	Ucp2	chr7		0.751663	6.29442	0.130351	1
ENSMUSG00000029869.7	Ephb6	chr6		0.751532	3.58639	0.138402	1
ENSMUSG00000036565.3	Ttyh3	chr5		0.750419	5.49951	0.0201419	0.488746
ENSMUSG00000022048.8	Dpysl2	chr14		0.748101	7.44863	0.00217269	0.114459
ENSMUSG00000084319.3	Tpt1-ps3	chr6		0.748017	4.10519	0.0875133	1
ENSMUSG00000032060.9	Cryab	chr9		0.747796	5.39392	0.0650563	0.927762
ENSMUSG00000009905.5	Kdsr	chr1		0.747211	5.53349	0.0116463	0.346964
ENSMUSG00000022179.4	4931414P19Rik	chr14		0.746706	2.61432	0.360425	1
ENSMUSG00000045691.9	Thtpa	chr14		0.746695	2.98885	0.359653	1
ENSMUSG00000039997.12	Ifi203	chr1		0.746511	5.45511	0.0443599	0.759812
ENSMUSG00000027803.10	Wwtr1	chr3		0.746059	7.86728	0.00162134	0.091752
ENSMUSG00000050271.8	D8Ertd82e	chr8		0.745206	4.7938	0.0772567	1
ENSMUSG00000062373.7	Tmem65	chr15		0.745008	6.49206	0.000551901	0.0399941
ENSMUSG00000008734.8	Gprc5b	chr7		0.743621	6.34941	0.00398194	0.169603
ENSMUSG00000095180.4	Rhox5	chrX		0.743188	6.92729	0.0130632	0.370936
ENSMUSG00000061615.2	Hist1h2ab	chr13		0.741962	6.46099	0.00356569	0.157313
ENSMUSG00000027985.10	Lef1	chr3		0.740891	3.42733	0.274698	1
ENSMUSG00000050954.11	Zfp169	chr13		0.740862	3.28215	0.250709	1
ENSMUSG00000057914.11	Cacnb2	chr2		0.740858	2.04236	0.248302	1
ENSMUSG00000067071.4	Hes6	chr1		0.740845	4.07131	0.255766	1
ENSMUSG00000030921.12	Trim30a	chr7		0.740776	5.18477	0.309898	1
ENSMUSG00000039114.11	Nrn1	chr13		0.740354	6.49415	0.0129183	0.368782
ENSMUSG00000031327.10	Chic1	chrX		0.74001	4.42273	0.0337089	0.659156
ENSMUSG00000037697.14	Ddhd1	chr14		0.738943	4.51098	0.0190164	0.469908
ENSMUSG00000098234.3	Snhg6	chr1		0.738852	5.26412	0.0506698	0.819574
ENSMUSG00000040663.8	Clcf1	chr19		0.738554	4.78054	0.00351607	0.155552
ENSMUSG00000000253.8	Gmpr	chr13		0.737661	3.79636	0.178975	1
ENSMUSG00000060181.5	Slc35e3	chr10		0.73645	4.87614	0.0251869	0.559526
ENSMUSG00000004530.8	Coro1c	chr5		0.736119	7.44477	0.00100396	0.0635513
ENSMUSG00000060126.10	Tpt1	chr14		0.735928	9.94065	0.00321388	0.147058
ENSMUSG00000040640.9	Erc2	chr14		0.735666	3.23937	0.131162	1
ENSMUSG00000052684.4	Jun	chr4		0.734599	7.12566	0.0136061	0.379228
ENSMUSG00000042035.7	Igsf3	chr3		0.733155	4.78434	0.129989	1
ENSMUSG00000057530.10	Ece1	chr4		0.732722	6.56814	0.0421621	0.734119
ENSMUSG00000089682.5	Bcl2l2	chr14		0.731829	4.55149	0.0459009	0.772979
ENSMUSG00000038042.9	Ptpdc1	chr13		0.730568	4.55755	0.0166566	0.431477
ENSMUSG00000055737.8	Ghr	chr15		0.728224	6.44065	0.00837763	0.276971
ENSMUSG00000021913.7	Ogdhl	chr14		0.725718	5.83985	0.00074208	0.050572
ENSMUSG00000030583.12	Sipa1l3	chr7		0.725564	5.70705	0.00569611	0.215149
ENSMUSG00000023805.12	Synj2	chr17		0.724752	6.05851	0.0106291	0.327859
ENSMUSG00000037239.7	Spred3	chr7		0.723002	4.47051	0.0288631	0.601095
ENSMUSG00000020474.7	Polm	chr11		0.72272	4.36519	0.0225154	0.52183
ENSMUSG00000070867.4	Trabd2b	chr4		0.71999	3.88503	0.138127	1
ENSMUSG00000021916.11	Glt8d1	chr14		0.719954	4.94833	0.0936102	1
ENSMUSG00000034612.7	Chst11	chr10		0.719469	7.45758	0.00797047	0.269283
ENSMUSG00000086567.1	Gm2830	chr13		0.717307	4.42698	0.166035	1
ENSMUSG00000042686.5	Jph1	chr1		0.717304	2.81679	0.163423	1
ENSMUSG00000042349.9	Ikbke	chr1		0.717288	4.17505	0.15562	1
ENSMUSG00000037010.7	Apln	chrX		0.716137	4.82346	0.0622207	0.915781
ENSMUSG00000039770.5	Ypel5	chr17		0.715189	6.28836	0.00251396	0.124647
ENSMUSG00000034171.9	Faah	chr4		0.714992	3.32294	0.229907	1
ENSMUSG00000003549.5	Ercc1	chr7		0.712805	5.11078	0.00665797	0.242887
ENSMUSG00000089857.5	Zfp882	chr8		0.711199	3.13712	0.311677	1
ENSMUSG00000043015.11	Tmem194b	chr1		0.711181	3.73959	0.309723	1
ENSMUSG00000042594.12	Sh2b3	chr5		0.710792	5.88111	0.00286315	0.134074
ENSMUSG00000021950.11	Anxa8	chr14		0.710617	4.93757	0.453025	1
ENSMUSG00000040659.3	Efhd2	chr4		0.706669	6.50739	0.0414718	0.731562
ENSMUSG00000071516.2	Hist1h2ai	chr13		0.705767	5.60253	0.0147743	0.401715
ENSMUSG00000023391.8	Dlx2	chr2		0.705297	3.17041	0.115135	1
ENSMUSG00000025420.9	Katnal2	chr18		0.703712	2.33677	0.457534	1
ENSMUSG00000077440.1	Gm23130	chr10		0.703695	2.46615	0.456138	1
ENSMUSG00000064451.1	Snora23	chr7		0.702603	4.89061	0.231865	1
ENSMUSG00000029771.8	Irf5	chr6		0.701303	4.99379	0.218103	1
ENSMUSG00000040990.13	Sh3kbp1	chrX		0.699247	7.04695	0.000842094	0.0559591
ENSMUSG00000019846.7	Lama4	chr10		0.698512	7.41458	0.0140757	0.387991
ENSMUSG00000020137.4	Thap2	chr10		0.697859	4.14642	0.0698152	0.960108
ENSMUSG00000038034.11	Igsf8	chr1		0.697575	6.40307	0.00434463	0.179791
ENSMUSG00000004098.7	Col5a3	chr9		0.697202	6.70987	0.231326	1
ENSMUSG00000047712.7	Ust	chr10		0.697043	4.87952	0.0309743	0.626329
ENSMUSG00000056917.8	Sipa1	chr19		0.696002	5.67985	0.00518197	0.200457
ENSMUSG00000024940.10	Ltbp3	chr19		0.695397	7.5567	0.0051524	0.200281
ENSMUSG00000021065.11	Fut8	chr12		0.694977	5.855	0.0661881	0.93228
ENSMUSG00000033083.12	Tbc1d4	chr14		0.694887	5.17574	0.0185129	0.464709
ENSMUSG00000033060.11	Lmo7	chr14		0.693059	5.44524	0.0690081	0.954373
ENSMUSG00000024427.6	Spry4	chr18		0.692617	4.7704	0.0592879	0.893542
ENSMUSG00000021253.6	Tgfb3	chr12		0.691924	6.13477	0.0500933	0.813636
ENSMUSG00000047497.9	Adamts12	chr15		0.689375	6.07559	0.060593	0.905221
ENSMUSG00000026269.10	Rnpepl1	chr1		0.688852	4.419	0.141974	1
ENSMUSG00000014329.10	Bicc1	chr10		0.688688	6.41917	0.027485	0.579938
ENSMUSG00000055538.7	Zcchc24	chr14		0.688612	6.90189	0.00766669	0.264048
ENSMUSG00000077167.1	Gm24119	chr10		0.688539	4.47371	0.338706	1
ENSMUSG00000039115.9	Itga9	chr9		0.687841	5.0419	0.275098	1
ENSMUSG00000052397.8	Ezr	chr17		0.687233	5.19167	0.00292167	0.136019
ENSMUSG00000018217.8	Pmp22	chr11		0.685227	6.36743	0.0101886	0.320571
ENSMUSG00000064370.1	mt-Cytb	chrM		0.685168	10.205	0.00735322	0.256562
ENSMUSG00000029186.8	Pi4k2b	chr5		0.684805	5.88309	0.00258881	0.12665
ENSMUSG00000024911.5	Fibp	chr19		0.684575	5.60932	0.00953712	0.304864
ENSMUSG00000034731.9	Dgkh	chr14		0.684515	4.26469	0.0904854	1
ENSMUSG00000022144.3	Gdnf	chr15		0.683459	4.39741	0.0472368	0.785563
ENSMUSG00000002346.12	Slc25a42	chr8		0.682207	2.09219	0.72665	1
ENSMUSG00000036411.9	9530077C05Rik	chr9		0.682207	2.20039	0.72665	1
ENSMUSG00000048967.11	Yjefn3	chr8		0.682207	1.81891	0.72665	1
ENSMUSG00000065408.1	Mir31	chr4		0.682207	1.87277	0.72665	1
ENSMUSG00000073408.2	Dpcr1	chr17		0.682204	1.44767	0.72665	1
ENSMUSG00000080877.1	Rpl22-ps1	chrX		0.682202	1.84589	0.72665	1
ENSMUSG00000022528.7	Hes1	chr16		0.682084	4.37122	0.731203	1
ENSMUSG00000027276.7	Jag1	chr2		0.681804	5.38384	0.0180569	0.456843
ENSMUSG00000069302.5	Hist1h2ah	chr13		0.681792	3.3258	0.176689	1
ENSMUSG00000021830.9	Txndc16	chr14		0.681608	5.12628	0.0807521	1
ENSMUSG00000004952.9	Rasa4	chr5		0.677342	5.5037	0.00121477	0.0739719
ENSMUSG00000040209.8	Zfp704	chr3		0.677233	4.95324	0.0548012	0.858337
ENSMUSG00000050737.13	Ptges	chr2		0.676905	6.83149	0.058464	0.889174
ENSMUSG00000037568.8	Vash2	chr1		0.676042	4.69454	0.0134774	0.378005
ENSMUSG00000025358.11	Cdk2	chr10		0.676005	5.17485	0.0115138	0.344107
ENSMUSG00000019868.12	Vta1	chr10		0.675672	6.04089	0.00562004	0.212778
ENSMUSG00000031971.11	Ccsap	chr8		0.675009	4.07549	0.0471012	0.784165
ENSMUSG00000085455.3	1810059H22Rik	chr5		0.673476	3.08209	0.390095	1
ENSMUSG00000048240.10	Gng7	chr10		0.673467	2.83301	0.384441	1
ENSMUSG00000034799.12	Unc13a	chr8		0.673459	2.41243	0.386383	1
ENSMUSG00000026589.10	Sec16b	chr1		0.673442	4.80648	0.395111	1
ENSMUSG00000063455.12	D630045J12Rik	chr6		0.672413	5.27129	0.0294317	0.605083
ENSMUSG00000036155.9	Mgat5	chr1		0.67172	6.65304	0.0363847	0.683922
ENSMUSG00000043004.9	Gng2	chr14		0.671238	4.84164	0.250698	1
ENSMUSG00000029648.9	Flt1	chr5		0.671167	5.35417	0.272801	1
ENSMUSG00000020038.9	Cry1	chr10		0.669398	4.39944	0.0885543	1
ENSMUSG00000053333.11	Dis3l2	chr1		0.669146	4.81032	0.0485727	0.797838
ENSMUSG00000025404.11	R3hdm2	chr10		0.668813	4.94194	0.0261337	0.567224
ENSMUSG00000055322.10	Tns1	chr1		0.666229	6.35807	0.0283053	0.591782
ENSMUSG00000041773.7	Enc1	chr13		0.666049	6.59994	0.00850056	0.279541
ENSMUSG00000031586.12	Rbpms	chr8		0.664399	4.6086	0.029648	0.607956
ENSMUSG00000020027.14	Socs2	chr10		0.664074	4.65504	0.154796	1
ENSMUSG00000022075.6	Rhobtb2	chr14		0.663363	4.40975	0.0630833	0.915781
ENSMUSG00000025867.8	Cplx2	chr13		0.662652	4.5422	0.152558	1
ENSMUSG00000033763.10	Mtss1l	chr8		0.662533	5.23742	0.123786	1
ENSMUSG00000033752.7	Mnd1	chr3		0.658925	3.19651	0.216725	1
ENSMUSG00000021775.10	Nr1d2	chr14		0.657811	6.32857	0.0488373	0.798625
ENSMUSG00000029804.12	Herc3	chr6		0.654947	4.62803	0.370212	1
ENSMUSG00000021594.10	Srd5a1	chr13		0.654706	2.58102	0.328241	1
ENSMUSG00000023806.9	Rsph3b	chr17		0.654705	3.37119	0.329963	1
ENSMUSG00000035547.10	Capn5	chr7		0.654633	4.0811	0.350165	1
ENSMUSG00000020282.14	Rhbdf1	chr11		0.65347	6.15109	0.0124203	0.359694
ENSMUSG00000033256.10	Shf	chr2		0.653174	4.07075	0.0538575	0.852825
ENSMUSG00000037846.14	Rtkn2	chr10		0.652923	4.98835	0.0136158	0.379228
ENSMUSG00000047417.13	Rexo1	chr10		0.652897	5.41426	0.00407331	0.171668
ENSMUSG00000015027.10	Galns	chr8		0.650722	4.76668	0.0733542	0.983892
ENSMUSG00000078190.6	Dnm3os	chr1		0.650296	6.12869	0.162627	1
ENSMUSG00000068335.5	Dok1	chr6		0.649922	6.66535	0.0145295	0.396404
ENSMUSG00000026566.11	Mpzl1	chr1		0.648981	5.37607	0.0823687	1
ENSMUSG00000062075.9	Lmnb2	chr10		0.648944	5.10407	0.00636593	0.235451
ENSMUSG00000036499.8	Eea1	chr10		0.648712	6.54305	0.011782	0.348699
ENSMUSG00000035011.11	Zbtb7a	chr10		0.6472	5.5788	0.0186455	0.465846
ENSMUSG00000001786.10	Fbxo7	chr10		0.645259	4.78502	0.0379445	0.6937
ENSMUSG00000002320.11	Tm9sf1	chr14		0.645162	5.7953	0.00551105	0.209642
ENSMUSG00000035781.9	R3hdm4	chr10		0.643362	6.03678	0.00550269	0.209642
ENSMUSG00000077222.1	Gm22270	chr5		0.642238	2.64745	0.591276	1
ENSMUSG00000022194.11	Pabpn1	chr14		0.642206	2.72282	0.586815	1
ENSMUSG00000033540.14	Idua	chr5		0.642171	3.09633	0.582164	1
ENSMUSG00000043259.10	Fam13c	chr10		0.642168	3.59667	0.581667	1
ENSMUSG00000022040.7	Ephx2	chr14		0.642165	1.94796	0.581256	1
ENSMUSG00000043773.4	1700048O20Rik	chr9		0.642162	2.97649	0.581256	1
ENSMUSG00000061740.7	Cyp2d22	chr15		0.642121	3.40224	0.586613	1
ENSMUSG00000058886.8	Deaf1	chr7		0.641928	3.87157	0.285134	1
ENSMUSG00000042810.10	Krba1	chr6		0.641909	3.4242	0.29976	1
ENSMUSG00000027692.12	Tnik	chr3		0.641876	4.2922	0.328961	1
ENSMUSG00000007833.9	Aldh16a1	chr7		0.64181	5.33782	0.00472666	0.18737
ENSMUSG00000016262.10	Sertad4	chr1		0.641793	4.84474	0.10432	1
ENSMUSG00000025060.10	Slk	chr19		0.639892	7.58191	0.0135611	0.379023
ENSMUSG00000031758.9	Cdyl2	chr8		0.639585	5.34779	0.028342	0.591782
ENSMUSG00000026305.11	Lrrfip1	chr1		0.637489	7.00219	0.005096	0.199055
ENSMUSG00000048232.8	Fbxo10	chr4		0.635731	4.08832	0.146775	1
ENSMUSG00000036339.13	Tmem260	chr14		0.635682	4.3687	0.136142	1
ENSMUSG00000039994.11	Timeless	chr10		0.635104	5.39773	0.0032591	0.14786
ENSMUSG00000089774.2	Slc5a3	chr16		0.633752	6.63863	0.00248506	0.123597
ENSMUSG00000025374.9	Nabp2	chr10		0.633244	4.95396	0.0111192	0.336623
ENSMUSG00000042066.11	Tmcc2	chr1		0.632661	5.07566	0.0134637	0.378005
ENSMUSG00000031146.6	Plp2	chrX		0.63235	6.23454	0.00467827	0.185912
ENSMUSG00000019986.12	Ahi1	chr10		0.630884	5.0785	0.0101395	0.319654
ENSMUSG00000031565.13	Fgfr1	chr8		0.630693	7.37952	0.0293438	0.604814
ENSMUSG00000035521.9	Gnptg	chr17		0.630524	4.56811	0.145831	1
ENSMUSG00000015889.7	Lta4h	chr10		0.629915	6.51921	0.00286247	0.134074
ENSMUSG00000031807.6	Pgls	chr8		0.629881	6.21692	0.00226193	0.116854
ENSMUSG00000020272.8	Stk10	chr11		0.629838	5.41447	0.0217976	0.51186
ENSMUSG00000031604.6	Msmo1	chr8		0.629586	6.42245	0.015002	0.405156
ENSMUSG00000020255.7	D10Wsu102e	chr10		0.628509	5.89111	0.00139537	0.0821036
ENSMUSG00000032815.11	Fanca	chr8		0.628271	4.87963	0.0116619	0.346964
ENSMUSG00000025558.11	Dock9	chr14		0.628143	6.03358	0.0118011	0.348699
ENSMUSG00000029338.9	Antxr2	chr5		0.62784	6.85428	0.00379318	0.163741
ENSMUSG00000048696.10	Mex3d	chr10		0.627324	5.59655	0.00441226	0.180363
ENSMUSG00000006575.10	Rundc3a	chr11		0.625726	4.178	0.234962	1
ENSMUSG00000047379.6	B3gnt1	chr19		0.624423	5.64966	0.00517654	0.200457
ENSMUSG00000078716.5	Tmem8b	chr4		0.623856	2.87471	0.483811	1
ENSMUSG00000079662.1	Ntn3	chr17		0.623837	3.44559	0.485579	1
ENSMUSG00000063320.7	1190007I07Rik	chr10		0.623832	2.56705	0.483052	1
ENSMUSG00000059772.8	Slx1b	chr7		0.623829	3.0131	0.483514	1
ENSMUSG00000090399.1	Nav1	chr1		0.623806	3.19215	0.486761	1
ENSMUSG00000047013.11	Fbxo41	chr6		0.623787	2.6621	0.485903	1
ENSMUSG00000040552.8	C3ar1	chr6		0.623591	6.10966	0.518481	1
ENSMUSG00000028468.11	Rgp1	chr4		0.623053	5.19922	0.0208871	0.498624
ENSMUSG00000030849.13	Fgfr2	chr7		0.622406	4.05666	0.106165	1
ENSMUSG00000000901.11	Mmp11	chr10		0.620555	5.6015	0.0618466	0.915781
ENSMUSG00000021773.6	Comtd1	chr14		0.620155	3.639	0.190327	1
ENSMUSG00000023800.10	Tiam2	chr17		0.619346	5.96082	0.040345	0.719517
ENSMUSG00000028776.10	Tinagl1	chr4		0.617563	6.081	0.0815628	1
ENSMUSG00000044700.11	Tmem201	chr4		0.613682	5.28945	0.00655577	0.239705
ENSMUSG00000079547.3	H2-DMb1	chr17		0.613658	4.30249	0.506639	1
ENSMUSG00000025738.7	Fbxl16	chr17		0.61337	3.21909	0.410418	1
ENSMUSG00000004561.10	Mettl17	chr14		0.613363	3.30312	0.408449	1
ENSMUSG00000074796.6	Slc4a11	chr2		0.613353	2.29886	0.40531	1
ENSMUSG00000075600.2	Zc3h3	chr15		0.61335	2.66087	0.40531	1
ENSMUSG00000019775.13	Rgs17	chr10		0.612277	3.35027	0.173375	1
ENSMUSG00000018932.5	Map2k3	chr11		0.610785	6.52686	0.0106659	0.327859
ENSMUSG00000045216.7	Hs6st1	chr1		0.609873	5.78322	0.140555	1
ENSMUSG00000031666.10	Rbl2	chr8		0.609787	5.21816	0.0665759	0.936096
ENSMUSG00000040618.6	Pck2	chr14		0.609286	6.19525	0.000466501	0.034588
ENSMUSG00000041135.11	Ripk2	chr4		0.608028	4.42734	0.0479923	0.792368
ENSMUSG00000025465.8	Echs1	chr7		0.607843	6.27208	0.0348324	0.671565
ENSMUSG00000027624.13	Epb4.1l1	chr2		0.607032	7.02291	0.0163056	0.427403
ENSMUSG00000078317.6	F8a	chrX		0.606625	2.93678	0.356843	1
ENSMUSG00000037990.14	Sh3rf3	chr10		0.606523	4.05902	0.128843	1
ENSMUSG00000004371.10	Il11	chr7		0.60615	3.97677	0.630357	1
ENSMUSG00000041570.10	Camsap2	chr1		0.605658	7.06152	0.0156634	0.415314
ENSMUSG00000034708.7	Grn	chr11		0.605148	8.24793	0.00838782	0.276971
ENSMUSG00000020262.11	Adarb1	chr10		0.604821	5.79571	0.104095	1
ENSMUSG00000035397.8	Klf16	chr10		0.60433	4.97703	0.0174735	0.446313
ENSMUSG00000021906.9	Oxnad1	chr14		0.604163	3.73758	0.102313	1
ENSMUSG00000054150.7	Syne3	chr12		0.603904	5.59505	0.014528	0.396404
ENSMUSG00000018648.11	Dusp14	chr11		0.602292	4.41721	0.0981468	1
ENSMUSG00000089832.4	Shkbp1	chr7		0.602261	4.40643	0.0884101	1
ENSMUSG00000028470.6	Hint2	chr4		0.601792	3.51149	0.303746	1
ENSMUSG00000022003.6	Slc25a30	chr14		0.600841	4.97227	0.0104033	0.324644
ENSMUSG00000032782.15	Cntrob	chr11		0.600568	4.13177	0.0821888	1
ENSMUSG00000036863.7	Syde2	chr3		0.600456	4.90236	0.047719	0.788669
ENSMUSG00000047246.6	Hist1h2be	chr13		0.600318	7.5704	0.041759	0.731562
ENSMUSG00000028973.14	Abcb8	chr5		0.600129	5.19739	0.00816505	0.272992
ENSMUSG00000047090.9	Tmem198b	chr10		0.599072	4.50246	0.0779263	1
ENSMUSG00000039781.10	Cep131	chr11		0.598962	4.20331	0.0921676	1
ENSMUSG00000015478.9	Rnf5	chr17		0.598293	3.58496	0.265093	1
ENSMUSG00000025352.6	Gdf11	chr10		0.598088	5.69549	0.0243617	0.547199
ENSMUSG00000034220.7	Gpc1	chr1		0.597717	8.86831	0.123353	1
ENSMUSG00000019971.9	Cep290	chr10		0.597652	4.58373	0.103299	1
ENSMUSG00000041859.10	Mcm3	chr1		0.597245	7.40821	0.00559918	0.21249
ENSMUSG00000037370.9	Enpp1	chr10		0.596613	5.99927	0.182676	1
ENSMUSG00000041180.9	Hectd2	chr19		0.596568	4.47289	0.0618844	0.915781
ENSMUSG00000033039.9	Micall1	chr15		0.596317	5.74684	0.0367854	0.68636
ENSMUSG00000013367.4	Iglon5	chr7		0.595546	3.90637	0.231529	1
ENSMUSG00000004207.10	Psap	chr10		0.594975	10.4798	0.00759921	0.262854
ENSMUSG00000025544.9	Tm9sf2	chr14		0.593747	7.55106	0.00141412	0.0826538
ENSMUSG00000018102.4	Hist1h2bc	chr13		0.593461	6.98048	0.0179627	0.455508
ENSMUSG00000030685.5	Kctd13	chr7		0.593392	3.36569	0.196361	1
ENSMUSG00000004929.8	Thop1	chr10		0.593304	5.79075	0.00212312	0.112963
ENSMUSG00000048126.12	Col6a3	chr1		0.592997	10.425	0.128674	1
ENSMUSG00000025436.7	Xrcc6bp1	chr10		0.59162	3.89903	0.181945	1
ENSMUSG00000033880.7	Lgals3bp	chr11		0.591583	6.2901	0.288091	1
ENSMUSG00000030254.12	Rad18	chr6		0.590764	5.65117	0.00844454	0.27827
ENSMUSG00000021948.11	Prkcd	chr14		0.590449	5.71536	0.0588322	0.892232
ENSMUSG00000022419.11	Deptor	chr15		0.590107	4.33574	0.218622	1
ENSMUSG00000033712.5	Ccar2	chr14		0.589558	5.26977	0.0259926	0.565587
ENSMUSG00000028883.13	Sema3a	chr5		0.589088	6.10069	0.157345	1
ENSMUSG00000031166.9	Wdr13	chrX		0.588952	4.74919	0.134217	1
ENSMUSG00000041736.6	Tspo	chr15		0.588574	7.36094	0.0387855	0.703454
ENSMUSG00000030255.9	Sspn	chr6		0.58622	5.35069	0.105205	1
ENSMUSG00000031337.12	Mtm1	chrX		0.586209	3.91078	0.0916221	1
ENSMUSG00000039168.11	Dap	chr15		0.58603	7.432	0.00733399	0.256562
ENSMUSG00000007603.8	Dus3l	chr17		0.584955	4.69075	0.079934	1
ENSMUSG00000035517.13	Tdrd7	chr4		0.583992	5.65089	0.0072961	0.256243
ENSMUSG00000009291.8	Pttg1ip	chr10		0.583392	7.56733	0.0109343	0.33355
ENSMUSG00000071478.5	Hist1h2ad	chr13		0.583217	4.62248	0.0762363	1
ENSMUSG00000045817.8	Zfp36l2	chr17		0.582983	7.08488	0.00786666	0.267483
ENSMUSG00000061143.11	Maml3	chr3		0.582909	5.40618	0.0711716	0.968406
ENSMUSG00000028982.9	Slc25a33	chr4		0.582261	4.29996	0.0517117	0.832324
ENSMUSG00000024043.9	Arhgap28	chr17		0.581016	5.23355	0.025059	0.559526
ENSMUSG00000032788.10	Pdxk	chr10		0.580981	6.18175	0.0118804	0.349833
ENSMUSG00000021477.8	Ctsl	chr13		0.580974	9.94963	0.103606	1
ENSMUSG00000022246.9	Rai14	chr15		0.580086	7.18105	0.00867803	0.28363
ENSMUSG00000025986.6	Slc39a10	chr1		0.579635	5.55446	0.0206862	0.496685
ENSMUSG00000052369.7	Tmem106c	chr15		0.579102	5.34743	0.0231211	0.528979
ENSMUSG00000032038.6	St3gal4	chr9		0.578139	6.61901	0.0337564	0.659278
ENSMUSG00000035890.8	Rnf126	chr10		0.573572	5.60951	0.0054356	0.208756
ENSMUSG00000060038.10	Dhps	chr8		0.572924	5.40004	0.02519	0.559526
ENSMUSG00000051177.12	Plcb1	chr2		0.571874	5.06887	0.0576019	0.88277
ENSMUSG00000035953.9	Tmem55b	chr14		0.571684	4.98279	0.065431	0.927767
ENSMUSG00000029179.10	Zcchc4	chr5		0.571412	4.18214	0.0789093	1
ENSMUSG00000020785.13	Camkk1	chr11		0.5712	4.16715	0.0894826	1
ENSMUSG00000034854.8	Mfsd12	chr10		0.570543	4.82871	0.155286	1
ENSMUSG00000059939.9	9430015G10Rik	chr4		0.570134	3.86248	0.144851	1
ENSMUSG00000022109.5	Med4	chr14		0.570071	4.4167	0.149884	1
ENSMUSG00000024511.11	Rab27b	chr18		0.569593	5.62572	0.227748	1
ENSMUSG00000034674.14	Tdg	chr10		0.569349	4.05267	0.185364	1
ENSMUSG00000021900.10	Btd	chr14		0.569336	4.55906	0.185847	1
ENSMUSG00000020212.9	Mdm1	chr10		0.569237	4.42066	0.220085	1
ENSMUSG00000031486.10	Gpr124	chr8		0.56837	7.43445	0.0111735	0.337629
ENSMUSG00000056267.10	Cep70	chr9		0.568171	3.62217	0.236054	1
ENSMUSG00000019699.11	Akt3	chr1		0.567614	6.49244	0.0217906	0.51186
ENSMUSG00000028476.9	Reck	chr4		0.567367	3.97453	0.271058	1
ENSMUSG00000021483.7	Cdk20	chr13		0.566362	3.35654	0.338696	1
ENSMUSG00000098090.3	2700099C18Rik	chr17		0.566331	3.36769	0.315385	1
ENSMUSG00000060981.6	Hist1h4h	chr13		0.56523	7.76322	0.0416526	0.731562
ENSMUSG00000051146.2	Camk2n2	chr16		0.564975	3.07934	0.363321	1
ENSMUSG00000039396.6	Neil3	chr8		0.564975	3.02063	0.366693	1
ENSMUSG00000049521.1	Cdc42ep1	chr15		0.564512	5.99463	0.0162006	0.426731
ENSMUSG00000050390.8	C77080	chr4		0.563888	5.22106	0.0914628	1
ENSMUSG00000061371.6	Zfp873	chr10		0.563115	3.63538	0.428743	1
ENSMUSG00000027351.10	Spred1	chr2		0.563076	7.96105	0.00721008	0.254899
ENSMUSG00000036052.10	Dnajb5	chr4		0.563049	3.50586	0.428183	1
ENSMUSG00000026429.8	Ube2t	chr1		0.563045	3.41464	0.445822	1
ENSMUSG00000021814.12	Anxa7	chr14		0.562979	6.94909	0.00711159	0.251974
ENSMUSG00000002763.12	Pex6	chr17		0.562429	5.14152	0.00802024	0.269841
ENSMUSG00000030019.6	Fbxl14	chr6		0.561796	5.59831	0.0267819	0.574181
ENSMUSG00000028796.13	Phc2	chr4		0.561553	7.31148	0.012684	0.365348
ENSMUSG00000020886.12	Dlg4	chr11		0.561498	5.19222	0.0122307	0.356784
ENSMUSG00000016494.5	Cd34	chr1		0.560588	8.37743	0.035983	0.678761
ENSMUSG00000059842.8	Zfp341	chr2		0.560265	2.31817	0.503791	1
ENSMUSG00000064128.6	Cenpj	chr14		0.560262	3.05843	0.503791	1
ENSMUSG00000079560.9	Hoxa3	chr6		0.560262	2.7221	0.504299	1
ENSMUSG00000086233.1	Gm11816	chr4		0.560261	3.26399	0.512683	1
ENSMUSG00000020882.13	Cacnb1	chr11		0.560243	3.0586	0.50764	1
ENSMUSG00000035967.11	Ddx26b	chrX		0.560242	3.40988	0.505721	1
ENSMUSG00000021947.10	Cryl1	chr14		0.560193	3.66003	0.511227	1
ENSMUSG00000020205.8	Phlda1	chr10		0.559366	4.7343	0.140524	1
ENSMUSG00000026687.10	Aldh9a1	chr1		0.559139	6.15964	0.0187702	0.466054
ENSMUSG00000055053.13	Nfic	chr10		0.558452	6.57393	0.0312719	0.627317
ENSMUSG00000035311.12	Gnptab	chr10		0.55817	5.97332	0.0106381	0.327859
ENSMUSG00000027698.10	Nceh1	chr3		0.556901	5.94377	0.00945141	0.303944
ENSMUSG00000069273.2	Hist1h3e	chr13		0.556622	6.96042	0.0488695	0.798625
ENSMUSG00000020808.3	Fam64a	chr11		0.556544	5.5931	0.026216	0.56747
ENSMUSG00000034520.10	Gjc1	chr11		0.556534	5.09374	0.0281755	0.590617
ENSMUSG00000016624.11	Phf21b	chr15		0.55565	2.90072	0.614259	1
ENSMUSG00000014704.9	Hoxa2	chr6		0.555634	2.48402	0.609145	1
ENSMUSG00000074482.4	Gm16589	chr8		0.555631	2.51736	0.608222	1
ENSMUSG00000026525.9	Opn3	chr1		0.555628	2.63118	0.607459	1
ENSMUSG00000034656.12	Cacna1a	chr8		0.555628	2.82283	0.607459	1
ENSMUSG00000063018.6	2010204K13Rik	chrX		0.555628	2.1776	0.607459	1
ENSMUSG00000073274.4	Gm14636	chrX		0.555628	2.63215	0.607459	1
ENSMUSG00000075394.4	Hoxc4	chr15		0.555627	2.2405	0.607459	1
ENSMUSG00000026409.10	Pfkfb2	chr1		0.555625	3.04868	0.60783	1
ENSMUSG00000041617.6	Ccdc74a	chr16		0.555596	2.59977	0.610218	1
ENSMUSG00000040472.10	Rabggta	chr14		0.555324	4.27152	0.116419	1
ENSMUSG00000036718.13	Micall2	chr5		0.555278	4.92459	0.0368965	0.68636
ENSMUSG00000028799.11	Zfp362	chr4		0.555215	4.62261	0.147455	1
ENSMUSG00000030539.9	Sema4b	chr7		0.5552	5.2236	0.0170276	0.437015
ENSMUSG00000038855.10	Itpkb	chr1		0.553838	5.76257	0.0623943	0.915781
ENSMUSG00000035168.12	Tanc1	chr2		0.55381	6.69434	0.0263432	0.569348
ENSMUSG00000020231.11	Dip2a	chr10		0.553344	6.23511	0.0141452	0.38857
ENSMUSG00000026608.8	Kctd3	chr1		0.553173	5.44055	0.0224171	0.520304
ENSMUSG00000066595.5	Mfsd7b	chr1		0.55305	5.29962	0.0629082	0.915781
ENSMUSG00000017631.14	Abr	chr11		0.552337	6.78154	0.0172187	0.440507
ENSMUSG00000028063.11	Lmna	chr3		0.551916	9.70988	0.0156429	0.415314
ENSMUSG00000038780.10	Smurf1	chr5		0.550988	6.47231	0.00587879	0.219381
ENSMUSG00000021957.6	Tkt	chr14		0.550954	7.4028	0.0122839	0.357037
ENSMUSG00000026728.5	Vim	chr2		0.55067	11.6569	0.0128882	0.368782
ENSMUSG00000069268.4	Hist1h2bf	chr13		0.548959	5.61308	0.0155683	0.415314
ENSMUSG00000037960.10	1110007C09Rik	chr13		0.548638	4.20365	0.192798	1
ENSMUSG00000004637.11	Wwox	chr8		0.548613	4.0218	0.193223	1
ENSMUSG00000045348.11	Nyap1	chr5		0.548576	3.28809	0.201712	1
ENSMUSG00000022106.10	Rcbtb2	chr14		0.547937	6.44224	0.0261387	0.567224
ENSMUSG00000022421.14	Nptxr	chr15		0.547317	6.25483	0.056815	0.881678
ENSMUSG00000097820.2	E530011L22Rik	chr9		0.546652	2.37852	0.755998	1
ENSMUSG00000043881.8	Kbtbd7	chr14		0.546598	3.3047	0.754597	1
ENSMUSG00000020884.11	Asgr1	chr11		0.546588	1.54905	0.754005	1
ENSMUSG00000022562.9	Oplah	chr15		0.546588	3.03976	0.754005	1
ENSMUSG00000023795.12	Pisd-ps2	chr17		0.546588	2.2005	0.754005	1
ENSMUSG00000042340.5	Ctf1	chr7		0.546588	2.17923	0.754005	1
ENSMUSG00000044033.12	Ccdc141	chr2		0.546588	2.41442	0.754005	1
ENSMUSG00000048174.2	Tmem81	chr1		0.546588	2.09146	0.754005	1
ENSMUSG00000055633.5	Zfp580	chr7		0.546588	2.20055	0.754005	1
ENSMUSG00000079608.6	Stard6	chr18		0.546588	1.94908	0.754005	1
ENSMUSG00000091183.2	Gm5141	chr13		0.546588	2.2001	0.754005	1
ENSMUSG00000091764.1	Zfp964	chr8		0.546588	2.28221	0.754005	1
ENSMUSG00000096917.1	2500002B13Rik	chr8		0.546588	1.87247	0.754005	1
ENSMUSG00000097412.1	1810014B01Rik	chr10		0.546588	2.24171	0.754005	1
ENSMUSG00000100980.1	Gm29100	chr1		0.546588	2.17831	0.754005	1
ENSMUSG00000029162.11	Khk	chr5		0.546588	2.58489	0.754229	1
ENSMUSG00000021120.10	Pigh	chr12		0.546588	3.31552	0.754574	1
ENSMUSG00000028456.13	Unc13b	chr4		0.546587	2.68069	0.754974	1
ENSMUSG00000043243.11	Fam129c	chr8		0.546587	2.1575	0.755159	1
ENSMUSG00000042510.7	AA986860	chr1		0.546586	2.26134	0.754005	1
ENSMUSG00000015377.9	Dennd6b	chr15		0.546583	2.37795	0.754185	1
ENSMUSG00000035900.14	Gramd4	chr15		0.546394	5.89302	0.00677482	0.244823
ENSMUSG00000042901.6	Aida	chr1		0.546194	6.77176	0.0214966	0.508521
ENSMUSG00000022094.11	Slc39a14	chr14		0.546172	7.62897	0.0696853	0.959596
ENSMUSG00000021932.9	Rnaseh2b	chr14		0.546172	4.05817	0.220592	1
ENSMUSG00000062937.5	Mtap	chr4		0.546068	8.5043	0.0227302	0.524998
ENSMUSG00000010936.10	Vac14	chr8		0.545281	5.19983	0.0190428	0.469908
ENSMUSG00000061983.6	Rps12	chr10		0.545196	11.1346	0.125056	1
ENSMUSG00000022023.5	Wbp4	chr14		0.545015	5.17454	0.041797	0.731562
ENSMUSG00000026556.11	Vangl2	chr1		0.544569	4.5109	0.0972364	1
ENSMUSG00000009035.9	Tmem184b	chr15		0.544182	6.13187	0.0135591	0.379023
ENSMUSG00000026956.11	Uap1l1	chr2		0.543894	5.97482	0.00832206	0.276971
ENSMUSG00000022091.5	Sorbs3	chr14		0.54321	4.59933	0.256251	1
ENSMUSG00000032754.10	Slc8b1	chr5		0.54318	4.16669	0.245785	1
ENSMUSG00000070509.11	Rgma	chr7		0.541201	5.29617	0.0583993	0.889035
ENSMUSG00000009681.9	Bcr	chr10		0.540995	6.39909	0.0430341	0.746733
ENSMUSG00000066877.7	Nck2	chr1		0.540879	5.72355	0.190135	1
ENSMUSG00000020354.11	Sgcd	chr11		0.54076	3.69425	0.123767	1
ENSMUSG00000018509.4	Cenpv	chr11		0.540646	4.12133	0.143114	1
ENSMUSG00000063021.3	Hist1h2ak	chr13		0.540639	6.35037	0.0869663	1
ENSMUSG00000025921.7	Rdh10	chr1		0.539738	5.02716	0.390747	1
ENSMUSG00000023905.10	Tnfrsf12a	chr17		0.539632	7.42355	0.105198	1
ENSMUSG00000026031.11	Cflar	chr1		0.539549	6.78635	0.0332566	0.653606
ENSMUSG00000076437.6	2700094K13Rik	chr2		0.539472	6.1311	0.0209359	0.498624
ENSMUSG00000052798.8	Nup107	chr10		0.539468	5.93536	0.0058296	0.218133
ENSMUSG00000023008.14	Fmnl3	chr15		0.539442	7.08075	0.0193477	0.475236
ENSMUSG00000079197.6	Psme2	chr14		0.538809	6.86626	0.174738	1
ENSMUSG00000020889.11	Nr1d1	chr11		0.538478	4.47559	0.144695	1
ENSMUSG00000026123.7	Plekhb2	chr1		0.538245	6.25077	0.0168584	0.435464
ENSMUSG00000049680.13	Urgcp	chr11		0.537607	5.8559	0.00734305	0.256562
ENSMUSG00000039680.9	Mrps6	chr16		0.537548	4.99942	0.0209537	0.498624
ENSMUSG00000037458.10	Azin1	chr15		0.537014	7.73901	0.0023251	0.119348
ENSMUSG00000019796.8	Lrp11	chr10		0.536157	5.77814	0.0108099	0.331647
ENSMUSG00000038604.8	Fam65a	chr8		0.535931	4.4409	0.220283	1
ENSMUSG00000019894.9	Slc6a15	chr10		0.535929	2.81075	0.161203	1
ENSMUSG00000034748.12	Sirt6	chr10		0.535917	4.101	0.151928	1
ENSMUSG00000030499.5	Kctd15	chr7		0.534975	4.77726	0.0522322	0.837336
ENSMUSG00000032666.12	1700025G04Rik	chr1		0.534891	5.99309	0.0983204	1
ENSMUSG00000024921.12	Smarca2	chr19		0.533719	5.67341	0.069134	0.955291
ENSMUSG00000007613.11	Tgfbr1	chr4		0.533192	7.08059	0.0684105	0.951385
ENSMUSG00000039166.11	Akap7	chr10		0.532928	4.29439	0.18365	1
ENSMUSG00000034292.9	Traf3ip1	chr1		0.532882	3.92406	0.178474	1
ENSMUSG00000020109.9	Dnajb12	chr10		0.532879	5.78441	0.0132126	0.373192
ENSMUSG00000013155.9	Enkd1	chr8		0.532167	4.03888	0.101667	1
ENSMUSG00000043067.11	Dpy19l1	chr9		0.532018	8.22657	0.0194185	0.476243
ENSMUSG00000053483.9	Usp21	chr1		0.531637	4.94887	0.06858	0.951385
ENSMUSG00000034595.13	Ppp1r18	chr17		0.53145	6.35854	0.0179757	0.455508
ENSMUSG00000037572.12	Wdhd1	chr14		0.531276	5.13363	0.0292508	0.603702
ENSMUSG00000025403.4	Shmt2	chr10		0.531231	7.36887	0.00284127	0.134074
ENSMUSG00000026640.8	Plxna2	chr1		0.531229	5.7731	0.0623257	0.915781
ENSMUSG00000025417.7	Pip4k2c	chr10		0.530924	5.67549	0.0200688	0.48771
ENSMUSG00000021771.9	Vdac2	chr14		0.529672	7.68179	0.00630781	0.233842
ENSMUSG00000043822.14	Adamtsl5	chr10		0.528247	4.80764	0.0561431	0.873792
ENSMUSG00000030208.11	Emp1	chr6		0.527796	9.75942	0.00881243	0.287436
ENSMUSG00000010660.2	Plcd1	chr9		0.527751	4.78484	0.0750149	0.999471
ENSMUSG00000045205.12	Dpy19l4	chr4		0.527087	6.26751	0.0187355	0.466054
ENSMUSG00000026278.10	Bok	chr1		0.527063	5.60672	0.0256996	0.561231
ENSMUSG00000024158.13	Hagh	chr17		0.526866	4.74898	0.134944	1
ENSMUSG00000020232.13	Hmg20b	chr10		0.526552	5.27381	0.0576619	0.882844
ENSMUSG00000026696.11	Vamp4	chr1		0.526443	5.1864	0.0541707	0.854068
ENSMUSG00000040675.13	Mthfd1l	chr10		0.525804	6.78839	0.00837665	0.276971
ENSMUSG00000060639.5	Hist1h4i	chr13		0.525681	7.3832	0.0307866	0.625325
ENSMUSG00000046841.4	Ckap4	chr10		0.525628	8.17175	0.032704	0.647409
ENSMUSG00000074825.4	Itpripl1	chr2		0.525048	5.05327	0.0204706	0.492987
ENSMUSG00000020439.13	Smtn	chr11		0.524706	5.8741	0.0269529	0.575534
ENSMUSG00000021993.9	Mipep	chr14		0.52381	4.43398	0.142963	1
ENSMUSG00000037466.9	4930427A07Rik	chr12		0.523787	4.00492	0.150161	1
ENSMUSG00000021973.8	Micu2	chr14		0.522739	5.67558	0.0231179	0.528979
ENSMUSG00000032763.10	Ilvbl	chr10		0.521927	5.66492	0.0400867	0.719517
ENSMUSG00000091383.1	Hist1h2al	chr13		0.521674	7.01083	0.102196	1
ENSMUSG00000042485.6	Mustn1	chr14		0.521313	2.89082	1	1
ENSMUSG00000057596.9	Trim30d	chr7		0.521253	3.72653	1	1
ENSMUSG00000037868.11	Egr2	chr10		0.521231	3.97121	1	1
ENSMUSG00000042807.11	Hecw2	chr1		0.521218	2.79736	1	1
ENSMUSG00000045730.3	Adrb2	chr18		0.521185	2.45207	1	1
ENSMUSG00000035104.10	Eva1a	chr6		0.52118	2.15831	1	1
ENSMUSG00000103983.1	RP23-395H6.2	chr1		0.521175	2.2223	1	1
ENSMUSG00000002804.3	Nudt14	chr12		0.521173	2.4345	1	1
ENSMUSG00000032285.11	Dnaja4	chr9		0.521171	2.24217	1	1
ENSMUSG00000009145.4	Dqx1	chr6		0.52117	2.04663	1	1
ENSMUSG00000040258.6	Nxph4	chr10		0.52117	1.5171	1	1
ENSMUSG00000043801.6	Oaz1-ps	chr17		0.52117	1.8991	1	1
ENSMUSG00000048406.5	B330016D10Rik	chr4		0.52117	1.70624	1	1
ENSMUSG00000048709.6	Gm8666	chrX		0.52117	1.58286	1	1
ENSMUSG00000050677.2	Ccdc96	chr5		0.52117	1.55036	1	1
ENSMUSG00000061390.6	Gm7866	chr9		0.52117	1.61489	1	1
ENSMUSG00000062742.3	Gm5239	chr18		0.52117	1.67647	1	1
ENSMUSG00000063816.3	Gm4987	chrX		0.52117	1.89925	1	1
ENSMUSG00000069713.2	4933406P04Rik	chr10		0.52117	1.61434	1	1
ENSMUSG00000070604.3	Vsig10l	chr7		0.52117	1.7922	1	1
ENSMUSG00000070713.4	Gm10282	chr8		0.52117	1.89914	1	1
ENSMUSG00000072294.4	Klf12	chr14		0.52117	1.61545	1	1
ENSMUSG00000074203.4	G430095P16Rik	chr8		0.52117	1.87383	1	1
ENSMUSG00000077614.1	Gm25500	chr9		0.52117	1.61485	1	1
ENSMUSG00000078490.5	C030017K20Rik	chr4		0.52117	1.73537	1	1
ENSMUSG00000078762.6	Haus5	chr7		0.52117	1.70586	1	1
ENSMUSG00000078816.5	Prkcg	chr7		0.52117	1.73566	1	1
ENSMUSG00000080935.3	Got2-ps1	chr5		0.52117	1.41259	1	1
ENSMUSG00000081281.1	Gm6274	chrX		0.52117	1.48342	1	1
ENSMUSG00000085596.1	Gm11476	chr2		0.52117	2.09316	1	1
ENSMUSG00000087231.3	E230016M11Rik	chr6		0.52117	1.87357	1	1
ENSMUSG00000088108.1	Snora47	chr13		0.52117	1.51713	1	1
ENSMUSG00000090110.4	Mtcp1	chrX		0.52117	1.97505	1	1
ENSMUSG00000090247.3	Bloc1s1	chr10		0.52117	1.97519	1	1
ENSMUSG00000090709.1	Gm17173	chr14		0.52117	1.2199	1	1
ENSMUSG00000091985.1	Gm17354	chr4		0.52117	1.7063	1	1
ENSMUSG00000092029.1	Gm9027	chr16		0.52117	1.37615	1	1
ENSMUSG00000093656.1	Gm20628	chr3		0.52117	1.61459	1	1
ENSMUSG00000093956.1	Gm24497	chr1		0.52117	1.70587	1	1
ENSMUSG00000095315.1	Gm10130	chr2		0.52117	1.76373	1	1
ENSMUSG00000097944.1	A130014A01Rik	chr8		0.52117	1.7063	1	1
ENSMUSG00000101939.1	Gm28438	chr1		0.52117	2.04661	1	1
ENSMUSG00000103783.1	RP24-172B22.6	chr1		0.52117	1.64605	1	1
ENSMUSG00000025922.8	Gm5045	chr15		0.521169	1.48314	1	1
ENSMUSG00000025933.11	Tmem14a	chr1		0.521169	1.81981	1	1
ENSMUSG00000026839.12	Upp2	chr2		0.521169	2.02339	1	1
ENSMUSG00000033486.10	Catsper2	chr2		0.521169	1.89942	1	1
ENSMUSG00000033594.10	Spata2l	chr8		0.521169	2.24276	1	1
ENSMUSG00000047787.7	Flrt1	chr19		0.521169	1.51693	1	1
ENSMUSG00000050368.4	Hoxd10	chr2		0.521169	2.02329	1	1
ENSMUSG00000073787.3	Gm10575	chr7		0.521169	1.97534	1	1
ENSMUSG00000074978.3	Actg-ps1	chr8		0.521169	1.55053	1	1
ENSMUSG00000082481.1	Rps12-ps19	chr11		0.521169	1.76417	1	1
ENSMUSG00000083554.1	Gm6645	chrX		0.521169	1.61442	1	1
ENSMUSG00000084314.1	Rps15a-ps3	chr4		0.521169	1.89927	1	1
ENSMUSG00000085525.3	Gm13166	chr4		0.521169	1.7355	1	1
ENSMUSG00000096929.3	A330023F24Rik	chr1		0.521169	2.18011	1	1
ENSMUSG00000096971.1	4930556M19Rik	chr15		0.521169	1.84631	1	1
ENSMUSG00000100017.1	2410022M11Rik	chr14		0.521169	2.09293	1	1
ENSMUSG00000101496.1	Gm8885	chr1		0.521169	1.64593	1	1
ENSMUSG00000102059.1	Gm20257	chr1		0.521169	1.79259	1	1
ENSMUSG00000102419.1	RP23-180C14.1	chr9		0.521169	1.79271	1	1
ENSMUSG00000102478.1	RP24-268A16.1	chr1		0.521169	1.4126	1	1
ENSMUSG00000103149.1	RP23-372H6.7	chr16		0.521169	1.67638	1	1
ENSMUSG00000026307.8	Scly	chr1		0.521167	3.45797	1	1
ENSMUSG00000052248.11	Zeb2os	chr2		0.521165	2.36116	1	1
ENSMUSG00000085028.2	Slc2a4rg-ps	chr2		0.521163	1.97485	1	1
ENSMUSG00000022602.10	Arc	chr15		0.521159	2.68706	1	1
ENSMUSG00000036661.9	Dennd3	chr15		0.521157	3.14217	1	1
ENSMUSG00000102543.1	PCDHGC5	chr18		0.521155	3.81199	1	1
ENSMUSG00000027570.11	Col9a3	chr2		0.521135	1.73584	1	1
ENSMUSG00000037005.12	Xpnpep2	chrX		0.521122	2.3228	1	1
ENSMUSG00000026288.10	Inpp5d	chr1		0.521106	5.53637	1	1
ENSMUSG00000037337.10	Map4k1	chr7		0.52109	2.04726	1	1
ENSMUSG00000063594.4	Gng8	chr7		0.520949	2.15929	1	1
ENSMUSG00000039883.4	Lrrc17	chr5		0.520865	5.13001	1	1
ENSMUSG00000074151.8	Nlrc5	chr8		0.520846	4.326	1	1
ENSMUSG00000035305.5	Ror1	chr4		0.520527	3.8284	0.315961	1
ENSMUSG00000020553.8	Pctp	chr11		0.520425	3.34861	0.453125	1
ENSMUSG00000039307.12	Hexdc	chr11		0.520404	3.33307	0.445823	1
ENSMUSG00000005267.9	Zfp287	chr11		0.520397	3.26228	0.443317	1
ENSMUSG00000018659.8	Pnpo	chr11		0.520388	3.44446	0.443816	1
ENSMUSG00000051098.5	Mblac2	chr13		0.520383	3.14673	0.445252	1
ENSMUSG00000014837.10	4931428F04Rik	chr8		0.520382	2.74777	0.445616	1
ENSMUSG00000028438.12	Kif24	chr4		0.520358	3.39908	0.26221	1
ENSMUSG00000021280.8	Exoc3l4	chr12		0.520354	4.04315	0.454693	1
ENSMUSG00000042198.8	Chchd7	chr4		0.520321	4.72282	0.174737	1
ENSMUSG00000016637.6	Ift27	chr15		0.520216	4.79595	0.118296	1
ENSMUSG00000009418.11	Nav1	chr1		0.519719	6.45299	0.138404	1
ENSMUSG00000004934.9	Pias4	chr10		0.518202	4.5944	0.055008	0.859229
ENSMUSG00000040415.11	Dtx3	chr10		0.518004	5.38376	0.0796673	1
ENSMUSG00000022035.5	Ccdc25	chr14		0.517798	4.94161	0.0804861	1
ENSMUSG00000020153.10	Ndufs7	chr10		0.517756	5.63332	0.0251802	0.559526
ENSMUSG00000019975.7	Ikbip	chr10		0.517308	6.99291	0.0351809	0.672942
ENSMUSG00000038080.12	Kdm1b	chr13		0.517178	4.55532	0.113879	1
ENSMUSG00000070565.7	Rasal2	chr1		0.516778	5.77183	0.147649	1
ENSMUSG00000046668.8	Cxxc5	chr18		0.516302	4.48691	0.211139	1
ENSMUSG00000058385.7	Hist1h2bg	chr13		0.51525	7.1241	0.0591291	0.892826
ENSMUSG00000020133.8	2310011J03Rik	chr10		0.514643	5.58486	0.0653071	0.927767
ENSMUSG00000026094.10	Stk17b	chr1		0.514591	5.72994	0.0536299	0.851472
ENSMUSG00000051495.7	Irf2bp2	chr8		0.514586	7.05894	0.0364569	0.684062
ENSMUSG00000018405.7	Mrm1	chr11		0.5142	4.06123	0.298045	1
ENSMUSG00000015971.4	Actr8	chr14		0.513763	4.58025	0.130476	1
ENSMUSG00000064030.10	Wibg	chr10		0.513695	4.55463	0.13498	1
ENSMUSG00000034863.7	Ano8	chr8		0.513548	5.48795	0.0216653	0.510249
ENSMUSG00000035671.5	Zswim4	chr8		0.513473	5.30283	0.0235815	0.536446
ENSMUSG00000035181.5	Heatr5a	chr12		0.513389	6.88973	0.0110503	0.336446
ENSMUSG00000040212.7	Emp3	chr7		0.513271	6.47896	0.104258	1
ENSMUSG00000089762.3	Ier5l	chr2		0.513001	5.57286	0.0530778	0.844972
ENSMUSG00000003344.10	Btbd2	chr10		0.512742	5.42043	0.030794	0.625325
ENSMUSG00000028862.6	Map3k6	chr4		0.51153	3.61304	0.22535	1
ENSMUSG00000029816.8	Gpnmb	chr6		0.511036	6.3946	0.315477	1
ENSMUSG00000020284.12	1810043G02Rik	chr10		0.509991	4.7626	0.18571	1
ENSMUSG00000026239.10	Pde6d	chr1		0.50988	4.531	0.161819	1
ENSMUSG00000058997.7	Vwa8	chr14		0.508936	5.60127	0.0411949	0.731415
ENSMUSG00000073002.5	Vamp5	chr6		0.50859	4.4221	0.558923	1
ENSMUSG00000025938.12	Slco5a1	chr1		0.508586	2.31964	0.558328	1
ENSMUSG00000028329.9	Xpa	chr4		0.508416	3.29525	0.526217	1
ENSMUSG00000092225.1	Gm2381	chr7		0.508395	2.55083	0.526687	1
ENSMUSG00000029576.13	Radil	chr5		0.508392	2.41139	0.52532	1
ENSMUSG00000026017.9	Carf	chr1		0.508384	3.39876	0.52575	1
ENSMUSG00000018986.9	Slfn3	chr11		0.508373	3.62077	0.526002	1
ENSMUSG00000049916.9	2610318N02Rik	chr16		0.508371	2.37433	0.526216	1
ENSMUSG00000040219.4	Ttc12	chr9		0.508366	3.70111	0.527102	1
ENSMUSG00000030616.10	Sytl2	chr7		0.508321	2.55151	0.534341	1
ENSMUSG00000026426.6	Arl8a	chr1		0.50817	5.02332	0.0946381	1
ENSMUSG00000061024.8	Rrs1	chr1		0.507734	5.91047	0.007949	0.26914
ENSMUSG00000038822.11	Hace1	chr10		0.507708	4.99372	0.0605749	0.905221
ENSMUSG00000026596.9	Abl2	chr1		0.506692	7.16014	0.0629923	0.915781
ENSMUSG00000036377.14	C530008M17Rik	chr5		0.506617	2.52992	0.344778	1
ENSMUSG00000031875.6	Cmtm3	chr8		0.506143	6.3144	0.0558898	0.870696
ENSMUSG00000030272.11	Camk1	chr6		0.505826	6.47861	0.046472	0.777689
ENSMUSG00000015961.8	Adss	chr1		0.505637	6.94335	0.018261	0.459826
ENSMUSG00000030768.8	Disp1	chr1		0.505484	3.9462	0.179119	1
ENSMUSG00000039318.8	Rab3gap2	chr1		0.505453	6.48162	0.0272911	0.578553
ENSMUSG00000036555.10	Iqce	chr5		0.505165	4.78475	0.132872	1
ENSMUSG00000033589.3	Reep4	chr14		0.505114	4.8336	0.0921434	1
ENSMUSG00000041220.6	Elovl6	chr3		0.503566	5.7302	0.0148282	0.402498
ENSMUSG00000064181.5	Rab3ip	chr10		0.502979	5.24212	0.0240436	0.543101
ENSMUSG00000031684.10	Slc10a7	chr8		0.50259	5.19907	0.0452035	0.766879
ENSMUSG00000019942.8	Cdk1	chr10		0.501659	7.23932	0.0265308	0.57263
ENSMUSG00000045095.12	Magi1	chr6		0.501243	4.67679	0.18776	1
ENSMUSG00000033813.11	Tcea1	chr1		0.500613	7.03462	0.0196178	0.479662
ENSMUSG00000047153.3	Khnyn	chr14		0.500603	4.42131	0.212353	1
ENSMUSG00000005148.7	Klf5	chr14		0.500468	3.84409	0.194214	1
ENSMUSG00000036023.5	Parp2	chr14		0.50046	4.12465	0.189559	1
ENSMUSG00000044340.7	Phlpp1	chr1		0.500214	5.09496	0.0595874	0.89605
ENSMUSG00000036078.12	Sigmar1	chr4		0.49958	5.93988	0.0112153	0.338253
ENSMUSG00000036817.10	Sun1	chr5		0.49942	6.59259	0.0191342	0.470713
ENSMUSG00000003948.12	Mmd	chr11		0.498956	7.39079	0.143464	1
ENSMUSG00000022216.12	Psme1	chr14		0.498904	6.46133	0.245558	1
ENSMUSG00000014778.6	Fhod1	chr8		0.49884	4.99619	0.0984776	1
ENSMUSG00000062727.4	Hist1h2bk	chr13		0.498547	6.25679	0.0340954	0.661865
ENSMUSG00000039105.6	Atp6v1g1	chr4		0.498437	7.82682	0.112053	1
ENSMUSG00000036918.11	Ttc7	chr17		0.498351	5.96434	0.0704271	0.962363
ENSMUSG00000021819.10	Zswim8	chr14		0.498215	6.27247	0.0355496	0.674558
ENSMUSG00000069270.5	Hist1h2ac	chr13		0.497102	5.11145	0.0641927	0.918208
ENSMUSG00000037991.9	Rmi2	chr16		0.496798	2.90658	0.396711	1
ENSMUSG00000022175.8	Lrp10	chr14		0.496775	6.64	0.0518364	0.832967
ENSMUSG00000037110.15	Ralgapa2	chr2		0.4967	4.70778	0.0761586	1
ENSMUSG00000039813.10	Tbc1d2	chr4		0.496652	3.97454	0.160038	1
ENSMUSG00000075031.3	Hist1h2bb	chr13		0.496496	7.84346	0.0633013	0.915781
ENSMUSG00000020184.10	Mdm2	chr10		0.495901	6.88707	0.00933264	0.300729
ENSMUSG00000024862.12	Klc2	chr19		0.494798	4.98986	0.0590058	0.892826
ENSMUSG00000033632.11	AW554918	chr18		0.494689	3.9424	0.210697	1
ENSMUSG00000024269.7	Tpgs2	chr18		0.494282	5.02852	0.045841	0.772783
ENSMUSG00000016526.8	Dyrk3	chr1		0.493888	4.00974	0.17488	1
ENSMUSG00000028385.10	Snx30	chr4		0.493733	6.07457	0.0578301	0.88373
ENSMUSG00000026176.9	Ctdsp1	chr1		0.493031	5.89319	0.0369229	0.68636
ENSMUSG00000025354.4	Dnajc14	chr10		0.492441	6.47599	0.0268315	0.574473
ENSMUSG00000022364.10	Tbc1d31	chr15		0.491914	4.70083	0.0416662	0.731562
ENSMUSG00000071711.7	Mpst	chr15		0.491709	4.68656	0.116979	1
ENSMUSG00000040669.10	Phc1	chr6		0.491695	4.55753	0.108094	1
ENSMUSG00000035969.11	Rusc2	chr4		0.491208	5.34136	0.025694	0.561231
ENSMUSG00000020877.7	Scrn2	chr11		0.491195	3.69164	0.30433	1
ENSMUSG00000006585.2	Cdt1	chr8		0.491005	5.61316	0.011082	0.336623
ENSMUSG00000013833.11	Med16	chr10		0.490722	5.29828	0.0431146	0.747273
ENSMUSG00000022952.12	Runx1	chr16		0.490233	6.84818	0.0950811	1
ENSMUSG00000055013.10	Agap1	chr1		0.490112	6.19113	0.0620311	0.915781
ENSMUSG00000016087.9	Fli1	chr9		0.489652	4.75416	0.64422	1
ENSMUSG00000079511.5	Ccdc142	chr6		0.489632	2.96456	0.64095	1
ENSMUSG00000045215.12	Asxl3	chr18		0.489621	3.99953	0.639129	1
ENSMUSG00000091421.3	Gm4202	chr3		0.489565	2.46585	0.629899	1
ENSMUSG00000100215.1	Gm8292	chr1		0.489542	2.87502	0.631739	1
ENSMUSG00000045107.4	Saysd1	chr14		0.489522	3.3249	0.634842	1
ENSMUSG00000036995.7	Asap3	chr4		0.489442	3.52526	0.638242	1
ENSMUSG00000007570.11	Fance	chr17		0.489297	4.69188	0.159609	1
ENSMUSG00000040521.7	Tsfm	chr10		0.489286	4.95595	0.0463794	0.776952
ENSMUSG00000037548.10	H2-DMb2	chr17		0.48921	3.90566	0.685507	1
ENSMUSG00000040690.11	Col16a1	chr4		0.489113	9.13659	0.0952922	1
ENSMUSG00000052926.11	Rnaseh2a	chr8		0.488664	5.56818	0.0312973	0.627317
ENSMUSG00000039195.4	1110008P14Rik	chr2		0.488113	4.19301	0.298979	1
ENSMUSG00000028949.9	Smarcd3	chr5		0.487894	4.07069	0.244532	1
ENSMUSG00000021975.7	Ints9	chr14		0.487894	3.90195	0.245078	1
ENSMUSG00000025732.5	Fam195a	chr17		0.487889	3.55691	0.276664	1
ENSMUSG00000055067.11	Smyd3	chr1		0.487885	3.94771	0.243653	1
ENSMUSG00000031813.7	Mvb12a	chr8		0.487561	5.55748	0.0613935	0.912075
ENSMUSG00000038400.11	Pmepa1	chr2		0.487477	6.94282	0.219147	1
ENSMUSG00000037712.11	Fermt2	chr14		0.486867	6.51433	0.0508172	0.819574
ENSMUSG00000025856.11	Pdgfa	chr5		0.486734	6.67429	0.0781907	1
ENSMUSG00000049532.9	Sall2	chr14		0.486261	4.50876	0.102432	1
ENSMUSG00000024253.8	Dync2li1	chr17		0.485732	4.60985	0.219791	1
ENSMUSG00000037395.11	Rcor3	chr1		0.485698	4.74769	0.198126	1
ENSMUSG00000028447.7	Dctn3	chr4		0.485301	5.34252	0.126606	1
ENSMUSG00000026437.7	Cdk18	chr1		0.485254	3.9914	0.0932082	1
ENSMUSG00000020260.8	Pofut2	chr10		0.484957	6.87876	0.0310314	0.626694
ENSMUSG00000053580.11	Tanc2	chr11		0.484601	6.65961	0.0731687	0.983877
ENSMUSG00000041889.7	Shisa4	chr1		0.484285	5.41221	0.0808939	1
ENSMUSG00000055725.7	Paqr3	chr5		0.484182	3.38752	0.15887	1
ENSMUSG00000069310.3	Hist1h3c	chr13		0.48399	7.05801	0.0928826	1
ENSMUSG00000034818.12	Celf5	chr10		0.483684	2.83035	0.461532	1
ENSMUSG00000039914.5	Coq10a	chr10		0.483674	3.41598	0.461775	1
ENSMUSG00000037126.11	Psd	chr19		0.483663	2.53119	0.461987	1
ENSMUSG00000040734.10	Ppp1r13l	chr7		0.483634	3.00895	0.464425	1
ENSMUSG00000023990.14	Tfeb	chr17		0.483599	3.98914	0.469284	1
ENSMUSG00000038481.8	Cdk19	chr10		0.483465	5.8296	0.124375	1
ENSMUSG00000073771.7	Btbd19	chr4		0.483044	4.27517	0.13014	1
ENSMUSG00000049577.10	Zfpm1	chr8		0.482978	4.26156	0.137765	1
ENSMUSG00000069266.5	Hist1h4b	chr13		0.482923	6.58094	0.0549415	0.859229
ENSMUSG00000001918.13	Slc1a5	chr7		0.482232	6.06025	0.0204332	0.492827
ENSMUSG00000010406.7	Mrpl52	chr14		0.481439	5.37986	0.153382	1
ENSMUSG00000022092.10	Ppp3cc	chr14		0.481207	3.90236	0.352055	1
ENSMUSG00000031840.8	Rab3a	chr8		0.4812	3.35715	0.352785	1
ENSMUSG00000003269.10	Cyth2	chr7		0.480396	5.82628	0.0300147	0.614687
ENSMUSG00000035640.14	Dos	chr10		0.47984	3.78313	0.281257	1
ENSMUSG00000051817.8	Sox12	chr2		0.479813	4.61786	0.0626717	0.915781
ENSMUSG00000046814.3	Gchfr	chr2		0.479744	4.13235	0.311624	1
ENSMUSG00000027597.11	Ahcy	chr2		0.479446	6.28685	0.0117281	0.347826
ENSMUSG00000029722.11	Agfg2	chr5		0.477619	4.51403	0.116365	1
ENSMUSG00000027257.9	Pacsin3	chr2		0.477349	4.57459	0.104583	1
ENSMUSG00000005142.9	Man2b1	chr8		0.476608	7.00175	0.115919	1
ENSMUSG00000037544.9	Dlgap5	chr14		0.476265	5.20515	0.0280319	0.589923
ENSMUSG00000020018.6	Snrpf	chr10		0.476057	5.91011	0.0271227	0.577946
ENSMUSG00000070738.6	Dgkd	chr1		0.475694	6.85421	0.0631482	0.915781
ENSMUSG00000003345.11	Csnk1g2	chr10		0.474729	6.83164	0.0357981	0.676675
ENSMUSG00000027784.10	Ppm1l	chr3		0.474567	6.64538	0.0675012	0.944957
ENSMUSG00000046223.9	Plaur	chr7		0.474433	6.05306	0.101107	1
ENSMUSG00000057672.11	Pkn1	chr8		0.474415	6.08984	0.0339177	0.660817
ENSMUSG00000026643.12	Nmt2	chr2		0.47408	6.83522	0.0108854	0.332689
ENSMUSG00000037876.12	Jmjd1c	chr10		0.473274	6.83129	0.0448252	0.765326
ENSMUSG00000044042.14	Fmn1	chr2		0.473073	4.77553	0.198501	1
ENSMUSG00000057963.5	Itpk1	chr12		0.472658	4.44807	0.139631	1
ENSMUSG00000030691.10	Fchsd2	chr7		0.472576	5.03472	0.134151	1
ENSMUSG00000036534.5	Slc38a7	chr8		0.472238	4.17842	0.161471	1
ENSMUSG00000069301.5	Hist1h2ag	chr13		0.47183	4.10845	0.212204	1
ENSMUSG00000030323.9	Ift122	chr6		0.471661	4.59171	0.214438	1
ENSMUSG00000078773.7	Rad54b	chr4		0.471119	3.51194	0.259677	1
ENSMUSG00000001151.9	Pcnt	chr10		0.471054	5.70597	0.110867	1
ENSMUSG00000051615.9	Rap2a	chr14		0.470609	6.41036	0.0475663	0.788391
ENSMUSG00000031833.9	Mast3	chr8		0.470246	5.10342	0.0657699	0.928771
ENSMUSG00000056313.5	1810011O10Rik	chr8		0.470109	7.27332	0.422521	1
ENSMUSG00000026153.11	Fam135a	chr1		0.469957	5.99898	0.0375051	0.689616
ENSMUSG00000045671.13	Spred2	chr11		0.4694	4.7677	0.101685	1
ENSMUSG00000031007.2	Atp6ap2	chrX		0.469353	5.96476	0.0983943	1
ENSMUSG00000033257.10	Ttll4	chr1		0.46923	5.67976	0.0539439	0.852825
ENSMUSG00000030342.8	Cd9	chr6		0.468869	7.77838	0.116875	1
ENSMUSG00000069308.7	Hist1h2bp	chr13		0.46883	5.41147	0.0879839	1
ENSMUSG00000063659.7	Zbtb18	chr1		0.468747	4.99639	0.126999	1
ENSMUSG00000020674.12	Pxdn	chr12		0.468739	8.20308	0.0683994	0.951385
ENSMUSG00000021779.12	Thrb	chr14		0.468423	2.95792	0.415887	1
ENSMUSG00000023018.4	Smarcd1	chr15		0.467367	5.18085	0.0591501	0.892826
ENSMUSG00000031683.12	Lsm6	chr8		0.467257	5.29472	0.0686016	0.951385
ENSMUSG00000020375.5	Rufy1	chr11		0.467071	5.01078	0.160137	1
ENSMUSG00000026932.10	Nacc2	chr2		0.467045	5.97601	0.0892779	1
ENSMUSG00000041605.12	5730559C18Rik	chr1		0.465285	3.86841	0.553517	1
ENSMUSG00000033147.12	Slc22a15	chr3		0.465239	3.42637	0.541649	1
ENSMUSG00000030725.3	Lipt2	chr7		0.465238	3.34239	0.545224	1
ENSMUSG00000035206.9	Sppl2b	chr10		0.464935	5.13235	0.128327	1
ENSMUSG00000100210.1	Hist1h3f	chr13		0.464677	7.08972	0.0937568	1
ENSMUSG00000028412.13	Slc44a1	chr4		0.464502	7.3341	0.104357	1
ENSMUSG00000061838.5	Suclg2	chr6		0.464255	6.60832	0.0255957	0.561231
ENSMUSG00000031387.10	Renbp	chrX		0.464192	4.60298	0.228252	1
ENSMUSG00000005682.8	Pan2	chr10		0.464129	4.49148	0.246544	1
ENSMUSG00000071708.7	Sms	chrX		0.464028	6.66747	0.0921381	1
ENSMUSG00000005958.10	Ephb3	chr16		0.463882	5.26184	0.156286	1
ENSMUSG00000024601.8	Isoc1	chr18		0.463166	5.78093	0.0591097	0.892826
ENSMUSG00000036327.14	Qsox2	chr2		0.463101	5.53694	0.0345884	0.669811
ENSMUSG00000032911.5	Cspg4	chr9		0.463085	8.08961	0.0542936	0.854978
ENSMUSG00000061410.6	Zcchc14	chr8		0.461881	6.5376	0.107436	1
ENSMUSG00000018196.14	Glrx2	chr1		0.461811	4.45429	0.293551	1
ENSMUSG00000022420.11	Dnal4	chr15		0.461768	4.86631	0.0880498	1
ENSMUSG00000035529.9	Prdm4	chr10		0.461669	5.69266	0.0312087	0.627317
ENSMUSG00000030530.11	Furin	chr7		0.461335	6.95198	0.0710868	0.968074
ENSMUSG00000023909.3	Paqr4	chr17		0.460896	4.61597	0.169454	1
ENSMUSG00000020085.11	Aifm2	chr10		0.460869	4.29967	0.177356	1
ENSMUSG00000005718.7	Tfap4	chr16		0.460401	4.42107	0.112265	1
ENSMUSG00000029438.5	Bcl7a	chr5		0.460383	4.43444	0.109289	1
ENSMUSG00000022389.10	Tef	chr15		0.459653	6.36351	0.245672	1
ENSMUSG00000069267.2	Hist1h3b	chr13		0.459538	6.8082	0.0581155	0.885557
ENSMUSG00000034889.7	Cactin	chr10		0.459174	5.51791	0.049692	0.809167
ENSMUSG00000029762.6	Akr1b8	chr6		0.459087	6.52837	0.0362412	0.682199
ENSMUSG00000034235.12	Usp54	chr14		0.458709	4.38067	0.216402	1
ENSMUSG00000074749.6	Kiz	chr2		0.458602	4.39587	0.207023	1
ENSMUSG00000006731.9	B4galnt1	chr10		0.458565	4.76158	0.22044	1
ENSMUSG00000029386.11	Tctn2	chr5		0.458199	4.07979	0.367431	1
ENSMUSG00000027495.4	Fam210b	chr2		0.458198	4.20995	0.367106	1
ENSMUSG00000029600.6	Rita1	chr5		0.458197	3.501	0.365089	1
ENSMUSG00000015474.12	Ppt2	chr17		0.458191	3.46633	0.362741	1
ENSMUSG00000035469.13	Rcbtb1	chr14		0.458134	5.83569	0.0349771	0.671565
ENSMUSG00000020044.9	Timp3	chr10		0.457757	8.24927	0.330372	1
ENSMUSG00000019795.13	Pcmt1	chr10		0.45742	6.42617	0.0571905	0.882208
ENSMUSG00000035842.9	Ddx11	chr17		0.457311	4.40336	0.098016	1
ENSMUSG00000033542.9	Arhgef5	chr6		0.456731	4.60627	0.182478	1
ENSMUSG00000048087.5	Gm4737	chr16		0.456719	5.7093	0.0282425	0.591246
ENSMUSG00000041911.3	Dlx1	chr2		0.456659	3.83892	0.207844	1
ENSMUSG00000037300.13	Ttc13	chr8		0.456582	6.0015	0.025342	0.559664
ENSMUSG00000031628.8	Casp3	chr8		0.45596	6.22857	0.14873	1
ENSMUSG00000097750.1	Gm4673	chr7		0.455834	2.76685	0.777447	1
ENSMUSG00000021265.3	Slc25a29	chr12		0.455822	2.7932	0.775447	1
ENSMUSG00000046580.10	Gm7862	chr12		0.455792	2.0909	0.774992	1
ENSMUSG00000030604.8	Zfp626	chr7		0.455789	2.61632	0.775271	1
ENSMUSG00000075028.7	Prdm11	chr2		0.455778	3.11922	0.774736	1
ENSMUSG00000025779.6	Ly96	chr1		0.455774	2.72322	0.774807	1
ENSMUSG00000018470.4	Kcnab3	chr11		0.455774	1.97373	0.774522	1
ENSMUSG00000045211.4	Nudt18	chr14		0.455774	2.92796	0.774522	1
ENSMUSG00000063953.2	Amd2	chr10		0.455774	2.1565	0.774522	1
ENSMUSG00000087543.1	Gm16576	chr15		0.455774	2.19908	0.774522	1
ENSMUSG00000037509.14	Arhgef4	chr1		0.455769	2.09124	0.774522	1
ENSMUSG00000049321.13	Zfp2	chr11		0.455769	2.3591	0.774752	1
ENSMUSG00000033768.12	Nrxn2	chr19		0.455769	2.3198	0.774792	1
ENSMUSG00000001665.6	Gstt3	chr10		0.455766	2.6308	0.775176	1
ENSMUSG00000086804.3	Gm13847	chr6		0.455761	1.73418	0.775916	1
ENSMUSG00000000938.11	Hoxa10	chr6		0.45576	2.63178	0.775957	1
ENSMUSG00000003273.9	Car11	chr7		0.455759	2.06852	0.775035	1
ENSMUSG00000094955.1	Gm3699	chr10		0.455738	2.56857	0.775999	1
ENSMUSG00000034771.11	Tle2	chr10		0.45566	3.34364	0.779707	1
ENSMUSG00000022637.10	Cblb	chr16		0.455449	5.87552	0.155159	1
ENSMUSG00000061455.9	Stx17	chr4		0.455334	4.9344	0.119634	1
ENSMUSG00000028843.8	Sh3bgrl3	chr4		0.454895	6.57468	0.0909221	1
ENSMUSG00000026502.9	Desi2	chr1		0.454607	6.26626	0.0257224	0.561231
ENSMUSG00000029094.7	Afap1	chr5		0.454462	5.88186	0.0792429	1
ENSMUSG00000002365.9	Snx9	chr17		0.454027	6.87986	0.0306792	0.625098
ENSMUSG00000040687.12	Madd	chr2		0.453936	4.55443	0.195904	1
ENSMUSG00000000915.11	Hip1r	chr5		0.453327	4.86456	0.0641955	0.918208
ENSMUSG00000020770.9	Unk	chr11		0.452987	4.67312	0.162698	1
ENSMUSG00000024754.8	Tmem2	chr19		0.452173	6.64528	0.108783	1
ENSMUSG00000020024.6	Cep83	chr10		0.451953	5.19811	0.0796731	1
ENSMUSG00000024912.5	Fosl1	chr19		0.451908	5.41837	0.0206042	0.495459
ENSMUSG00000021893.9	Capn7	chr14		0.451889	5.39341	0.0949633	1
ENSMUSG00000082286.6	Pisd-ps1	chr11		0.451854	3.7264	0.512513	1
ENSMUSG00000050705.11	2310061I04Rik	chr17		0.451777	3.05614	0.481151	1
ENSMUSG00000040040.12	Ift88	chr14		0.451744	3.59277	0.475331	1
ENSMUSG00000052151.7	Ppap2c	chr10		0.451421	5.91242	0.0165078	0.430071
ENSMUSG00000094655.1	Gm25360	chr1		0.451408	8.37204	0.423982	1
ENSMUSG00000026319.9	2310035C23Rik	chr1		0.45112	5.75098	0.0520348	0.835007
ENSMUSG00000048612.11	Myof	chr19		0.450927	8.71209	0.0253611	0.559664
ENSMUSG00000049858.7	Suox	chr10		0.450785	3.58207	0.332448	1
ENSMUSG00000005150.12	Wdr83	chr8		0.450761	3.74267	0.323207	1
ENSMUSG00000031781.9	Ciapin1	chr8		0.450431	5.85498	0.0391842	0.707933
ENSMUSG00000043384.11	Gprasp1	chrX		0.450312	4.20024	0.233788	1
ENSMUSG00000068580.7	Zfyve19	chr2		0.450311	4.26878	0.237984	1
ENSMUSG00000056763.12	Cspp1	chr1		0.450152	4.76734	0.196138	1
ENSMUSG00000026519.12	Tmem63a	chr1		0.449329	6.00886	0.109892	1
ENSMUSG00000101355.1	Hist1h3h	chr13		0.448997	5.81697	0.0968146	1
ENSMUSG00000018398.14	Sept8	chr11		0.448718	7.35182	0.0370851	0.687404
ENSMUSG00000034902.13	Pip5k1c	chr10		0.448473	6.73726	0.141385	1
ENSMUSG00000037907.12	Ankrd13b	chr11		0.447952	4.88321	0.111969	1
ENSMUSG00000096807.1	Hist1h2bm	chr13		0.447782	6.97997	0.148074	1
ENSMUSG00000026494.8	Kif26b	chr1		0.447441	6.63986	0.287429	1
ENSMUSG00000025188.11	Hps1	chr19		0.447423	4.96264	0.0984281	1
ENSMUSG00000045679.9	Pqlc3	chr12		0.446728	4.55641	0.157113	1
ENSMUSG00000019779.10	Frk	chr10		0.446558	4.83616	0.206365	1
ENSMUSG00000080316.6	Spaca6	chr17		0.445859	4.77875	0.35976	1
ENSMUSG00000031534.10	Smim19	chr8		0.445169	4.24462	0.296131	1
ENSMUSG00000069305.3	Hist1h4n	chr13		0.444915	5.87665	0.0985649	1
ENSMUSG00000021905.9	Dph3	chr14		0.444537	5.4471	0.162538	1
ENSMUSG00000020171.7	Yeats4	chr10		0.444518	5.46997	0.150929	1
ENSMUSG00000009376.11	Met	chr6		0.444468	7.40553	0.0579188	0.88409
ENSMUSG00000028207.14	Asph	chr4		0.444097	7.39342	0.0266258	0.573134
ENSMUSG00000053684.8	BC048403	chr10		0.443174	3.35743	0.420709	1
ENSMUSG00000044447.4	Dock5	chr14		0.443079	5.50595	0.0347068	0.671292
ENSMUSG00000026213.11	Stk11ip	chr1		0.442667	4.76038	0.202615	1
ENSMUSG00000007036.11	Abhd16a	chr17		0.442642	5.23463	0.19746	1
ENSMUSG00000007817.10	Zmiz1	chr14		0.442625	5.77934	0.164998	1
ENSMUSG00000024220.9	Zfp523	chr17		0.44254	4.65131	0.216448	1
ENSMUSG00000031805.13	Jak3	chr8		0.440795	4.89501	0.287538	1
ENSMUSG00000021371.4	Mcur1	chr13		0.440775	4.7046	0.274826	1
ENSMUSG00000028423.11	Nfx1	chr4		0.439876	6.46919	0.0276735	0.583145
ENSMUSG00000042978.9	Sbk1	chr7		0.439125	4.7503	0.13931	1
ENSMUSG00000025402.8	Nab2	chr10		0.439098	5.8949	0.0482612	0.795168
ENSMUSG00000024981.5	Acsl5	chr19		0.43805	6.99764	0.0646904	0.92419
ENSMUSG00000042675.11	Ypel3	chr7		0.437505	3.8914	0.653823	1
ENSMUSG00000038213.7	Tapbpl	chr6		0.437491	4.25087	0.677905	1
ENSMUSG00000027075.12	Slc43a1	chr2		0.437419	3.09253	0.649261	1
ENSMUSG00000035504.12	Reep6	chr10		0.437414	1.89585	0.64786	1
ENSMUSG00000026637.9	Traf5	chr1		0.437412	3.6028	0.648443	1
ENSMUSG00000050751.10	Pgbd5	chr8		0.437406	3.32052	0.650178	1
ENSMUSG00000048895.13	Cdk5r1	chr11		0.437387	3.06019	0.656523	1
ENSMUSG00000018983.9	E2f2	chr4		0.437379	3.13946	0.659253	1
ENSMUSG00000032261.12	Sh3bgrl2	chr9		0.437352	2.60087	0.651732	1
ENSMUSG00000018287.8	Spag7	chr11		0.437306	5.47718	0.0654423	0.927767
ENSMUSG00000022843.12	Clcn2	chr16		0.437294	3.67887	0.392927	1
ENSMUSG00000031066.6	Usp11	chrX		0.437257	3.39546	0.388664	1
ENSMUSG00000042616.7	Oscp1	chr4		0.437246	3.77153	0.378383	1
ENSMUSG00000028671.12	Gale	chr4		0.43722	3.62169	0.382304	1
ENSMUSG00000038005.10	2700029M09Rik	chr8		0.437194	5.07778	0.0940993	1
ENSMUSG00000034773.12	BC030867	chr11		0.437183	3.61371	0.246789	1
ENSMUSG00000020111.11	Micu1	chr10		0.437035	6.20892	0.0294324	0.605083
ENSMUSG00000025743.10	Sdc3	chr4		0.436118	6.7153	0.159617	1
ENSMUSG00000021794.11	Glud1	chr14		0.435731	7.90433	0.020809	0.498624
ENSMUSG00000026029.10	Casp8	chr1		0.435721	5.68969	0.0876587	1
ENSMUSG00000024052.13	Lpin2	chr17		0.435504	6.11515	0.050801	0.819574
ENSMUSG00000038241.12	Cep250	chr2		0.434987	5.51115	0.110376	1
ENSMUSG00000039840.7	Epg5	chr18		0.434821	5.80296	0.047439	0.788107
ENSMUSG00000059791.10	Nrm	chr17		0.434296	4.19111	0.224336	1
ENSMUSG00000031819.9	Emc8	chr8		0.433936	5.33781	0.111087	1
ENSMUSG00000051768.8	Xrcc1	chr7		0.433184	5.26144	0.0686138	0.951385
ENSMUSG00000020087.4	Tysnd1	chr10		0.433144	4.50753	0.137492	1
ENSMUSG00000025410.9	Dctn2	chr10		0.4325	7.40197	0.0352878	0.672942
ENSMUSG00000025795.7	Rassf3	chr10		0.432384	5.63762	0.106175	1
ENSMUSG00000031864.11	Ints10	chr8		0.432253	5.45159	0.046667	0.778552
ENSMUSG00000024960.8	Plcb3	chr19		0.432086	6.18331	0.0413196	0.731562
ENSMUSG00000085183.1	Gm12603	chr4		0.432041	4.78955	0.0786785	1
ENSMUSG00000022013.3	Dnajc15	chr14		0.431692	5.89445	0.354923	1
ENSMUSG00000020086.6	H2afy2	chr10		0.431031	4.94957	0.0909899	1
ENSMUSG00000015759.6	Cnih1	chr14		0.430895	6.80953	0.116791	1
ENSMUSG00000048482.10	Bdnf	chr2		0.430222	5.93627	0.248348	1
ENSMUSG00000020329.8	Polrmt	chr10		0.430063	5.0357	0.0834664	1
ENSMUSG00000001517.10	Foxm1	chr6		0.43004	5.99445	0.0569681	0.882208
ENSMUSG00000037151.7	Lrrc20	chr10		0.429614	3.99777	0.305472	1
ENSMUSG00000017754.9	Pltp	chr2		0.428875	5.14373	0.620678	1
ENSMUSG00000034758.8	Tle6	chr10		0.428775	3.16804	0.561339	1
ENSMUSG00000054733.8	Msra	chr14		0.42876	3.23242	0.561078	1
ENSMUSG00000028807.2	Zbtb8a	chr4		0.428758	3.17905	0.562142	1
ENSMUSG00000040841.5	Six5	chr7		0.428743	3.46863	0.561719	1
ENSMUSG00000001844.6	Zdhhc4	chr5		0.428553	5.07182	0.114133	1
ENSMUSG00000067455.5	Hist1h4j	chr13		0.428428	6.73087	0.168201	1
ENSMUSG00000044783.12	Hjurp	chr1		0.428413	7.08973	0.0402923	0.719517
ENSMUSG00000031796.6	Cfap20	chr8		0.428088	5.08079	0.182951	1
ENSMUSG00000021770.6	Samd8	chr14		0.428022	5.19012	0.0730067	0.983349
ENSMUSG00000029174.14	Tbc1d1	chr5		0.427436	6.46781	0.044238	0.758536
ENSMUSG00000025068.7	Gsto1	chr19		0.427171	8.0242	0.213276	1
ENSMUSG00000033557.13	Fam20b	chr1		0.427169	6.82154	0.0627823	0.915781
ENSMUSG00000022306.8	Zfpm2	chr15		0.426962	3.185	0.276521	1
ENSMUSG00000030259.8	Rassf8	chr6		0.425817	7.11421	0.0654301	0.927767
ENSMUSG00000015217.7	Hmgb3	chrX		0.425104	4.90359	0.157962	1
ENSMUSG00000026155.9	Smap1	chr1		0.424911	5.71297	0.0466694	0.778552
ENSMUSG00000022043.14	Trim35	chr14		0.424659	7.19865	0.0367668	0.68636
ENSMUSG00000062397.7	Zfp706	chr15		0.424032	6.9734	0.0603195	0.90451
ENSMUSG00000028073.11	Pear1	chr3		0.423949	5.71398	0.0771136	1
ENSMUSG00000097589.5	Dleu2	chr14		0.423828	4.57623	0.512027	1
ENSMUSG00000041957.11	Pkp2	chr16		0.423759	2.76053	0.490052	1
ENSMUSG00000035601.5	Trmt10b	chr4		0.423757	3.33129	0.491689	1
ENSMUSG00000036890.9	Gtdc1	chr2		0.423742	3.62688	0.490089	1
ENSMUSG00000019806.9	Aig1	chr10		0.423736	4.01138	0.488397	1
ENSMUSG00000044702.9	Palb2	chr7		0.423735	3.16612	0.489552	1
ENSMUSG00000040631.7	Dok4	chr8		0.423693	3.88013	0.520732	1
ENSMUSG00000008450.7	Nutf2	chr8		0.423114	5.6627	0.0648333	0.925406
ENSMUSG00000020135.9	Apc2	chr10		0.423109	3.84136	0.229306	1
ENSMUSG00000046768.9	Rhoj	chr12		0.423102	5.87174	0.145894	1
ENSMUSG00000026121.9	Sema4c	chr1		0.422684	5.46033	0.34916	1
ENSMUSG00000028419.5	Chmp5	chr4		0.422672	6.19274	0.0760978	1
ENSMUSG00000060143.6	Gm10076	chr14		0.422597	6.0768	0.212271	1
ENSMUSG00000027327.12	1700037H04Rik	chr2		0.422272	5.12233	0.0380503	0.693973
ENSMUSG00000003282.5	Plag1	chr4		0.42173	4.30482	0.220707	1
ENSMUSG00000023919.7	Cenpq	chr17		0.421626	4.67784	0.21304	1
ENSMUSG00000028249.11	Sdcbp	chr4		0.42161	8.46605	0.0234134	0.534139
ENSMUSG00000028962.10	Slc4a2	chr5		0.421263	6.37904	0.0427978	0.744199
ENSMUSG00000031930.10	Wwp2	chr8		0.420589	7.64911	0.225007	1
ENSMUSG00000032507.11	Fbxl2	chr9		0.420487	3.83101	0.442862	1
ENSMUSG00000003208.8	Ccdc94	chr17		0.420462	3.51735	0.434068	1
ENSMUSG00000029165.12	Agbl5	chr5		0.420453	3.31013	0.434141	1
ENSMUSG00000035678.7	Tnfsf9	chr17		0.420442	3.08878	0.435366	1
ENSMUSG00000074358.5	Ccdc61	chr7		0.420442	3.48264	0.435893	1
ENSMUSG00000037855.11	Zfp365	chr10		0.420398	6.11055	0.0274684	0.579938
ENSMUSG00000008206.11	Cers4	chr8		0.420321	4.26808	0.199068	1
ENSMUSG00000006378.9	Gcat	chr15		0.4203	5.23678	0.052561	0.841663
ENSMUSG00000008090.10	Fgfrl1	chr5		0.419954	6.66427	0.275958	1
ENSMUSG00000020238.10	Ncln	chr10		0.419659	6.78526	0.0563639	0.875527
ENSMUSG00000039089.10	L3mbtl3	chr10		0.418913	5.24752	0.108291	1
ENSMUSG00000004667.14	Polr2e	chr10		0.418458	6.32424	0.0884961	1
ENSMUSG00000079184.6	Mphosph8	chr14		0.418352	4.47372	0.159301	1
ENSMUSG00000029528.13	Pxn	chr5		0.418254	6.2953	0.0916952	1
ENSMUSG00000022453.7	Naga	chr15		0.416563	5.48387	0.178154	1
ENSMUSG00000006289.10	Osgep	chr14		0.416433	4.4465	0.354333	1
ENSMUSG00000041650.11	Pcca	chr14		0.416415	4.41916	0.355662	1
ENSMUSG00000028243.5	Ubxn2b	chr4		0.416412	3.8852	0.349847	1
ENSMUSG00000019961.12	Tmpo	chr10		0.415177	7.74869	0.024438	0.548145
ENSMUSG00000028517.8	Ppap2b	chr4		0.41513	6.90314	0.230346	1
ENSMUSG00000030423.6	Pop4	chr7		0.415091	4.28959	0.338644	1
ENSMUSG00000063049.4	Ing2	chr8		0.415087	3.83784	0.311817	1
ENSMUSG00000037890.9	Wdr19	chr5		0.415083	3.99321	0.319825	1
ENSMUSG00000039157.8	Fam102a	chr2		0.415008	4.92115	0.326887	1
ENSMUSG00000020473.9	Aebp1	chr11		0.414989	9.52535	0.0921596	1
ENSMUSG00000025066.9	Sfr1	chr19		0.414681	7.42471	0.0269372	0.575534
ENSMUSG00000006288.7	Ttc5	chr14		0.41402	4.45317	0.280243	1
ENSMUSG00000041164.11	Zmiz2	chr11		0.413779	5.10918	0.11177	1
ENSMUSG00000042428.6	Mgat3	chr15		0.413519	5.17072	0.15754	1
ENSMUSG00000063457.10	Rps15	chr10		0.413173	9.81714	0.115456	1
ENSMUSG00000039748.7	Exo1	chr1		0.413103	5.08818	0.0901544	1
ENSMUSG00000000555.6	Itga5	chr15		0.413073	7.01698	0.137209	1
ENSMUSG00000020092.8	Pald1	chr10		0.412525	5.4595	0.265063	1
ENSMUSG00000046556.6	Zfp319	chr8		0.412508	4.31118	0.256287	1
ENSMUSG00000047098.13	Rnf31	chr14		0.412481	4.50718	0.242425	1
ENSMUSG00000019979.8	Apaf1	chr10		0.412204	5.71159	0.093882	1
ENSMUSG00000038718.11	Pbx3	chr2		0.411839	4.29759	0.21516	1
ENSMUSG00000020097.10	Sgpl1	chr10		0.411297	7.75853	0.0526072	0.841663
ENSMUSG00000023044.1	Csad	chr15		0.411272	4.96796	0.196067	1
ENSMUSG00000003346.10	Abhd17a	chr10		0.410996	5.83231	0.0632352	0.915781
ENSMUSG00000048807.2	Slc35e4	chr11		0.410574	5.81051	0.0562839	0.875133
ENSMUSG00000048234.9	Rnf149	chr1		0.409067	5.99376	0.16505	1
ENSMUSG00000096349.1	Gm22513	chr12		0.408975	8.15696	0.498732	1
ENSMUSG00000101972.1	Hist1h3i	chr13		0.408805	6.59794	0.179041	1
ENSMUSG00000038417.3	Fig4	chr10		0.408751	5.25304	0.0975186	1
ENSMUSG00000043079.13	Synpo	chr18		0.408703	6.67973	0.212281	1
ENSMUSG00000042369.8	Rbm45	chr2		0.408109	5.15037	0.069276	0.955816
ENSMUSG00000023942.11	Slc29a1	chr17		0.408007	6.26934	0.233065	1
ENSMUSG00000025792.5	Slc25a10	chr11		0.407544	5.37809	0.0637045	0.917827
ENSMUSG00000060678.4	Hist1h4c	chr13		0.407025	7.18643	0.125298	1
ENSMUSG00000014444.12	Piezo1	chr8		0.40701	7.90784	0.14492	1
ENSMUSG00000029672.12	Fam3c	chr6		0.406743	6.90769	0.0701224	0.961481
ENSMUSG00000027331.11	Knstrn	chr2		0.406619	5.84669	0.0548285	0.858337
ENSMUSG00000099517.1	Hist1h3g	chr13		0.404775	5.87778	0.0950418	1
ENSMUSG00000000959.5	Oxa1l	chr14		0.403779	5.4431	0.0654838	0.927767
ENSMUSG00000023973.9	Cnpy3	chr17		0.403549	6.05175	0.100818	1
ENSMUSG00000001751.9	Naglu	chr11		0.403424	5.92423	0.116838	1
ENSMUSG00000034361.5	Cpne2	chr8		0.403333	5.01792	0.10696	1
ENSMUSG00000033577.14	Myo6	chr9		0.403072	4.83802	0.167414	1
ENSMUSG00000020974.5	Pole2	chr12		0.402752	4.7252	0.186369	1
ENSMUSG00000024962.9	Vegfb	chr19		0.402639	4.24164	0.194962	1
ENSMUSG00000029270.6	Fam69a	chr5		0.402331	4.86106	0.283311	1
ENSMUSG00000037536.9	Fbxo34	chr14		0.402327	4.41122	0.241788	1
ENSMUSG00000058729.9	Lin9	chr1		0.40231	4.37228	0.23858	1
ENSMUSG00000026563.9	Tada1	chr1		0.402291	5.39449	0.2601	1
ENSMUSG00000019927.6	Ube2d1	chr10		0.402268	4.52671	0.236653	1
ENSMUSG00000064043.9	Trerf1	chr17		0.402162	4.50021	0.285008	1
ENSMUSG00000029376.7	Mthfd2l	chr5		0.402086	3.97754	0.266539	1
ENSMUSG00000038296.10	Galnt18	chr7		0.40195	4.36265	0.355656	1
ENSMUSG00000029714.7	Gigyf1	chr5		0.401851	4.56606	0.322058	1
ENSMUSG00000028478.14	Clta	chr4		0.401721	7.18325	0.0840076	1
ENSMUSG00000002329.6	Mdp1	chr14		0.40149	4.70348	0.329246	1
ENSMUSG00000099583.1	Hist1h3d	chr13		0.401258	6.15356	0.0764714	1
ENSMUSG00000074682.4	Zcchc3	chr2		0.400614	3.42712	0.399022	1
ENSMUSG00000026683.10	Nuf2	chr1		0.400582	5.95977	0.105511	1
ENSMUSG00000036073.13	Galt	chr4		0.400579	3.98937	0.393845	1
ENSMUSG00000075000.7	Nrbf2	chr10		0.400575	4.0002	0.394141	1
ENSMUSG00000020422.9	Tns3	chr11		0.400506	7.2226	0.0936635	1
ENSMUSG00000019432.11	Ddx39b	chr17		0.400286	7.45218	0.0329821	0.652109
ENSMUSG00000042599.8	Kdm7a	chr6		0.400106	6.41002	0.231861	1
ENSMUSG00000075585.3	6330403L08Rik	chr5		0.39991	3.60294	0.448443	1
ENSMUSG00000028039.7	Efna3	chr3		0.399895	3.06634	0.450668	1
ENSMUSG00000021669.10	Col4a3bp	chr13		0.399821	5.53188	0.106498	1
ENSMUSG00000102918.1	PCDHGB6	chr18		0.399639	7.53381	0.0450446	0.766329
ENSMUSG00000036777.7	Anln	chr9		0.399527	7.60611	0.0318972	0.637746
ENSMUSG00000020142.8	Slc1a4	chr11		0.399312	6.18491	0.0416007	0.731562
ENSMUSG00000039285.8	Azi2	chr9		0.399225	5.68445	0.0865665	1
ENSMUSG00000024197.9	Plin3	chr17		0.399161	6.39898	0.0891629	1
ENSMUSG00000055897.9	Ppp4r1l-ps	chr2		0.398981	3.98044	0.514862	1
ENSMUSG00000025920.15	Stau2	chr1		0.398955	5.26023	0.095977	1
ENSMUSG00000019845.7	Tube1	chr10		0.398945	3.05381	0.503751	1
ENSMUSG00000082575.1	Gm13050	chr4		0.398919	2.65805	0.504676	1
ENSMUSG00000033487.10	Fndc3a	chr14		0.398039	6.99115	0.119092	1
ENSMUSG00000021928.8	Ebpl	chr14		0.397527	3.59546	0.575044	1
ENSMUSG00000060568.10	Fam78b	chr1		0.397526	3.198	0.576261	1
ENSMUSG00000020491.11	2810021J22Rik	chr11		0.397516	3.10346	0.574724	1
ENSMUSG00000025656.13	Arhgef9	chrX		0.397515	2.87105	0.574854	1
ENSMUSG00000028919.7	Arhgef19	chr4		0.397508	3.31192	0.574361	1
ENSMUSG00000028358.11	Zfp618	chr4		0.396489	5.27913	0.160204	1
ENSMUSG00000021870.13	Slmap	chr14		0.396203	6.15728	0.0571744	0.882208
ENSMUSG00000031834.11	Pik3r2	chr8		0.396201	6.70021	0.0635651	0.917827
ENSMUSG00000044442.7	N6amt1	chr16		0.395228	3.57421	0.671417	1
ENSMUSG00000083240.3	Gm13453	chr2		0.395225	2.99989	0.667153	1
ENSMUSG00000035314.8	Gdpd5	chr7		0.39522	3.90334	0.670078	1
ENSMUSG00000025915.10	Sgk3	chr1		0.395211	4.68979	0.668351	1
ENSMUSG00000028391.12	Wdr31	chr4		0.395198	2.49865	0.665856	1
ENSMUSG00000090145.3	Ugt1a6b	chr1		0.395187	2.08798	0.663893	1
ENSMUSG00000000094.8	Tbx4	chr11		0.395185	2.64418	0.665214	1
ENSMUSG00000028453.6	Fancg	chr4		0.395173	2.96257	0.665798	1
ENSMUSG00000028458.8	Tesk1	chr4		0.395164	5.39416	0.114847	1
ENSMUSG00000035873.7	Pawr	chr10		0.395163	2.84485	0.667527	1
ENSMUSG00000091811.1	Inafm1	chr7		0.395159	3.16085	0.668274	1
ENSMUSG00000018340.9	Anxa6	chr11		0.394981	7.65295	0.141538	1
ENSMUSG00000032281.7	Acsbg1	chr9		0.39497	2.73701	0.70216	1
ENSMUSG00000074802.6	Gas2l3	chr10		0.394688	5.48132	0.0620585	0.915781
ENSMUSG00000022108.7	Itm2b	chr14		0.394453	9.32905	0.138287	1
ENSMUSG00000027712.9	Anxa5	chr3		0.394416	8.40324	0.0865816	1
ENSMUSG00000045751.12	Mms22l	chr4		0.39377	5.04212	0.0921965	1
ENSMUSG00000025369.10	Smarcc2	chr10		0.393055	6.69257	0.113976	1
ENSMUSG00000045639.10	Zfp629	chr7		0.392713	4.58905	0.276361	1
ENSMUSG00000034462.9	Pkd2	chr5		0.392446	7.01858	0.160649	1
[truncated: 14,016 more rows]

## Sheet: FEA 1
Pathway Name	Source Name	Pathway uploaded gene count	Pathway p-value	Gene Symbols
Formation of Senescence-Associated Heterochromatin Foci (SAHF)	REACTOME	3	6.40851e-05	Hmga1-rs1; Hmga1; Hmga2;
Neurophilin interactions with VEGF and VEGFR	REACTOME	2	0.000166083	Nrp1; Nrp2;
Sema3A PAK dependent Axon repulsion	REACTOME	3	0.000172955	Nrp1; Pak3; Plxna4;
Axon guidance	KEGG	6	0.000411592	Ngef; Nrp1; Pak3; Plxna4; Sema7a; Unc5b;
Semaphorin interactions	REACTOME	4	0.000971017	Nrp1; Pak3; Plxna4; Sema7a;
O-glycosylation of TSR domain-containing proteins	REACTOME	2	0.00151287	Adamts5; Adamts7;
p53 signaling pathway	KEGG	4	0.00165188	Ccnd1; Serpine1; Steap3; Thbs1;
Elastic fibre formation	REACTOME	3	0.00223479	Fbln5; Lox; Ltbp4;
Developmental Biology	REACTOME	9	0.00330465	Map2k6; Ngef; Nrp1; Nrp2; Pak3; Plxna4; Sema7a; Stat3; Unc5b;
Axon guidance	REACTOME	7	0.00381533	Ngef; Nrp1; Nrp2; Pak3; Plxna4; Sema7a; Unc5b;
SEMA3A-Plexin repulsion signaling by inhibiting Integrin adhesion	REACTOME	2	0.00477582	Nrp1; Plxna4;
O-linked glycosylation	REACTOME	3	0.00488748	Adamts5; Adamts7; St6gal1;
Extracellular matrix organization	REACTOME	6	0.005494	Adamts5; Col12a1; Dcn; Fbln5; Lox; Ltbp4;
FGF signaling pathway	INOH	3	0.00550971	Dusp6; Fgf7; Spry2;
CRMPs in Sema3A signaling	REACTOME	2	0.00623713	Nrp1; Plxna4;
Metabolism of porphyrins	REACTOME	2	0.00703465	Alas1; Hmox1;
Other semaphorin interactions	REACTOME	2	0.00787583	Plxna4; Sema7a;
DNA Damage/Telomere Stress Induced Senescence	REACTOME	3	0.0121901	Hmga1-rs1; Hmga1; Hmga2;
FGF8 signaling (Mouse)	INOH	2	0.0173011	Dusp6; Spry2;
Cellular Senescence	REACTOME	4	0.021304	Hmga1-rs1; Hmga1; Hmga2; Map2k6;
Molecules associated with elastic fibres	REACTOME	2	0.0224843	Fbln5; Ltbp4;
Integrin signaling pathway	INOH	3	0.0228167	Col12a1; Dcn; Dock8;
Signaling by FGFR mutants	REACTOME	2	0.0267389	Fgf7; Stat3;
Jak-STAT signaling pathway	KEGG	4	0.0283169	Ccnd1; Osmr; Spry2; Stat3;
Negative regulation of FGFR signaling	REACTOME	2	0.0312912	Fgf7; Spry2;
Bladder cancer	KEGG	2	0.0328721	Ccnd1; Thbs1;
NRAGE signals death through JNK	REACTOME	2	0.0328721	Fgd4; Ngef;
Porphyrin and chlorophyll metabolism	KEGG	2	0.0344839	Alas1; Hmox1;
Iron uptake and transport	REACTOME	2	0.0361259	Hmox1; Steap3;
Signaling by VEGF	REACTOME	3	0.0391315	Nrp1; Nrp2; Pak3;
Ether lipid metabolism	KEGG	2	0.0394989	Pla2g7; Ppap2a;
Signalling by NGF	REACTOME	5	0.039915	Dusp6; Fgd4; Fgf7; Ngef; Stat3;
PPARA activates gene expression	REACTOME	3	0.0411184	Alas1; Ctgf; Slc27a1;
Nucleotide-binding domain, leucine rich repeat containing receptor (NLR) signaling pathways	REACTOME	2	0.0412287	Map2k6; Txnip;
Regulation of lipid metabolism by Peroxisome proliferator-activated receptor alpha (PPARalpha)	REACTOME	3	0.0441931	Alas1; Ctgf; Slc27a1;
Rho GTPase cycle	REACTOME	3	0.045243	Arhgap22; Fgd4; Ngef;
Signaling by Rho GTPases	REACTOME	3	0.045243	Arhgap22; Fgd4; Ngef;
G alpha (12/13) signalling events	REACTOME	2	0.0465854	Fgd4; Ngef;

## Sheet: B
Ensembl_ID	Gene_ID	Chromosome	Modulation	logFC	logCPM	PValue	FDR
ENSMUSG00000036594.10	H2-Aa	chr17	UP in KSHV-pos tumors	13.0433	8.83499	8.89501e-27	4.65535e-25
ENSMUSG00000073421.5	H2-Ab1	chr17	UP in KSHV-pos tumors	12.4202	8.2614	8.33174e-25	3.64571e-23
ENSMUSG00000036446.4	Lum	chr10	UP in KSHV-pos tumors	12.3462	8.1573	2.4481e-17	5.42358e-16
ENSMUSG00000038642.6	Ctss	chr3	UP in KSHV-pos tumors	12.1965	8.58971	1.71656e-45	4.73977e-43
ENSMUSG00000029307.6	Dmp1	chr5	UP in KSHV-pos tumors	12.1914	7.90137	1.43278e-47	4.24925e-45
ENSMUSG00000021508.10	Cxcl14	chr13	UP in KSHV-pos tumors	12.1904	7.94741	1.80715e-36	2.19254e-34
ENSMUSG00000036887.5	C1qa	chr4	UP in KSHV-pos tumors	12.0488	8.44708	3.60946e-49	1.25664e-46
ENSMUSG00000046805.9	Mpeg1	chr19	UP in KSHV-pos tumors	11.624	7.88745	3.88438e-51	1.55521e-48
ENSMUSG00000038156.11	Spon1	chr7	UP in KSHV-pos tumors	11.5845	7.31894	1.08225e-28	6.90527e-27
ENSMUSG00000058914.8	C1qtnf3	chr15	UP in KSHV-pos tumors	11.5583	7.49215	1.44768e-19	3.99046e-18
ENSMUSG00000036896.5	C1qc	chr4	UP in KSHV-pos tumors	11.4743	7.79901	3.99356e-43	8.88289e-41
ENSMUSG00000020427.7	Igfbp3	chr11	UP in KSHV-pos tumors	11.4143	7.22336	6.51015e-16	1.23239e-14
ENSMUSG00000030560.12	Ctsc	chr7	UP in KSHV-pos tumors	11.33	7.68786	1.95509e-51	8.0284e-49
ENSMUSG00000023224.8	Serping1	chr2	UP in KSHV-pos tumors	11.3232	7.05971	6.07202e-24	2.47439e-22
ENSMUSG00000036905.8	C1qb	chr4	UP in KSHV-pos tumors	11.2632	7.66042	1.16514e-39	1.96419e-37
ENSMUSG00000026678.6	Rgs5	chr1	UP in KSHV-pos tumors	11.2631	7.23123	1.50162e-25	6.97058e-24
ENSMUSG00000051747.10	Ttn	chr2	UP in KSHV-pos tumors	11.2147	7.00678	0.000244718	0.000972497
ENSMUSG00000027996.9	Sfrp2	chr3	UP in KSHV-pos tumors	11.1898	6.9621	7.98192e-23	2.9728e-21
ENSMUSG00000031722.9	Hp	chr8	UP in KSHV-pos tumors	11.0849	6.81397	1.44596e-15	2.62849e-14
ENSMUSG00000050578.9	Mmp13	chr9	UP in KSHV-pos tumors	11.0293	6.75777	3.055e-26	1.50541e-24
ENSMUSG00000021998.12	Lcp1	chr14	UP in KSHV-pos tumors	10.9949	7.1983	2.95185e-41	5.78459e-39
ENSMUSG00000027750.12	Postn	chr3	UP in KSHV-pos tumors	10.8751	10.2895	2.62506e-25	1.18733e-23
ENSMUSG00000023886.9	Smoc2	chr17	UP in KSHV-pos tumors	10.874	6.60746	1.43568e-35	1.60786e-33
ENSMUSG00000052336.6	Cx3cr1	chr9	UP in KSHV-pos tumors	10.8486	7.03083	4.44803e-39	6.72029e-37
ENSMUSG00000030017.2	Reg3g	chr6	UP in KSHV-pos tumors	10.8093	6.52653	3.50551e-10	3.39424e-09
ENSMUSG00000042286.9	Stab1	chr14	UP in KSHV-pos tumors	10.7334	6.67788	2.01667e-44	5.12651e-42
ENSMUSG00000071984.6	Fndc1	chr17	UP in KSHV-pos tumors	10.7005	6.43008	1.87463e-31	1.4645e-29
ENSMUSG00000031871.8	Cdh5	chr8	UP in KSHV-pos tumors	10.6892	6.49263	1.19806e-33	1.14891e-31
ENSMUSG00000020717.15	Pecam1	chr11	UP in KSHV-pos tumors	10.5893	6.43994	1.09048e-39	1.85788e-37
ENSMUSG00000028339.13	Col15a1	chr4	UP in KSHV-pos tumors	10.5694	6.35631	1.14613e-30	8.53732e-29
ENSMUSG00000018339.7	Gpx3	chr11	UP in KSHV-pos tumors	10.5381	6.27705	4.8858e-33	4.42068e-31
ENSMUSG00000030077.9	Chl1	chr6	UP in KSHV-pos tumors	10.5165	6.23812	4.2869e-32	3.57577e-30
ENSMUSG00000054072.7	Iigp1	chr18	UP in KSHV-pos tumors	10.501	6.62892	1.73622e-10	1.75651e-09
ENSMUSG00000026574.5	Dpt	chr1	UP in KSHV-pos tumors	10.4734	6.86452	3.11593e-42	6.39765e-40
ENSMUSG00000035258.10	Abi3bp	chr16	UP in KSHV-pos tumors	10.421	6.15181	1.10971e-31	8.93062e-30
ENSMUSG00000015340.6	Cybb	chrX	UP in KSHV-pos tumors	10.3999	6.74743	1.30102e-32	1.13238e-30
ENSMUSG00000026185.8	Igfbp5	chr1	UP in KSHV-pos tumors	10.3964	6.41302	3.98694e-10	3.81654e-09
ENSMUSG00000027408.7	Cpxm1	chr2	UP in KSHV-pos tumors	10.3811	8.31	3.60195e-24	1.48673e-22
ENSMUSG00000004730.10	Emr1	chr17	UP in KSHV-pos tumors	10.3553	6.64067	9.21779e-33	8.24709e-31
ENSMUSG00000042254.10	Cilp	chr9	UP in KSHV-pos tumors	10.341	6.17996	3.23067e-18	7.89911e-17
ENSMUSG00000026395.12	Ptprc	chr1	UP in KSHV-pos tumors	10.3361	6.59983	2.94293e-40	5.41736e-38
ENSMUSG00000024610.10	Cd74	chr18	UP in KSHV-pos tumors	10.3215	9.14938	7.64804e-26	3.66716e-24
ENSMUSG00000044338.9	Aplnr	chr2	UP in KSHV-pos tumors	10.2752	6.0813	2.73946e-20	8.00593e-19
ENSMUSG00000034845.5	Plvap	chr8	UP in KSHV-pos tumors	10.2105	6.02995	3.4356e-35	3.61981e-33
ENSMUSG00000026051.8	1500015O10Rik	chr1	UP in KSHV-pos tumors	10.2087	5.96639	2.99222e-40	5.44549e-38
ENSMUSG00000039462.4	Col10a1	chr10	UP in KSHV-pos tumors	10.1743	10.145	1.38564e-15	2.52745e-14
ENSMUSG00000009185.2	Ccl8	chr11	UP in KSHV-pos tumors	10.1483	6.06474	1.48092e-13	2.17786e-12
ENSMUSG00000036908.12	Unc93b1	chr19	UP in KSHV-pos tumors	10.1311	6.27254	2.44557e-33	2.25091e-31
ENSMUSG00000020681.10	Ace	chr11	UP in KSHV-pos tumors	10.0637	5.81788	6.44066e-36	7.47443e-34
ENSMUSG00000028581.13	Laptm5	chr4	UP in KSHV-pos tumors	10.0503	6.10258	1.84371e-31	1.45453e-29
ENSMUSG00000002985.11	Apoe	chr7	UP in KSHV-pos tumors	10.0421	9.77315	1.1583e-54	5.45594e-52
ENSMUSG00000049103.9	Ccr2	chr9	UP in KSHV-pos tumors	10.0257	6.24378	3.06706e-29	2.02136e-27
ENSMUSG00000024713.11	Pcsk5	chr19	UP in KSHV-pos tumors	10.0172	5.75454	7.63146e-23	2.86224e-21
ENSMUSG00000021388.9	Aspn	chr13	UP in KSHV-pos tumors	9.99675	6.48938	1.23912e-14	2.03117e-13
ENSMUSG00000027199.10	Gatm	chr2	UP in KSHV-pos tumors	9.95554	7.07377	2.50805e-35	2.71394e-33
ENSMUSG00000018920.7	Cxcl16	chr11	UP in KSHV-pos tumors	9.94709	6.35015	7.84422e-44	1.875e-41
ENSMUSG00000032359.10	Ctsh	chr9	UP in KSHV-pos tumors	9.91682	6.29942	4.20956e-37	5.30835e-35
ENSMUSG00000039899.5	Fgl2	chr5	UP in KSHV-pos tumors	9.91377	6.30304	8.55407e-14	1.28753e-12
ENSMUSG00000022488.8	Nckap1l	chr15	UP in KSHV-pos tumors	9.8819	6.0895	1.44198e-39	2.35646e-37
ENSMUSG00000079419.4	Ms4a6c	chr19	UP in KSHV-pos tumors	9.88184	7.02281	7.67034e-38	1.03227e-35
ENSMUSG00000030579.9	Tyrobp	chr7	UP in KSHV-pos tumors	9.88077	6.68475	4.80443e-38	6.69069e-36
ENSMUSG00000052160.6	Pld4	chr12	UP in KSHV-pos tumors	9.87974	6.16539	1.68014e-27	9.67891e-26
ENSMUSG00000052316.9	Lrrc15	chr16	UP in KSHV-pos tumors	9.83258	5.68566	1.47347e-22	5.41228e-21
ENSMUSG00000021702.7	Thbs4	chr13	UP in KSHV-pos tumors	9.82054	5.64439	1.26903e-11	1.49219e-10
ENSMUSG00000022371.11	Col14a1	chr15	UP in KSHV-pos tumors	9.81853	5.67217	4.54522e-19	1.20516e-17
ENSMUSG00000024672.7	Ms4a7	chr19	UP in KSHV-pos tumors	9.80307	6.86956	2.68286e-38	3.8023e-36
ENSMUSG00000059498.9	Fcgr3	chr1	UP in KSHV-pos tumors	9.79156	6.24107	2.40116e-43	5.4935e-41
ENSMUSG00000030707.11	Coro1a	chr7	UP in KSHV-pos tumors	9.78336	6.25836	1.7971e-37	2.33989e-35
ENSMUSG00000020101.10	4632428N05Rik	chr10	UP in KSHV-pos tumors	9.74485	5.77778	2.85068e-39	4.52016e-37
ENSMUSG00000054404.8	Slfn5	chr11	UP in KSHV-pos tumors	9.70659	5.67926	1.32631e-21	4.44368e-20
ENSMUSG00000069516.7	Lyz2	chr10	UP in KSHV-pos tumors	9.68118	9.51564	5.01876e-77	7.30686e-74
ENSMUSG00000029810.11	Tmem176b	chr6	UP in KSHV-pos tumors	9.66715	5.75326	7.22546e-36	8.32487e-34
ENSMUSG00000031659.8	Adcy7	chr8	UP in KSHV-pos tumors	9.66029	5.89825	8.90495e-37	1.09702e-34
ENSMUSG00000026365.11	Cfh	chr1	UP in KSHV-pos tumors	9.64361	5.51122	1.00857e-32	8.87488e-31
ENSMUSG00000056492.5	Gpr116	chr17	UP in KSHV-pos tumors	9.63331	5.46095	1.95203e-28	1.2117e-26
ENSMUSG00000031980.9	Agt	chr8	UP in KSHV-pos tumors	9.60741	5.35719	3.25596e-23	1.26257e-21
ENSMUSG00000056328.10	Myh1	chr11	UP in KSHV-pos tumors	9.60328	5.40944	0.00133018	0.0045306
ENSMUSG00000079186.2	Gzmc	chr14	UP in KSHV-pos tumors	9.59804	5.57998	1.13467e-14	1.87144e-13
ENSMUSG00000018008.7	Cyth4	chr15	UP in KSHV-pos tumors	9.57157	5.88854	1.78806e-40	3.32974e-38
ENSMUSG00000026656.11	Fcgr2b	chr1	UP in KSHV-pos tumors	9.56998	5.76104	6.39575e-59	3.532e-56
ENSMUSG00000015947.6	Fcgr1	chr3	UP in KSHV-pos tumors	9.55984	6.63499	7.18303e-23	2.70673e-21
ENSMUSG00000048120.12	Entpd1	chr19	UP in KSHV-pos tumors	9.55492	5.52865	2.41214e-33	2.23298e-31
ENSMUSG00000068735.10	Trp53i11	chr2	UP in KSHV-pos tumors	9.55012	5.35492	2.02954e-22	7.32051e-21
ENSMUSG00000039109.11	F13a1	chr13	UP in KSHV-pos tumors	9.54073	5.69172	1.78812e-17	4.03335e-16
ENSMUSG00000029309.3	Sparcl1	chr5	UP in KSHV-pos tumors	9.5379	8.89923	3.6064e-84	9.62609e-81
ENSMUSG00000040264.9	Gbp5	chr3	UP in KSHV-pos tumors	9.51526	5.51342	1.71819e-10	1.73937e-09
ENSMUSG00000020000.7	Moxd1	chr10	UP in KSHV-pos tumors	9.46983	5.22329	1.23883e-20	3.73631e-19
ENSMUSG00000030786.14	Itgam	chr7	UP in KSHV-pos tumors	9.4572	5.73811	1.67366e-26	8.45541e-25
ENSMUSG00000063564.9	Col23a1	chr11	UP in KSHV-pos tumors	9.42384	5.17021	3.98341e-20	1.14327e-18
ENSMUSG00000030022.10	Adamts9	chr6	UP in KSHV-pos tumors	9.37497	5.22168	5.46211e-27	2.94531e-25
ENSMUSG00000058624.8	Gda	chr19	UP in KSHV-pos tumors	9.36864	5.23474	5.73873e-25	2.52489e-23
ENSMUSG00000043613.7	Mmp3	chr9	UP in KSHV-pos tumors	9.36514	8.13779	1.59167e-28	1.00357e-26
ENSMUSG00000024338.10	Psmb8	chr17	UP in KSHV-pos tumors	9.3568	5.73674	1.03779e-18	2.65924e-17
ENSMUSG00000058715.7	Fcer1g	chr1	UP in KSHV-pos tumors	9.3527	6.05086	9.06915e-26	4.28444e-24
ENSMUSG00000024140.9	Epas1	chr17	UP in KSHV-pos tumors	9.32162	5.10596	1.83377e-24	7.76928e-23
ENSMUSG00000039621.9	Prex1	chr2	UP in KSHV-pos tumors	9.3077	5.25814	3.33937e-28	2.03346e-26
ENSMUSG00000009281.4	Rarres2	chr6	UP in KSHV-pos tumors	9.27712	5.09845	7.87341e-26	3.75276e-24
ENSMUSG00000028459.7	Cd72	chr4	UP in KSHV-pos tumors	9.24962	5.68452	3.63121e-22	1.28659e-20
ENSMUSG00000030218.1	Mgp	chr6	UP in KSHV-pos tumors	9.23985	8.98994	3.03712e-28	1.85647e-26
ENSMUSG00000062960.7	Kdr	chr5	UP in KSHV-pos tumors	9.22913	5.11417	1.14703e-23	4.56956e-22
ENSMUSG00000071713.4	Csf2rb	chr15	UP in KSHV-pos tumors	9.21613	5.09275	1.02934e-27	5.99451e-26
ENSMUSG00000032925.12	Itgbl1	chr14	UP in KSHV-pos tumors	9.20238	5.48549	1.71482e-15	3.09615e-14
ENSMUSG00000024173.10	Tpsab1	chr17	UP in KSHV-pos tumors	9.19152	5.02627	9.84819e-15	1.63439e-13
ENSMUSG00000037035.5	Inhbb	chr1	UP in KSHV-pos tumors	9.18671	4.97549	1.71582e-17	3.87573e-16
ENSMUSG00000029417.8	Cxcl9	chr5	UP in KSHV-pos tumors	9.18304	5.07256	9.74078e-07	5.90457e-06
ENSMUSG00000041741.9	Pde3a	chr6	UP in KSHV-pos tumors	9.1444	4.93387	1.20678e-20	3.65343e-19
ENSMUSG00000031825.12	Crispld2	chr8	UP in KSHV-pos tumors	9.14214	4.92892	1.40042e-14	2.28156e-13
ENSMUSG00000032089.12	Il10ra	chr9	UP in KSHV-pos tumors	9.13874	5.30161	1.43675e-26	7.35131e-25
ENSMUSG00000055435.6	Maf	chr8	UP in KSHV-pos tumors	9.10775	5.34456	4.06775e-39	6.26394e-37
ENSMUSG00000033191.10	Tie1	chr4	UP in KSHV-pos tumors	9.10541	4.98219	2.90005e-24	1.20635e-22
ENSMUSG00000025044.11	Msr1	chr8	UP in KSHV-pos tumors	9.09137	6.10713	1.29849e-29	8.81158e-28
ENSMUSG00000034810.7	Scn7a	chr2	UP in KSHV-pos tumors	9.09134	4.8986	2.7859e-21	9.06834e-20
ENSMUSG00000063286.6	Gm8995	chr7	UP in KSHV-pos tumors	9.08329	5.10075	1.43081e-16	2.8969e-15
ENSMUSG00000069515.5	Lyz1	chr10	UP in KSHV-pos tumors	9.07226	5.7293	7.52004e-22	2.57888e-20
ENSMUSG00000022548.10	Apod	chr16	UP in KSHV-pos tumors	9.06484	7.08074	1.53922e-18	3.9066e-17
ENSMUSG00000027322.7	Siglec1	chr2	UP in KSHV-pos tumors	9.03915	5.45273	7.75369e-24	3.13036e-22
ENSMUSG00000020154.9	Ptprb	chr10	UP in KSHV-pos tumors	9.02006	4.90489	6.19479e-23	2.34806e-21
ENSMUSG00000042834.10	Nrep	chr18	UP in KSHV-pos tumors	9.0124	5.38342	5.08274e-29	3.29555e-27
ENSMUSG00000033006.9	Sox10	chr15	UP in KSHV-pos tumors	9.00767	4.76791	8.91605e-10	8.23475e-09
ENSMUSG00000024679.6	Ms4a6d	chr19	UP in KSHV-pos tumors	8.99886	5.61829	1.02574e-35	1.16505e-33
ENSMUSG00000038608.11	Dock10	chr1	UP in KSHV-pos tumors	8.98884	5.09211	7.62181e-30	5.35365e-28
ENSMUSG00000024677.9	Ms4a6b	chr19	UP in KSHV-pos tumors	8.97994	6.20138	3.56828e-26	1.74758e-24
ENSMUSG00000016024.5	Lbp	chr2	UP in KSHV-pos tumors	8.96171	6.89889	4.47538e-73	5.51332e-70
ENSMUSG00000024011.12	Pi16	chr17	UP in KSHV-pos tumors	8.9587	4.85038	1.07597e-08	8.62874e-08
ENSMUSG00000006369.10	Fbln1	chr15	UP in KSHV-pos tumors	8.95515	4.75455	3.6814e-16	7.21609e-15
ENSMUSG00000015441.3	Gzmf	chr14	UP in KSHV-pos tumors	8.94991	4.77484	2.63008e-07	1.72555e-06
ENSMUSG00000079227.5	Ccr5	chr9	UP in KSHV-pos tumors	8.94903	5.26965	5.86302e-29	3.77093e-27
ENSMUSG00000031239.5	Itm2a	chrX	UP in KSHV-pos tumors	8.94657	4.74935	6.3237e-14	9.65434e-13
ENSMUSG00000030249.11	Abcc9	chr6	UP in KSHV-pos tumors	8.9386	4.78556	1.35883e-12	1.78521e-11
ENSMUSG00000055541.13	Lair1	chr7	UP in KSHV-pos tumors	8.91927	5.39773	8.0881e-21	2.53982e-19
ENSMUSG00000025804.4	Ccr1	chr9	UP in KSHV-pos tumors	8.91371	5.53778	6.80011e-28	4.00382e-26
ENSMUSG00000001946.9	Esam	chr9	UP in KSHV-pos tumors	8.87914	4.79802	5.11845e-24	2.09112e-22
ENSMUSG00000051855.11	Mest	chr6	UP in KSHV-pos tumors	8.87214	4.77573	1.54911e-18	3.92548e-17
ENSMUSG00000048865.12	Arhgap30	chr1	UP in KSHV-pos tumors	8.87158	4.96117	3.68179e-24	1.51578e-22
ENSMUSG00000024663.13	Rab3il1	chr19	UP in KSHV-pos tumors	8.86998	5.00179	1.83233e-32	1.56924e-30
ENSMUSG00000023367.10	Tmem176a	chr6	UP in KSHV-pos tumors	8.86838	4.89197	6.97383e-30	4.92008e-28
ENSMUSG00000034205.12	Loxl2	chr14	UP in KSHV-pos tumors	8.85754	4.66036	1.55769e-14	2.51984e-13
ENSMUSG00000006221.7	Hspb7	chr4	UP in KSHV-pos tumors	8.855	4.64491	1.4514e-34	1.47115e-32
ENSMUSG00000022831.10	Hcls1	chr16	UP in KSHV-pos tumors	8.85377	5.01399	1.10824e-23	4.42604e-22
ENSMUSG00000052384.9	Nrros	chr16	UP in KSHV-pos tumors	8.81715	5.10267	1.11729e-30	8.36142e-29
ENSMUSG00000015950.9	Ncf1	chr5	UP in KSHV-pos tumors	8.78319	4.97946	2.08935e-25	9.67077e-24
ENSMUSG00000013584.5	Aldh1a2	chr9	UP in KSHV-pos tumors	8.7829	4.56325	1.17279e-14	1.93033e-13
ENSMUSG00000026308.8	Klhl30	chr1	UP in KSHV-pos tumors	8.78257	4.57738	1.594e-26	8.07844e-25
ENSMUSG00000041515.5	Irf8	chr8	UP in KSHV-pos tumors	8.78133	5.0012	2.55271e-23	9.92271e-22
ENSMUSG00000026748.9	Plxdc2	chr2	UP in KSHV-pos tumors	8.77949	4.64466	8.69751e-24	3.49099e-22
ENSMUSG00000078921.3	Tgtp2	chr11	UP in KSHV-pos tumors	8.75918	5.16499	1.02615e-06	6.20845e-06
ENSMUSG00000020143.11	Dock2	chr11	UP in KSHV-pos tumors	8.75547	4.90864	1.35246e-22	4.97924e-21
ENSMUSG00000037095.7	Lrg1	chr17	UP in KSHV-pos tumors	8.75224	4.5593	5.40583e-22	1.89027e-20
ENSMUSG00000024300.12	Myo1f	chr17	UP in KSHV-pos tumors	8.75063	4.93457	3.96088e-24	1.6265e-22
ENSMUSG00000024965.8	Fermt3	chr19	UP in KSHV-pos tumors	8.74153	4.97583	2.86986e-24	1.20002e-22
ENSMUSG00000042671.8	Rgs8	chr1	UP in KSHV-pos tumors	8.73967	4.53274	1.25905e-08	1.00118e-07
ENSMUSG00000020810.5	Cygb	chr11	UP in KSHV-pos tumors	8.73022	4.56388	2.45563e-26	1.22133e-24
ENSMUSG00000028037.9	Ifi44	chr3	UP in KSHV-pos tumors	8.71392	5.68198	8.42523e-18	1.96405e-16
ENSMUSG00000028268.10	Gbp3	chr3	UP in KSHV-pos tumors	8.71359	5.12269	1.33221e-10	1.36503e-09
ENSMUSG00000026950.12	Neb	chr2	UP in KSHV-pos tumors	8.68879	4.56836	0.00112864	0.00391068
ENSMUSG00000006360.7	Crip1	chr12	UP in KSHV-pos tumors	8.68875	5.34604	1.83831e-21	6.0453e-20
ENSMUSG00000022226.5	Mcpt2	chr14	UP in KSHV-pos tumors	8.67564	4.49616	1.75031e-13	2.55293e-12
ENSMUSG00000023349.10	Clec4n	chr6	UP in KSHV-pos tumors	8.66212	5.09514	3.91598e-30	2.81231e-28
ENSMUSG00000025498.10	Irf7	chr7	UP in KSHV-pos tumors	8.65872	5.66461	6.0416e-13	8.28392e-12
ENSMUSG00000042436.8	Mfap4	chr11	UP in KSHV-pos tumors	8.64555	4.65593	5.10649e-12	6.29565e-11
ENSMUSG00000075010.4	AW112010	chr19	UP in KSHV-pos tumors	8.63965	4.90177	1.00814e-11	1.19952e-10
ENSMUSG00000000392.13	Fap	chr2	UP in KSHV-pos tumors	8.63722	4.49769	2.58274e-15	4.54035e-14
ENSMUSG00000022504.9	Ciita	chr16	UP in KSHV-pos tumors	8.63659	4.47854	2.89333e-12	3.68044e-11
ENSMUSG00000000682.7	Cd52	chr4	UP in KSHV-pos tumors	8.60962	5.4091	1.41394e-19	3.90419e-18
ENSMUSG00000024397.10	Aif1	chr17	UP in KSHV-pos tumors	8.60959	5.22437	4.0076e-19	1.0697e-17
ENSMUSG00000028600.11	Podn	chr4	UP in KSHV-pos tumors	8.60858	4.41891	2.97314e-12	3.77297e-11
ENSMUSG00000059256.6	Gzmd	chr14	UP in KSHV-pos tumors	8.60056	4.46206	5.00922e-08	3.67656e-07
ENSMUSG00000025017.9	Pik3ap1	chr19	UP in KSHV-pos tumors	8.5974	4.7413	3.38402e-15	5.89718e-14
ENSMUSG00000034116.13	Vav1	chr17	UP in KSHV-pos tumors	8.57937	4.71839	5.91169e-23	2.25419e-21
ENSMUSG00000024030.6	Abcg1	chr17	UP in KSHV-pos tumors	8.57288	4.61293	6.04943e-26	2.93581e-24
ENSMUSG00000033777.3	Tlr13	chrX	UP in KSHV-pos tumors	8.57235	4.9208	5.27571e-23	2.03102e-21
ENSMUSG00000062593.11	Lilrb4	chr10	UP in KSHV-pos tumors	8.54623	5.14413	8.88548e-27	4.65535e-25
ENSMUSG00000016194.10	Hsd11b1	chr1	UP in KSHV-pos tumors	8.5306	4.6201	8.34673e-11	8.81166e-10
ENSMUSG00000026480.8	Ncf2	chr1	UP in KSHV-pos tumors	8.52429	4.84031	3.48854e-31	2.71208e-29
ENSMUSG00000072620.3	Slfn2	chr11	UP in KSHV-pos tumors	8.51514	5.31665	9.03608e-20	2.53437e-18
ENSMUSG00000003644.13	Rps6ka1	chr4	UP in KSHV-pos tumors	8.51049	4.72215	8.80918e-21	2.75008e-19
ENSMUSG00000021457.10	Syk	chr13	UP in KSHV-pos tumors	8.48176	4.52528	1.96476e-22	7.11891e-21
ENSMUSG00000035697.10	Hmha1	chr10	UP in KSHV-pos tumors	8.47647	4.66797	1.70645e-24	7.24901e-23
ENSMUSG00000033453.7	Adamts15	chr9	UP in KSHV-pos tumors	8.47523	4.30864	1.05133e-20	3.21931e-19
ENSMUSG00000026110.11	Mgat4a	chr1	UP in KSHV-pos tumors	8.46864	4.58331	8.19335e-31	6.1604e-29
ENSMUSG00000024621.11	Csf1r	chr18	UP in KSHV-pos tumors	8.46489	7.58638	9.13558e-51	3.56845e-48
ENSMUSG00000022037.10	Clu	chr14	UP in KSHV-pos tumors	8.46193	7.45304	1.00889e-21	3.43775e-20
ENSMUSG00000031613.8	Hpgd	chr8	UP in KSHV-pos tumors	8.46048	4.3643	7.82956e-13	1.06443e-11
ENSMUSG00000032420.7	Nt5e	chr9	UP in KSHV-pos tumors	8.45519	4.37945	5.46908e-23	2.10041e-21
ENSMUSG00000038235.4	F11r	chr1	UP in KSHV-pos tumors	8.45109	4.51148	2.06259e-27	1.16722e-25
ENSMUSG00000076617.5	Ighm	chr12	UP in KSHV-pos tumors	8.44559	4.88575	1.63688e-14	2.63728e-13
ENSMUSG00000031972.4	Acta1	chr8	UP in KSHV-pos tumors	8.44534	6.50906	0.00111145	0.00386114
ENSMUSG00000027200.13	Sema6d	chr2	UP in KSHV-pos tumors	8.4426	4.48508	9.13593e-19	2.35607e-17
ENSMUSG00000073599.5	Ecscr	chr18	UP in KSHV-pos tumors	8.43377	4.59954	8.14963e-25	3.57579e-23
ENSMUSG00000024598.8	Fbn2	chr18	UP in KSHV-pos tumors	8.42999	4.24605	6.6727e-11	7.1385e-10
ENSMUSG00000021990.11	Spata13	chr14	UP in KSHV-pos tumors	8.42924	4.84683	2.53354e-25	1.15269e-23
ENSMUSG00000003283.9	Hck	chr2	UP in KSHV-pos tumors	8.41975	4.82295	9.03417e-19	2.33735e-17
ENSMUSG00000015852.9	Fcrls	chr3	UP in KSHV-pos tumors	8.41696	5.36646	9.16214e-21	2.84364e-19
ENSMUSG00000026712.3	Mrc1	chr2	UP in KSHV-pos tumors	8.41186	6.69413	7.09983e-45	1.864e-42
ENSMUSG00000022122.10	Ednrb	chr14	UP in KSHV-pos tumors	8.38371	4.29671	1.93444e-15	3.4576e-14
ENSMUSG00000074622.4	Mafb	chr2	UP in KSHV-pos tumors	8.37655	4.36192	2.51124e-25	1.1458e-23
ENSMUSG00000042129.6	Rassf4	chr6	UP in KSHV-pos tumors	8.36748	4.57167	4.73454e-19	1.25121e-17
ENSMUSG00000059089.4	Fcgr4	chr1	UP in KSHV-pos tumors	8.34719	4.63642	3.25711e-09	2.79993e-08
ENSMUSG00000028927.6	Padi2	chr4	UP in KSHV-pos tumors	8.34538	4.20477	1.11751e-14	1.84696e-13
ENSMUSG00000054196.6	Cthrc1	chr15	UP in KSHV-pos tumors	8.34292	4.19841	6.8734e-14	1.04438e-12
ENSMUSG00000026177.7	Slc11a1	chr1	UP in KSHV-pos tumors	8.34246	4.41422	1.09118e-12	1.45385e-11
ENSMUSG00000039167.7	Eltd1	chr3	UP in KSHV-pos tumors	8.33101	4.40324	1.18302e-16	2.42899e-15
ENSMUSG00000041481.12	Serpina3g	chr12	UP in KSHV-pos tumors	8.32634	4.23644	5.5162e-09	4.61557e-08
ENSMUSG00000039529.8	Atp8b1	chr18	UP in KSHV-pos tumors	8.32541	4.17747	7.19216e-16	1.35349e-14
ENSMUSG00000033220.6	Rac2	chr15	UP in KSHV-pos tumors	8.32354	4.53386	1.05892e-16	2.18539e-15
ENSMUSG00000002699.8	Lcp2	chr11	UP in KSHV-pos tumors	8.30935	4.52908	2.45238e-20	7.19319e-19
ENSMUSG00000029306.8	Ibsp	chr5	UP in KSHV-pos tumors	8.29092	4.11574	5.32672e-08	3.89176e-07
ENSMUSG00000023064.4	Sncg	chr14	UP in KSHV-pos tumors	8.29052	4.15045	1.12279e-12	1.491e-11
ENSMUSG00000054690.13	Emcn	chr3	UP in KSHV-pos tumors	8.28537	4.27632	5.6668e-17	1.18943e-15
ENSMUSG00000032265.10	Fam46a	chr9	UP in KSHV-pos tumors	8.27702	4.43934	1.27592e-21	4.29283e-20
ENSMUSG00000038147.9	Cd84	chr1	UP in KSHV-pos tumors	8.27094	4.92662	1.42998e-20	4.27261e-19
ENSMUSG00000020077.10	Srgn	chr10	UP in KSHV-pos tumors	8.27043	4.86329	5.91172e-22	2.05818e-20
ENSMUSG00000058254.8	Tspan7	chrX	UP in KSHV-pos tumors	8.25575	4.1443	1.21574e-18	3.10527e-17
ENSMUSG00000034330.9	Plcg2	chr8	UP in KSHV-pos tumors	8.25238	4.39936	2.65286e-18	6.56655e-17
ENSMUSG00000044811.9	AF251705	chr11	UP in KSHV-pos tumors	8.24531	5.10171	1.87888e-20	5.5517e-19
ENSMUSG00000038146.7	Notch3	chr17	UP in KSHV-pos tumors	8.24423	4.14978	9.74223e-15	1.62185e-13
ENSMUSG00000022372.10	Sla	chr15	UP in KSHV-pos tumors	8.24012	4.50797	1.10951e-19	3.09022e-18
ENSMUSG00000021423.5	Ly86	chr13	UP in KSHV-pos tumors	8.23338	4.77662	9.85654e-16	1.83123e-14
ENSMUSG00000018927.3	Ccl6	chr11	UP in KSHV-pos tumors	8.23102	4.30918	6.18032e-09	5.13904e-08
ENSMUSG00000037731.5	Themis2	chr4	UP in KSHV-pos tumors	8.22784	4.39982	1.64543e-12	2.1424e-11
ENSMUSG00000025608.9	Podxl	chr6	UP in KSHV-pos tumors	8.22239	4.12732	2.65501e-14	4.21121e-13
ENSMUSG00000054640.10	Slc8a1	chr17	UP in KSHV-pos tumors	8.2189	4.22078	5.71194e-16	1.08901e-14
ENSMUSG00000030789.8	Itgax	chr7	UP in KSHV-pos tumors	8.21745	4.17209	1.88951e-17	4.23816e-16
ENSMUSG00000019899.11	Lama2	chr10	UP in KSHV-pos tumors	8.20942	4.20929	5.94232e-12	7.2646e-11
ENSMUSG00000030064.12	Frmd4b	chr6	UP in KSHV-pos tumors	8.20489	4.27243	2.10093e-20	6.18499e-19
ENSMUSG00000027398.9	Il1b	chr2	UP in KSHV-pos tumors	8.19762	4.48502	5.57954e-22	1.94676e-20
ENSMUSG00000020676.2	Ccl11	chr11	UP in KSHV-pos tumors	8.19696	4.21355	6.4235e-10	6.0265e-09
ENSMUSG00000002111.8	Spi1	chr2	UP in KSHV-pos tumors	8.18537	4.56266	1.90529e-18	4.78265e-17
ENSMUSG00000046618.7	Olfml2a	chr2	UP in KSHV-pos tumors	8.16414	4.10539	4.46708e-13	6.2263e-12
ENSMUSG00000053063.7	Clec12a	chr6	UP in KSHV-pos tumors	8.16319	4.98537	1.1197e-09	1.02235e-08
ENSMUSG00000073418.4	C4b	chr17	UP in KSHV-pos tumors	8.16111	7.00937	4.52959e-13	6.30795e-12
ENSMUSG00000079363.3	Gbp4	chr5	UP in KSHV-pos tumors	8.13507	4.29201	1.26986e-09	1.14638e-08
ENSMUSG00000071715.7	Ncf4	chr15	UP in KSHV-pos tumors	8.12837	4.73158	6.03733e-23	2.29662e-21
ENSMUSG00000020573.12	Pik3cg	chr12	UP in KSHV-pos tumors	8.12214	4.33216	1.71273e-20	5.07014e-19
ENSMUSG00000034438.12	Gbp8	chr5	UP in KSHV-pos tumors	8.11545	3.99894	3.6127e-08	2.70361e-07
ENSMUSG00000083282.2	Ctsf	chr19	UP in KSHV-pos tumors	8.1135	4.12759	1.71916e-21	5.67676e-20
ENSMUSG00000069045.7	Ddx3y	chrY	UP in KSHV-pos tumors	8.11233	4.2247	1.83956e-18	4.6249e-17
ENSMUSG00000032076.14	Cadm1	chr9	UP in KSHV-pos tumors	8.09428	4.24683	4.25281e-14	6.62537e-13
ENSMUSG00000030737.12	Slco2b1	chr7	UP in KSHV-pos tumors	8.08596	4.32237	1.56129e-16	3.15708e-15
ENSMUSG00000030247.7	Kcnj8	chr6	UP in KSHV-pos tumors	8.08141	4.04447	4.17746e-08	3.09732e-07
ENSMUSG00000045658.12	Pid1	chr1	UP in KSHV-pos tumors	8.04929	4.62345	9.50466e-18	2.19967e-16
ENSMUSG00000024451.8	Arap3	chr18	UP in KSHV-pos tumors	8.04634	4.09212	1.28426e-18	3.27508e-17
ENSMUSG00000021256.5	Vash1	chr12	UP in KSHV-pos tumors	8.03802	4.00357	1.3941e-15	2.53999e-14
ENSMUSG00000031342.13	Gpm6b	chrX	UP in KSHV-pos tumors	8.03732	3.92212	3.83021e-11	4.22457e-10
ENSMUSG00000029561.13	Oasl2	chr5	UP in KSHV-pos tumors	8.03486	4.69311	1.00815e-11	1.19952e-10
ENSMUSG00000031841.14	Cdh13	chr8	UP in KSHV-pos tumors	8.03033	4.0098	4.31537e-15	7.43124e-14
ENSMUSG00000043832.9	Clec4a3	chr6	UP in KSHV-pos tumors	8.029	4.48591	3.71116e-14	5.79846e-13
ENSMUSG00000040710.6	St8sia4	chr1	UP in KSHV-pos tumors	8.02442	4.48001	1.60054e-21	5.29602e-20
ENSMUSG00000039316.10	Rftn1	chr17	UP in KSHV-pos tumors	8.01763	4.11628	5.48594e-18	1.31326e-16
ENSMUSG00000037405.7	Icam1	chr9	UP in KSHV-pos tumors	8.00232	4.17138	3.23791e-12	4.07987e-11
ENSMUSG00000027514.10	Zbp1	chr2	UP in KSHV-pos tumors	7.98706	4.58699	1.91334e-10	1.9284e-09
ENSMUSG00000048163.9	Selplg	chr5	UP in KSHV-pos tumors	7.98164	4.22613	4.69537e-15	8.07695e-14
ENSMUSG00000040732.14	Erg	chr16	UP in KSHV-pos tumors	7.98145	3.90393	4.41708e-14	6.84797e-13
ENSMUSG00000026548.4	Slamf9	chr1	UP in KSHV-pos tumors	7.97377	4.81203	1.09701e-12	1.4604e-11
ENSMUSG00000054435.12	Gimap4	chr6	UP in KSHV-pos tumors	7.96889	4.08686	1.20858e-15	2.22477e-14
ENSMUSG00000061576.11	Dpp6	chr5	UP in KSHV-pos tumors	7.9659	3.83499	8.02544e-10	7.43793e-09
ENSMUSG00000000031.11	H19	chr7	UP in KSHV-pos tumors	7.96154	3.88276	1.42604e-06	8.45226e-06
ENSMUSG00000047878.8	A4galt	chr15	UP in KSHV-pos tumors	7.96149	3.84942	9.65333e-15	1.60872e-13
ENSMUSG00000066705.6	Fxyd6	chr9	UP in KSHV-pos tumors	7.94964	3.85721	1.77879e-09	1.56955e-08
ENSMUSG00000026896.10	Ifih1	chr2	UP in KSHV-pos tumors	7.94819	4.38816	9.36876e-14	1.40094e-12
ENSMUSG00000036469.12	March1	chr8	UP in KSHV-pos tumors	7.94018	4.46288	4.73285e-17	1.00526e-15
ENSMUSG00000029675.9	Eln	chr5	UP in KSHV-pos tumors	7.93744	4.06403	2.00705e-07	1.34208e-06
ENSMUSG00000055805.10	Fmnl1	chr11	UP in KSHV-pos tumors	7.93109	4.08763	4.09267e-18	9.87111e-17
ENSMUSG00000021451.11	Sema4d	chr13	UP in KSHV-pos tumors	7.9308	4.05837	1.25863e-14	2.06104e-13
ENSMUSG00000021108.13	Prkch	chr12	UP in KSHV-pos tumors	7.92941	4.00399	2.33168e-16	4.63875e-15
ENSMUSG00000030214.4	Plbd1	chr6	UP in KSHV-pos tumors	7.92529	4.20484	3.02395e-08	2.28329e-07
ENSMUSG00000035208.11	Slfn8	chr11	UP in KSHV-pos tumors	7.9168	4.57982	7.08899e-13	9.66214e-12
ENSMUSG00000031133.8	Arhgef6	chrX	UP in KSHV-pos tumors	7.91519	4.14976	4.5779e-17	9.74935e-16
ENSMUSG00000044017.12	Gpr133	chr5	UP in KSHV-pos tumors	7.90783	3.81573	1.38062e-09	1.24148e-08
ENSMUSG00000029096.11	Htra3	chr5	UP in KSHV-pos tumors	7.90739	4.01067	1.04077e-12	1.39248e-11
ENSMUSG00000018654.13	Ikzf1	chr11	UP in KSHV-pos tumors	7.90641	4.16627	2.36379e-16	4.69679e-15
ENSMUSG00000079362.4	Gbp6	chr5	UP in KSHV-pos tumors	7.89849	4.16625	5.96466e-07	3.74018e-06
ENSMUSG00000038623.5	Tm6sf1	chr7	UP in KSHV-pos tumors	7.89774	4.43083	1.16563e-19	3.2409e-18
ENSMUSG00000069792.5	Wfdc17	chr11	UP in KSHV-pos tumors	7.88231	4.46304	4.57057e-16	8.79779e-15
ENSMUSG00000049625.5	Tifab	chr13	UP in KSHV-pos tumors	7.8809	4.19875	7.14608e-20	2.02557e-18
ENSMUSG00000027009.14	Itga4	chr2	UP in KSHV-pos tumors	7.872	4.05803	3.45465e-17	7.45636e-16
ENSMUSG00000021886.6	Gpr65	chr12	UP in KSHV-pos tumors	7.86431	4.144	6.48434e-15	1.09891e-13
ENSMUSG00000035352.3	Ccl12	chr11	UP in KSHV-pos tumors	7.85363	5.25203	1.04662e-12	1.39797e-11
ENSMUSG00000033825.9	Tpsb2	chr17	UP in KSHV-pos tumors	7.85092	3.83679	1.77058e-10	1.78788e-09
ENSMUSG00000012428.8	Steap4	chr5	UP in KSHV-pos tumors	7.8363	3.80081	1.19102e-09	1.08192e-08
ENSMUSG00000030148.11	Clec4a2	chr6	UP in KSHV-pos tumors	7.83091	4.44947	1.3834e-15	2.52624e-14
ENSMUSG00000045930.2	Clec14a	chr12	UP in KSHV-pos tumors	7.80959	3.8624	1.78675e-14	2.86148e-13
ENSMUSG00000058818.9	Pirb	chr7	UP in KSHV-pos tumors	7.80343	4.15	5.63857e-17	1.18506e-15
ENSMUSG00000001773.9	Folh1	chr7	UP in KSHV-pos tumors	7.78616	3.68107	9.51114e-05	0.000409025
ENSMUSG00000036570.10	Fxyd1	chr7	UP in KSHV-pos tumors	7.78572	3.72199	2.30787e-16	4.59707e-15
ENSMUSG00000028978.8	Nos3	chr5	UP in KSHV-pos tumors	7.78375	3.75042	4.05157e-16	7.85544e-15
ENSMUSG00000006386.11	Tek	chr4	UP in KSHV-pos tumors	7.76762	3.77997	1.16049e-10	1.19983e-09
ENSMUSG00000046157.9	Tmem229b	chr12	UP in KSHV-pos tumors	7.76717	3.94752	4.28627e-13	5.97949e-12
ENSMUSG00000034957.9	Cebpa	chr7	UP in KSHV-pos tumors	7.76711	3.89656	2.85773e-17	6.26082e-16
ENSMUSG00000028859.10	Csf3r	chr4	UP in KSHV-pos tumors	7.75869	3.84289	1.93384e-13	2.79265e-12
ENSMUSG00000033174.13	Mgll	chr6	UP in KSHV-pos tumors	7.75633	3.90866	2.90964e-17	6.35716e-16
ENSMUSG00000029919.4	Hpgds	chr6	UP in KSHV-pos tumors	7.74798	4.28159	2.08943e-18	5.22847e-17
ENSMUSG00000032125.15	Robo4	chr9	UP in KSHV-pos tumors	7.74488	3.73532	5.16392e-13	7.12318e-12
ENSMUSG00000019872.9	Smpdl3a	chr10	UP in KSHV-pos tumors	7.738	3.91556	1.27425e-17	2.90286e-16
ENSMUSG00000066842.14	Hmcn1	chr1	UP in KSHV-pos tumors	7.73606	3.97193	2.70739e-11	3.05774e-10
ENSMUSG00000042190.8	Cmklr1	chr5	UP in KSHV-pos tumors	7.72895	4.30109	6.36036e-18	1.50682e-16
ENSMUSG00000038151.8	Prdm1	chr10	UP in KSHV-pos tumors	7.72718	3.70576	7.2542e-15	1.22548e-13
ENSMUSG00000001270.8	Ckb	chr12	UP in KSHV-pos tumors	7.72249	4.18812	1.76972e-13	2.57655e-12
ENSMUSG00000089672.4	Gp49a	chr10	UP in KSHV-pos tumors	7.71987	4.30613	2.90414e-17	6.35379e-16
ENSMUSG00000021895.9	Arhgef3	chr14	UP in KSHV-pos tumors	7.71978	4.03157	1.63204e-17	3.6969e-16
ENSMUSG00000030671.8	Pde3b	chr7	UP in KSHV-pos tumors	7.71944	4.0276	2.19565e-17	4.8906e-16
ENSMUSG00000047419.5	Cmya5	chr13	UP in KSHV-pos tumors	7.70262	3.68419	0.000495171	0.00185111
ENSMUSG00000040522.5	Tlr8	chrX	UP in KSHV-pos tumors	7.70156	4.0039	4.47695e-16	8.62796e-15
ENSMUSG00000033032.11	Afap1l1	chr18	UP in KSHV-pos tumors	7.69888	3.77176	6.0407e-14	9.25759e-13
ENSMUSG00000073409.8	H2-Q6	chr17	UP in KSHV-pos tumors	7.69452	3.89	1.71603e-08	1.33799e-07
ENSMUSG00000047907.11	Tshz2	chr2	UP in KSHV-pos tumors	7.68854	3.62096	1.11053e-11	1.3145e-10
ENSMUSG00000041112.11	Elmo1	chr13	UP in KSHV-pos tumors	7.68122	3.91474	2.9924e-17	6.52907e-16
ENSMUSG00000030653.12	Pde2a	chr7	UP in KSHV-pos tumors	7.67982	3.68321	1.04389e-12	1.39549e-11
ENSMUSG00000049037.8	Clec4a1	chr6	UP in KSHV-pos tumors	7.674	4.09909	7.33513e-14	1.11137e-12
ENSMUSG00000001741.7	Il16	chr7	UP in KSHV-pos tumors	7.67164	4.05134	1.05204e-17	2.42075e-16
ENSMUSG00000029061.2	Mmp23	chr4	UP in KSHV-pos tumors	7.67049	3.597	5.01734e-16	9.60007e-15
ENSMUSG00000040747.9	Cd53	chr3	UP in KSHV-pos tumors	7.65552	6.14705	2.56833e-41	5.14148e-39
ENSMUSG00000026321.7	Tnfrsf11a	chr1	UP in KSHV-pos tumors	7.64303	4.07506	1.8394e-13	2.6683e-12
ENSMUSG00000058099.11	Nfam1	chr15	UP in KSHV-pos tumors	7.63329	3.80112	3.54669e-15	6.16724e-14
ENSMUSG00000103034.1	UBC	chr3	UP in KSHV-pos tumors	7.63175	3.88928	3.68869e-16	7.21609e-15
ENSMUSG00000000489.6	Pdgfb	chr15	UP in KSHV-pos tumors	7.63159	3.7278	1.46281e-15	2.6531e-14
ENSMUSG00000033355.5	Rtp4	chr16	UP in KSHV-pos tumors	7.62395	5.49732	1.38403e-10	1.4109e-09
ENSMUSG00000022353.9	Mtss1	chr15	UP in KSHV-pos tumors	7.62308	3.68391	1.42402e-14	2.31766e-13
ENSMUSG00000039145.12	Camk1d	chr2	UP in KSHV-pos tumors	7.61411	3.7869	6.71835e-13	9.17257e-12
ENSMUSG00000034652.8	Cd300a	chr11	UP in KSHV-pos tumors	7.61153	3.9912	8.11282e-18	1.89674e-16
ENSMUSG00000049313.8	Sorl1	chr9	UP in KSHV-pos tumors	7.61113	3.62909	4.04513e-12	5.03754e-11
ENSMUSG00000025888.5	Casp1	chr9	UP in KSHV-pos tumors	7.61096	4.98673	1.01359e-14	1.6804e-13
ENSMUSG00000056174.8	Col8a2	chr4	UP in KSHV-pos tumors	7.6109	3.53952	1.56232e-09	1.39235e-08
ENSMUSG00000034037.10	Fgd5	chr6	UP in KSHV-pos tumors	7.60968	3.5805	1.27055e-12	1.67472e-11
ENSMUSG00000023092.12	Fhl1	chrX	UP in KSHV-pos tumors	7.60361	3.76498	0.00047233	0.00177235
ENSMUSG00000040229.7	Gpr34	chrX	UP in KSHV-pos tumors	7.6013	4.83398	1.30898e-16	2.66032e-15
ENSMUSG00000024737.2	Slc15a3	chr19	UP in KSHV-pos tumors	7.5927	3.8692	3.54997e-10	3.43522e-09
ENSMUSG00000005672.8	Kit	chr5	UP in KSHV-pos tumors	7.5903	3.58891	6.04841e-14	9.26055e-13
ENSMUSG00000050558.9	Prokr2	chr2	UP in KSHV-pos tumors	7.58976	3.50543	7.24467e-06	3.81656e-05
ENSMUSG00000020123.5	Avpr1a	chr10	UP in KSHV-pos tumors	7.58975	3.51396	9.1614e-10	8.44674e-09
ENSMUSG00000033717.5	Adra2a	chr19	UP in KSHV-pos tumors	7.58829	3.52192	3.59891e-10	3.47837e-09
ENSMUSG00000003559.7	As3mt	chr19	UP in KSHV-pos tumors	7.58132	4.21126	6.44297e-16	1.22547e-14
ENSMUSG00000031626.12	Sorbs2	chr8	UP in KSHV-pos tumors	7.5794	3.53918	3.06566e-13	4.32568e-12
ENSMUSG00000026979.12	Psd4	chr2	UP in KSHV-pos tumors	7.57057	3.77173	1.02436e-15	1.89874e-14
ENSMUSG00000027546.11	Atp9a	chr2	UP in KSHV-pos tumors	7.56943	3.68114	3.84419e-11	4.23708e-10
ENSMUSG00000030562.12	Nox4	chr7	UP in KSHV-pos tumors	7.56918	3.53925	4.02107e-13	5.62423e-12
ENSMUSG00000046470.5	Sox18	chr2	UP in KSHV-pos tumors	7.55841	3.59674	2.01683e-12	2.59852e-11
ENSMUSG00000022579.6	Gpihbp1	chr15	UP in KSHV-pos tumors	7.55407	4.07396	2.02999e-10	2.03444e-09
ENSMUSG00000027314.6	Dll4	chr2	UP in KSHV-pos tumors	7.54135	3.5713	4.69667e-08	3.46145e-07
ENSMUSG00000020709.11	Adap2	chr11	UP in KSHV-pos tumors	7.54068	3.70656	2.26122e-13	3.23913e-12
ENSMUSG00000020140.11	Lgr5	chr10	UP in KSHV-pos tumors	7.53787	3.46178	3.07594e-09	2.64988e-08
ENSMUSG00000041992.8	Rapgef5	chr12	UP in KSHV-pos tumors	7.53717	3.59663	9.35224e-14	1.39978e-12
ENSMUSG00000052305.5	Hbb-bs	chr7	UP in KSHV-pos tumors	7.53557	4.42697	1.9836e-09	1.73687e-08
ENSMUSG00000071714.5	Csf2rb2	chr15	UP in KSHV-pos tumors	7.52655	3.51366	9.13694e-14	1.36883e-12
ENSMUSG00000024440.8	Pcdh12	chr18	UP in KSHV-pos tumors	7.52542	3.53893	1.63368e-11	1.88226e-10
ENSMUSG00000024675.15	Ms4a4c	chr19	UP in KSHV-pos tumors	7.52076	5.18777	6.18621e-10	5.81068e-09
ENSMUSG00000037685.11	Atp8a1	chr5	UP in KSHV-pos tumors	7.51713	3.61325	2.1772e-15	3.8742e-14
ENSMUSG00000082292.3	Gm12250	chr11	UP in KSHV-pos tumors	7.50737	3.80757	6.38693e-06	3.40388e-05
ENSMUSG00000020437.8	Myo1g	chr11	UP in KSHV-pos tumors	7.50657	3.85556	1.37889e-14	2.24877e-13
ENSMUSG00000044583.9	Tlr7	chrX	UP in KSHV-pos tumors	7.50632	4.03973	1.74552e-15	3.14803e-14
ENSMUSG00000040447.11	Spns2	chr11	UP in KSHV-pos tumors	7.50616	3.5226	9.04694e-13	1.22061e-11
ENSMUSG00000018381.11	Abi3	chr11	UP in KSHV-pos tumors	7.49548	3.63723	1.25649e-15	2.30501e-14
ENSMUSG00000022901.9	Cd86	chr16	UP in KSHV-pos tumors	7.49524	4.01559	4.2853e-13	5.97949e-12
ENSMUSG00000045382.6	Cxcr4	chr1	UP in KSHV-pos tumors	7.49345	3.8347	1.23164e-12	1.6288e-11
ENSMUSG00000001865.2	Cpa3	chr3	UP in KSHV-pos tumors	7.4894	3.53198	3.00398e-09	2.59487e-08
ENSMUSG00000061353.7	Cxcl12	chr6	UP in KSHV-pos tumors	7.48612	6.46958	6.2658e-28	3.70284e-26
ENSMUSG00000090958.1	Lrrc32	chr7	UP in KSHV-pos tumors	7.48516	3.49697	4.45769e-09	3.78927e-08
ENSMUSG00000032135.10	Mcam	chr9	UP in KSHV-pos tumors	7.47739	7.22596	2.48475e-71	2.65288e-68
ENSMUSG00000001128.7	Cfp	chrX	UP in KSHV-pos tumors	7.46251	3.99679	1.62222e-11	1.8704e-10
ENSMUSG00000031216.9	Stard8	chrX	UP in KSHV-pos tumors	7.46228	3.77185	8.04752e-14	1.21357e-12
ENSMUSG00000098557.1	Kctd12	chr14	UP in KSHV-pos tumors	7.46148	3.66776	3.37923e-15	5.89525e-14
ENSMUSG00000036412.5	Arsi	chr18	UP in KSHV-pos tumors	7.46007	3.4256	6.08233e-09	5.06281e-08
ENSMUSG00000049988.3	Lrrc25	chr8	UP in KSHV-pos tumors	7.45252	3.8355	7.49916e-12	9.05724e-11
ENSMUSG00000056529.7	Ptafr	chr4	UP in KSHV-pos tumors	7.44012	3.68351	1.24329e-09	1.1255e-08
ENSMUSG00000035004.2	Igsf6	chr7	UP in KSHV-pos tumors	7.43922	4.1924	9.03823e-15	1.51093e-13
ENSMUSG00000047180.8	Neurl3	chr1	UP in KSHV-pos tumors	7.4391	3.82142	2.3819e-15	4.20574e-14
ENSMUSG00000041479.9	Syt15	chr14	UP in KSHV-pos tumors	7.43582	3.40703	3.26032e-08	2.45137e-07
ENSMUSG00000001348.10	Acp5	chr9	UP in KSHV-pos tumors	7.42856	3.5312	1.81037e-12	2.34761e-11
ENSMUSG00000073555.1	Gm4951	chr18	UP in KSHV-pos tumors	7.41756	3.69099	1.04487e-06	6.30742e-06
ENSMUSG00000022883.10	Robo1	chr16	UP in KSHV-pos tumors	7.41687	3.37804	1.80769e-06	1.05658e-05
ENSMUSG00000022220.9	Adcy4	chr14	UP in KSHV-pos tumors	7.41493	3.41634	5.68542e-14	8.74659e-13
ENSMUSG00000030930.9	Chst15	chr7	UP in KSHV-pos tumors	7.4148	3.44351	2.4968e-13	3.55749e-12
ENSMUSG00000079293.7	Clec7a	chr6	UP in KSHV-pos tumors	7.40504	3.99745	1.07459e-11	1.27573e-10
ENSMUSG00000033965.8	Slc16a2	chrX	UP in KSHV-pos tumors	7.40454	3.36093	5.31879e-09	4.46673e-08
ENSMUSG00000036362.1	P2ry13	chr3	UP in KSHV-pos tumors	7.40439	4.13769	3.83023e-14	5.97866e-13
ENSMUSG00000020654.11	Adcy3	chr12	UP in KSHV-pos tumors	7.4023	3.40699	2.24262e-12	2.8871e-11
ENSMUSG00000004609.7	Cd33	chr7	UP in KSHV-pos tumors	7.39245	3.88216	7.67874e-15	1.29311e-13
ENSMUSG00000090698.1	Apold1	chr6	UP in KSHV-pos tumors	7.37981	3.53844	1.54632e-14	2.50651e-13
ENSMUSG00000041378.1	Cldn5	chr16	UP in KSHV-pos tumors	7.36499	3.49579	2.22977e-11	2.5362e-10
ENSMUSG00000030830.14	Itgal	chr7	UP in KSHV-pos tumors	7.35535	3.45248	1.71473e-10	1.73696e-09
ENSMUSG00000049134.11	Nrap	chr19	UP in KSHV-pos tumors	7.34474	3.40719	0.000218107	0.000874119
ENSMUSG00000044562.10	Rasip1	chr7	UP in KSHV-pos tumors	7.34296	3.39777	6.24853e-12	7.6099e-11
ENSMUSG00000040253.11	Gbp7	chr3	UP in KSHV-pos tumors	7.33563	5.67865	7.11191e-16	1.34094e-14
ENSMUSG00000001930.13	Vwf	chr6	UP in KSHV-pos tumors	7.33347	3.33203	6.2642e-08	4.53122e-07
GQ994935-ORF75.2	GQ994935-ORF75.2	GQ994935	UP in KSHV-pos tumors	7.33339	3.29313	1.98316e-11	2.26697e-10
ENSMUSG00000050370.4	Ch25h	chr19	UP in KSHV-pos tumors	7.33019	4.21314	1.01197e-07	7.09265e-07
ENSMUSG00000039519.6	Cyp7b1	chr3	UP in KSHV-pos tumors	7.32807	3.30183	6.62563e-10	6.2125e-09
ENSMUSG00000022623.11	Shank3	chr15	UP in KSHV-pos tumors	7.31783	3.3314	1.09508e-11	1.29717e-10
ENSMUSG00000037754.9	Ppp1r16b	chr2	UP in KSHV-pos tumors	7.31753	3.41595	5.11302e-12	6.29885e-11
ENSMUSG00000078922.5	Tgtp1	chr11	UP in KSHV-pos tumors	7.31011	3.91552	6.91864e-05	0.000305046
ENSMUSG00000034616.12	Ssh3	chr19	UP in KSHV-pos tumors	7.30703	3.48771	4.53527e-14	7.01761e-13
ENSMUSG00000048534.6	Amica1	chr9	UP in KSHV-pos tumors	7.3067	3.46138	1.90413e-12	2.46122e-11
ENSMUSG00000037921.10	Ddx60	chr8	UP in KSHV-pos tumors	7.29538	4.20283	3.94905e-10	3.7848e-09
ENSMUSG00000032698.11	Lmo2	chr2	UP in KSHV-pos tumors	7.29515	3.68325	1.89705e-11	2.17164e-10
ENSMUSG00000007097.10	Atp1a2	chr1	UP in KSHV-pos tumors	7.29403	3.36067	2.27359e-05	0.000109839
ENSMUSG00000019990.10	Pde7b	chr10	UP in KSHV-pos tumors	7.28779	3.4148	2.43587e-08	1.8603e-07
ENSMUSG00000013707.3	Tnfaip8l2	chr3	UP in KSHV-pos tumors	7.28343	3.81482	4.49283e-12	5.56909e-11
ENSMUSG00000020589.12	Fam49a	chr12	UP in KSHV-pos tumors	7.28306	3.5309	2.84619e-09	2.46655e-08
ENSMUSG00000054003.9	Tdrd9	chr12	UP in KSHV-pos tumors	7.28169	3.25238	3.16727e-12	3.99714e-11
ENSMUSG00000045103.13	Dmd	chrX	UP in KSHV-pos tumors	7.28054	3.30234	3.60203e-10	3.47929e-09
ENSMUSG00000019890.3	Nts	chr10	UP in KSHV-pos tumors	7.27518	3.25327	8.29854e-07	5.07837e-06
ENSMUSG00000039304.7	Tnfsf10	chr3	UP in KSHV-pos tumors	7.26936	3.90847	9.1337e-12	1.09652e-10
ENSMUSG00000026442.10	Nfasc	chr1	UP in KSHV-pos tumors	7.26811	3.24187	9.24155e-11	9.68609e-10
ENSMUSG00000036560.10	Lgi4	chr7	UP in KSHV-pos tumors	7.25915	3.36917	7.23172e-11	7.6903e-10
ENSMUSG00000064246.6	Chil1	chr1	UP in KSHV-pos tumors	7.25751	3.45952	1.96567e-07	1.31645e-06
ENSMUSG00000031101.6	Sash3	chrX	UP in KSHV-pos tumors	7.25642	3.63698	1.15438e-12	1.53169e-11
ENSMUSG00000052889.7	Prkcb	chr7	UP in KSHV-pos tumors	7.25629	3.49669	1.09974e-12	1.46161e-11
ENSMUSG00000031097.10	Tnni2	chr7	UP in KSHV-pos tumors	7.24326	3.64482	0.00191022	0.00627146
ENSMUSG00000041642.14	Kif21b	chr1	UP in KSHV-pos tumors	7.23013	3.39812	7.18986e-12	8.70337e-11
ENSMUSG00000031165.6	Was	chrX	UP in KSHV-pos tumors	7.2171	3.597	9.68018e-12	1.15606e-10
ENSMUSG00000030047.10	Arhgap25	chr6	UP in KSHV-pos tumors	7.21635	3.55593	3.09601e-12	3.91647e-11
ENSMUSG00000001053.11	N4bp3	chr11	UP in KSHV-pos tumors	7.21476	3.34101	1.42168e-11	1.65106e-10
ENSMUSG00000030862.8	Cpxm2	chr7	UP in KSHV-pos tumors	7.20379	3.2003	4.56846e-07	2.9091e-06
ENSMUSG00000036553.12	Sh3tc1	chr5	UP in KSHV-pos tumors	7.20254	3.38867	4.78718e-13	6.63781e-12
ENSMUSG00000038811.9	Gngt2	chr11	UP in KSHV-pos tumors	7.20231	3.70526	1.38877e-13	2.0461e-12
ENSMUSG00000044770.10	Scml4	chr10	UP in KSHV-pos tumors	7.18981	3.21075	6.14578e-08	4.45486e-07
ENSMUSG00000046245.9	Pilra	chr5	UP in KSHV-pos tumors	7.18912	3.5887	1.09927e-12	1.46161e-11
ENSMUSG00000060550.11	H2-Q7	chr17	UP in KSHV-pos tumors	7.17776	3.68332	2.72286e-07	1.78059e-06
ENSMUSG00000028064.13	Sema4a	chr3	UP in KSHV-pos tumors	7.17639	3.32194	1.42587e-08	1.12711e-07
ENSMUSG00000018507.12	Trpv2	chr11	UP in KSHV-pos tumors	7.17585	3.56923	9.2161e-12	1.10559e-10
ENSMUSG00000015355.9	Cd48	chr1	UP in KSHV-pos tumors	7.17528	4.01521	3.40456e-12	4.27639e-11
ENSMUSG00000029915.10	Clec5a	chr6	UP in KSHV-pos tumors	7.17496	4.36357	3.18342e-12	4.01437e-11
ENSMUSG00000053318.7	Slamf8	chr1	UP in KSHV-pos tumors	7.16258	3.4436	2.17988e-07	1.44979e-06
ENSMUSG00000039263.12	Npepl1	chr2	UP in KSHV-pos tumors	7.16129	3.53894	2.87679e-13	4.06994e-12
ENSMUSG00000074785.4	Plxnc1	chr10	UP in KSHV-pos tumors	7.1612	3.37904	2.00457e-13	2.88958e-12
ENSMUSG00000040624.13	Plekhg1	chr10	UP in KSHV-pos tumors	7.15768	3.22017	9.50055e-10	8.74432e-09
ENSMUSG00000033022.7	Cdo1	chr18	UP in KSHV-pos tumors	7.15307	5.92676	2.51432e-30	1.85562e-28
ENSMUSG00000059326.6	Csf2ra	chr19	UP in KSHV-pos tumors	7.14867	3.47018	5.32321e-11	5.75633e-10
ENSMUSG00000073412.6	Lst1	chr17	UP in KSHV-pos tumors	7.1486	3.72043	3.13863e-10	3.05377e-09
ENSMUSG00000021294.7	Kif26a	chr12	UP in KSHV-pos tumors	7.1479	3.2211	7.29647e-10	6.80961e-09
ENSMUSG00000050666.9	Vstm4	chr14	UP in KSHV-pos tumors	7.14639	3.18902	1.57502e-11	1.8199e-10
ENSMUSG00000041695.2	Kcnj2	chr11	UP in KSHV-pos tumors	7.14084	3.31052	8.24829e-08	5.86483e-07
ENSMUSG00000015396.3	Cd83	chr13	UP in KSHV-pos tumors	7.13263	4.12028	3.13502e-11	3.49634e-10
ENSMUSG00000000317.7	Bcl6b	chr11	UP in KSHV-pos tumors	7.13232	3.27196	4.00639e-11	4.40676e-10
ENSMUSG00000075707.5	Dio3	chr12	UP in KSHV-pos tumors	7.12864	3.17778	1.49271e-08	1.17531e-07
ENSMUSG00000049744.11	Arhgap15	chr2	UP in KSHV-pos tumors	7.12083	3.83497	1.14441e-10	1.18549e-09
ENSMUSG00000047810.8	Ccdc88b	chr19	UP in KSHV-pos tumors	7.10619	3.32206	4.48142e-10	4.27457e-09
ENSMUSG00000025877.10	Hk3	chr13	UP in KSHV-pos tumors	7.10597	3.36034	3.98954e-06	2.20395e-05
ENSMUSG00000029925.9	Tbxas1	chr6	UP in KSHV-pos tumors	7.10443	3.41627	7.74587e-08	5.54043e-07
ENSMUSG00000059654.5	Reg1	chr6	UP in KSHV-pos tumors	7.10205	3.11226	0.000154777	0.000638031
ENSMUSG00000022840.8	Adcy5	chr16	UP in KSHV-pos tumors	7.09117	3.10148	1.10288e-08	8.8313e-08
ENSMUSG00000030263.9	Lrmp	chr6	UP in KSHV-pos tumors	7.0907	3.58045	1.21157e-11	1.42776e-10
ENSMUSG00000030149.11	Klrk1	chr6	UP in KSHV-pos tumors	7.09048	3.69825	6.80377e-06	3.59968e-05
ENSMUSG00000029664.8	Tfpi2	chr6	UP in KSHV-pos tumors	7.08782	3.19927	2.11013e-10	2.11211e-09
ENSMUSG00000027460.7	Angpt4	chr2	UP in KSHV-pos tumors	7.08749	3.13427	7.54577e-10	7.01367e-09
ENSMUSG00000036381.9	P2ry14	chr3	UP in KSHV-pos tumors	7.07718	3.23192	1.45875e-10	1.48235e-09
ENSMUSG00000020388.8	Pdlim4	chr11	UP in KSHV-pos tumors	7.07567	3.42542	2.87813e-11	3.2343e-10
ENSMUSG00000029084.4	Cd38	chr5	UP in KSHV-pos tumors	7.07337	3.20938	2.9432e-10	2.87938e-09
ENSMUSG00000040284.4	Gzmg	chr14	UP in KSHV-pos tumors	7.06736	3.13387	0.000257696	0.00102078
ENSMUSG00000030657.7	Xylt1	chr7	UP in KSHV-pos tumors	7.06078	3.61479	6.87474e-11	7.33504e-10
ENSMUSG00000026418.12	Tnni1	chr1	UP in KSHV-pos tumors	7.06024	3.20855	5.32286e-09	4.4678e-08
ENSMUSG00000049538.10	Adamts16	chr13	UP in KSHV-pos tumors	7.05428	3.31099	1.8555e-07	1.24699e-06
ENSMUSG00000029333.10	Rasgef1b	chr5	UP in KSHV-pos tumors	7.04626	3.66712	1.29422e-10	1.32865e-09
ENSMUSG00000040829.10	Zmynd15	chr11	UP in KSHV-pos tumors	7.04604	3.37013	7.87182e-12	9.47874e-11
ENSMUSG00000031506.7	Ptpn7	chr1	UP in KSHV-pos tumors	7.04547	3.47857	4.73419e-11	5.16824e-10
ENSMUSG00000060572.13	Mfap2	chr4	UP in KSHV-pos tumors	7.04308	3.07786	5.73996e-09	4.78779e-08
ENSMUSG00000020866.13	Cacna1g	chr11	UP in KSHV-pos tumors	7.03958	3.06575	6.40222e-08	4.61854e-07
ENSMUSG00000038264.7	Sema7a	chr9	UP in KSHV-pos tumors	7.03447	7.29401	6.45534e-43	1.39706e-40
ENSMUSG00000052776.10	Oas1a	chr5	UP in KSHV-pos tumors	7.0318	4.42937	8.11035e-10	7.51228e-09
ENSMUSG00000004626.10	Stxbp2	chr8	UP in KSHV-pos tumors	7.03051	3.43442	8.16943e-12	9.8297e-11
ENSMUSG00000068457.10	Uty	chrY	UP in KSHV-pos tumors	7.03011	3.37879	4.59161e-12	5.68274e-11
ENSMUSG00000037202.5	Prf1	chr10	UP in KSHV-pos tumors	7.02943	3.16733	7.72288e-11	8.17462e-10
ENSMUSG00000020357.3	Flt4	chr11	UP in KSHV-pos tumors	7.02525	3.08885	6.78812e-08	4.87715e-07
ENSMUSG00000054203.7	Ifi205	chr1	UP in KSHV-pos tumors	7.01607	3.43429	3.13138e-07	2.03445e-06
ENSMUSG00000018169.8	Mfng	chr15	UP in KSHV-pos tumors	6.9993	3.26186	1.32105e-11	1.54654e-10
ENSMUSG00000022156.7	Gzme	chr14	UP in KSHV-pos tumors	6.99376	3.11169	4.88913e-05	0.000221748
ENSMUSG00000022225.6	Cma1	chr14	UP in KSHV-pos tumors	6.98978	3.17928	2.85302e-07	1.86114e-06
ENSMUSG00000024696.8	Lpxn	chr19	UP in KSHV-pos tumors	6.98472	4.13172	2.43087e-10	2.41803e-09
ENSMUSG00000030223.10	Ptpro	chr6	UP in KSHV-pos tumors	6.98448	3.53871	8.39418e-11	8.85591e-10
ENSMUSG00000043008.8	Klhl6	chr16	UP in KSHV-pos tumors	6.98437	3.5051	2.59596e-11	2.93811e-10
ENSMUSG00000011008.9	Mcoln2	chr3	UP in KSHV-pos tumors	6.98315	3.1346	8.23378e-08	5.85802e-07
ENSMUSG00000061603.7	Akap6	chr12	UP in KSHV-pos tumors	6.98	5.76866	1.64874e-35	1.83159e-33
ENSMUSG00000022490.6	Ppp1r1a	chr15	UP in KSHV-pos tumors	6.96846	3.00773	3.45923e-11	3.82858e-10
ENSMUSG00000025584.13	Pde8a	chr7	UP in KSHV-pos tumors	6.96818	3.22084	2.82288e-11	3.17921e-10
ENSMUSG00000023013.4	Aqp2	chr15	UP in KSHV-pos tumors	6.96714	3.00729	1.15232e-05	5.8772e-05
ENSMUSG00000022148.11	Fyb	chr15	UP in KSHV-pos tumors	6.96156	5.21907	3.99998e-36	4.71027e-34
ENSMUSG00000006782.12	Cnp	chr11	UP in KSHV-pos tumors	6.95289	3.45241	5.76612e-10	5.43203e-09
ENSMUSG00000069049.7	Eif2s3y	chrY	UP in KSHV-pos tumors	6.95205	3.44315	2.93473e-11	3.28899e-10
ENSMUSG00000038168.5	Leprel1	chr16	UP in KSHV-pos tumors	6.95151	3.16461	2.06967e-10	2.0729e-09
ENSMUSG00000033544.6	Angptl1	chr1	UP in KSHV-pos tumors	6.94786	3.12312	3.76244e-06	2.09003e-05
ENSMUSG00000017737.2	Mmp9	chr2	UP in KSHV-pos tumors	6.94659	4.13411	1.05202e-05	5.40003e-05
ENSMUSG00000038910.6	Plcl2	chr17	UP in KSHV-pos tumors	6.93684	3.3605	1.34162e-10	1.37291e-09
ENSMUSG00000040723.10	Rcsd1	chr1	UP in KSHV-pos tumors	6.93646	3.3121	5.7456e-11	6.17142e-10
ENSMUSG00000053541.3	Gm4759	chr7	UP in KSHV-pos tumors	6.93616	3.08967	6.89083e-05	0.000304181
ENSMUSG00000001435.10	Col18a1	chr10	UP in KSHV-pos tumors	6.93345	7.3463	1.75422e-35	1.92423e-33
ENSMUSG00000046280.8	She	chr3	UP in KSHV-pos tumors	6.90343	3.08966	3.22968e-09	2.77783e-08
ENSMUSG00000098112.3	Bin2	chr15	UP in KSHV-pos tumors	6.90322	3.33151	5.24617e-11	5.67686e-10
ENSMUSG00000045322.10	Tlr9	chr9	UP in KSHV-pos tumors	6.88801	3.12375	3.64743e-08	2.72579e-07
ENSMUSG00000021069.12	Pygl	chr12	UP in KSHV-pos tumors	6.88714	3.05476	4.35203e-08	3.22377e-07
ENSMUSG00000057751.10	Megf6	chr4	UP in KSHV-pos tumors	6.88638	2.95815	3.41024e-05	0.000158811
ENSMUSG00000034641.2	Cd300ld	chr11	UP in KSHV-pos tumors	6.88614	3.58807	1.01548e-08	8.16823e-08
ENSMUSG00000006344.12	Ggt5	chr10	UP in KSHV-pos tumors	6.86936	2.99519	1.94854e-10	1.96017e-09
ENSMUSG00000023132.7	Gzma	chr13	UP in KSHV-pos tumors	6.86497	3.26139	0.000106523	0.000452509
ENSMUSG00000018830.8	Myh11	chr16	UP in KSHV-pos tumors	6.85873	2.98363	2.79549e-05	0.000132927
ENSMUSG00000029651.12	Mtus2	chr5	UP in KSHV-pos tumors	6.85739	2.92073	6.24138e-06	3.33297e-05
ENSMUSG00000026829.5	Gbgt1	chr2	UP in KSHV-pos tumors	6.85343	3.06678	4.04632e-09	3.4561e-08
ENSMUSG00000050075.8	Gpr171	chr3	UP in KSHV-pos tumors	6.85298	3.23126	6.26502e-10	5.88126e-09
ENSMUSG00000031253.11	Srpx2	chrX	UP in KSHV-pos tumors	6.85246	5.65313	9.96117e-48	3.00996e-45
ENSMUSG00000045349.11	Sh2d5	chr4	UP in KSHV-pos tumors	6.85201	2.98221	1.36063e-10	1.38881e-09
ENSMUSG00000039683.12	Sdk1	chr5	UP in KSHV-pos tumors	6.85093	2.93266	5.56223e-07	3.50154e-06
ENSMUSG00000031304.14	Il2rg	chrX	UP in KSHV-pos tumors	6.8355	3.14548	9.30533e-09	7.53412e-08
ENSMUSG00000017817.7	Jph2	chr2	UP in KSHV-pos tumors	6.83536	3.11143	2.73302e-07	1.78577e-06
ENSMUSG00000027858.9	Tspan2	chr3	UP in KSHV-pos tumors	6.83482	2.94542	1.18813e-10	1.22603e-09
ENSMUSG00000030091.13	Nup210	chr6	UP in KSHV-pos tumors	6.83425	3.05468	4.66338e-08	3.44008e-07
ENSMUSG00000040528.11	Milr1	chr11	UP in KSHV-pos tumors	6.81782	4.06807	5.49766e-10	5.19133e-09
ENSMUSG00000052921.9	Arhgef15	chr11	UP in KSHV-pos tumors	6.81725	3.03061	6.69556e-09	5.5473e-08
ENSMUSG00000015968.12	Cacna1d	chr14	UP in KSHV-pos tumors	6.81714	3.07769	2.15752e-10	2.15819e-09
ENSMUSG00000030107.9	Usp18	chr6	UP in KSHV-pos tumors	6.81466	4.46839	3.91416e-07	2.51143e-06
ENSMUSG00000061068.6	Mcpt4	chr14	UP in KSHV-pos tumors	6.80427	3.01994	2.45884e-07	1.62122e-06
ENSMUSG00000034041.4	Lyl1	chr8	UP in KSHV-pos tumors	6.8019	3.32187	5.94144e-09	4.95068e-08
ENSMUSG00000044258.9	Ctla2a	chr13	UP in KSHV-pos tumors	6.79995	5.80822	4.62854e-27	2.51275e-25
ENSMUSG00000044456.12	Rin3	chr12	UP in KSHV-pos tumors	6.79966	2.9829	2.62569e-10	2.59836e-09
ENSMUSG00000034040.12	Wbscr17	chr5	UP in KSHV-pos tumors	6.7986	2.89388	1.71094e-08	1.33466e-07
ENSMUSG00000053647.4	Gper1	chr5	UP in KSHV-pos tumors	6.78426	2.88145	7.38465e-08	5.29151e-07
ENSMUSG00000021904.5	Sema3g	chr14	UP in KSHV-pos tumors	6.78164	2.98256	2.14777e-08	1.64987e-07
ENSMUSG00000001029.11	Icam2	chr11	UP in KSHV-pos tumors	6.78142	3.10053	2.55587e-10	2.53608e-09
ENSMUSG00000079481.7	Nhsl2	chrX	UP in KSHV-pos tumors	6.78122	3.15353	1.50162e-09	1.34274e-08
ENSMUSG00000027239.10	Mdk	chr2	UP in KSHV-pos tumors	6.7799	2.88063	6.11771e-08	4.43728e-07
ENSMUSG00000030745.8	Il21r	chr7	UP in KSHV-pos tumors	6.76496	3.27217	9.74075e-08	6.84803e-07
ENSMUSG00000078122.4	F630028O10Rik	chrX	UP in KSHV-pos tumors	6.76401	3.66632	8.47667e-09	6.90157e-08
ENSMUSG00000046410.9	Kcnk6	chr7	UP in KSHV-pos tumors	6.76383	3.1236	7.8078e-10	7.24881e-09
ENSMUSG00000022180.6	Slc7a8	chr14	UP in KSHV-pos tumors	6.76332	3.14524	1.2302e-08	9.79204e-08
ENSMUSG00000061411.8	Nol4l	chr2	UP in KSHV-pos tumors	6.76331	2.90694	4.05169e-10	3.87389e-09
ENSMUSG00000038188.13	Scarf1	chr11	UP in KSHV-pos tumors	6.76232	2.95759	1.10014e-08	8.81822e-08
ENSMUSG00000036596.5	Cpz	chr5	UP in KSHV-pos tumors	6.76121	2.85406	0.000112937	0.000477228
GQ994935-ORF75U	GQ994935-ORF75U	GQ994935	UP in KSHV-pos tumors	6.76112	8.06567	2.52409e-38	3.64174e-36
ENSMUSG00000033450.7	Tagap	chr17	UP in KSHV-pos tumors	6.74546	3.21031	1.21895e-09	1.10589e-08
ENSMUSG00000026126.11	Ptpn18	chr1	UP in KSHV-pos tumors	6.74539	3.64389	3.7249e-09	3.19348e-08
ENSMUSG00000040061.13	Plcb2	chr2	UP in KSHV-pos tumors	6.74527	3.01929	1.12128e-09	1.02321e-08
ENSMUSG00000036585.11	Fgf1	chr18	UP in KSHV-pos tumors	6.74484	2.86742	3.64235e-10	3.51399e-09
ENSMUSG00000019326.10	Aoc3	chr11	UP in KSHV-pos tumors	6.74429	2.96946	1.50264e-09	1.3429e-08
ENSMUSG00000059049.10	Frem1	chr4	UP in KSHV-pos tumors	6.73684	2.85329	1.16428e-05	5.93443e-05
ENSMUSG00000030088.11	Aldh1l1	chr6	UP in KSHV-pos tumors	6.7317	3.19678	4.48156e-07	2.85604e-06
ENSMUSG00000060586.10	H2-Eb1	chr17	UP in KSHV-pos tumors	6.7283	2.92019	1.99698e-06	1.15749e-05
ENSMUSG00000049307.5	Fut4	chr9	UP in KSHV-pos tumors	6.72615	2.91986	3.02779e-09	2.61262e-08
ENSMUSG00000031790.7	Mmp15	chr8	UP in KSHV-pos tumors	6.72568	2.90665	1.60783e-09	1.42942e-08
ENSMUSG00000092035.4	Peg10	chr6	UP in KSHV-pos tumors	6.72171	2.82642	4.72115e-07	3.00155e-06
ENSMUSG00000047798.11	Cd300lf	chr11	UP in KSHV-pos tumors	6.70836	3.18919	5.60385e-09	4.68401e-08
ENSMUSG00000035711.4	Dok3	chr13	UP in KSHV-pos tumors	6.70762	3.26198	9.62885e-10	8.85733e-09
ENSMUSG00000041117.8	Ccdc8	chr7	UP in KSHV-pos tumors	6.70728	2.98139	5.5693e-10	5.25589e-09
ENSMUSG00000022227.4	Mcpt1	chr14	UP in KSHV-pos tumors	6.70525	2.81305	6.72593e-07	4.18639e-06
ENSMUSG00000024810.12	Il33	chr19	UP in KSHV-pos tumors	6.70081	5.53866	6.19888e-28	3.67685e-26
ENSMUSG00000016918.11	Sulf1	chr1	UP in KSHV-pos tumors	6.69306	6.38933	3.81321e-39	5.92898e-37
ENSMUSG00000005611.11	Mrvi1	chr7	UP in KSHV-pos tumors	6.68816	2.89303	9.10996e-10	8.40415e-09
ENSMUSG00000048572.4	Tmem252	chr19	UP in KSHV-pos tumors	6.68811	2.89392	8.74287e-10	8.08412e-09
ENSMUSG00000027931.8	Npr1	chr3	UP in KSHV-pos tumors	6.68796	2.99334	1.61707e-09	1.43555e-08
ENSMUSG00000027358.6	Bmp2	chr2	UP in KSHV-pos tumors	6.68715	2.82691	3.89783e-07	2.50296e-06
ENSMUSG00000090084.3	Srpx	chrX	UP in KSHV-pos tumors	6.68652	2.82673	3.02212e-08	2.28298e-07
ENSMUSG00000078202.3	Nrarp	chr2	UP in KSHV-pos tumors	6.68647	2.96989	1.74082e-07	1.17485e-06
ENSMUSG00000042249.7	Adrbk2	chr5	UP in KSHV-pos tumors	6.67086	2.8812	1.91953e-07	1.28786e-06
ENSMUSG00000021567.10	Nkd2	chr13	UP in KSHV-pos tumors	6.66938	2.7996	1.28669e-07	8.89584e-07
ENSMUSG00000032492.10	Pth1r	chr9	UP in KSHV-pos tumors	6.66786	2.81314	1.47092e-07	1.00498e-06
ENSMUSG00000026249.6	Serpine2	chr1	UP in KSHV-pos tumors	6.65174	8.69412	1.96956e-56	1.0175e-53
ENSMUSG00000036353.9	P2ry12	chr3	UP in KSHV-pos tumors	6.64989	3.85471	9.39352e-09	7.59784e-08
ENSMUSG00000090942.1	F830016B08Rik	chr18	UP in KSHV-pos tumors	6.6492	2.88083	0.00039264	0.00149789
ENSMUSG00000025161.12	Slc16a3	chr11	UP in KSHV-pos tumors	6.62797	2.94493	6.09151e-08	4.42028e-07
ENSMUSG00000027386.5	Fbln7	chr2	UP in KSHV-pos tumors	6.62665	2.78504	6.14812e-07	3.84918e-06
ENSMUSG00000026489.9	Adck3	chr1	UP in KSHV-pos tumors	6.61058	3.03053	3.58312e-07	2.30734e-06
ENSMUSG00000024371.10	C2	chr17	UP in KSHV-pos tumors	6.60895	2.81286	2.2171e-07	1.47087e-06
ENSMUSG00000034413.10	Neurl1b	chr17	UP in KSHV-pos tumors	6.60853	2.90636	8.75477e-08	6.19565e-07
ENSMUSG00000050493.8	Fam167b	chr4	UP in KSHV-pos tumors	6.60821	2.90652	7.73597e-09	6.32746e-08
ENSMUSG00000036960.6	Clca5	chr3	UP in KSHV-pos tumors	6.60435	2.83991	7.14684e-07	4.43459e-06
ENSMUSG00000021319.6	Sfrp4	chr13	UP in KSHV-pos tumors	6.5949	2.82787	7.87161e-06	4.11839e-05
ENSMUSG00000020658.9	Efr3b	chr12	UP in KSHV-pos tumors	6.59403	2.9311	6.15865e-07	3.85427e-06
ENSMUSG00000032661.8	Oas3	chr5	UP in KSHV-pos tumors	6.5934	3.27201	1.13256e-05	5.78748e-05
ENSMUSG00000020227.6	Irak3	chr10	UP in KSHV-pos tumors	6.58882	3.1851	3.03735e-08	2.29233e-07
ENSMUSG00000025855.9	Prkar1b	chr5	UP in KSHV-pos tumors	6.58854	2.78559	7.70764e-09	6.31073e-08
ENSMUSG00000093661.1	Eif4e3	chr6	UP in KSHV-pos tumors	6.58843	2.99481	2.1372e-08	1.64396e-07
ENSMUSG00000044080.9	S100a1	chr3	UP in KSHV-pos tumors	6.58813	3.34741	5.13173e-09	4.32779e-08
ENSMUSG00000024617.12	Camk2a	chr18	UP in KSHV-pos tumors	6.58802	2.72772	5.69576e-09	4.75339e-08
ENSMUSG00000103308.1	RP24-286C21.1	chr1	UP in KSHV-pos tumors	6.58565	2.74195	5.76787e-06	3.10287e-05
ENSMUSG00000020053.14	Igf1	chr10	UP in KSHV-pos tumors	6.58234	5.79513	1.76697e-11	2.02999e-10
ENSMUSG00000027544.12	Nfatc2	chr2	UP in KSHV-pos tumors	6.56865	3.04035	1.50004e-07	1.024e-06
ENSMUSG00000050234.7	Gja4	chr4	UP in KSHV-pos tumors	6.56825	2.89302	1.8377e-07	1.23607e-06
ENSMUSG00000052821.3	Cysltr1	chrX	UP in KSHV-pos tumors	6.5678	3.5469	1.02354e-08	8.22889e-08
ENSMUSG00000052142.11	Rasal3	chr17	UP in KSHV-pos tumors	6.56743	2.97028	5.18062e-09	4.36442e-08
ENSMUSG00000044092.8	C130050O18Rik	chr5	UP in KSHV-pos tumors	6.56737	2.88076	3.9765e-09	3.39827e-08
ENSMUSG00000056673.10	Kdm5d	chrY	UP in KSHV-pos tumors	6.56732	2.88055	4.97082e-09	4.1965e-08
ENSMUSG00000024168.7	Tmem204	chr17	UP in KSHV-pos tumors	6.56702	2.88038	7.65499e-09	6.27403e-08
ENSMUSG00000037944.8	Ccr7	chr11	UP in KSHV-pos tumors	6.56308	2.86698	8.34107e-06	4.34414e-05
ENSMUSG00000001493.9	Meox1	chr11	UP in KSHV-pos tumors	6.54764	2.95793	2.93111e-06	1.65696e-05
ENSMUSG00000028874.10	Fgr	chr4	UP in KSHV-pos tumors	6.54691	3.10076	5.59244e-08	4.07289e-07
ENSMUSG00000030306.10	Tmtc1	chr6	UP in KSHV-pos tumors	6.5464	2.7132	1.34707e-07	9.28682e-07
ENSMUSG00000020486.14	Sept4	chr11	UP in KSHV-pos tumors	6.54485	2.84012	5.37506e-08	3.92529e-07
ENSMUSG00000056025.8	Clca1	chr3	UP in KSHV-pos tumors	6.54252	2.74186	1.53754e-06	9.06619e-06
ENSMUSG00000021624.5	Cd180	chr13	UP in KSHV-pos tumors	6.52538	3.03092	3.71665e-06	2.06603e-05
ENSMUSG00000066755.2	Tnfsf18	chr1	UP in KSHV-pos tumors	6.52511	2.72788	3.51936e-05	0.000163553
ENSMUSG00000026814.12	Eng	chr2	UP in KSHV-pos tumors	6.52468	5.42661	4.93622e-29	3.21356e-27
ENSMUSG00000041633.10	Kctd12b	chrX	UP in KSHV-pos tumors	6.52457	2.9815	1.20703e-08	9.6172e-08
ENSMUSG00000025165.8	Sectm1a	chr11	UP in KSHV-pos tumors	6.50439	2.79946	6.30115e-05	0.000280391
ENSMUSG00000069892.5	9930111J21Rik2	chr11	UP in KSHV-pos tumors	6.50362	3.06601	8.53824e-08	6.05044e-07
ENSMUSG00000030793.3	Pycard	chr7	UP in KSHV-pos tumors	6.5036	3.44298	1.16264e-07	8.09201e-07
ENSMUSG00000060791.11	Gmfg	chr7	UP in KSHV-pos tumors	6.50326	3.48707	5.23128e-08	3.82727e-07
ENSMUSG00000026981.11	Il1rn	chr2	UP in KSHV-pos tumors	6.50288	2.93237	6.74968e-08	4.85441e-07
ENSMUSG00000047592.13	Nxpe5	chr5	UP in KSHV-pos tumors	6.50274	2.78502	1.98141e-08	1.53445e-07
ENSMUSG00000038128.6	Camk4	chr18	UP in KSHV-pos tumors	6.5005	2.66758	7.31911e-07	4.53621e-06
ENSMUSG00000022015.8	Tnfsf11	chr14	UP in KSHV-pos tumors	6.50001	2.66744	4.26145e-07	2.72335e-06
ENSMUSG00000074677.7	Sirpb1c	chr3	UP in KSHV-pos tumors	6.48399	3.19944	1.02582e-06	6.20845e-06
ENSMUSG00000006342.10	Susd2	chr10	UP in KSHV-pos tumors	6.48214	2.65281	1.58108e-05	7.87591e-05
ENSMUSG00000032584.8	Mst1r	chr9	UP in KSHV-pos tumors	6.48085	2.6831	1.16812e-08	9.33506e-08
ENSMUSG00000004631.11	Sgce	chr6	UP in KSHV-pos tumors	6.48072	2.71294	2.07252e-08	1.59882e-07
ENSMUSG00000032109.10	Nlrx1	chr9	UP in KSHV-pos tumors	6.4807	2.75667	4.64021e-08	3.42456e-07
ENSMUSG00000004891.12	Nes	chr3	UP in KSHV-pos tumors	6.47434	6.14332	8.51013e-25	3.6955e-23
ENSMUSG00000040026.7	Saa3	chr7	UP in KSHV-pos tumors	6.45897	5.77663	3.51632e-19	9.43282e-18
ENSMUSG00000061132.9	Blnk	chr19	UP in KSHV-pos tumors	6.45851	3.0777	1.90111e-08	1.47654e-07
ENSMUSG00000041696.9	Rasl12	chr9	UP in KSHV-pos tumors	6.45792	2.72766	1.1178e-07	7.79349e-07
ENSMUSG00000037031.9	Tspan15	chr10	UP in KSHV-pos tumors	6.45735	2.74207	1.9135e-07	1.28436e-06
ENSMUSG00000039252.7	Lgi2	chr5	UP in KSHV-pos tumors	6.45604	2.6672	4.0402e-06	2.22963e-05
ENSMUSG00000029778.8	Adcyap1r1	chr6	UP in KSHV-pos tumors	6.45506	2.65231	0.0001181	0.000496683
ENSMUSG00000059921.11	Unc5c	chr3	UP in KSHV-pos tumors	6.45177	2.63642	5.71902e-05	0.000256699
ENSMUSG00000028003.6	Lrat	chr3	UP in KSHV-pos tumors	6.45161	2.63644	0.000109191	0.000462739
ENSMUSG00000029228.11	Lnx1	chr5	UP in KSHV-pos tumors	6.44228	2.62218	3.573e-05	0.00016586
ENSMUSG00000034422.10	Parp14	chr16	UP in KSHV-pos tumors	6.44029	5.7278	4.96684e-20	1.42043e-18
ENSMUSG00000026288.10	Inpp5d	chr1	UP in KSHV-pos tumors	6.43846	5.53637	1.15869e-34	1.18194e-32
ENSMUSG00000016756.12	Cmah	chr13	UP in KSHV-pos tumors	6.43807	2.69851	8.11703e-06	4.2371e-05
ENSMUSG00000021322.7	Aoah	chr13	UP in KSHV-pos tumors	6.43645	2.90696	2.7223e-07	1.78059e-06
ENSMUSG00000032725.9	Folr2	chr7	UP in KSHV-pos tumors	6.43616	3.53824	6.68223e-08	4.81187e-07
ENSMUSG00000090210.3	Itga10	chr3	UP in KSHV-pos tumors	6.43566	2.65221	1.45832e-07	9.98505e-07
ENSMUSG00000021550.5	2210016F16Rik	chr13	UP in KSHV-pos tumors	6.4356	2.93243	2.94027e-08	2.22851e-07
ENSMUSG00000031934.9	Panx1	chr9	UP in KSHV-pos tumors	6.43527	2.71299	2.40916e-07	1.59104e-06
ENSMUSG00000041559.7	Fmod	chr1	UP in KSHV-pos tumors	6.43525	2.6371	0.000130612	0.000545297
ENSMUSG00000034911.7	Ushbp1	chr8	UP in KSHV-pos tumors	6.43447	2.72744	3.90498e-07	2.50655e-06
ENSMUSG00000058163.9	Gm5431	chr11	UP in KSHV-pos tumors	6.41347	3.04292	4.92783e-07	3.12181e-06
ENSMUSG00000056413.12	Adap1	chr5	UP in KSHV-pos tumors	6.41272	2.98249	7.95121e-08	5.6721e-07
ENSMUSG00000058806.10	Col13a1	chr10	UP in KSHV-pos tumors	6.40998	2.60513	1.10723e-06	6.65874e-06
ENSMUSG00000031561.11	Tenm3	chr8	UP in KSHV-pos tumors	6.40725	2.62086	4.06136e-05	0.000187065
ENSMUSG00000091649.3	Phf11b	chr14	UP in KSHV-pos tumors	6.39077	3.705	5.92754e-06	3.17809e-05
ENSMUSG00000030474.8	Siglece	chr7	UP in KSHV-pos tumors	6.39004	2.9199	2.46263e-07	1.62301e-06
ENSMUSG00000033361.9	Prrg3	chrX	UP in KSHV-pos tumors	6.38948	2.6215	7.98299e-07	4.90966e-06
ENSMUSG00000040950.9	Mgl2	chr11	UP in KSHV-pos tumors	6.38945	2.6832	9.38517e-07	5.70196e-06
ENSMUSG00000023078.5	Cxcl13	chr5	UP in KSHV-pos tumors	6.37401	2.79996	0.000486712	0.00182247
ENSMUSG00000030787.3	Lyve1	chr7	UP in KSHV-pos tumors	6.36732	2.66842	5.27453e-07	3.32958e-06
ENSMUSG00000057948.8	Unc13d	chr11	UP in KSHV-pos tumors	6.36522	2.77073	1.41918e-07	9.75456e-07
ENSMUSG00000053687.10	Dpep2	chr8	UP in KSHV-pos tumors	6.365	3.23021	7.43127e-08	5.32253e-07
ENSMUSG00000056071.8	S100a9	chr3	UP in KSHV-pos tumors	6.36414	2.63689	8.23957e-07	5.05127e-06
ENSMUSG00000009292.13	Trpm2	chr10	UP in KSHV-pos tumors	6.34114	2.68318	4.86146e-07	3.08586e-06
ENSMUSG00000042684.8	Npl	chr1	UP in KSHV-pos tumors	6.34038	2.88022	8.88247e-08	6.2777e-07
ENSMUSG00000021903.7	Galnt15	chr14	UP in KSHV-pos tumors	6.34007	2.6678	6.49585e-06	3.45618e-05
ENSMUSG00000029005.4	Draxin	chr4	UP in KSHV-pos tumors	6.33783	2.55656	1.10326e-05	5.64676e-05
ENSMUSG00000016283.9	H2-M2	chr17	UP in KSHV-pos tumors	6.31906	2.55725	8.42074e-05	0.000365568
ENSMUSG00000020017.10	Hal	chr10	UP in KSHV-pos tumors	6.31889	2.757	2.46807e-05	0.000118448
ENSMUSG00000022659.9	Gcsam	chr16	UP in KSHV-pos tumors	6.31819	2.58967	0.00129232	0.00441194
ENSMUSG00000024998.13	Plce1	chr19	UP in KSHV-pos tumors	6.31611	2.60558	8.55048e-07	5.22457e-06
ENSMUSG00000040616.3	Tmem51	chr4	UP in KSHV-pos tumors	6.31603	2.71308	4.4054e-07	2.80974e-06
ENSMUSG00000040327.12	Cul9	chr17	UP in KSHV-pos tumors	6.3158	2.66763	1.89544e-07	1.27277e-06
ENSMUSG00000028197.4	Col24a1	chr3	UP in KSHV-pos tumors	6.31567	2.63693	1.68634e-07	1.14097e-06
ENSMUSG00000040254.7	Sema3d	chr5	UP in KSHV-pos tumors	6.31565	2.58944	3.98478e-06	2.2036e-05
ENSMUSG00000000204.11	Slfn4	chr11	UP in KSHV-pos tumors	6.31552	3.59556	4.66876e-06	2.5545e-05
ENSMUSG00000000386.10	Mx1	chr16	UP in KSHV-pos tumors	6.29268	3.58776	2.68476e-06	1.52632e-05
ENSMUSG00000004558.10	Ndrg2	chr14	UP in KSHV-pos tumors	6.29239	2.69826	0.000752856	0.00270033
ENSMUSG00000039349.5	C130074G19Rik	chr1	UP in KSHV-pos tumors	6.29094	2.6525	5.26629e-06	2.84931e-05
ENSMUSG00000031264.9	Btk	chrX	UP in KSHV-pos tumors	6.29059	2.95754	1.44628e-07	9.91528e-07
ENSMUSG00000038530.7	Rgs4	chr1	UP in KSHV-pos tumors	6.29032	3.49045	4.14521e-07	2.65542e-06
ENSMUSG00000032690.12	Oas2	chr5	UP in KSHV-pos tumors	6.26769	3.04257	5.3807e-06	2.90925e-05
ENSMUSG00000032006.10	Pdgfd	chr9	UP in KSHV-pos tumors	6.26484	2.78493	1.73754e-07	1.17313e-06
ENSMUSG00000048200.7	Cracr2b	chr7	UP in KSHV-pos tumors	6.2647	2.71253	2.46924e-07	1.62669e-06
ENSMUSG00000060459.9	Kng2	chr16	UP in KSHV-pos tumors	6.26025	2.53981	5.9653e-05	0.00026693
ENSMUSG00000027656.7	Wisp2	chr2	UP in KSHV-pos tumors	6.2484	4.33283	2.94401e-12	3.74194e-11
ENSMUSG00000018459.11	Slc13a3	chr2	UP in KSHV-pos tumors	6.23967	2.72782	9.06501e-07	5.5218e-06
ENSMUSG00000027488.8	Snta1	chr2	UP in KSHV-pos tumors	6.23896	2.62137	6.19265e-07	3.87403e-06
ENSMUSG00000059288.9	Cdyl	chr13	UP in KSHV-pos tumors	6.23869	2.66772	2.82126e-07	1.84118e-06
ENSMUSG00000041482.12	Piezo2	chr18	UP in KSHV-pos tumors	6.23709	2.57276	2.75503e-06	1.56294e-05
ENSMUSG00000042793.9	Lgr6	chr1	UP in KSHV-pos tumors	6.23706	2.57175	3.069e-06	1.72942e-05
ENSMUSG00000000290.9	Itgb2	chr10	UP in KSHV-pos tumors	6.23353	5.38634	3.67617e-20	1.06079e-18
ENSMUSG00000022483.12	Col2a1	chr15	UP in KSHV-pos tumors	6.22921	2.47335	0.00242063	0.00771318
ENSMUSG00000041445.8	Mmrn2	chr14	UP in KSHV-pos tumors	6.22743	4.33635	1.06817e-19	2.98548e-18
ENSMUSG00000048779.4	P2ry6	chr7	UP in KSHV-pos tumors	6.22399	4.53347	1.42849e-24	6.10062e-23
ENSMUSG00000026043.14	Col3a1	chr1	UP in KSHV-pos tumors	6.21872	12.9541	3.59174e-40	6.39131e-38
ENSMUSG00000021130.7	Galnt16	chr12	UP in KSHV-pos tumors	6.21533	2.52392	3.15879e-05	0.000148265
ENSMUSG00000045333.11	Zfp423	chr8	UP in KSHV-pos tumors	6.21279	2.50667	1.87183e-06	1.09167e-05
ENSMUSG00000014773.9	Dll1	chr17	UP in KSHV-pos tumors	6.21183	2.54007	9.32974e-07	5.67258e-06
ENSMUSG00000045362.7	Tnfrsf26	chr7	UP in KSHV-pos tumors	6.21151	2.52315	8.44006e-07	5.15907e-06
ENSMUSG00000022661.10	Cd200	chr16	UP in KSHV-pos tumors	6.20763	5.20926	1.16824e-23	4.64252e-22
ENSMUSG00000002799.5	Jag2	chr12	UP in KSHV-pos tumors	6.18518	2.57306	8.37922e-07	5.12383e-06
ENSMUSG00000043740.10	B430306N03Rik	chr17	UP in KSHV-pos tumors	6.18506	2.69794	4.32612e-07	2.76137e-06
ENSMUSG00000041143.12	Tmco4	chr4	UP in KSHV-pos tumors	6.18505	2.86455	1.39732e-06	8.29433e-06
ENSMUSG00000090386.5	Mir99ahg	chr16	UP in KSHV-pos tumors	6.18501	2.68181	4.86694e-07	3.08689e-06
ENSMUSG00000046491.6	C1qtnf2	chr11	UP in KSHV-pos tumors	6.18489	3.05368	6.31826e-06	3.37065e-05
ENSMUSG00000015243.4	Abca1	chr4	UP in KSHV-pos tumors	6.18453	6.3482	3.96571e-53	1.81459e-50
ENSMUSG00000057135.8	Scimp	chr11	UP in KSHV-pos tumors	6.15877	2.75675	1.38162e-05	6.95149e-05
ENSMUSG00000031880.6	Rrad	chr8	UP in KSHV-pos tumors	6.15766	3.02873	7.61666e-07	4.70242e-06
ENSMUSG00000051735.6	Rinl	chr7	UP in KSHV-pos tumors	6.15764	2.72766	9.7077e-07	5.88674e-06
ENSMUSG00000038068.10	Rnf144b	chr13	UP in KSHV-pos tumors	6.15759	2.84021	7.08047e-07	4.39681e-06
ENSMUSG00000029373.6	Pf4	chr5	UP in KSHV-pos tumors	6.15738	3.03047	6.77119e-07	4.21292e-06
ENSMUSG00000042734.5	Ttc9	chr12	UP in KSHV-pos tumors	6.15736	2.50632	6.77526e-07	4.21382e-06
ENSMUSG00000070691.6	Runx3	chr4	UP in KSHV-pos tumors	6.15736	2.589	7.2713e-07	4.50832e-06
ENSMUSG00000049044.12	Rapgef4	chr2	UP in KSHV-pos tumors	6.15724	2.48919	1.03478e-06	6.25358e-06
ENSMUSG00000020811.12	Wscd1	chr11	UP in KSHV-pos tumors	6.15535	2.50614	1.91609e-05	9.40235e-05
ENSMUSG00000021676.9	Iqgap2	chr13	UP in KSHV-pos tumors	6.13064	2.72685	1.24111e-05	6.28404e-05
ENSMUSG00000059187.8	Fam19a1	chr6	UP in KSHV-pos tumors	6.12988	3.07358	5.96201e-06	3.1955e-05
ENSMUSG00000008496.14	Pou2f2	chr7	UP in KSHV-pos tumors	6.1297	2.58946	1.25177e-06	7.47746e-06
ENSMUSG00000025701.8	Alox5	chr6	UP in KSHV-pos tumors	6.12955	2.82658	1.29245e-06	7.70612e-06
ENSMUSG00000026928.10	Card9	chr2	UP in KSHV-pos tumors	6.12933	2.75662	7.50244e-07	4.63918e-06
ENSMUSG00000049130.5	C5ar1	chr7	UP in KSHV-pos tumors	6.12917	2.72717	9.66617e-07	5.86377e-06
ENSMUSG00000025491.10	Ifitm1	chr7	UP in KSHV-pos tumors	6.12898	2.52285	1.54964e-06	9.12746e-06
ENSMUSG00000053835.13	H2-T24	chr17	UP in KSHV-pos tumors	6.10305	3.46948	1.40827e-05	7.07671e-05
ENSMUSG00000026170.6	Cyp27a1	chr1	UP in KSHV-pos tumors	6.10187	2.63725	2.52273e-06	1.43932e-05
ENSMUSG00000030577.9	Cd22	chr7	UP in KSHV-pos tumors	6.10084	2.55692	2.32612e-06	1.33272e-05
ENSMUSG00000051212.7	Gpr183	chr14	UP in KSHV-pos tumors	6.1008	3.34041	2.1717e-06	1.25242e-05
ENSMUSG00000024401.10	Tnf	chr17	UP in KSHV-pos tumors	6.10079	2.90642	9.44155e-06	4.88235e-05
ENSMUSG00000028841.10	Cnksr1	chr4	UP in KSHV-pos tumors	6.10017	2.53933	2.55772e-06	1.45824e-05
ENSMUSG00000049687.5	Fam109b	chr15	UP in KSHV-pos tumors	6.09878	2.43632	1.21033e-05	6.14175e-05
ENSMUSG00000025597.9	Klhl4	chrX	UP in KSHV-pos tumors	6.09616	2.50586	3.83858e-05	0.000177314
ENSMUSG00000036862.10	Dchs1	chr7	UP in KSHV-pos tumors	6.08222	4.93586	4.13588e-16	8.002e-15
ENSMUSG00000056966.6	Gjc3	chr5	UP in KSHV-pos tumors	6.08169	2.40123	0.000582692	0.00214524
ENSMUSG00000008845.5	Cd163	chr6	UP in KSHV-pos tumors	6.07803	2.52402	0.000121349	0.000508879
ENSMUSG00000042828.8	Trim72	chr7	UP in KSHV-pos tumors	6.07356	2.40058	0.000243686	0.000968636
ENSMUSG00000039981.5	Zc3h12d	chr10	UP in KSHV-pos tumors	6.07212	2.5732	9.87213e-06	5.08858e-05
ENSMUSG00000043157.7	Arl11	chr14	UP in KSHV-pos tumors	6.0714	3.01884	2.20221e-06	1.26819e-05
ENSMUSG00000022181.11	C6	chr15	UP in KSHV-pos tumors	6.07114	2.38188	0.000197285	0.000795848
ENSMUSG00000026922.9	Agpat2	chr2	UP in KSHV-pos tumors	6.07114	3.26668	1.77535e-06	1.03919e-05
ENSMUSG00000048521.7	Cxcr6	chr9	UP in KSHV-pos tumors	6.06956	2.47174	6.1195e-05	0.000273219
ENSMUSG00000045180.9	Shroom2	chrX	UP in KSHV-pos tumors	6.06886	2.4362	2.23374e-05	0.000108076
ENSMUSG00000020265.11	Sumo3	chr10	UP in KSHV-pos tumors	6.05226	5.20825	1.98441e-22	7.17389e-21
ENSMUSG00000036322.10	H2-Ea-ps	chr17	UP in KSHV-pos tumors	6.04244	2.50665	1.21621e-05	6.16573e-05
ENSMUSG00000070390.8	Nlrp1b	chr11	UP in KSHV-pos tumors	6.04179	2.6673	6.69488e-06	3.54669e-05
ENSMUSG00000010142.8	Tnfrsf13b	chr11	UP in KSHV-pos tumors	6.04175	2.75668	3.66393e-06	2.04026e-05
ENSMUSG00000025058.4	5430427O19Rik	chrX	UP in KSHV-pos tumors	6.04164	3.12283	5.233e-06	2.83322e-05
ENSMUSG00000038903.9	Ccdc68	chr18	UP in KSHV-pos tumors	6.04161	2.36328	5.73129e-06	3.08423e-05
ENSMUSG00000020577.11	Tspan13	chr12	UP in KSHV-pos tumors	6.04116	2.6052	3.93342e-06	2.1782e-05
ENSMUSG00000022203.6	Efs	chr14	UP in KSHV-pos tumors	6.04062	2.36302	1.06299e-05	5.44938e-05
ENSMUSG00000004655.5	Aqp1	chr6	UP in KSHV-pos tumors	6.03928	8.7903	3.84607e-40	6.76866e-38
ENSMUSG00000078920.2	Ifi47	chr11	UP in KSHV-pos tumors	6.03212	6.09377	4.97379e-11	5.40532e-10
GQ994935-K15.1	GQ994935-K15.1	GQ994935	UP in KSHV-pos tumors	6.02657	4.07092	6.35265e-22	2.19736e-20
ENSMUSG00000004266.11	Ptpn6	chr6	UP in KSHV-pos tumors	6.02265	5.3691	3.89112e-23	1.50523e-21
ENSMUSG00000020641.11	Rsad2	chr12	UP in KSHV-pos tumors	6.01195	3.64308	3.03499e-05	0.000143125
ENSMUSG00000037280.8	Galnt6	chr15	UP in KSHV-pos tumors	6.01116	2.55675	7.17062e-06	3.78128e-05
ENSMUSG00000034792.8	Gna15	chr10	UP in KSHV-pos tumors	6.01095	2.81254	3.74835e-06	2.08292e-05
ENSMUSG00000034786.13	Gpsm3	chr17	UP in KSHV-pos tumors	6.01087	2.62123	3.48906e-06	1.95171e-05
ENSMUSG00000029204.4	Rhoh	chr5	UP in KSHV-pos tumors	6.01082	2.66778	3.27493e-06	1.83835e-05
ENSMUSG00000040855.11	Reps2	chrX	UP in KSHV-pos tumors	6.01074	2.6212	2.8686e-06	1.62449e-05
ENSMUSG00000022018.7	Rgcc	chr14	UP in KSHV-pos tumors	6.0106	2.96757	3.24633e-06	1.82421e-05
ENSMUSG00000078606.4	Gm4070	chr7	UP in KSHV-pos tumors	6.01025	2.5729	1.31716e-05	6.64389e-05
ENSMUSG00000048583.12	Igf2	chr7	UP in KSHV-pos tumors	6.01009	8.58952	2.23588e-07	1.48272e-06
ENSMUSG00000039323.14	Igfbp2	chr1	UP in KSHV-pos tumors	6.00753	2.34384	9.37979e-05	0.00040381
ENSMUSG00000028001.12	Fga	chr3	UP in KSHV-pos tumors	6.00137	2.34353	0.00302924	0.00939951
ENSMUSG00000095788.2	Sirpb1a	chr3	UP in KSHV-pos tumors	5.98317	2.79942	3.36988e-05	0.000157206
ENSMUSG00000055675.6	Kbtbd11	chr8	UP in KSHV-pos tumors	5.98029	2.45453	8.04831e-06	4.2026e-05
ENSMUSG00000057123.10	Gja5	chr3	UP in KSHV-pos tumors	5.98011	2.41865	9.94768e-06	5.12422e-05
ENSMUSG00000017652.12	Cd40	chr2	UP in KSHV-pos tumors	5.97987	3.10026	3.41198e-05	0.000158846
ENSMUSG00000022415.8	Syngr1	chr15	UP in KSHV-pos tumors	5.97979	3.08896	6.01692e-06	3.22278e-05
ENSMUSG00000069893.6	9930111J21Rik1	chr11	UP in KSHV-pos tumors	5.97971	2.66757	4.69966e-06	2.56965e-05
ENSMUSG00000079671.4	2610203C22Rik	chr1	UP in KSHV-pos tumors	5.97945	3.1335	4.82213e-06	2.63302e-05
ENSMUSG00000024059.9	Clip4	chr17	UP in KSHV-pos tumors	5.97894	2.418	4.6678e-05	0.000212553
ENSMUSG00000097365.3	C030034L19Rik	chr3	UP in KSHV-pos tumors	5.97495	2.32449	0.000124038	0.000519203
ENSMUSG00000069874.6	Irgm2	chr11	UP in KSHV-pos tumors	5.9576	5.16982	4.02283e-08	2.99237e-07
ENSMUSG00000041827.11	Oasl1	chr5	UP in KSHV-pos tumors	5.94865	3.39587	2.02766e-05	9.9033e-05
ENSMUSG00000021720.10	Rnf180	chr13	UP in KSHV-pos tumors	5.94799	2.81299	7.09575e-06	3.74303e-05
ENSMUSG00000027347.14	Rasgrp1	chr2	UP in KSHV-pos tumors	5.94788	2.38189	1.20341e-05	6.11439e-05
ENSMUSG00000036144.6	Meox2	chr12	UP in KSHV-pos tumors	5.94762	2.57174	5.68906e-06	3.06562e-05
ENSMUSG00000079105.3	C7	chr15	UP in KSHV-pos tumors	5.94761	2.30553	3.01722e-05	0.000142497
ENSMUSG00000044629.5	Cnrip1	chr11	UP in KSHV-pos tumors	5.94761	2.65152	4.99294e-06	2.71333e-05
ENSMUSG00000046532.7	Ar	chrX	UP in KSHV-pos tumors	5.94703	2.3248	1.21221e-05	6.14903e-05
ENSMUSG00000011171.7	Vipr2	chr12	UP in KSHV-pos tumors	5.94576	2.30514	2.28976e-05	0.000110553
ENSMUSG00000028238.6	Atp6v0d2	chr4	UP in KSHV-pos tumors	5.94109	2.32449	0.00132962	0.00452963
ENSMUSG00000019929.11	Dcn	chr10	UP in KSHV-pos tumors	5.91683	8.9732	7.71875e-49	2.63012e-46
ENSMUSG00000039146.4	Ifi44l	chr3	UP in KSHV-pos tumors	5.91537	3.0185	2.55141e-05	0.000122265
ENSMUSG00000031075.13	Ano1	chr7	UP in KSHV-pos tumors	5.91534	2.32498	6.10836e-05	0.000272798
ENSMUSG00000002668.7	Dennd1c	chr17	UP in KSHV-pos tumors	5.91528	2.45429	1.15881e-05	5.90839e-05
ENSMUSG00000002228.6	Ppm1j	chr3	UP in KSHV-pos tumors	5.91515	2.57289	7.68483e-06	4.03252e-05
ENSMUSG00000061577.7	Gpr114	chr8	UP in KSHV-pos tumors	5.91509	2.5063	2.61159e-05	0.000124812
ENSMUSG00000002204.8	Napsa	chr7	UP in KSHV-pos tumors	5.91501	2.85208	1.19062e-05	6.05516e-05
ENSMUSG00000046916.8	Myct1	chr10	UP in KSHV-pos tumors	5.91498	2.45427	6.44473e-06	3.43354e-05
ENSMUSG00000036782.9	Klhl13	chrX	UP in KSHV-pos tumors	5.91498	2.32491	7.99579e-06	4.1779e-05
ENSMUSG00000050105.5	Grrp1	chr4	UP in KSHV-pos tumors	5.91492	2.34407	8.69391e-06	4.51176e-05
ENSMUSG00000004837.2	Grap	chr11	UP in KSHV-pos tumors	5.91457	2.57284	1.56642e-05	7.80531e-05
ENSMUSG00000052430.11	Bmpr1b	chr3	UP in KSHV-pos tumors	5.91155	2.30504	0.000105723	0.000449353
ENSMUSG00000032092.4	Mpzl2	chr9	UP in KSHV-pos tumors	5.90738	2.28524	0.00203789	0.00663387
ENSMUSG00000069919.7	Hba-a1	chr11	UP in KSHV-pos tumors	5.88783	2.74264	0.000164495	0.000675311
ENSMUSG00000028164.11	Manba	chr3	UP in KSHV-pos tumors	5.88757	4.19297	8.2612e-24	3.3242e-22
ENSMUSG00000004951.10	Hspb1	chr5	UP in KSHV-pos tumors	5.8826	2.41792	0.00116173	0.00401231
ENSMUSG00000039699.9	Batf2	chr19	UP in KSHV-pos tumors	5.88193	2.41842	0.000182091	0.0007394
ENSMUSG00000055994.11	Nod2	chr8	UP in KSHV-pos tumors	5.88191	2.41825	2.34089e-05	0.000112716
ENSMUSG00000022102.9	Dok2	chr14	UP in KSHV-pos tumors	5.88186	2.65214	8.96592e-05	0.000387346
ENSMUSG00000021384.10	Susd3	chr13	UP in KSHV-pos tumors	5.88175	3.05413	1.10925e-05	5.67561e-05
ENSMUSG00000022103.9	Gfra2	chr14	UP in KSHV-pos tumors	5.88173	2.36307	1.65395e-05	8.19554e-05
ENSMUSG00000038884.10	A230050P20Rik	chr9	UP in KSHV-pos tumors	5.88158	2.38166	9.48203e-06	4.89868e-05
ENSMUSG00000028399.13	Ptprd	chr4	UP in KSHV-pos tumors	5.87759	2.26542	0.000381052	0.00145924
ENSMUSG00000068227.4	Il2rb	chr15	UP in KSHV-pos tumors	5.86469	3.99183	4.67046e-17	9.93326e-16
ENSMUSG00000039883.4	Lrrc17	chr5	UP in KSHV-pos tumors	5.85152	5.13001	1.10796e-10	1.15071e-09
ENSMUSG00000042351.8	Grap2	chr15	UP in KSHV-pos tumors	5.84953	2.43672	7.37219e-05	0.000323379
ENSMUSG00000087150.3	BC064078	chr6	UP in KSHV-pos tumors	5.84835	2.77043	4.18427e-05	0.000192229
ENSMUSG00000004707.10	Ly9	chr1	UP in KSHV-pos tumors	5.84819	2.62118	0.0001343	0.00055967
ENSMUSG00000045165.5	AI467606	chr7	UP in KSHV-pos tumors	5.84759	3.05413	1.74892e-05	8.6394e-05
ENSMUSG00000046207.10	Pik3r6	chr11	UP in KSHV-pos tumors	5.84753	2.4543	1.29885e-05	6.5536e-05
ENSMUSG00000032691.10	Nlrp3	chr11	UP in KSHV-pos tumors	5.84745	2.47168	1.27361e-05	6.4384e-05
ENSMUSG00000050147.8	F2rl3	chr8	UP in KSHV-pos tumors	5.84743	2.32476	1.14443e-05	5.84219e-05
ENSMUSG00000029082.13	Bst1	chr5	UP in KSHV-pos tumors	5.84738	2.40006	2.75007e-05	0.000130962
ENSMUSG00000000409.10	Lck	chr4	UP in KSHV-pos tumors	5.84675	2.5551	3.37326e-05	0.000157272
ENSMUSG00000000805.14	Car4	chr11	UP in KSHV-pos tumors	5.84625	2.24525	4.08292e-05	0.000187788
ENSMUSG00000021182.10	Ccdc88c	chr12	UP in KSHV-pos tumors	5.8459	2.30517	8.86112e-05	0.000383025
ENSMUSG00000027562.8	Car2	chr3	UP in KSHV-pos tumors	5.84228	2.30502	0.000791175	0.00283047
ENSMUSG00000005338.9	Cadm3	chr1	UP in KSHV-pos tumors	5.81963	2.30598	0.00167685	0.00558542
ENSMUSG00000035042.2	Ccl5	chr11	UP in KSHV-pos tumors	5.81485	3.16672	0.000395155	0.00150533
ENSMUSG00000043263.9	Pyhin1	chr1	UP in KSHV-pos tumors	5.81465	3.14505	8.12889e-05	0.000353954
ENSMUSG00000057191.9	AB124611	chr9	UP in KSHV-pos tumors	5.81326	2.72753	4.31783e-05	0.000197798
ENSMUSG00000020638.7	Cmpk2	chr12	UP in KSHV-pos tumors	5.81292	3.43282	2.82206e-05	0.000134071
ENSMUSG00000062545.4	Tlr12	chr4	UP in KSHV-pos tumors	5.81286	2.24557	0.000116195	0.00048957
ENSMUSG00000022876.13	Samsn1	chr16	UP in KSHV-pos tumors	5.81248	2.74191	1.90671e-05	9.36112e-05
ENSMUSG00000070873.5	Lilra5	chr7	UP in KSHV-pos tumors	5.81247	2.50634	1.87707e-05	9.22409e-05
ENSMUSG00000053559.8	Smagp	chr15	UP in KSHV-pos tumors	5.81244	2.55654	1.52508e-05	7.61349e-05
ENSMUSG00000049303.6	Syt12	chr19	UP in KSHV-pos tumors	5.81244	2.22503	1.52508e-05	7.61349e-05
ENSMUSG00000038665.11	Dgki	chr6	UP in KSHV-pos tumors	5.81243	2.22493	1.82143e-05	8.96442e-05
ENSMUSG00000029716.9	Tfr2	chr5	UP in KSHV-pos tumors	5.81232	2.22483	1.94988e-05	9.55549e-05
ENSMUSG00000040612.9	Ildr2	chr1	UP in KSHV-pos tumors	5.8114	2.28565	0.000159861	0.000657299
ENSMUSG00000004612.8	Nkg7	chr7	UP in KSHV-pos tumors	5.81084	2.36291	0.000307817	0.00120002
ENSMUSG00000032537.10	Ephb1	chr9	UP in KSHV-pos tumors	5.81003	2.26534	8.98734e-05	0.000388167
ENSMUSG00000032243.8	Itga11	chr9	UP in KSHV-pos tumors	5.80428	4.66792	5.35088e-25	2.36725e-23
ENSMUSG00000017493.8	Igfbp4	chr11	UP in KSHV-pos tumors	5.79895	8.73104	2.55878e-28	1.57611e-26
ENSMUSG00000062488.9	I830012O16Rik	chr19	UP in KSHV-pos tumors	5.77813	3.199	6.981e-05	0.000307483
ENSMUSG00000017344.4	Vtn	chr11	UP in KSHV-pos tumors	5.7781	2.30559	0.000392629	0.00149789
ENSMUSG00000074001.2	Klhl40	chr9	UP in KSHV-pos tumors	5.77737	2.4718	0.000153269	0.000632142
ENSMUSG00000000244.12	Tspan32	chr7	UP in KSHV-pos tumors	5.77683	2.45414	2.7515e-05	0.000130991
ENSMUSG00000014158.7	Trpv4	chr5	UP in KSHV-pos tumors	5.77675	2.30562	2.40695e-05	0.000115758
ENSMUSG00000036242.10	3632451O06Rik	chr14	UP in KSHV-pos tumors	5.77674	2.22496	0.000184089	0.000747132
ENSMUSG00000079298.5	Klrb1b	chr6	UP in KSHV-pos tumors	5.77659	2.32494	2.12099e-05	0.000103182
ENSMUSG00000044708.5	Kcnj10	chr1	UP in KSHV-pos tumors	5.77657	2.32484	2.03235e-05	9.9232e-05
ENSMUSG00000024769.7	Cdc42bpg	chr19	UP in KSHV-pos tumors	5.77655	2.34379	2.65421e-05	0.000126736
ENSMUSG00000059878.8	Zfp422	chr6	UP in KSHV-pos tumors	5.77654	2.9781	2.20814e-05	0.000106964
ENSMUSG00000064262.5	Gimap8	chr6	UP in KSHV-pos tumors	5.77654	2.28554	2.15096e-05	0.000104387
ENSMUSG00000024008.11	Cpne5	chr17	UP in KSHV-pos tumors	5.77652	2.20389	2.14269e-05	0.000104112
ENSMUSG00000049723.10	Mmp12	chr9	UP in KSHV-pos tumors	5.77617	2.28569	0.000885353	0.00314192
ENSMUSG00000054293.6	A630033H20Rik	chrX	UP in KSHV-pos tumors	5.77613	2.95668	4.8945e-05	0.000221866
ENSMUSG00000085931.1	Gm12648	chr4	UP in KSHV-pos tumors	5.7747	2.82617	0.000150253	0.00062034
ENSMUSG00000004885.5	Crabp2	chr3	UP in KSHV-pos tumors	5.77383	2.72438	0.00148024	0.00499075
ENSMUSG00000035165.9	Kcne3	chr7	UP in KSHV-pos tumors	5.76659	2.38103	0.0029884	0.00929124
ENSMUSG00000057137.5	Tmem140	chr6	UP in KSHV-pos tumors	5.74327	4.19764	1.5751e-14	2.54287e-13
ENSMUSG00000078763.2	Slfn1	chr11	UP in KSHV-pos tumors	5.74128	3.39674	0.00016902	0.000691584
ENSMUSG00000031497.8	Tnfsf13b	chr8	UP in KSHV-pos tumors	5.74023	2.47177	4.07275e-05	0.000187483
ENSMUSG00000062585.7	Cnr2	chr4	UP in KSHV-pos tumors	5.74003	2.41842	4.2285e-05	0.000194038
ENSMUSG00000038239.9	Hrc	chr7	UP in KSHV-pos tumors	5.74002	2.20413	8.2982e-05	0.000361031
ENSMUSG00000037661.10	Gpr160	chr3	UP in KSHV-pos tumors	5.73985	2.54004	2.97231e-05	0.00014075
ENSMUSG00000014776.6	Nol3	chr8	UP in KSHV-pos tumors	5.73976	2.70778	2.89111e-05	0.000137189
ENSMUSG00000024910.4	Ctsw	chr19	UP in KSHV-pos tumors	5.73976	2.38157	2.89536e-05	0.000137349
ENSMUSG00000034898.11	Filip1	chr9	UP in KSHV-pos tumors	5.73968	2.2852	4.07837e-05	0.000187633
ENSMUSG00000056054.8	S100a8	chr3	UP in KSHV-pos tumors	5.73968	2.3996	3.93743e-05	0.000181723
ENSMUSG00000033082.8	Clec1a	chr6	UP in KSHV-pos tumors	5.73962	2.36267	3.10062e-05	0.000145834
ENSMUSG00000070407.5	Hs3st3b1	chr11	UP in KSHV-pos tumors	5.73956	2.22472	3.73804e-05	0.000173019
ENSMUSG00000004709.10	Cd244	chr1	UP in KSHV-pos tumors	5.7394	2.48886	5.32591e-05	0.000240131
ENSMUSG00000094910.1	D430019H16Rik	chr12	UP in KSHV-pos tumors	5.73938	2.18261	3.61432e-05	0.000167632
ENSMUSG00000046031.6	Fam26f	chr10	UP in KSHV-pos tumors	5.73884	2.43631	0.00129424	0.00441664
ENSMUSG00000086513.3	9130208D14Rik	chr7	UP in KSHV-pos tumors	5.70265	2.28572	0.000256021	0.00101464
ENSMUSG00000064065.11	Ipcef1	chr10	UP in KSHV-pos tumors	5.70259	2.36311	7.05987e-05	0.000310871
ENSMUSG00000026077.11	Npas2	chr1	UP in KSHV-pos tumors	5.70225	2.32379	7.35693e-05	0.000322798
ENSMUSG00000024986.7	Hhex	chr19	UP in KSHV-pos tumors	5.70217	2.41843	4.0933e-05	0.000188212
ENSMUSG00000052087.9	Rgs14	chr13	UP in KSHV-pos tumors	5.70215	2.52325	4.07155e-05	0.000187481
ENSMUSG00000012819.11	Cdh23	chr10	UP in KSHV-pos tumors	5.70205	2.20397	3.60936e-05	0.000167451
ENSMUSG00000027452.7	Acss1	chr2	UP in KSHV-pos tumors	5.70204	2.40003	3.60936e-05	0.000167451
ENSMUSG00000023274.10	Cd4	chr6	UP in KSHV-pos tumors	5.70202	2.32481	4.86019e-05	0.000220686
ENSMUSG00000034164.13	Emid1	chr11	UP in KSHV-pos tumors	5.70201	2.24501	3.69788e-05	0.000171359
ENSMUSG00000033170.10	Card10	chr15	UP in KSHV-pos tumors	5.70197	2.24511	4.32836e-05	0.000198223
ENSMUSG00000068758.7	Il3ra	chr14	UP in KSHV-pos tumors	5.70187	2.36237	5.11773e-05	0.0002312
ENSMUSG00000040605.6	Bace2	chr16	UP in KSHV-pos tumors	5.70172	2.24524	5.22833e-05	0.000235923
ENSMUSG00000021187.10	Tc2n	chr12	UP in KSHV-pos tumors	5.70117	2.18281	0.000342371	0.00132377
ENSMUSG00000055639.12	Dach1	chr14	UP in KSHV-pos tumors	5.6975	2.22443	0.000535547	0.00198583
ENSMUSG00000062515.3	Fabp4	chr3	UP in KSHV-pos tumors	5.69426	4.68895	1.71178e-19	4.6702e-18
ENSMUSG00000026938.10	Fcna	chr2	UP in KSHV-pos tumors	5.66487	2.34385	0.000146645	0.000606541
ENSMUSG00000052270.7	Fpr2	chr17	UP in KSHV-pos tumors	5.66454	2.78487	0.000157686	0.000648854
ENSMUSG00000022996.10	Wnt10b	chr15	UP in KSHV-pos tumors	5.66436	2.37973	0.000146852	0.000607236
ENSMUSG00000087006.3	Gm13889	chr2	UP in KSHV-pos tumors	5.66405	2.13973	0.000361614	0.00138979
ENSMUSG00000020019.4	Ntn4	chr10	UP in KSHV-pos tumors	5.66346	2.20416	6.00131e-05	0.000268317
ENSMUSG00000000982.5	Ccl3	chr11	UP in KSHV-pos tumors	5.66341	2.28571	0.00122652	0.00420703
ENSMUSG00000040280.9	Ndufa4l2	chr10	UP in KSHV-pos tumors	5.6634	2.2249	8.65472e-05	0.000374756
ENSMUSG00000091478.2	Gm10039	chr11	UP in KSHV-pos tumors	5.6633	2.36287	5.87053e-05	0.000263278
ENSMUSG00000022491.4	Glycam1	chr15	UP in KSHV-pos tumors	5.66318	2.13963	0.000417633	0.0015823
ENSMUSG00000015437.4	Gzmb	chr14	UP in KSHV-pos tumors	5.66313	2.48896	6.36809e-05	0.000283055
ENSMUSG00000041134.11	Cyyr1	chr16	UP in KSHV-pos tumors	5.66306	2.18272	6.15007e-05	0.000274355
ENSMUSG00000020007.3	Il20ra	chr10	UP in KSHV-pos tumors	5.66195	2.18222	0.000175785	0.000717066
ENSMUSG00000022780.5	Mfi2	chr16	UP in KSHV-pos tumors	5.66163	2.13942	0.000258092	0.00102209
ENSMUSG00000027360.5	Hdc	chr2	UP in KSHV-pos tumors	5.62763	2.22513	0.00144822	0.00489207
ENSMUSG00000022584.10	Ly6c2	chr15	UP in KSHV-pos tumors	5.62518	3.01848	0.000713577	0.00257212
ENSMUSG00000030513.10	Pcsk6	chr7	UP in KSHV-pos tumors	5.6246	2.16168	0.000163057	0.000669924
ENSMUSG00000028885.8	Smpdl3b	chr4	UP in KSHV-pos tumors	5.62432	2.57259	0.000304268	0.00118734
ENSMUSG00000046275.2	Tusc5	chr11	UP in KSHV-pos tumors	5.62382	2.20408	0.000170481	0.000697026
ENSMUSG00000000303.8	Cdh1	chr8	UP in KSHV-pos tumors	5.62353	2.28528	7.07948e-05	0.000311563
ENSMUSG00000032673.5	Prorsd1	chr11	UP in KSHV-pos tumors	5.62342	2.45396	6.70172e-05	0.000296743
ENSMUSG00000002108.6	Nr1h3	chr2	UP in KSHV-pos tumors	5.62341	2.36278	6.74973e-05	0.000298446
ENSMUSG00000063060.5	Sox7	chr14	UP in KSHV-pos tumors	5.62326	2.16122	9.91685e-05	0.000424194
ENSMUSG00000009378.3	Slc16a12	chr19	UP in KSHV-pos tumors	5.62325	2.18277	0.000118093	0.000496683
ENSMUSG00000033152.9	Podxl2	chr6	UP in KSHV-pos tumors	5.62288	2.11742	0.000235415	0.000938554
ENSMUSG00000074207.6	Adh1	chr3	UP in KSHV-pos tumors	5.62263	2.16109	0.000303376	0.00118473
ENSMUSG00000062524.3	Ncr1	chr7	UP in KSHV-pos tumors	5.62257	2.45394	0.000189557	0.00076738
ENSMUSG00000020826.6	Nos2	chr11	UP in KSHV-pos tumors	5.62248	2.18254	0.000122103	0.000511772
ENSMUSG00000027820.8	Mme	chr3	UP in KSHV-pos tumors	5.62245	2.11737	0.000286349	0.00112289
ENSMUSG00000029298.11	Gbp9	chr5	UP in KSHV-pos tumors	5.61844	4.39267	6.9002e-10	6.46238e-09
ENSMUSG00000051041.7	Olfml1	chr7	UP in KSHV-pos tumors	5.58397	2.11783	0.000207764	0.000835176
ENSMUSG00000018930.3	Ccl4	chr11	UP in KSHV-pos tumors	5.58287	2.52323	0.000523112	0.00194332
ENSMUSG00000050592.8	Fam78a	chr2	UP in KSHV-pos tumors	5.58261	2.30504	9.75028e-05	0.000418074
ENSMUSG00000030589.11	Rasgrp4	chr7	UP in KSHV-pos tumors	5.58261	2.30527	0.000102975	0.000439188
ENSMUSG00000057469.7	E2f6	chr12	UP in KSHV-pos tumors	5.58251	3.09379	9.9509e-05	0.000425537
ENSMUSG00000050896.8	Rtn4rl2	chr2	UP in KSHV-pos tumors	5.5825	2.16086	8.54321e-05	0.000370484
ENSMUSG00000040701.11	Ap1g2	chr14	UP in KSHV-pos tumors	5.5825	2.30519	8.54321e-05	0.000370484
ENSMUSG00000025902.9	Sox17	chr1	UP in KSHV-pos tumors	5.58249	2.18276	8.54321e-05	0.000370484
ENSMUSG00000026358.9	Rgs1	chr1	UP in KSHV-pos tumors	5.58247	2.62091	0.000119665	0.000502738
ENSMUSG00000029153.8	Ociad2	chr5	UP in KSHV-pos tumors	5.58244	2.61925	0.000157089	0.000646895
ENSMUSG00000038179.9	Slamf7	chr1	UP in KSHV-pos tumors	5.58236	2.26562	0.00092704	0.00327738
ENSMUSG00000024593.11	Megf10	chr18	UP in KSHV-pos tumors	5.57962	4.44467	1.71581e-11	1.97405e-10
ENSMUSG00000041828.11	Abca8a	chr11	UP in KSHV-pos tumors	5.57643	2.24494	0.00301416	0.00936224
ENSMUSG00000031673.5	Cdh11	chr8	UP in KSHV-pos tumors	5.54889	6.64014	1.27268e-19	3.52629e-18
ENSMUSG00000030116.10	Mfap5	chr6	UP in KSHV-pos tumors	5.54711	5.97381	6.08081e-18	1.44487e-16
ENSMUSG00000041797.7	Abca9	chr11	UP in KSHV-pos tumors	5.54137	4.72937	6.23432e-26	3.0164e-24
ENSMUSG00000034353.10	Ramp1	chr1	UP in KSHV-pos tumors	5.54061	2.45423	0.000201685	0.000812575
ENSMUSG00000056145.5	AI504432	chr3	UP in KSHV-pos tumors	5.54061	2.41839	0.000146243	0.0006055
ENSMUSG00000059479.6	B3gnt8	chr7	UP in KSHV-pos tumors	5.54046	2.34389	0.00012792	0.000534474
ENSMUSG00000041538.11	H2-Ob	chr17	UP in KSHV-pos tumors	5.54046	2.2041	0.00012666	0.000529625
ENSMUSG00000001247.12	Lsr	chr7	UP in KSHV-pos tumors	5.54035	2.26563	0.000113858	0.000480483
ENSMUSG00000029059.5	Fam213b	chr4	UP in KSHV-pos tumors	5.54034	2.52303	0.000113858	0.000480483
ENSMUSG00000024766.10	Lipo1	chr19	UP in KSHV-pos tumors	5.54034	2.4181	0.000113858	0.000480483
ENSMUSG00000022332.7	Khdrbs3	chr15	UP in KSHV-pos tumors	5.54033	2.13939	0.000113858	0.000480483
ENSMUSG00000043631.7	Ecm2	chr13	UP in KSHV-pos tumors	5.54033	2.38154	0.000121218	0.000508462
ENSMUSG00000039193.7	Nlrc4	chr17	UP in KSHV-pos tumors	5.54031	2.38142	0.000120356	0.000505376
ENSMUSG00000060470.6	Gpr97	chr8	UP in KSHV-pos tumors	5.54029	2.07206	0.000119856	0.000503408
ENSMUSG00000032744.4	Heyl	chr4	UP in KSHV-pos tumors	5.54021	2.09502	0.000415651	0.00157554
ENSMUSG00000031425.11	Plp1	chrX	UP in KSHV-pos tumors	5.54005	2.26468	0.000709247	0.00256055
ENSMUSG00000062609.9	Kcnj15	chr16	UP in KSHV-pos tumors	5.51352	4.36641	2.00977e-15	3.58026e-14
ENSMUSG00000020120.11	Plek	chr11	UP in KSHV-pos tumors	5.50837	5.74897	1.4499e-26	7.39493e-25
ENSMUSG00000004552.12	Ctse	chr1	UP in KSHV-pos tumors	5.49701	2.30536	0.000178953	0.000728134
ENSMUSG00000030144.2	Clec4d	chr6	UP in KSHV-pos tumors	5.49694	2.52292	0.000276062	0.00108601
ENSMUSG00000040811.11	Eml2	chr7	UP in KSHV-pos tumors	5.49691	2.43564	0.000154199	0.000635813
ENSMUSG00000028717.8	Tal1	chr4	UP in KSHV-pos tumors	5.4969	2.26559	0.00016323	0.00067046
ENSMUSG00000074342.2	I830077J02Rik	chr3	UP in KSHV-pos tumors	5.49687	2.39995	0.000164985	0.000676802
ENSMUSG00000078954.5	Arhgap8	chr15	UP in KSHV-pos tumors	5.49683	2.28502	0.000179103	0.000728559
ENSMUSG00000019987.8	Arg1	chr10	UP in KSHV-pos tumors	5.49673	2.24523	0.000200338	0.000807555
ENSMUSG00000030043.9	Tacr1	chr6	UP in KSHV-pos tumors	5.49657	2.0489	0.000236786	0.000943549
ENSMUSG00000078853.4	Igtp	chr11	UP in KSHV-pos tumors	5.4837	5.28902	3.41987e-06	1.91568e-05
ENSMUSG00000061462.11	Obscn	chr11	UP in KSHV-pos tumors	5.46259	4.82504	1.01606e-12	1.36056e-11
ENSMUSG00000064267.9	Hvcn1	chr5	UP in KSHV-pos tumors	5.46144	3.86213	8.54728e-13	1.15514e-11
ENSMUSG00000033491.9	Prss35	chr9	UP in KSHV-pos tumors	5.45775	2.09542	0.0020695	0.00672273
ENSMUSG00000062353.6	Gm15772	chr5	UP in KSHV-pos tumors	5.4577	5.87398	1.48147e-36	1.81112e-34
ENSMUSG00000035000.8	Dpp4	chr2	UP in KSHV-pos tumors	5.45538	2.26592	0.00138638	0.00470002
ENSMUSG00000028713.13	Cyp4b1	chr4	UP in KSHV-pos tumors	5.45504	2.13984	0.00128096	0.0043816
ENSMUSG00000022237.12	Ankrd33b	chr15	UP in KSHV-pos tumors	5.45481	2.99172	0.00102174	0.00357513
ENSMUSG00000051043.12	Gprc5c	chr11	UP in KSHV-pos tumors	5.45354	2.24495	0.00133791	0.00455305
ENSMUSG00000040537.13	Adam22	chr5	UP in KSHV-pos tumors	5.45322	2.11755	0.000914531	0.00323745
ENSMUSG00000030798.9	Cd37	chr7	UP in KSHV-pos tumors	5.45228	2.28566	0.000225596	0.000901851
ENSMUSG00000006411.8	Pvrl4	chr1	UP in KSHV-pos tumors	5.45216	2.24531	0.000207394	0.000833896
ENSMUSG00000045659.13	Plekha7	chr7	UP in KSHV-pos tumors	5.45214	2.04894	0.000202239	0.000814601
ENSMUSG00000026764.11	Kif5c	chr2	UP in KSHV-pos tumors	5.452	2.13939	0.000229323	0.000915407
ENSMUSG00000037736.14	Limch1	chr5	UP in KSHV-pos tumors	5.45196	2.28463	0.00162168	0.00541742
ENSMUSG00000021806.3	Nid2	chr14	UP in KSHV-pos tumors	5.44847	5.41536	4.54269e-17	9.70016e-16
ENSMUSG00000074457.6	S100a16	chr3	UP in KSHV-pos tumors	5.42057	4.95193	5.41956e-13	7.45014e-12
ENSMUSG00000014846.8	Tppp3	chr8	UP in KSHV-pos tumors	5.40667	2.2852	0.000495817	0.00185266
ENSMUSG00000045404.11	Kcnk13	chr12	UP in KSHV-pos tumors	5.40608	2.40009	0.000307242	0.00119807
ENSMUSG00000040606.9	Kazn	chr4	UP in KSHV-pos tumors	5.406	2.0016	0.000297636	0.00116345
ENSMUSG00000038352.11	Arl5c	chr11	UP in KSHV-pos tumors	5.40596	2.5727	0.000320739	0.00124585
ENSMUSG00000028803.14	Nipal3	chr4	UP in KSHV-pos tumors	5.40594	2.16116	0.00026954	0.00106348
ENSMUSG00000025375.11	Aatk	chr11	UP in KSHV-pos tumors	5.40594	2.09502	0.00026954	0.00106348
ENSMUSG00000037318.6	Traf3ip3	chr1	UP in KSHV-pos tumors	5.40593	2.18268	0.00026954	0.00106348
ENSMUSG00000070305.6	Mpzl3	chr9	UP in KSHV-pos tumors	5.40593	2.18267	0.00026954	0.00106348
ENSMUSG00000027463.10	Slc52a3	chr2	UP in KSHV-pos tumors	5.40592	2.04894	0.000311777	0.00121398
ENSMUSG00000063171.3	Rps4l	chr6	UP in KSHV-pos tumors	5.40591	2.04894	0.000342718	0.0013248
ENSMUSG00000040289.4	Hey1	chr3	UP in KSHV-pos tumors	5.40585	2.13884	0.00028163	0.00110601
ENSMUSG00000042228.10	Lyn	chr4	UP in KSHV-pos tumors	5.40523	5.95508	2.08081e-36	2.50558e-34
ENSMUSG00000070880.6	Gad1	chr2	UP in KSHV-pos tumors	5.40523	2.00145	0.0019968	0.00652917
ENSMUSG00000032717.10	Mdfi	chr17	UP in KSHV-pos tumors	5.40519	2.45278	0.000452159	0.00170344
ENSMUSG00000032796.7	Lama1	chr17	UP in KSHV-pos tumors	5.40116	2.00112	0.00221302	0.00712535
ENSMUSG00000037306.9	Man1c1	chr4	UP in KSHV-pos tumors	5.3814	4.44831	2.40543e-21	7.86182e-20
ENSMUSG00000030701.12	Plekhb1	chr7	UP in KSHV-pos tumors	5.36603	2.09472	0.00237481	0.00758528
ENSMUSG00000043924.12	Ncmap	chr4	UP in KSHV-pos tumors	5.35959	1.97726	0.00319349	0.00985998
ENSMUSG00000102037.1	Bcl2a1a	chr9	UP in KSHV-pos tumors	5.35869	2.91915	0.000733027	0.0026363
ENSMUSG00000045502.5	Hcar2	chr5	UP in KSHV-pos tumors	5.35851	2.26562	0.00187758	0.0061795
ENSMUSG00000030688.10	Stard10	chr7	UP in KSHV-pos tumors	5.35831	2.38011	0.000409816	0.001556
ENSMUSG00000034738.8	Nostrin	chr2	UP in KSHV-pos tumors	5.35828	2.2452	0.000383643	0.00146781
ENSMUSG00000028362.2	Tnfsf8	chr4	UP in KSHV-pos tumors	5.35825	2.36285	0.000516373	0.00192168
ENSMUSG00000019876.11	Pkib	chr10	UP in KSHV-pos tumors	5.3582	2.32459	0.000359243	0.00138167
ENSMUSG00000037999.11	Arap2	chr5	UP in KSHV-pos tumors	5.3582	2.04892	0.000359243	0.00138167
ENSMUSG00000022610.9	Mapk12	chr15	UP in KSHV-pos tumors	5.35819	2.18254	0.000359243	0.00138167
ENSMUSG00000037358.6	4930578C19Rik	chrX	UP in KSHV-pos tumors	5.35817	2.02542	0.000396603	0.00151049
ENSMUSG00000031112.6	Stk26	chrX	UP in KSHV-pos tumors	5.35817	2.09474	0.000365275	0.00140285
ENSMUSG00000000486.9	Sept1	chr7	UP in KSHV-pos tumors	5.35808	2.1172	0.000394453	0.00150301
ENSMUSG00000058952.8	Cfi	chr3	UP in KSHV-pos tumors	5.35805	1.97708	0.000467168	0.00175585
ENSMUSG00000057280.11	Musk	chr4	UP in KSHV-pos tumors	5.35798	2.04842	0.000443737	0.00167368
ENSMUSG00000045733.7	Sprn	chr7	UP in KSHV-pos tumors	5.35781	1.97713	0.00270026	0.00848926
ENSMUSG00000101389.1	Ms4a4a	chr19	UP in KSHV-pos tumors	5.35756	2.16102	0.000555112	0.00205457
ENSMUSG00000051022.7	Hs3st1	chr5	UP in KSHV-pos tumors	5.35349	1.97676	0.00237123	0.00757687
ENSMUSG00000028111.3	Ctsk	chr3	UP in KSHV-pos tumors	5.35199	5.87983	1.0669e-26	5.5296e-25
ENSMUSG00000015647.9	Lama5	chr2	UP in KSHV-pos tumors	5.33302	4.32599	4.03667e-19	1.07566e-17
ENSMUSG00000066113.11	Adamtsl1	chr4	UP in KSHV-pos tumors	5.32569	3.52993	7.54209e-10	7.01367e-09
ENSMUSG00000045534.3	Kcna5	chr6	UP in KSHV-pos tumors	5.30974	1.95272	0.000676216	0.00245402
ENSMUSG00000025083.13	Afap1l2	chr19	UP in KSHV-pos tumors	5.30943	2.0015	0.00186957	0.00615566
ENSMUSG00000027217.9	Tspan18	chr2	UP in KSHV-pos tumors	5.30899	2.02547	0.000603272	0.00221541
ENSMUSG00000000093.6	Tbx2	chr11	UP in KSHV-pos tumors	5.30886	2.43292	0.000522642	0.00194202
ENSMUSG00000056476.9	Med12l	chr3	UP in KSHV-pos tumors	5.30883	2.07227	0.000478806	0.00179412
ENSMUSG00000031145.11	Prickle3	chrX	UP in KSHV-pos tumors	5.30883	2.00144	0.000478806	0.00179412
ENSMUSG00000038349.10	Plcl1	chr1	UP in KSHV-pos tumors	5.30858	2.02521	0.000568798	0.0020994
ENSMUSG00000056004.12	9330182L06Rik	chr5	UP in KSHV-pos tumors	5.30794	1.95216	0.000795555	0.00284393
ENSMUSG00000066861.10	Oas1g	chr5	UP in KSHV-pos tumors	5.25852	2.99424	0.00101686	0.00356344
ENSMUSG00000067203.7	H2-K2	chr17	UP in KSHV-pos tumors	5.25852	2.32434	0.00128613	0.00439739
ENSMUSG00000027219.9	Slc28a2	chr2	UP in KSHV-pos tumors	5.25842	2.24533	0.00179934	0.00594645
ENSMUSG00000037206.10	Islr	chr9	UP in KSHV-pos tumors	5.25841	5.09195	6.20187e-23	2.34806e-21
ENSMUSG00000073402.7	Gm8909	chr17	UP in KSHV-pos tumors	5.25813	2.16133	0.000983882	0.00346001
ENSMUSG00000027474.8	Ccm2l	chr2	UP in KSHV-pos tumors	5.25774	1.97719	0.0006594	0.00240007
ENSMUSG00000074417.9	Gm14548	chr7	UP in KSHV-pos tumors	5.25774	2.26563	0.000655855	0.00239042
ENSMUSG00000022667.13	Cd200r1	chr16	UP in KSHV-pos tumors	5.25773	2.30524	0.000648474	0.00236729
ENSMUSG00000070283.4	Ndufaf3	chr9	UP in KSHV-pos tumors	5.25772	2.45248	0.000648971	0.00236857
ENSMUSG00000062480.7	Acat3	chr17	UP in KSHV-pos tumors	5.25771	2.13908	0.000638169	0.00233127
ENSMUSG00000028825.7	Rhd	chr4	UP in KSHV-pos tumors	5.2577	2.11731	0.000638169	0.00233127
ENSMUSG00000092486.1	2610524H06Rik	chr5	UP in KSHV-pos tumors	5.2577	2.20374	0.000638169	0.00233127
ENSMUSG00000022053.9	Ebf2	chr14	UP in KSHV-pos tumors	5.2577	1.97709	0.000638169	0.00233127
ENSMUSG00000032554.11	Trf	chr9	UP in KSHV-pos tumors	5.2577	2.04879	0.000638169	0.00233127
ENSMUSG00000031343.9	Gabra3	chrX	UP in KSHV-pos tumors	5.25767	1.95231	0.000671154	0.00243731
ENSMUSG00000009545.10	Kcnq1	chr7	UP in KSHV-pos tumors	5.25758	2.00122	0.000679055	0.00246321
ENSMUSG00000030401.11	Rtn2	chr7	UP in KSHV-pos tumors	5.25743	2.41496	0.0011654	0.0040224
ENSMUSG00000030165.12	Klrd1	chr6	UP in KSHV-pos tumors	5.25705	2.1611	0.00100861	0.00353687
ENSMUSG00000026285.7	Pdcd1	chr1	UP in KSHV-pos tumors	5.25704	2.04886	0.00209362	0.00679195
ENSMUSG00000000958.5	Slc7a7	chr14	UP in KSHV-pos tumors	5.21555	3.71966	3.83658e-16	7.4748e-15
ENSMUSG00000030117.4	Gdf3	chr6	UP in KSHV-pos tumors	5.20541	2.20388	0.0011667	0.00402548
ENSMUSG00000023960.9	Enpp5	chr17	UP in KSHV-pos tumors	5.20504	3.06347	0.00112182	0.00388957
ENSMUSG00000003585.9	Sec14l2	chr11	UP in KSHV-pos tumors	5.20487	2.00101	0.00133907	0.00455602
ENSMUSG00000078670.2	Fam174b	chr7	UP in KSHV-pos tumors	5.20481	1.92724	0.00103427	0.003615
ENSMUSG00000068874.9	Selenbp1	chr3	UP in KSHV-pos tumors	5.20477	2.2236	0.00087271	0.00309968
ENSMUSG00000045231.4	BC106179	chr16	UP in KSHV-pos tumors	5.20471	2.04852	0.000850586	0.00302849
ENSMUSG00000033644.4	Piwil2	chr14	UP in KSHV-pos tumors	5.20471	2.11662	0.000850586	0.00302849
ENSMUSG00000001802.12	Lrp3	chr7	UP in KSHV-pos tumors	5.2047	1.90154	0.00098223	0.00345572
ENSMUSG00000006362.11	Cbfa2t3	chr8	UP in KSHV-pos tumors	5.20469	1.97706	0.000955465	0.00336673
ENSMUSG00000050919.8	Zfp366	chr13	UP in KSHV-pos tumors	5.20469	1.95214	0.000857185	0.00304995
ENSMUSG00000041707.7	1810011H11Rik	chr14	UP in KSHV-pos tumors	5.20468	2.24521	0.000904503	0.00320549
ENSMUSG00000055555.1	4930502E18Rik	chrX	UP in KSHV-pos tumors	5.20467	2.02519	0.000874893	0.00310674
ENSMUSG00000017309.7	Cd300lg	chr11	UP in KSHV-pos tumors	5.20466	2.04876	0.000945752	0.00333544
ENSMUSG00000043557.11	Mdga1	chr17	UP in KSHV-pos tumors	5.2043	2.11587	0.00133456	0.00454357
ENSMUSG00000059456.9	Ptk2b	chr14	UP in KSHV-pos tumors	5.19254	4.30708	1.61002e-16	3.24742e-15
ENSMUSG00000032596.10	Uba7	chr9	UP in KSHV-pos tumors	5.18569	4.45786	2.64705e-16	5.2272e-15
ENSMUSG00000074151.8	Nlrc5	chr8	UP in KSHV-pos tumors	5.17985	4.326	3.63387e-08	2.71692e-07
ENSMUSG00000041235.7	Chd7	chr4	UP in KSHV-pos tumors	5.17731	4.16524	6.2419e-24	2.53716e-22
ENSMUSG00000035835.10	Lppr3	chr10	UP in KSHV-pos tumors	5.15974	3.47752	5.54724e-11	5.97438e-10
ENSMUSG00000049709.3	Nlrp10	chr7	UP in KSHV-pos tumors	5.15088	1.87573	0.0017434	0.00578665
ENSMUSG00000033192.4	Lpcat2	chr8	UP in KSHV-pos tumors	5.15078	4.48869	5.71353e-23	2.18905e-21
ENSMUSG00000056486.13	Chn1	chr2	UP in KSHV-pos tumors	5.15018	3.22299	0.00267963	0.00844723
ENSMUSG00000050350.7	Gpr18	chr14	UP in KSHV-pos tumors	5.15	2.04901	0.00140556	0.004758
ENSMUSG00000039783.11	Kmo	chr1	UP in KSHV-pos tumors	5.14999	2.11747	0.00140889	0.00476724
ENSMUSG00000060735.4	Rxfp3	chr15	UP in KSHV-pos tumors	5.14982	1.97721	0.00124387	0.00425928
ENSMUSG00000054966.9	Lmntd1	chr6	UP in KSHV-pos tumors	5.14979	1.97722	0.00120622	0.00414809
ENSMUSG00000070643.7	Sox13	chr1	UP in KSHV-pos tumors	5.14969	1.92721	0.00113372	0.00392339
ENSMUSG00000023927.11	Satb1	chr17	UP in KSHV-pos tumors	5.14969	1.9271	0.00113372	0.00392339
ENSMUSG00000034266.5	Batf	chr12	UP in KSHV-pos tumors	5.14969	2.26537	0.00114194	0.0039508
ENSMUSG00000024399.5	Ltb	chr17	UP in KSHV-pos tumors	5.14969	2.07199	0.00113372	0.00392339
ENSMUSG00000005465.8	Il27ra	chr8	UP in KSHV-pos tumors	5.14969	1.87544	0.00120262	0.00413837
ENSMUSG00000026073.9	Il1r2	chr1	UP in KSHV-pos tumors	5.14968	2.00138	0.00114604	0.00396325
ENSMUSG00000072568.4	Fam84b	chr15	UP in KSHV-pos tumors	5.14963	2.0486	0.00136917	0.00464954
ENSMUSG00000025128.7	Bhlhe22	chr3	UP in KSHV-pos tumors	5.14959	1.87523	0.00118287	0.0040774
ENSMUSG00000029673.13	Auts2	chr5	UP in KSHV-pos tumors	5.14915	1.87538	0.0026358	0.00832754
ENSMUSG00000044827.6	Tlr1	chr5	UP in KSHV-pos tumors	5.14568	3.75029	1.91657e-12	2.47531e-11
ENSMUSG00000052920.10	Prkg1	chr19	UP in KSHV-pos tumors	5.14257	4.05773	1.1955e-15	2.20322e-14
ENSMUSG00000025650.8	Col7a1	chr9	UP in KSHV-pos tumors	5.12643	5.36499	4.85028e-11	5.28416e-10
ENSMUSG00000024164.11	C3	chr17	UP in KSHV-pos tumors	5.11774	6.6321	2.72289e-12	3.47466e-11
ENSMUSG00000044197.8	Gpr146	chr5	UP in KSHV-pos tumors	5.11714	4.2147	1.49424e-20	4.44799e-19
ENSMUSG00000056313.5	1810011O10Rik	chr8	UP in KSHV-pos tumors	5.09859	7.27332	3.53023e-34	3.53354e-32
ENSMUSG00000040552.8	C3ar1	chr6	UP in KSHV-pos tumors	5.09781	6.10966	4.0189e-28	2.41965e-26
ENSMUSG00000031803.7	B3gnt3	chr8	UP in KSHV-pos tumors	5.09273	1.90157	0.00190564	0.00625769
ENSMUSG00000028838.7	Extl1	chr4	UP in KSHV-pos tumors	5.09258	1.97598	0.00177101	0.0058637
ENSMUSG00000047415.7	Gpr68	chr12	UP in KSHV-pos tumors	5.09255	1.8755	0.00166406	0.00554628
ENSMUSG00000027932.10	Slc27a3	chr3	UP in KSHV-pos tumors	5.09254	2.04852	0.00155326	0.00520734
ENSMUSG00000022534.9	Mefv	chr16	UP in KSHV-pos tumors	5.09251	2.07207	0.00154363	0.00517832
ENSMUSG00000086712.2	AI427809	chr4	UP in KSHV-pos tumors	5.09249	1.97705	0.00152556	0.00512336
ENSMUSG00000021579.4	Lrrc14b	chr13	UP in KSHV-pos tumors	5.09249	1.90159	0.00151112	0.00508097
ENSMUSG00000087589.3	D430040D24Rik	chr1	UP in KSHV-pos tumors	5.09249	2.00122	0.00151112	0.00508097
ENSMUSG00000034265.7	Zdhhc14	chr17	UP in KSHV-pos tumors	5.09249	2.02495	0.00151112	0.00508097
ENSMUSG00000002803.9	Btbd6	chr12	UP in KSHV-pos tumors	5.09249	2.07197	0.00151112	0.00508097
ENSMUSG00000023232.13	Serinc2	chr4	UP in KSHV-pos tumors	5.09204	1.84875	0.00218359	0.00703627
ENSMUSG00000028071.8	Sh2d2a	chr3	UP in KSHV-pos tumors	5.09194	1.87537	0.00312531	0.00966625
ENSMUSG00000052572.11	Dlg2	chr7	UP in KSHV-pos tumors	5.09032	2.18054	0.00304219	0.00943466
ENSMUSG00000061232.11	H2-K1	chr17	UP in KSHV-pos tumors	5.0824	7.81973	3.40222e-17	7.35312e-16
ENSMUSG00000021091.8	Serpina3n	chr12	UP in KSHV-pos tumors	5.06945	5.75465	6.40926e-15	1.08733e-13
ENSMUSG00000000530.12	Acvrl1	chr15	UP in KSHV-pos tumors	5.06143	4.66372	3.31332e-24	1.37113e-22
ENSMUSG00000026725.13	Tnn	chr1	UP in KSHV-pos tumors	5.06142	6.33154	4.31367e-15	7.43124e-14
ENSMUSG00000034855.9	Cxcl10	chr5	UP in KSHV-pos tumors	5.05831	4.34317	6.41401e-05	0.000285018
ENSMUSG00000031595.9	Pdgfrl	chr8	UP in KSHV-pos tumors	5.05659	5.21661	9.11092e-13	1.22821e-11
ENSMUSG00000070034.9	Sp110	chr1	UP in KSHV-pos tumors	5.04517	4.03258	1.91656e-08	1.48638e-07
ENSMUSG00000019647.12	Sema6a	chr18	UP in KSHV-pos tumors	5.04071	3.40522	2.08015e-08	1.60315e-07
ENSMUSG00000044206.3	Vsig4	chrX	UP in KSHV-pos tumors	5.03331	2.04881	0.00308338	0.00954947
ENSMUSG00000031616.7	Ednra	chr8	UP in KSHV-pos tumors	5.0333	4.94009	1.65572e-16	3.32703e-15
ENSMUSG00000021259.4	Cyp46a1	chr12	UP in KSHV-pos tumors	5.03311	1.90129	0.00273508	0.00858699
ENSMUSG00000081723.1	Gm15931	chr7	UP in KSHV-pos tumors	5.03305	2.16124	0.0021753	0.0070152
ENSMUSG00000079014.4	Serpina3i	chr12	UP in KSHV-pos tumors	5.03296	1.82184	0.00214259	0.00692923
ENSMUSG00000040592.7	Cd79b	chr11	UP in KSHV-pos tumors	5.03293	2.09496	0.00201419	0.00656702
ENSMUSG00000011382.6	Dhdh	chr7	UP in KSHV-pos tumors	5.03293	2.04883	0.00201419	0.00656702
ENSMUSG00000000142.11	Axin2	chr11	UP in KSHV-pos tumors	5.03292	1.84887	0.00201419	0.00656702
ENSMUSG00000104291.1	RP23-361M12.2	chr1	UP in KSHV-pos tumors	5.03292	1.92705	0.00201419	0.00656702
ENSMUSG00000047238.4	Mageh1	chrX	UP in KSHV-pos tumors	5.03292	1.90145	0.00201419	0.00656702
ENSMUSG00000081476.1	Itpa-ps1	chr2	UP in KSHV-pos tumors	5.03292	2.00131	0.00201419	0.00656702
ENSMUSG00000000416.12	Cttnbp2	chr6	UP in KSHV-pos tumors	5.03292	1.82174	0.00201419	0.00656702
ENSMUSG00000029299.10	Abcg3	chr5	UP in KSHV-pos tumors	5.03292	1.92698	0.00201419	0.00656702
ENSMUSG00000027238.12	Frmd5	chr2	UP in KSHV-pos tumors	5.03291	1.82176	0.00209113	0.00678748
ENSMUSG00000004633.13	Chn2	chr6	UP in KSHV-pos tumors	5.03285	2.04855	0.00218121	0.00702999
ENSMUSG00000041361.9	Myzap	chr9	UP in KSHV-pos tumors	5.03279	2.13725	0.00211973	0.006865
ENSMUSG00000024013.10	Fgd2	chr17	UP in KSHV-pos tumors	4.98803	4.36554	1.18157e-15	2.18005e-14
ENSMUSG00000072621.9	Slfn10-ps	chr11	UP in KSHV-pos tumors	4.97081	1.95223	0.00272618	0.00856073
ENSMUSG00000035944.13	Ttc38	chr15	UP in KSHV-pos tumors	4.9708	1.92714	0.00268476	0.00844723
ENSMUSG00000040957.10	Cables1	chr18	UP in KSHV-pos tumors	4.9708	1.9271	0.00268476	0.00844723
ENSMUSG00000022218.11	Tgm1	chr14	UP in KSHV-pos tumors	4.9708	1.87538	0.00268476	0.00844723
ENSMUSG00000022096.10	Hr	chr14	UP in KSHV-pos tumors	4.9708	1.92658	0.00268476	0.00844723
ENSMUSG00000000359.3	Rem1	chr2	UP in KSHV-pos tumors	4.9708	2.04754	0.00268476	0.00844723
ENSMUSG00000089929.1	Bcl2a1b	chr9	UP in KSHV-pos tumors	4.97079	2.28525	0.00271431	0.00852515
ENSMUSG00000043505.7	Gimap5	chr6	UP in KSHV-pos tumors	4.97079	1.9522	0.00268476	0.00844723
ENSMUSG00000033213.12	AA467197	chr2	UP in KSHV-pos tumors	4.97079	2.00123	0.00268476	0.00844723
ENSMUSG00000102222.1	Pcdhga10	chr18	UP in KSHV-pos tumors	4.97079	1.82165	0.00268476	0.00844723
ENSMUSG00000035041.8	Creb3l3	chr10	UP in KSHV-pos tumors	4.97079	1.79413	0.00268476	0.00844723
ENSMUSG00000068129.5	Cst7	chr2	UP in KSHV-pos tumors	4.97079	1.92702	0.00268476	0.00844723
ENSMUSG00000074766.6	Ism1	chr2	UP in KSHV-pos tumors	4.97079	1.79411	0.00268476	0.00844723
ENSMUSG00000028681.7	Ptch2	chr4	UP in KSHV-pos tumors	4.97078	1.82176	0.00274912	0.00862264
ENSMUSG00000045629.7	Sh3tc2	chr18	UP in KSHV-pos tumors	4.97078	3.33677	0.00274194	0.00860516
ENSMUSG00000001657.7	Hoxc8	chr15	UP in KSHV-pos tumors	4.97058	1.82167	0.00308787	0.00956152
ENSMUSG00000051339.8	2900026A02Rik	chr5	UP in KSHV-pos tumors	4.96859	3.99045	5.75889e-15	9.81156e-14
ENSMUSG00000079017.3	Ifi27l2a	chr12	UP in KSHV-pos tumors	4.95618	6.27347	1.37559e-11	1.60336e-10
ENSMUSG00000052504.6	Epha3	chr16	UP in KSHV-pos tumors	4.89383	3.82727	1.27615e-11	1.49945e-10
ENSMUSG00000039239.10	Tgfb2	chr1	UP in KSHV-pos tumors	4.88463	5.19286	1.27468e-25	5.969e-24
ENSMUSG00000039062.11	Anpep	chr7	UP in KSHV-pos tumors	4.88244	3.96498	1.76089e-15	3.16862e-14
ENSMUSG00000038178.12	Slc43a2	chr11	UP in KSHV-pos tumors	4.87389	4.46714	1.20387e-24	5.16888e-23
ENSMUSG00000040483.11	Xaf1	chr11	UP in KSHV-pos tumors	4.86947	4.62599	1.97954e-10	1.98761e-09
ENSMUSG00000040751.8	Lat2	chr5	UP in KSHV-pos tumors	4.85898	4.77807	3.80819e-18	9.24064e-17
ENSMUSG00000070427.3	Il18bp	chr7	UP in KSHV-pos tumors	4.82071	3.37814	1.20664e-05	6.12691e-05
ENSMUSG00000058126.6	Tpm3-rs7	chr14	UP in KSHV-pos tumors	4.81814	5.54262	3.75364e-26	1.83276e-24
ENSMUSG00000059336.10	Slc14a1	chr18	UP in KSHV-pos tumors	4.81739	5.42908	8.13173e-08	5.78799e-07
ENSMUSG00000038058.10	Nod1	chr6	UP in KSHV-pos tumors	4.81535	4.45171	2.78829e-22	9.9232e-21
ENSMUSG00000034255.13	Arhgap27	chr11	UP in KSHV-pos tumors	4.80831	3.93452	1.01563e-17	2.3437e-16
ENSMUSG00000047867.7	Gimap6	chr6	UP in KSHV-pos tumors	4.80262	3.31128	1.5429e-11	1.78537e-10
ENSMUSG00000040613.10	Apobec1	chr6	UP in KSHV-pos tumors	4.7981	5.92322	5.90408e-23	2.25419e-21
ENSMUSG00000031709.11	Tbc1d9	chr8	UP in KSHV-pos tumors	4.77376	3.84862	1.77741e-15	3.19474e-14
ENSMUSG00000041757.11	Plekha6	chr1	UP in KSHV-pos tumors	4.77214	3.08926	2.72313e-11	3.07335e-10
ENSMUSG00000074896.3	Ifit3	chr19	UP in KSHV-pos tumors	4.76936	4.90664	4.94128e-09	4.17376e-08
ENSMUSG00000102543.1	PCDHGC5	chr18	UP in KSHV-pos tumors	4.76365	3.81199	2.57536e-18	6.39448e-17
ENSMUSG00000035493.9	Tgfbi	chr13	UP in KSHV-pos tumors	4.738	8.12404	3.25186e-33	2.97591e-31
ENSMUSG00000020865.12	Abcc3	chr11	UP in KSHV-pos tumors	4.73719	3.92775	2.6802e-18	6.62399e-17
ENSMUSG00000031548.7	Sfrp1	chr8	UP in KSHV-pos tumors	4.71276	6.48723	2.78666e-18	6.87647e-17
ENSMUSG00000029570.1	Lfng	chr5	UP in KSHV-pos tumors	4.71056	4.18	2.70011e-14	4.27718e-13
ENSMUSG00000019590.12	Cyb561	chr11	UP in KSHV-pos tumors	4.69131	3.14414	7.21423e-11	7.67681e-10
ENSMUSG00000031389.13	Arhgap4	chrX	UP in KSHV-pos tumors	4.67514	3.43329	8.62589e-11	9.0705e-10
ENSMUSG00000038843.13	Gcnt1	chr19	UP in KSHV-pos tumors	4.67463	4.12668	1.71093e-13	2.50869e-12
ENSMUSG00000074874.5	Ctla2b	chr13	UP in KSHV-pos tumors	4.6741	4.13051	2.3263e-10	2.31546e-09
ENSMUSG00000022489.5	Pde1b	chr15	UP in KSHV-pos tumors	4.67119	5.7934	1.86108e-48	6.08268e-46
ENSMUSG00000002847.6	Pla1a	chr16	UP in KSHV-pos tumors	4.64306	3.6981	1.56731e-14	2.53284e-13
ENSMUSG00000057604.9	Lmcd1	chr6	UP in KSHV-pos tumors	4.63809	4.78409	2.86654e-11	3.22385e-10
ENSMUSG00000026833.14	Olfm1	chr2	UP in KSHV-pos tumors	4.61616	4.03974	5.67256e-12	6.95606e-11
ENSMUSG00000014361.5	Mertk	chr2	UP in KSHV-pos tumors	4.61477	3.9192	3.18051e-17	6.92064e-16
ENSMUSG00000096727.1	Psmb9	chr17	UP in KSHV-pos tumors	4.61393	4.93617	2.45227e-09	2.13094e-08
ENSMUSG00000022221.9	Ripk3	chr14	UP in KSHV-pos tumors	4.57359	3.83048	3.22651e-13	4.54863e-12
ENSMUSG00000028270.8	Gbp2	chr3	UP in KSHV-pos tumors	4.56162	6.1226	9.43222e-07	5.72836e-06
ENSMUSG00000042116.3	Vwa1	chr4	UP in KSHV-pos tumors	4.52801	4.52294	3.24615e-18	7.92486e-17
ENSMUSG00000049804.9	Armcx4	chrX	UP in KSHV-pos tumors	4.52595	4.1458	3.20825e-17	6.96357e-16
ENSMUSG00000034295.9	Fhod3	chr18	UP in KSHV-pos tumors	4.51502	3.37759	6.59259e-09	5.46482e-08
ENSMUSG00000047216.8	Cdh19	chr1	UP in KSHV-pos tumors	4.50958	3.66488	9.37686e-09	7.5882e-08
ENSMUSG00000026208.9	Des	chr1	UP in KSHV-pos tumors	4.49604	4.42554	0.00214066	0.00692439
ENSMUSG00000039787.9	Cercam	chr2	UP in KSHV-pos tumors	4.48048	3.67405	4.31111e-11	4.71923e-10
ENSMUSG00000004473.9	Clec11a	chr7	UP in KSHV-pos tumors	4.46514	4.01407	4.0197e-12	5.00977e-11
ENSMUSG00000022014.10	Epsti1	chr14	UP in KSHV-pos tumors	4.45828	3.74902	2.67717e-07	1.75286e-06
ENSMUSG00000022528.7	Hes1	chr16	UP in KSHV-pos tumors	4.45152	4.37122	2.59261e-17	5.72699e-16
ENSMUSG00000025089.11	Gfra1	chr19	UP in KSHV-pos tumors	4.44877	4.39449	5.50544e-16	1.05089e-14
ENSMUSG00000023992.10	Trem2	chr17	UP in KSHV-pos tumors	4.43333	5.73276	2.73233e-21	8.91207e-20
ENSMUSG00000025321.10	Itgb8	chr12	UP in KSHV-pos tumors	4.40078	5.04676	6.80834e-14	1.03646e-12
ENSMUSG00000056602.8	Fry	chr5	UP in KSHV-pos tumors	4.39643	2.94344	5.05287e-07	3.19596e-06
ENSMUSG00000034853.12	Acot11	chr4	UP in KSHV-pos tumors	4.39539	2.82621	2.56164e-06	1.45995e-05
ENSMUSG00000066800.7	Rnasel	chr1	UP in KSHV-pos tumors	4.3811	3.64295	4.01661e-12	5.00977e-11
ENSMUSG00000028965.9	Tnfrsf9	chr4	UP in KSHV-pos tumors	4.36454	3.74726	2.94327e-09	2.54654e-08
ENSMUSG00000025348.8	Itga7	chr10	UP in KSHV-pos tumors	4.36263	5.01052	3.19266e-21	1.03503e-19
ENSMUSG00000067212.8	H2-T23	chr17	UP in KSHV-pos tumors	4.33504	4.38278	1.27665e-08	1.01467e-07
ENSMUSG00000028634.12	Hivep3	chr4	UP in KSHV-pos tumors	4.3157	4.12108	1.02887e-17	2.37085e-16
ENSMUSG00000003153.6	Slc2a3	chr6	UP in KSHV-pos tumors	4.3129	2.86644	2.2169e-08	1.70036e-07
ENSMUSG00000098470.1	C1rb	chr6	UP in KSHV-pos tumors	4.2836	3.35017	1.98959e-05	9.7322e-05
ENSMUSG00000037211.8	Spry1	chr3	UP in KSHV-pos tumors	4.27711	4.98902	9.09107e-17	1.88837e-15
ENSMUSG00000023206.12	Il15ra	chr2	UP in KSHV-pos tumors	4.2714	3.6738	2.87987e-11	3.2343e-10
ENSMUSG00000043903.3	Gm22	chr8	UP in KSHV-pos tumors	4.26911	2.83874	1.67967e-08	1.31411e-07
ENSMUSG00000035566.6	Pcdh17	chr14	UP in KSHV-pos tumors	4.26626	2.75611	1.60127e-05	7.96162e-05
ENSMUSG00000006356.6	Crip2	chr12	UP in KSHV-pos tumors	4.2594	3.5124	2.43428e-10	2.41993e-09
ENSMUSG00000026222.12	Sp100	chr1	UP in KSHV-pos tumors	4.23891	4.66758	7.49451e-14	1.13445e-12
ENSMUSG00000021268.13	Meg3	chr12	UP in KSHV-pos tumors	4.22997	3.58914	5.50592e-08	4.01353e-07
ENSMUSG00000018774.9	Cd68	chr11	UP in KSHV-pos tumors	4.22994	5.18735	9.58128e-18	2.2142e-16
ENSMUSG00000020432.8	Tcn2	chr11	UP in KSHV-pos tumors	4.22153	5.66234	1.58891e-49	5.65476e-47
ENSMUSG00000036617.12	Etl4	chr2	UP in KSHV-pos tumors	4.21025	3.72743	3.3408e-11	3.71032e-10
ENSMUSG00000037868.11	Egr2	chr10	UP in KSHV-pos tumors	4.20853	3.97121	8.92621e-11	9.37398e-10
ENSMUSG00000063765.7	Chadl	chr15	UP in KSHV-pos tumors	4.2081	2.69783	0.000228905	0.000913963
ENSMUSG00000027215.9	Cd82	chr2	UP in KSHV-pos tumors	4.20542	4.62336	3.72079e-15	6.44896e-14
ENSMUSG00000026483.9	Fam129a	chr1	UP in KSHV-pos tumors	4.18752	4.9871	7.75993e-24	3.13036e-22
ENSMUSG00000071042.7	Rasgrp3	chr17	UP in KSHV-pos tumors	4.16886	3.43384	2.88048e-12	3.667e-11
ENSMUSG00000051457.6	Spn	chr7	UP in KSHV-pos tumors	4.16001	4.01518	9.71586e-09	7.83877e-08
ENSMUSG00000022439.5	Parvg	chr15	UP in KSHV-pos tumors	4.15292	2.7987	1.06287e-05	5.44938e-05
ENSMUSG00000020122.12	Egfr	chr11	UP in KSHV-pos tumors	4.15177	5.54592	9.0454e-21	2.81286e-19
ENSMUSG00000037362.8	Nov	chr15	UP in KSHV-pos tumors	4.13778	4.9315	6.55477e-11	7.01703e-10
ENSMUSG00000040345.9	Arhgap9	chr10	UP in KSHV-pos tumors	4.12848	3.89908	9.4421e-12	1.13016e-10
ENSMUSG00000019278.4	Dpep1	chr8	UP in KSHV-pos tumors	4.12791	2.62084	4.24581e-06	2.33505e-05
ENSMUSG00000038143.10	Stox2	chr8	UP in KSHV-pos tumors	4.12757	3.06032	6.31682e-06	3.37065e-05
ENSMUSG00000020902.8	Ntn1	chr11	UP in KSHV-pos tumors	4.10456	2.90626	6.0773e-06	3.25077e-05
ENSMUSG00000099375.1	Gm28187	chr1	UP in KSHV-pos tumors	4.10395	2.87832	1.0216e-05	5.25232e-05
ENSMUSG00000037820.11	Tgm2	chr2	UP in KSHV-pos tumors	4.10389	6.76032	6.74951e-18	1.59195e-16
ENSMUSG00000031355.12	Arhgap6	chrX	UP in KSHV-pos tumors	4.10343	2.69619	4.49428e-06	2.46493e-05
ENSMUSG00000037649.9	H2-DMa	chr17	UP in KSHV-pos tumors	4.08093	4.85873	1.15032e-10	1.19085e-09
ENSMUSG00000059013.8	Sh2d3c	chr2	UP in KSHV-pos tumors	4.07182	3.29086	4.24466e-11	4.64967e-10
ENSMUSG00000040260.7	Daam2	chr17	UP in KSHV-pos tumors	4.06872	5.37596	2.31797e-36	2.7498e-34
ENSMUSG00000030654.7	Arl6ip1	chr7	UP in KSHV-pos tumors	4.0658	5.12919	6.11942e-22	2.12587e-20
ENSMUSG00000044734.11	Serpinb1a	chr13	UP in KSHV-pos tumors	4.06512	4.47155	3.73411e-11	4.12142e-10
ENSMUSG00000033685.8	Ucp2	chr7	UP in KSHV-pos tumors	4.06487	6.29442	3.3596e-44	8.27753e-42
ENSMUSG00000041362.12	4930506M07Rik	chr19	UP in KSHV-pos tumors	4.05936	3.40567	1.71775e-08	1.33867e-07
ENSMUSG00000031451.5	Gas6	chr8	UP in KSHV-pos tumors	4.05023	5.83398	2.77087e-17	6.08718e-16
ENSMUSG00000057596.9	Trim30d	chr7	UP in KSHV-pos tumors	4.01509	3.72653	4.69218e-09	3.97594e-08
ENSMUSG00000031465.6	Angpt2	chr8	UP in KSHV-pos tumors	4.00501	3.62718	1.43492e-10	1.45907e-09
ENSMUSG00000060063.6	Alox5ap	chr5	UP in KSHV-pos tumors	4.00069	4.95788	2.81205e-13	3.99246e-12
ENSMUSG00000034613.8	Ppm1h	chr10	UP in KSHV-pos tumors	3.99892	3.93881	5.87402e-13	8.06105e-12
ENSMUSG00000022836.10	Mylk	chr16	UP in KSHV-pos tumors	3.98436	4.76616	6.01933e-15	1.02335e-13
ENSMUSG00000021950.11	Anxa8	chr14	UP in KSHV-pos tumors	3.96998	4.93757	5.5826e-09	4.66869e-08
ENSMUSG00000027368.6	Dusp2	chr2	UP in KSHV-pos tumors	3.94542	2.6043	1.62668e-05	8.07289e-05
ENSMUSG00000000732.8	Icosl	chr10	UP in KSHV-pos tumors	3.93785	3.53751	9.03942e-10	8.34388e-09
ENSMUSG00000074971.4	Fibin	chr2	UP in KSHV-pos tumors	3.935	5.14575	8.36626e-06	4.35301e-05
ENSMUSG00000040093.11	Bmf	chr2	UP in KSHV-pos tumors	3.9262	4.72665	5.74167e-18	1.36834e-16
ENSMUSG00000064373.7	Sepp1	chr15	UP in KSHV-pos tumors	3.91272	8.49681	5.64557e-48	1.73873e-45
ENSMUSG00000004098.7	Col5a3	chr9	UP in KSHV-pos tumors	3.90661	6.70987	3.11076e-15	5.43873e-14
ENSMUSG00000026307.8	Scly	chr1	UP in KSHV-pos tumors	3.90522	3.45797	1.76864e-10	1.78705e-09
ENSMUSG00000030772.5	Dkk3	chr7	UP in KSHV-pos tumors	3.90345	5.43655	1.52339e-21	5.05117e-20
ENSMUSG00000027435.8	Cd93	chr2	UP in KSHV-pos tumors	3.89849	6.26352	2.12115e-20	6.23307e-19
ENSMUSG00000004698.9	Hdac9	chr12	UP in KSHV-pos tumors	3.89262	5.11213	6.27174e-39	9.21485e-37
ENSMUSG00000018427.7	Ypel2	chr11	UP in KSHV-pos tumors	3.88958	3.91355	3.16291e-14	4.98196e-13
ENSMUSG00000032332.13	Col12a1	chr9	UP in KSHV-pos tumors	3.88941	10.1107	1.82335e-12	2.36253e-11
ENSMUSG00000030284.7	Creld1	chr6	UP in KSHV-pos tumors	3.88897	2.66653	2.14581e-05	0.0001042
ENSMUSG00000050103.13	Agmo	chr12	UP in KSHV-pos tumors	3.88878	2.86448	1.81782e-05	8.9549e-05
ENSMUSG00000040907.11	Atp1a3	chr7	UP in KSHV-pos tumors	3.88711	3.09964	2.06637e-08	1.59561e-07
ENSMUSG00000036437.5	Npy1r	chr8	UP in KSHV-pos tumors	3.88431	2.41803	0.00140962	0.00476869
ENSMUSG00000029648.9	Flt1	chr5	UP in KSHV-pos tumors	3.86727	5.35417	3.06683e-27	1.68781e-25
ENSMUSG00000022440.8	C1qtnf6	chr15	UP in KSHV-pos tumors	3.85931	6.32576	5.19359e-34	5.13428e-32
ENSMUSG00000047330.8	Kcne4	chr1	UP in KSHV-pos tumors	3.85881	2.53981	5.9363e-05	0.000265781
ENSMUSG00000017830.11	Dhx58	chr11	UP in KSHV-pos tumors	3.85832	3.8046	2.24636e-07	1.48905e-06
ENSMUSG00000030157.5	Clec2d	chr6	UP in KSHV-pos tumors	3.8192	6.42705	6.78644e-26	3.27364e-24
ENSMUSG00000068794.6	Col28a1	chr6	UP in KSHV-pos tumors	3.81305	3.45161	5.46988e-08	3.98907e-07
ENSMUSG00000037225.9	Fgf2	chr3	UP in KSHV-pos tumors	3.807	3.55135	6.24171e-11	6.69083e-10
ENSMUSG00000024049.10	Myom1	chr17	UP in KSHV-pos tumors	3.80685	3.0542	0.00107527	0.00374601
ENSMUSG00000041607.12	Mbp	chr18	UP in KSHV-pos tumors	3.7729	3.14489	1.07425e-07	7.5029e-07
ENSMUSG00000002504.10	Slc9a3r2	chr17	UP in KSHV-pos tumors	3.77145	3.59416	1.97475e-12	2.54635e-11
ENSMUSG00000031596.11	Slc7a2	chr8	UP in KSHV-pos tumors	3.77004	6.31866	1.02107e-16	2.10999e-15
ENSMUSG00000104339.1	RP23-380F8.2	chr3	UP in KSHV-pos tumors	3.76725	2.52175	9.73752e-05	0.000417639
ENSMUSG00000020689.4	Itgb3	chr11	UP in KSHV-pos tumors	3.75981	5.9692	5.1239e-25	2.27311e-23
ENSMUSG00000029322.8	Plac8	chr5	UP in KSHV-pos tumors	3.75088	5.48648	2.632e-08	2.0034e-07
ENSMUSG00000028497.8	Ptplad2	chr4	UP in KSHV-pos tumors	3.74919	5.09063	1.41448e-11	1.6439e-10
ENSMUSG00000027082.11	Tfpi	chr2	UP in KSHV-pos tumors	3.74858	4.56328	3.07134e-18	7.5441e-17
ENSMUSG00000016087.9	Fli1	chr9	UP in KSHV-pos tumors	3.73952	4.75416	1.83784e-18	4.6249e-17
ENSMUSG00000029468.13	P2rx7	chr5	UP in KSHV-pos tumors	3.73574	4.63778	2.44254e-16	4.84125e-15
ENSMUSG00000067279.2	Ppp1r3c	chr19	UP in KSHV-pos tumors	3.73546	2.53888	0.00017703	0.000721155
ENSMUSG00000036256.9	Igfbp7	chr5	UP in KSHV-pos tumors	3.72337	7.29794	9.74338e-33	8.621e-31
ENSMUSG00000018819.6	Lsp1	chr7	UP in KSHV-pos tumors	3.71722	6.70166	2.64463e-30	1.94283e-28
ENSMUSG00000082319.3	Gm8822	chrX	UP in KSHV-pos tumors	3.71655	3.38691	5.48214e-09	4.58947e-08
ENSMUSG00000054675.5	Tmem119	chr5	UP in KSHV-pos tumors	3.71468	6.33445	3.57413e-48	1.1448e-45
ENSMUSG00000006611.10	Hfe	chr13	UP in KSHV-pos tumors	3.70502	4.44951	5.17094e-14	7.98579e-13
ENSMUSG00000022665.10	Ccdc80	chr16	UP in KSHV-pos tumors	3.70292	7.58278	1.75383e-22	6.36907e-21
ENSMUSG00000022098.9	Bmp1	chr14	UP in KSHV-pos tumors	3.70056	7.86993	2.64159e-37	3.38441e-35
ENSMUSG00000078771.6	Evi2a	chr11	UP in KSHV-pos tumors	3.69305	4.96873	6.50446e-16	1.23239e-14
ENSMUSG00000063142.9	Kcnma1	chr14	UP in KSHV-pos tumors	3.68229	3.62677	2.82989e-10	2.77871e-09
ENSMUSG00000026433.9	Rab29	chr1	UP in KSHV-pos tumors	3.6794	3.55066	9.11457e-09	7.38713e-08
ENSMUSG00000036545.8	Adamts2	chr11	UP in KSHV-pos tumors	3.67466	7.09835	2.78094e-15	4.87807e-14
ENSMUSG00000033880.7	Lgals3bp	chr11	UP in KSHV-pos tumors	3.65092	6.2901	7.78953e-19	2.02844e-17
ENSMUSG00000014543.10	Klra17	chr6	UP in KSHV-pos tumors	3.64147	2.65268	0.00107854	0.00375578
ENSMUSG00000036661.9	Dennd3	chr15	UP in KSHV-pos tumors	3.64121	3.14217	2.15563e-08	1.65496e-07
ENSMUSG00000037348.11	Paqr7	chr4	UP in KSHV-pos tumors	3.64121	3.09965	2.33774e-08	1.78876e-07
ENSMUSG00000087259.3	2610035D17Rik	chr11	UP in KSHV-pos tumors	3.63798	2.52166	0.000466257	0.00175284
ENSMUSG00000015829.9	Tnr	chr1	UP in KSHV-pos tumors	3.63731	2.6512	0.00097848	0.00344328
ENSMUSG00000043251.5	Exoc3l	chr8	UP in KSHV-pos tumors	3.63572	2.39972	0.000149383	0.000616906
ENSMUSG00000024727.8	Trpm6	chr19	UP in KSHV-pos tumors	3.63532	2.32446	0.000393781	0.00150117
ENSMUSG00000062980.11	Cped1	chr6	UP in KSHV-pos tumors	3.62952	6.16765	1.5372e-33	1.46538e-31
ENSMUSG00000054555.7	Adam12	chr7	UP in KSHV-pos tumors	3.61614	6.29859	1.78563e-15	3.20593e-14
ENSMUSG00000090272.3	Mndal	chr1	UP in KSHV-pos tumors	3.6143	4.25275	1.65967e-11	1.91082e-10
ENSMUSG00000017446.10	C1qtnf1	chr11	UP in KSHV-pos tumors	3.6082	4.24334	1.25558e-09	1.13541e-08
ENSMUSG00000023913.13	Pla2g7	chr17	UP in KSHV-pos tumors	3.60424	6.66765	1.1969e-25	5.62121e-24
ENSMUSG00000018166.8	Erbb3	chr10	UP in KSHV-pos tumors	3.58596	3.39584	3.77242e-05	0.000174459
ENSMUSG00000019823.13	Mical1	chr10	UP in KSHV-pos tumors	3.58386	5.02927	2.94029e-27	1.62375e-25
ENSMUSG00000039115.9	Itga9	chr9	UP in KSHV-pos tumors	3.58313	5.0419	9.64327e-30	6.65677e-28
ENSMUSG00000029217.12	Tec	chr5	UP in KSHV-pos tumors	3.58219	3.13367	4.57109e-08	3.37822e-07
ENSMUSG00000043017.9	Ptgir	chr7	UP in KSHV-pos tumors	3.57746	2.99268	7.86376e-05	0.000343156
ENSMUSG00000000594.7	Gm2a	chr11	UP in KSHV-pos tumors	3.5705	5.60146	2.17434e-17	4.84987e-16
ENSMUSG00000044217.12	Aqp5	chr15	UP in KSHV-pos tumors	3.56759	3.55327	1.60932e-08	1.2634e-07
ENSMUSG00000049191.8	Rgag4	chrX	UP in KSHV-pos tumors	3.56542	2.58708	0.00028322	0.00111144
ENSMUSG00000044468.10	Fam46c	chr3	UP in KSHV-pos tumors	3.56229	3.01815	1.80454e-07	1.21632e-06
ENSMUSG00000035929.11	H2-Q4	chr17	UP in KSHV-pos tumors	3.55591	5.678	5.21636e-10	4.93443e-09
ENSMUSG00000015468.10	Notch4	chr17	UP in KSHV-pos tumors	3.55033	4.78625	9.09286e-14	1.36405e-12
ENSMUSG00000025314.12	Ptprj	chr2	UP in KSHV-pos tumors	3.53636	5.85057	1.59415e-20	4.73662e-19
ENSMUSG00000067276.5	Capn6	chrX	UP in KSHV-pos tumors	3.52708	6.51891	2.60004e-20	7.61237e-19
ENSMUSG00000024481.4	4833403I15Rik	chr18	UP in KSHV-pos tumors	3.5206	2.77101	8.25972e-08	5.86865e-07
ENSMUSG00000021876.10	Rnase4	chr14	UP in KSHV-pos tumors	3.51371	6.70639	2.62869e-25	1.18733e-23
ENSMUSG00000026589.10	Sec16b	chr1	UP in KSHV-pos tumors	3.5022	4.80648	3.65143e-20	1.05555e-18
ENSMUSG00000002325.10	Irf9	chr14	UP in KSHV-pos tumors	3.50096	4.75789	1.3132e-11	1.5396e-10
ENSMUSG00000033207.6	Mamdc2	chr19	UP in KSHV-pos tumors	3.50025	2.87806	2.28139e-06	1.31002e-05
ENSMUSG00000057969.11	Sema3b	chr9	UP in KSHV-pos tumors	3.48919	3.85325	5.51933e-12	6.77853e-11
ENSMUSG00000019122.8	Ccl9	chr11	UP in KSHV-pos tumors	3.48522	4.75944	6.39284e-11	6.84825e-10
ENSMUSG00000042333.10	Tnfrsf14	chr4	UP in KSHV-pos tumors	3.47836	3.06449	4.94967e-07	3.1344e-06
ENSMUSG00000038400.11	Pmepa1	chr2	UP in KSHV-pos tumors	3.47663	6.94282	6.3602e-30	4.50702e-28
ENSMUSG00000029093.10	Sorcs2	chr5	UP in KSHV-pos tumors	3.46233	5.51881	4.95e-21	1.57917e-19
ENSMUSG00000046169.9	Adamts6	chr13	UP in KSHV-pos tumors	3.46031	4.88465	3.79825e-20	1.09405e-18
ENSMUSG00000006403.8	Adamts4	chr1	UP in KSHV-pos tumors	3.45985	6.322	2.21903e-19	6.02336e-18
ENSMUSG00000049907.7	Rasl11b	chr5	UP in KSHV-pos tumors	3.45574	2.85299	7.45328e-07	4.61579e-06
ENSMUSG00000057337.9	Chst3	chr10	UP in KSHV-pos tumors	3.44775	3.60837	3.0082e-11	3.36427e-10
ENSMUSG00000030187.11	Klra2	chr6	UP in KSHV-pos tumors	3.4374	4.7153	5.57725e-08	4.06368e-07
ENSMUSG00000060224.3	Pyroxd2	chr19	UP in KSHV-pos tumors	3.43402	2.85281	2.03913e-07	1.36069e-06
ENSMUSG00000020340.12	Cyfip2	chr11	UP in KSHV-pos tumors	3.42765	3.24007	2.01345e-05	9.8399e-05
ENSMUSG00000016496.7	Cd274	chr19	UP in KSHV-pos tumors	3.41416	2.9443	0.00173986	0.00577728
ENSMUSG00000022032.10	Scara5	chr14	UP in KSHV-pos tumors	3.41243	5.15394	7.52019e-07	4.64824e-06
ENSMUSG00000000686.11	Abhd15	chr11	UP in KSHV-pos tumors	3.41173	3.0295	3.59948e-07	2.31695e-06
ENSMUSG00000017754.9	Pltp	chr2	UP in KSHV-pos tumors	3.40663	5.14373	3.33783e-12	4.20246e-11
ENSMUSG00000026494.8	Kif26b	chr1	UP in KSHV-pos tumors	3.38826	6.63986	3.58285e-25	1.61178e-23
ENSMUSG00000027843.9	Ptpn22	chr3	UP in KSHV-pos tumors	3.37078	2.32457	0.0010528	0.00367574
ENSMUSG00000083327.1	Vcp-rs	chrX	UP in KSHV-pos tumors	3.36916	4.0486	1.07619e-10	1.1199e-09
ENSMUSG00000026576.8	Atp1b1	chr1	UP in KSHV-pos tumors	3.3596	5.35639	1.15289e-21	3.9035e-20
ENSMUSG00000002797.7	Ggct	chr6	UP in KSHV-pos tumors	3.34296	4.42255	7.51093e-14	1.13586e-12
ENSMUSG00000026271.11	Gpr35	chr1	UP in KSHV-pos tumors	3.34244	2.74206	2.38683e-06	1.36518e-05
ENSMUSG00000029804.12	Herc3	chr6	UP in KSHV-pos tumors	3.34204	4.62803	1.63437e-15	2.95422e-14
ENSMUSG00000022747.12	St3gal6	chr16	UP in KSHV-pos tumors	3.34197	3.21805	1.27359e-06	7.59933e-06
ENSMUSG00000042807.11	Hecw2	chr1	UP in KSHV-pos tumors	3.34072	2.79736	2.3237e-06	1.33241e-05
ENSMUSG00000029304.10	Spp1	chr5	UP in KSHV-pos tumors	3.33763	12.1743	1.54276e-14	2.50327e-13
ENSMUSG00000018909.11	Arrb1	chr7	UP in KSHV-pos tumors	3.33434	5.91544	5.60379e-17	1.1793e-15
ENSMUSG00000073405.6	C920025E04Rik	chr17	UP in KSHV-pos tumors	3.32058	3.08805	0.000351261	0.00135586
ENSMUSG00000003134.6	Tbc1d8	chr1	UP in KSHV-pos tumors	3.31828	2.94317	3.23852e-06	1.82046e-05
ENSMUSG00000042485.6	Mustn1	chr14	UP in KSHV-pos tumors	3.31814	2.89082	0.000132555	0.000552685
ENSMUSG00000026463.13	Atp2b4	chr1	UP in KSHV-pos tumors	3.30977	4.08804	2.57972e-07	1.69529e-06
ENSMUSG00000021458.12	2010111I01Rik	chr13	UP in KSHV-pos tumors	3.30702	4.70745	2.30435e-21	7.54686e-20
ENSMUSG00000021559.9	Dapk1	chr13	UP in KSHV-pos tumors	3.299	4.22489	3.81209e-09	3.263e-08
ENSMUSG00000079343.3	C1s2	chr6	UP in KSHV-pos tumors	3.29377	2.71236	6.66642e-06	3.53402e-05
ENSMUSG00000019768.12	Esr1	chr10	UP in KSHV-pos tumors	3.2934	3.0838	0.000157577	0.000648572
ENSMUSG00000020399.10	Havcr2	chr11	UP in KSHV-pos tumors	3.29217	4.31745	5.61479e-14	8.64624e-13
ENSMUSG00000040848.7	Sft2d2	chr1	UP in KSHV-pos tumors	3.28402	4.7114	2.2237e-16	4.44047e-15
ENSMUSG00000064370.1	mt-Cytb	chrM	UP in KSHV-pos tumors	3.28034	10.205	1.39054e-39	2.30697e-37
ENSMUSG00000066026.10	Dhrs3	chr4	UP in KSHV-pos tumors	3.2791	4.25977	2.92538e-14	4.62487e-13
ENSMUSG00000042284.9	Itga1	chr13	UP in KSHV-pos tumors	3.27046	5.03731	3.19627e-16	6.29621e-15
ENSMUSG00000026875.10	Traf1	chr2	UP in KSHV-pos tumors	3.26924	2.81194	3.94154e-06	2.18044e-05
ENSMUSG00000068551.8	Zfp467	chr6	UP in KSHV-pos tumors	3.2689	2.87882	1.58081e-06	9.29733e-06
ENSMUSG00000104476.1	RP24-370G18.1	chr1	UP in KSHV-pos tumors	3.26605	2.71157	0.000193981	0.000783706
ENSMUSG00000032322.10	Pstpip1	chr9	UP in KSHV-pos tumors	3.25936	3.88702	7.20916e-10	6.73598e-09
ENSMUSG00000064339.1	mt-Rnr2	chrM	UP in KSHV-pos tumors	3.25873	14.0541	3.57551e-30	2.60281e-28
ENSMUSG00000039706.7	Ldb2	chr5	UP in KSHV-pos tumors	3.25864	3.49244	1.1119e-09	1.01581e-08
ENSMUSG00000032122.10	Slc37a2	chr9	UP in KSHV-pos tumors	3.25255	4.4906	5.32981e-15	9.11932e-14
ENSMUSG00000038521.13	C1s1	chr6	UP in KSHV-pos tumors	3.24626	5.62377	7.05235e-10	6.59331e-09
ENSMUSG00000001506.10	Col1a1	chr11	UP in KSHV-pos tumors	3.24538	11.7153	2.20893e-11	2.51428e-10
ENSMUSG00000026828.7	Galnt5	chr2	UP in KSHV-pos tumors	3.24051	2.072	0.00181808	0.00600093
ENSMUSG00000047676.5	Rpsa-ps10	chr3	UP in KSHV-pos tumors	3.23609	4.97612	0.000387526	0.00148014
ENSMUSG00000002944.11	Cd36	chr5	UP in KSHV-pos tumors	3.22872	4.10238	9.73202e-05	0.000417515
ENSMUSG00000073002.5	Vamp5	chr6	UP in KSHV-pos tumors	3.21073	4.4221	6.10448e-13	8.36298e-12
ENSMUSG00000045215.12	Asxl3	chr18	UP in KSHV-pos tumors	3.19855	3.99953	6.79831e-14	1.03592e-12
ENSMUSG00000092281.1	Hmgb1-ps7	chr7	UP in KSHV-pos tumors	3.19423	2.435	0.00255705	0.00810593
ENSMUSG00000024511.11	Rab27b	chr18	UP in KSHV-pos tumors	3.18995	5.62572	7.66366e-23	2.8676e-21
ENSMUSG00000031169.9	Porcn	chrX	UP in KSHV-pos tumors	3.18921	3.56983	9.77035e-09	7.87876e-08
ENSMUSG00000097451.5	Rian	chr12	UP in KSHV-pos tumors	3.18572	5.05381	9.61257e-08	6.76981e-07
ENSMUSG00000032020.11	Ubash3b	chr9	UP in KSHV-pos tumors	3.17951	5.04014	3.24626e-17	7.02552e-16
ENSMUSG00000021250.9	Fos	chr12	UP in KSHV-pos tumors	3.17946	3.78935	3.34248e-10	3.24031e-09
ENSMUSG00000019866.9	Aim1	chr10	UP in KSHV-pos tumors	3.17717	3.60878	7.78014e-07	4.79595e-06
ENSMUSG00000026921.14	Egfl7	chr2	UP in KSHV-pos tumors	3.17139	4.58751	1.45658e-15	2.6448e-14
ENSMUSG00000027848.11	Olfml3	chr3	UP in KSHV-pos tumors	3.16789	8.0265	1.35661e-28	8.5874e-27
ENSMUSG00000061461.8	Smim20	chr5	UP in KSHV-pos tumors	3.16515	3.74482	7.63262e-06	4.00775e-05
ENSMUSG00000026664.7	Phyh	chr2	UP in KSHV-pos tumors	3.15538	3.88531	1.11909e-10	1.16077e-09
ENSMUSG00000030554.11	Synm	chr7	UP in KSHV-pos tumors	3.14963	3.23065	0.000184297	0.000747789
ENSMUSG00000103509.1	WI1-817D1.2	chr1	UP in KSHV-pos tumors	3.14657	2.24408	0.00305033	0.00945626
ENSMUSG00000045672.11	Col27a1	chr4	UP in KSHV-pos tumors	3.13945	5.80981	6.81505e-17	1.42671e-15
ENSMUSG00000027995.10	Tlr2	chr3	UP in KSHV-pos tumors	3.13893	5.38906	8.46988e-20	2.39233e-18
ENSMUSG00000024065.7	Ehd3	chr17	UP in KSHV-pos tumors	3.13527	4.80827	3.16369e-14	4.98196e-13
ENSMUSG00000030921.12	Trim30a	chr7	UP in KSHV-pos tumors	3.13112	5.18477	8.19219e-12	9.84969e-11
ENSMUSG00000036298.10	Slc2a13	chr15	UP in KSHV-pos tumors	3.1292	4.17581	2.65584e-14	4.21121e-13
ENSMUSG00000051506.12	Wdfy4	chr14	UP in KSHV-pos tumors	3.12621	4.85072	5.46321e-11	5.89181e-10
ENSMUSG00000002603.11	Tgfb1	chr7	UP in KSHV-pos tumors	3.11656	5.1354	1.95e-28	1.2117e-26
ENSMUSG00000018899.12	Irf1	chr11	UP in KSHV-pos tumors	3.11379	6.40674	1.4e-09	1.25819e-08
ENSMUSG00000031373.4	Car5b	chrX	UP in KSHV-pos tumors	3.11183	3.04135	3.17665e-05	0.000148929
ENSMUSG00000024620.7	Pdgfrb	chr18	UP in KSHV-pos tumors	3.10485	7.93841	2.38879e-25	1.09932e-23
ENSMUSG00000020241.9	Col6a2	chr10	UP in KSHV-pos tumors	3.10279	9.2305	3.083e-22	1.09477e-20
ENSMUSG00000040428.13	Plekha4	chr7	UP in KSHV-pos tumors	3.09762	3.07536	1.43745e-06	8.51675e-06
ENSMUSG00000033420.10	Antxr1	chr6	UP in KSHV-pos tumors	3.08246	7.48784	4.26285e-30	3.0342e-28
ENSMUSG00000064105.8	Cnnm2	chr19	UP in KSHV-pos tumors	3.07849	5.28153	1.05169e-24	4.5521e-23
ENSMUSG00000030337.12	Vamp1	chr6	UP in KSHV-pos tumors	3.07669	3.13096	2.90301e-07	1.89145e-06
ENSMUSG00000001768.11	Rin2	chr2	UP in KSHV-pos tumors	3.03711	7.31121	7.09e-32	5.76377e-30
ENSMUSG00000041120.6	Nbl1	chr4	UP in KSHV-pos tumors	3.03507	5.93323	1.19787e-17	2.7433e-16
ENSMUSG00000021665.7	Hexb	chr13	UP in KSHV-pos tumors	3.03391	7.6195	4.39752e-22	1.54783e-20
ENSMUSG00000026414.9	Tnnt2	chr1	UP in KSHV-pos tumors	3.03176	4.25322	1.20896e-11	1.42573e-10
ENSMUSG00000041577.5	Prelp	chr1	UP in KSHV-pos tumors	3.02493	4.85675	2.29551e-05	0.000110764
ENSMUSG00000026447.12	Pik3c2b	chr1	UP in KSHV-pos tumors	3.0231	3.27776	1.26907e-05	6.41746e-05
ENSMUSG00000031480.11	Thsd1	chr8	UP in KSHV-pos tumors	3.01569	2.91845	1.20418e-06	7.20397e-06
ENSMUSG00000041540.12	Sox5	chr6	UP in KSHV-pos tumors	3.00814	4.45028	2.82378e-19	7.6261e-18
ENSMUSG00000020312.7	Shc2	chr10	UP in KSHV-pos tumors	2.99524	3.64489	1.8079e-08	1.4062e-07
ENSMUSG00000024235.6	Map3k8	chr18	UP in KSHV-pos tumors	2.98656	4.05548	5.11311e-13	7.0607e-12
ENSMUSG00000009687.10	Fxyd5	chr7	UP in KSHV-pos tumors	2.98652	7.08108	2.71256e-37	3.44775e-35
ENSMUSG00000046318.11	Ccbe1	chr18	UP in KSHV-pos tumors	2.97982	3.64419	6.46289e-07	4.02736e-06
ENSMUSG00000079547.3	H2-DMb1	chr17	UP in KSHV-pos tumors	2.97649	4.30249	7.69789e-07	4.75074e-06
ENSMUSG00000092274.2	Neat1	chr19	UP in KSHV-pos tumors	2.9739	9.25713	5.87253e-06	3.15176e-05
ENSMUSG00000064363.1	mt-Nd4	chrM	UP in KSHV-pos tumors	2.97383	7.29693	2.18333e-25	1.00767e-23
ENSMUSG00000046688.10	Tifa	chr3	UP in KSHV-pos tumors	2.96216	4.42345	3.81134e-13	5.34489e-12
ENSMUSG00000090394.4	4930523C07Rik	chr1	UP in KSHV-pos tumors	2.95668	5.04043	2.78213e-19	7.52632e-18
ENSMUSG00000046718.7	Bst2	chr8	UP in KSHV-pos tumors	2.95191	5.03134	9.30856e-07	5.66185e-06
ENSMUSG00000020034.7	Tcp11l2	chr10	UP in KSHV-pos tumors	2.9491	3.87977	3.75466e-09	3.21728e-08
ENSMUSG00000025085.12	Ablim1	chr19	UP in KSHV-pos tumors	2.94208	4.48488	1.35376e-09	1.218e-08
ENSMUSG00000019194.10	Scn1b	chr7	UP in KSHV-pos tumors	2.93512	4.52709	9.09654e-14	1.36405e-12
ENSMUSG00000023885.8	Thbs2	chr17	UP in KSHV-pos tumors	2.92189	9.88229	5.66911e-34	5.56999e-32
ENSMUSG00000031824.10	6430548M08Rik	chr8	UP in KSHV-pos tumors	2.91656	5.06942	2.00379e-15	3.57357e-14
ENSMUSG00000025150.6	Cbr2	chr11	UP in KSHV-pos tumors	2.91429	3.81811	1.05888e-05	5.43175e-05
ENSMUSG00000026832.8	Cytip	chr2	UP in KSHV-pos tumors	2.91426	4.45925	5.70543e-08	4.1533e-07
ENSMUSG00000051331.10	Cacna1c	chr6	UP in KSHV-pos tumors	2.91208	6.54007	3.20894e-17	6.96357e-16
ENSMUSG00000025915.10	Sgk3	chr1	UP in KSHV-pos tumors	2.91202	4.68979	1.68735e-14	2.7077e-13
ENSMUSG00000027966.15	Col11a1	chr3	UP in KSHV-pos tumors	2.91187	6.4725	8.8773e-11	9.32873e-10
ENSMUSG00000050022.12	Amz1	chr5	UP in KSHV-pos tumors	2.90081	2.62035	6.15636e-05	0.000274406
ENSMUSG00000037370.9	Enpp1	chr10	UP in KSHV-pos tumors	2.89801	5.99927	1.55458e-15	2.81635e-14
ENSMUSG00000071369.6	Map3k5	chr10	UP in KSHV-pos tumors	2.89631	4.12764	1.111e-13	1.65206e-12
ENSMUSG00000040033.11	Stat2	chr10	UP in KSHV-pos tumors	2.88994	5.34329	9.6421e-11	1.00795e-09
ENSMUSG00000037548.10	H2-DMb2	chr17	UP in KSHV-pos tumors	2.8898	3.90566	4.60691e-06	2.52152e-05
ENSMUSG00000073490.6	AI607873	chr1	UP in KSHV-pos tumors	2.88265	3.68901	1.70112e-07	1.14999e-06
ENSMUSG00000005142.9	Man2b1	chr8	UP in KSHV-pos tumors	2.88169	7.00175	2.76229e-34	2.78227e-32
ENSMUSG00000078190.6	Dnm3os	chr1	UP in KSHV-pos tumors	2.88114	6.12869	1.23241e-15	2.26602e-14
ENSMUSG00000038074.12	Fkbp14	chr6	UP in KSHV-pos tumors	2.86993	5.63133	3.48092e-26	1.71003e-24
ENSMUSG00000041132.8	N4bp2l1	chr5	UP in KSHV-pos tumors	2.86817	2.7261	8.76328e-05	0.000378898
ENSMUSG00000031662.7	Snx20	chr8	UP in KSHV-pos tumors	2.86816	2.63613	7.84358e-05	0.000342649
ENSMUSG00000074676.2	Foxs1	chr2	UP in KSHV-pos tumors	2.86796	2.43491	9.81602e-05	0.000420781
ENSMUSG00000038213.7	Tapbpl	chr6	UP in KSHV-pos tumors	2.86614	4.25087	1.7582e-08	1.36887e-07
ENSMUSG00000035109.10	Shc4	chr2	UP in KSHV-pos tumors	2.86015	4.53535	5.47714e-19	1.44034e-17
ENSMUSG00000064368.1	mt-Nd6	chrM	UP in KSHV-pos tumors	2.85944	4.51376	3.90519e-11	4.29839e-10
ENSMUSG00000021703.8	Serinc5	chr13	UP in KSHV-pos tumors	2.85814	5.14654	1.89638e-23	7.4989e-22
ENSMUSG00000054520.11	Sh3bp2	chr5	UP in KSHV-pos tumors	2.85792	5.26532	9.5371e-26	4.49225e-24
ENSMUSG00000029765.11	Plxna4	chr6	UP in KSHV-pos tumors	2.85788	4.93021	1.39955e-16	2.83718e-15
ENSMUSG00000022906.11	Parp9	chr16	UP in KSHV-pos tumors	2.85556	5.73232	2.49704e-11	2.82816e-10
ENSMUSG00000006800.9	Sulf2	chr2	UP in KSHV-pos tumors	2.85228	7.03785	1.77285e-14	2.84206e-13
ENSMUSG00000022885.11	St6gal1	chr16	UP in KSHV-pos tumors	2.84995	5.78723	1.81042e-27	1.03181e-25
ENSMUSG00000076258.1	Gm23935	chr16	UP in KSHV-pos tumors	2.83685	7.66778	2.08627e-09	1.82577e-08
ENSMUSG00000039601.11	Rcan2	chr17	UP in KSHV-pos tumors	2.83638	4.41784	1.64312e-08	1.28678e-07
ENSMUSG00000096780.3	Tmem181b-ps	chr17	UP in KSHV-pos tumors	2.83477	2.4878	0.000100751	0.000430503
ENSMUSG00000037580.9	Gch1	chr14	UP in KSHV-pos tumors	2.83476	3.12112	0.000103086	0.000439544
ENSMUSG00000028337.10	Coro2a	chr4	UP in KSHV-pos tumors	2.83456	2.80865	0.00138004	0.00468049
ENSMUSG00000038065.9	Mturn	chr6	UP in KSHV-pos tumors	2.83356	3.37709	2.97566e-06	1.67918e-05
ENSMUSG00000038517.11	Tbkbp1	chr11	UP in KSHV-pos tumors	2.82464	3.32679	5.29229e-07	3.33948e-06
ENSMUSG00000022231.9	Sema5a	chr15	UP in KSHV-pos tumors	2.82331	7.53033	2.52294e-15	4.4401e-14
ENSMUSG00000029759.5	Pon3	chr6	UP in KSHV-pos tumors	2.82255	4.62084	2.86695e-13	4.05961e-12
ENSMUSG00000053846.4	Lipg	chr18	UP in KSHV-pos tumors	2.81667	4.12825	9.09217e-06	4.71386e-05
ENSMUSG00000034612.7	Chst11	chr10	UP in KSHV-pos tumors	2.81041	7.45758	9.14039e-35	9.50541e-33
ENSMUSG00000043004.9	Gng2	chr14	UP in KSHV-pos tumors	2.80857	4.84164	1.68493e-16	3.37725e-15
ENSMUSG00000038967.9	Pdk2	chr11	UP in KSHV-pos tumors	2.80667	3.20636	5.43988e-07	3.42991e-06
ENSMUSG00000043391.9	2510009E07Rik	chr16	UP in KSHV-pos tumors	2.80286	5.02675	7.09344e-18	1.67061e-16
ENSMUSG00000027692.12	Tnik	chr3	UP in KSHV-pos tumors	2.79879	4.2922	6.78076e-12	8.23304e-11
ENSMUSG00000037946.7	Fgd3	chr13	UP in KSHV-pos tumors	2.79729	3.73391	3.01036e-08	2.27625e-07
ENSMUSG00000071656.6	Lrrn4cl	chr19	UP in KSHV-pos tumors	2.79698	3.73402	5.01038e-06	2.72004e-05
ENSMUSG00000064337.1	mt-Rnr1	chrM	UP in KSHV-pos tumors	2.79227	10.6587	6.43072e-21	2.03533e-19
ENSMUSG00000040584.8	Abcb1a	chr5	UP in KSHV-pos tumors	2.78936	2.71131	0.000202976	0.000817365
ENSMUSG00000073411.7	H2-D1	chr17	UP in KSHV-pos tumors	2.78229	9.50433	2.69836e-11	3.0497e-10
ENSMUSG00000059895.8	Ptp4a3	chr15	UP in KSHV-pos tumors	2.77993	4.04767	1.61058e-11	1.85832e-10
ENSMUSG00000052085.6	Dock8	chr19	UP in KSHV-pos tumors	2.7751	5.77078	2.63192e-25	1.18733e-23
ENSMUSG00000045827.6	Serpinb9	chr13	UP in KSHV-pos tumors	2.77305	4.92728	2.33387e-08	1.78666e-07
ENSMUSG00000034839.5	Larp6	chr9	UP in KSHV-pos tumors	2.76562	2.39895	0.000176432	0.000719153
ENSMUSG00000046879.6	Irgm1	chr11	UP in KSHV-pos tumors	2.75833	6.13862	3.98563e-05	0.000183789
ENSMUSG00000021260.7	Hhipl1	chr12	UP in KSHV-pos tumors	2.75814	3.5755	9.90745e-08	6.95911e-07
ENSMUSG00000049502.12	Dtx3l	chr16	UP in KSHV-pos tumors	2.7561	5.42892	8.68109e-09	7.04651e-08
ENSMUSG00000001240.9	Ramp2	chr11	UP in KSHV-pos tumors	2.75479	3.45765	1.84861e-07	1.24289e-06
ENSMUSG00000026104.10	Stat1	chr1	UP in KSHV-pos tumors	2.7531	5.35067	5.30723e-07	3.34759e-06
ENSMUSG00000053062.11	Jam2	chr16	UP in KSHV-pos tumors	2.75108	3.79742	2.09123e-07	1.39256e-06
ENSMUSG00000030761.11	Myo7a	chr7	UP in KSHV-pos tumors	2.74464	4.88119	8.18352e-22	2.79444e-20
ENSMUSG00000021190.10	Lgmn	chr12	UP in KSHV-pos tumors	2.7421	8.47097	1.14669e-32	1.00351e-30
ENSMUSG00000026193.11	Fn1	chr1	UP in KSHV-pos tumors	2.741	12.417	6.16966e-21	1.95658e-19
ENSMUSG00000079057.3	Cyp4v3	chr8	UP in KSHV-pos tumors	2.73819	3.74758	7.49543e-09	6.14641e-08
ENSMUSG00000072941.4	Sod3	chr5	UP in KSHV-pos tumors	2.7381	4.67411	8.56942e-09	6.96646e-08
ENSMUSG00000021583.6	Erap1	chr13	UP in KSHV-pos tumors	2.73525	5.70464	3.65318e-13	5.13659e-12
ENSMUSG00000053158.9	Fes	chr7	UP in KSHV-pos tumors	2.72957	4.9974	1.2325e-16	2.52734e-15
ENSMUSG00000064367.1	mt-Nd5	chrM	UP in KSHV-pos tumors	2.72317	7.24774	6.67125e-23	2.51981e-21
ENSMUSG00000018593.8	Sparc	chr11	UP in KSHV-pos tumors	2.72164	11.0901	1.89031e-19	5.14853e-18
ENSMUSG00000022108.7	Itm2b	chr14	UP in KSHV-pos tumors	2.71228	9.32905	1.71194e-28	1.07517e-26
ENSMUSG00000035954.9	Dock4	chr12	UP in KSHV-pos tumors	2.70342	4.94356	3.09393e-11	3.45532e-10
ENSMUSG00000031930.10	Wwp2	chr8	UP in KSHV-pos tumors	2.6935	7.64911	3.08365e-18	7.56273e-17
ENSMUSG00000016356.13	Col20a1	chr2	UP in KSHV-pos tumors	2.69293	2.5543	0.00277872	0.00869843
ENSMUSG00000030329.7	Pianp	chr6	UP in KSHV-pos tumors	2.69218	3.20501	1.9995e-06	1.15854e-05
ENSMUSG00000035279.7	Ssc5d	chr7	UP in KSHV-pos tumors	2.69134	3.60126	5.22966e-09	4.39879e-08
ENSMUSG00000068747.10	Sort1	chr3	UP in KSHV-pos tumors	2.68949	4.17296	9.73183e-08	6.84476e-07
ENSMUSG00000027293.9	Ehd4	chr2	UP in KSHV-pos tumors	2.68933	6.56114	1.07361e-26	5.54642e-25
ENSMUSG00000022817.10	Itgb5	chr16	UP in KSHV-pos tumors	2.68567	7.84067	2.11292e-24	8.92836e-23
ENSMUSG00000085148.1	Mir22hg	chr11	UP in KSHV-pos tumors	2.67275	4.58856	2.31246e-10	2.30312e-09
ENSMUSG00000029816.8	Gpnmb	chr6	UP in KSHV-pos tumors	2.66959	6.3946	1.77296e-09	1.56527e-08
ENSMUSG00000064351.1	mt-Co1	chrM	UP in KSHV-pos tumors	2.66934	12.5999	1.06995e-33	1.03225e-31
ENSMUSG00000069920.6	B3gnt9	chr8	UP in KSHV-pos tumors	2.66818	5.29017	3.21968e-21	1.04168e-19
ENSMUSG00000020407.9	Upp1	chr11	UP in KSHV-pos tumors	2.66414	5.69621	1.49978e-06	8.85653e-06
ENSMUSG00000026042.12	Col5a2	chr1	UP in KSHV-pos tumors	2.66413	10.1817	7.82568e-18	1.83228e-16
ENSMUSG00000039745.7	Htatip2	chr7	UP in KSHV-pos tumors	2.65521	2.4534	0.00204517	0.00665043
ENSMUSG00000039911.9	Spsb1	chr4	UP in KSHV-pos tumors	2.64901	5.97326	2.577e-19	6.98319e-18
ENSMUSG00000020846.6	Fam101b	chr11	UP in KSHV-pos tumors	2.64227	6.10322	9.76589e-19	2.51448e-17
ENSMUSG00000022788.12	Fgd4	chr16	UP in KSHV-pos tumors	2.64154	4.80262	2.49466e-12	3.20384e-11
ENSMUSG00000025931.11	Paqr8	chr1	UP in KSHV-pos tumors	2.6393	2.7247	7.85498e-05	0.000342866
ENSMUSG00000047735.12	Samd9l	chr6	UP in KSHV-pos tumors	2.63056	6.12956	1.2316e-11	1.4503e-10
ENSMUSG00000042675.11	Ypel3	chr7	UP in KSHV-pos tumors	2.62929	3.8914	3.08073e-10	3.00074e-09
ENSMUSG00000029669.10	Tspan12	chr6	UP in KSHV-pos tumors	2.62903	4.59928	1.34326e-09	1.20991e-08
ENSMUSG00000002885.10	Cd97	chr8	UP in KSHV-pos tumors	2.62512	4.92838	8.50723e-11	8.96337e-10
ENSMUSG00000039031.11	Arhgap18	chr10	UP in KSHV-pos tumors	2.62479	5.11892	6.39346e-15	1.0858e-13
ENSMUSG00000037926.11	Ssh2	chr11	UP in KSHV-pos tumors	2.6234	5.6906	2.36223e-27	1.33208e-25
ENSMUSG00000061878.11	Sphk1	chr11	UP in KSHV-pos tumors	2.62198	5.29979	2.91568e-11	3.27223e-10
ENSMUSG00000047497.9	Adamts12	chr15	UP in KSHV-pos tumors	2.62067	6.07559	8.49487e-20	2.39516e-18
ENSMUSG00000071657.8	Bscl2	chr19	UP in KSHV-pos tumors	2.62038	3.80924	1.25238e-08	9.96363e-08
ENSMUSG00000042289.7	Hsd3b7	chr7	UP in KSHV-pos tumors	2.61924	4.98811	9.0224e-21	2.81116e-19
ENSMUSG00000040717.5	Il17rd	chr14	UP in KSHV-pos tumors	2.61664	3.02305	0.00317514	0.00980712
ENSMUSG00000005951.9	Shpk	chr11	UP in KSHV-pos tumors	2.61645	2.63426	0.00259982	0.00822198
ENSMUSG00000104235.1	RP23-349H13.2	chr3	UP in KSHV-pos tumors	2.61644	2.3237	0.00275925	0.00865102
ENSMUSG00000029167.9	Ppargc1a	chr5	UP in KSHV-pos tumors	2.61273	3.7741	6.79738e-06	3.59749e-05
ENSMUSG00000071203.6	Naip5	chr13	UP in KSHV-pos tumors	2.61026	3.44086	1.87006e-06	1.09104e-05
ENSMUSG00000032440.8	Tgfbr2	chr9	UP in KSHV-pos tumors	2.60839	8.20742	3.55064e-14	5.5694e-13
ENSMUSG00000035547.10	Capn5	chr7	UP in KSHV-pos tumors	2.60733	4.0811	1.09988e-10	1.14306e-09
ENSMUSG00000053965.6	Pde5a	chr3	UP in KSHV-pos tumors	2.60626	3.16463	0.000349347	0.00134912
ENSMUSG00000038375.11	Trp53inp2	chr2	UP in KSHV-pos tumors	2.60434	5.30632	1.16737e-21	3.94419e-20
ENSMUSG00000038648.5	Creb3l2	chr6	UP in KSHV-pos tumors	2.59552	6.39986	1.50568e-29	1.01744e-27
ENSMUSG00000043079.13	Synpo	chr18	UP in KSHV-pos tumors	2.5911	6.67973	1.71134e-23	6.78394e-22
ENSMUSG00000020642.8	Rnf144a	chr12	UP in KSHV-pos tumors	2.58875	3.64047	2.04007e-05	9.95261e-05
ENSMUSG00000025921.7	Rdh10	chr1	UP in KSHV-pos tumors	2.57696	5.02716	7.38636e-09	6.06317e-08
ENSMUSG00000044285.7	Gm1821	chr14	UP in KSHV-pos tumors	2.57346	6.16565	2.27757e-21	7.47443e-20
ENSMUSG00000034459.8	Ifit1	chr19	UP in KSHV-pos tumors	2.5731	5.15169	4.82295e-05	0.000219119
ENSMUSG00000035273.10	Hpse	chr5	UP in KSHV-pos tumors	2.57076	3.80308	1.8201e-05	8.96163e-05
ENSMUSG00000005583.12	Mef2c	chr13	UP in KSHV-pos tumors	2.56923	6.47468	7.88695e-30	5.5157e-28
ENSMUSG00000030103.7	Bhlhe40	chr6	UP in KSHV-pos tumors	2.56888	5.8931	7.36567e-19	1.92119e-17
ENSMUSG00000036295.4	Lrrn3	chr12	UP in KSHV-pos tumors	2.56816	2.83826	0.000124335	0.000520173
ENSMUSG00000022562.9	Oplah	chr15	UP in KSHV-pos tumors	2.56796	3.03976	6.66439e-06	3.53402e-05
ENSMUSG00000022952.12	Runx1	chr16	UP in KSHV-pos tumors	2.56459	6.84818	7.7814e-28	4.5648e-26
ENSMUSG00000054263.7	Lifr	chr15	UP in KSHV-pos tumors	2.56124	6.55339	1.53133e-19	4.20657e-18
ENSMUSG00000035131.10	Brinp3	chr1	UP in KSHV-pos tumors	2.56018	5.47621	5.62831e-11	6.05762e-10
ENSMUSG00000035314.8	Gdpd5	chr7	UP in KSHV-pos tumors	2.5575	3.90334	2.20242e-10	2.1998e-09
ENSMUSG00000020363.6	Gfpt2	chr11	UP in KSHV-pos tumors	2.54715	3.7319	7.8874e-10	7.31846e-09
ENSMUSG00000078350.7	Smim1	chr4	UP in KSHV-pos tumors	2.54618	2.90428	8.52071e-06	4.43049e-05
ENSMUSG00000063727.3	Tnfrsf11b	chr15	UP in KSHV-pos tumors	2.54527	6.32655	2.561e-12	3.27591e-11
ENSMUSG00000052331.10	Ankrd44	chr1	UP in KSHV-pos tumors	2.54375	5.08899	1.2123e-14	1.99128e-13
ENSMUSG00000031557.11	Plekha2	chr8	UP in KSHV-pos tumors	2.54178	5.36352	1.58218e-15	2.86313e-14
ENSMUSG00000034488.10	Edil3	chr13	UP in KSHV-pos tumors	2.52598	5.55126	1.93247e-15	3.4576e-14
ENSMUSG00000035692.6	Isg15	chr4	UP in KSHV-pos tumors	2.52268	4.81453	8.75072e-05	0.000378458
ENSMUSG00000029771.8	Irf5	chr6	UP in KSHV-pos tumors	2.52134	4.99379	1.08931e-09	9.95739e-09
ENSMUSG00000033763.10	Mtss1l	chr8	UP in KSHV-pos tumors	2.51932	5.23742	4.55257e-17	9.70832e-16
ENSMUSG00000001119.7	Col6a1	chr10	UP in KSHV-pos tumors	2.51167	10.1961	2.26325e-18	5.65461e-17
ENSMUSG00000031827.8	Cotl1	chr8	UP in KSHV-pos tumors	2.50844	6.68937	1.21247e-20	3.66372e-19
ENSMUSG00000083563.1	Gm13340	chr2	UP in KSHV-pos tumors	2.5082	4.30599	6.88378e-12	8.34547e-11
ENSMUSG00000101249.1	Gm29216	chr1	UP in KSHV-pos tumors	2.50342	3.0984	3.45537e-06	1.93489e-05
ENSMUSG00000091055.2	Siglec15	chr18	UP in KSHV-pos tumors	2.49882	2.86056	0.000173827	0.000709621
ENSMUSG00000024521.7	Pmaip1	chr18	UP in KSHV-pos tumors	2.49854	2.48858	0.000295485	0.00115617
ENSMUSG00000060519.7	Tor3a	chr1	UP in KSHV-pos tumors	2.49063	5.72906	9.61815e-12	1.14951e-10
ENSMUSG00000031129.9	Slc9a9	chr9	UP in KSHV-pos tumors	2.48919	3.44098	9.36986e-07	5.69482e-06
ENSMUSG00000038305.10	Spats2l	chr1	UP in KSHV-pos tumors	2.47407	4.27903	2.31051e-08	1.77047e-07
ENSMUSG00000051048.12	P4ha3	chr7	UP in KSHV-pos tumors	2.47304	4.38526	4.97245e-13	6.88278e-12
ENSMUSG00000049775.12	Tmsb4x	chrX	UP in KSHV-pos tumors	2.47192	10.2774	4.21133e-21	1.35159e-19
ENSMUSG00000021253.6	Tgfb3	chr12	UP in KSHV-pos tumors	2.46259	6.13477	8.49e-19	2.20726e-17
ENSMUSG00000043313.6	Pcdhb19	chr18	UP in KSHV-pos tumors	2.45557	3.35274	2.54923e-05	0.000122197
ENSMUSG00000023031.7	Cela1	chr15	UP in KSHV-pos tumors	2.45347	4.54979	4.45913e-07	2.84287e-06
ENSMUSG00000042099.11	Kank3	chr17	UP in KSHV-pos tumors	2.44734	3.7811	4.88128e-06	2.66168e-05
ENSMUSG00000037940.11	Inpp4b	chr8	UP in KSHV-pos tumors	2.44731	3.64948	4.75646e-06	2.59893e-05
ENSMUSG00000000693.6	Loxl3	chr6	UP in KSHV-pos tumors	2.4394	7.74532	1.10046e-19	3.07035e-18
ENSMUSG00000022330.4	Osr2	chr15	UP in KSHV-pos tumors	2.43848	3.03986	0.000330111	0.00128039
ENSMUSG00000006527.10	Sfmbt1	chr14	UP in KSHV-pos tumors	2.43431	3.79538	3.06329e-09	2.64182e-08
ENSMUSG00000025969.11	Nrp2	chr1	UP in KSHV-pos tumors	2.43172	6.87427	1.73239e-18	4.36918e-17
ENSMUSG00000024678.6	Ms4a4d	chr19	UP in KSHV-pos tumors	2.43093	2.71187	0.000148258	0.000612578
ENSMUSG00000032741.8	Tpcn1	chr5	UP in KSHV-pos tumors	2.4271	5.81659	4.8019e-28	2.85883e-26
ENSMUSG00000083863.1	Gm13341	chr2	UP in KSHV-pos tumors	2.42539	3.36525	1.16143e-06	6.9638e-06
ENSMUSG00000021360.11	Gcnt2	chr13	UP in KSHV-pos tumors	2.42173	5.07738	7.20017e-17	1.50144e-15
ENSMUSG00000056069.8	Fam105a	chr15	UP in KSHV-pos tumors	2.42056	5.59458	9.60473e-16	1.79068e-14
ENSMUSG00000070942.4	Il1rl2	chr1	UP in KSHV-pos tumors	2.4199	4.50943	2.97932e-10	2.90937e-09
ENSMUSG00000059173.15	Pde1a	chr2	UP in KSHV-pos tumors	2.41906	5.69036	2.05951e-14	3.29172e-13
ENSMUSG00000024308.10	Tapbp	chr17	UP in KSHV-pos tumors	2.41229	7.60102	1.35876e-11	1.58605e-10
ENSMUSG00000038175.9	Mylip	chr13	UP in KSHV-pos tumors	2.41105	5.93672	7.79349e-22	2.66694e-20
ENSMUSG00000034771.11	Tle2	chr10	UP in KSHV-pos tumors	2.4088	3.34364	1.91628e-05	9.40235e-05
ENSMUSG00000025473.12	Adam8	chr7	UP in KSHV-pos tumors	2.40825	3.21476	7.70287e-05	0.000336869
ENSMUSG00000057530.10	Ece1	chr4	UP in KSHV-pos tumors	2.40238	6.56814	1.33707e-14	2.1828e-13
ENSMUSG00000007613.11	Tgfbr1	chr4	UP in KSHV-pos tumors	2.40169	7.08059	2.34571e-23	9.14026e-22
ENSMUSG00000003420.7	Fcgrt	chr7	UP in KSHV-pos tumors	2.39937	6.15448	1.77167e-21	5.83811e-20
ENSMUSG00000028015.3	Ctso	chr3	UP in KSHV-pos tumors	2.39143	5.15274	5.9043e-17	1.23766e-15
ENSMUSG00000051439.6	Cd14	chr18	UP in KSHV-pos tumors	2.38996	5.02882	9.80272e-15	1.62983e-13
ENSMUSG00000039377.7	Hlx	chr1	UP in KSHV-pos tumors	2.38767	4.48647	1.42657e-09	1.27992e-08
ENSMUSG00000037605.12	Lphn3	chr5	UP in KSHV-pos tumors	2.38263	3.58178	4.25938e-06	2.34171e-05
ENSMUSG00000041347.5	Bdkrb1	chr12	UP in KSHV-pos tumors	2.3825	2.69626	0.000186743	0.00075637
ENSMUSG00000029470.11	P2rx4	chr5	UP in KSHV-pos tumors	2.37881	5.55446	5.11848e-22	1.79371e-20
ENSMUSG00000031712.8	Il15	chr8	UP in KSHV-pos tumors	2.37511	2.91691	0.000435691	0.00164604
ENSMUSG00000042035.7	Igsf3	chr3	UP in KSHV-pos tumors	2.37082	4.78434	4.0106e-11	4.40836e-10
ENSMUSG00000064345.1	mt-Nd2	chrM	UP in KSHV-pos tumors	2.36923	7.77213	6.46403e-19	1.69153e-17
ENSMUSG00000062866.11	Phactr2	chr10	UP in KSHV-pos tumors	2.36817	3.98157	1.05185e-08	8.4438e-08
ENSMUSG00000066877.7	Nck2	chr1	UP in KSHV-pos tumors	2.36776	5.72355	5.36321e-15	9.16669e-14
ENSMUSG00000097006.3	9530082P21Rik	chr17	UP in KSHV-pos tumors	2.36711	3.85573	3.48455e-06	1.94986e-05
ENSMUSG00000031639.7	Tlr3	chr8	UP in KSHV-pos tumors	2.35892	3.80263	4.74607e-08	3.49463e-07
ENSMUSG00000044471.7	Lincpint	chr6	UP in KSHV-pos tumors	2.34123	3.2272	5.43143e-05	0.000244751
ENSMUSG00000054509.7	Parp4	chr14	UP in KSHV-pos tumors	2.34051	3.85006	8.62716e-08	6.11075e-07
ENSMUSG00000046402.10	Rbp1	chr9	UP in KSHV-pos tumors	2.33924	6.29567	9.74496e-12	1.16293e-10
ENSMUSG00000019846.7	Lama4	chr10	UP in KSHV-pos tumors	2.33525	7.41458	1.35926e-21	4.53511e-20
ENSMUSG00000035158.11	Mitf	chr6	UP in KSHV-pos tumors	2.33467	4.82975	1.39507e-11	1.6237e-10
ENSMUSG00000024349.9	Tmem173	chr18	UP in KSHV-pos tumors	2.33392	5.31354	3.02114e-12	3.82782e-11
ENSMUSG00000033107.5	Rnf125	chr18	UP in KSHV-pos tumors	2.33351	2.91621	0.000111716	0.000472691
ENSMUSG00000028028.7	Alpk1	chr3	UP in KSHV-pos tumors	2.32895	4.36349	3.11788e-12	3.93793e-11
ENSMUSG00000061740.7	Cyp2d22	chr15	UP in KSHV-pos tumors	2.32818	3.40224	2.79549e-05	0.000132927
ENSMUSG00000011263.11	Exoc3l2	chr7	UP in KSHV-pos tumors	2.32444	3.32454	3.89342e-06	2.15828e-05
ENSMUSG00000030966.8	Trim21	chr7	UP in KSHV-pos tumors	2.32099	3.82386	1.79039e-05	8.83336e-05
ENSMUSG00000020682.13	Mmp28	chr11	UP in KSHV-pos tumors	2.30808	2.76864	9.89392e-05	0.00042344
ENSMUSG00000027583.9	Zbtb46	chr2	UP in KSHV-pos tumors	2.30803	2.69702	0.00010241	0.000437008
ENSMUSG00000031538.5	Plat	chr8	UP in KSHV-pos tumors	2.30102	6.61464	3.38889e-12	4.26006e-11
ENSMUSG00000022469.12	Rapgef3	chr15	UP in KSHV-pos tumors	2.29688	4.39543	1.02914e-10	1.07443e-09
ENSMUSG00000008090.10	Fgfrl1	chr5	UP in KSHV-pos tumors	2.29043	6.66427	1.03372e-11	1.22812e-10
ENSMUSG00000020524.12	Gria1	chr11	UP in KSHV-pos tumors	2.28414	4.79	1.82535e-09	1.60797e-08
ENSMUSG00000020614.9	Fam20a	chr11	UP in KSHV-pos tumors	2.28385	3.77637	1.54232e-07	1.05063e-06
ENSMUSG00000028076.8	Cd1d1	chr3	UP in KSHV-pos tumors	2.28192	3.49016	0.000150474	0.000621094
ENSMUSG00000031897.8	Psmb10	chr8	UP in KSHV-pos tumors	2.27994	5.64471	1.6104e-07	1.09236e-06
ENSMUSG00000097993.3	Ptprv	chr1	UP in KSHV-pos tumors	2.27851	3.57522	2.97479e-05	0.000140825
ENSMUSG00000025648.13	Pfkfb4	chr9	UP in KSHV-pos tumors	2.27623	4.13298	6.78008e-09	5.61443e-08
ENSMUSG00000064341.1	mt-Nd1	chrM	UP in KSHV-pos tumors	2.27451	10.0769	2.99308e-24	1.24182e-22
ENSMUSG00000017132.13	Cyth1	chr11	UP in KSHV-pos tumors	2.27343	4.92945	6.8857e-17	1.43774e-15
ENSMUSG00000015533.8	Itga2	chr13	UP in KSHV-pos tumors	2.27298	2.53667	0.00247991	0.00788167
ENSMUSG00000031785.11	Gpr56	chr8	UP in KSHV-pos tumors	2.26881	3.78973	6.48148e-06	3.45198e-05
ENSMUSG00000045193.9	Cirbp	chr10	UP in KSHV-pos tumors	2.26487	5.5544	5.0345e-12	6.21167e-11
ENSMUSG00000075028.7	Prdm11	chr2	UP in KSHV-pos tumors	2.26475	3.11922	3.26993e-05	0.000152944
ENSMUSG00000002265.11	Peg3	chr7	UP in KSHV-pos tumors	2.26081	6.41846	7.72086e-09	6.31832e-08
ENSMUSG00000042613.5	Pbxip1	chr3	UP in KSHV-pos tumors	2.26066	5.84731	3.98058e-18	9.62976e-17
ENSMUSG00000030720.12	Cln3	chr7	UP in KSHV-pos tumors	2.26009	3.67002	1.5717e-06	9.25058e-06
ENSMUSG00000022094.11	Slc39a14	chr14	UP in KSHV-pos tumors	2.25974	7.62897	5.60346e-18	1.33939e-16
ENSMUSG00000050549.7	5730508B09Rik	chr3	UP in KSHV-pos tumors	2.25535	2.76934	0.000158051	0.00065019
ENSMUSG00000031442.16	Mcf2l	chr8	UP in KSHV-pos tumors	2.25526	2.95292	0.000193655	0.000782583
ENSMUSG00000036995.7	Asap3	chr4	UP in KSHV-pos tumors	2.24434	3.52526	6.08941e-06	3.25616e-05
ENSMUSG00000046191.7	Pcdhb20	chr18	UP in KSHV-pos tumors	2.24005	2.69407	0.000989405	0.00347714
ENSMUSG00000028188.9	Spata1	chr3	UP in KSHV-pos tumors	2.24004	2.68076	0.0010261	0.00358879
ENSMUSG00000064354.1	mt-Co2	chrM	UP in KSHV-pos tumors	2.24003	2.46969	0.00152362	0.00511868
ENSMUSG00000026014.11	Raph1	chr1	UP in KSHV-pos tumors	2.23032	5.45614	2.54009e-13	3.61596e-12
ENSMUSG00000046546.3	Fam43a	chr16	UP in KSHV-pos tumors	2.22936	4.90316	3.20731e-16	6.3102e-15
ENSMUSG00000020961.10	Ston2	chr12	UP in KSHV-pos tumors	2.22839	2.66605	0.000397739	0.00151373
ENSMUSG00000046719.7	Nxph3	chr11	UP in KSHV-pos tumors	2.22822	2.79486	0.000196292	0.000792384
ENSMUSG00000042312.9	S100a13	chr3	UP in KSHV-pos tumors	2.21985	4.10263	1.59693e-07	1.08368e-06
ENSMUSG00000026072.8	Il1r1	chr1	UP in KSHV-pos tumors	2.21896	7.03033	2.2992e-11	2.61332e-10
ENSMUSG00000038463.8	Olfml2b	chr1	UP in KSHV-pos tumors	2.21784	5.9232	4.51052e-12	5.5867e-11
ENSMUSG00000044674.5	Fzd1	chr5	UP in KSHV-pos tumors	2.21769	6.68577	4.8955e-16	9.37817e-15
ENSMUSG00000021127.6	Zfp36l1	chr12	UP in KSHV-pos tumors	2.2128	6.58196	2.06999e-18	5.18793e-17
ENSMUSG00000056724.10	Nbeal2	chr9	UP in KSHV-pos tumors	2.2122	3.39398	3.79406e-06	2.10686e-05
ENSMUSG00000068245.10	Phf11d	chr14	UP in KSHV-pos tumors	2.20856	4.96914	1.52135e-05	7.59962e-05
ENSMUSG00000028351.5	Brinp1	chr4	UP in KSHV-pos tumors	2.20819	3.08713	0.000318464	0.00123821
ENSMUSG00000102070.1	Gm28661	chr1	UP in KSHV-pos tumors	2.20416	2.48707	0.00134221	0.00456477
ENSMUSG00000081087.1	Rps15a-ps7	chr2	UP in KSHV-pos tumors	2.20413	2.90432	0.00136043	0.00462085
ENSMUSG00000019997.7	Ctgf	chr10	UP in KSHV-pos tumors	2.20143	8.05386	1.28673e-18	3.27615e-17
ENSMUSG00000022637.10	Cblb	chr16	UP in KSHV-pos tumors	2.19919	5.87552	2.68086e-22	9.56212e-21
ENSMUSG00000024897.8	Apba1	chr19	UP in KSHV-pos tumors	2.19911	2.95474	0.000193216	0.000781205
ENSMUSG00000033540.14	Idua	chr5	UP in KSHV-pos tumors	2.1984	3.09633	6.84045e-05	0.000302123
ENSMUSG00000021411.11	Pxdc1	chr13	UP in KSHV-pos tumors	2.19801	3.22637	9.19954e-05	0.000396476
ENSMUSG00000007682.5	Dio2	chr12	UP in KSHV-pos tumors	2.19528	5.18853	0.000952993	0.00335876
ENSMUSG00000015745.5	Plekho1	chr3	UP in KSHV-pos tumors	2.19305	6.45668	3.58546e-20	1.03836e-18
ENSMUSG00000025978.10	Rftn2	chr1	UP in KSHV-pos tumors	2.19173	4.77364	4.79339e-12	5.92332e-11
ENSMUSG00000010307.5	Tmem86a	chr7	UP in KSHV-pos tumors	2.19053	4.85053	2.40273e-12	3.08826e-11
ENSMUSG00000041605.12	5730559C18Rik	chr1	UP in KSHV-pos tumors	2.18173	3.86841	1.01058e-07	7.08598e-07
ENSMUSG00000063193.6	Cd300lb	chr11	UP in KSHV-pos tumors	2.17945	3.9847	7.184e-06	3.78584e-05
ENSMUSG00000000957.8	Mmp14	chr14	UP in KSHV-pos tumors	2.1768	8.42801	4.4471e-17	9.52143e-16
ENSMUSG00000010609.11	Psen2	chr1	UP in KSHV-pos tumors	2.17577	4.36696	5.86122e-10	5.51512e-09
ENSMUSG00000020758.11	Itgb4	chr11	UP in KSHV-pos tumors	2.17528	2.73928	0.00294702	0.00917231
ENSMUSG00000034463.3	Scara3	chr14	UP in KSHV-pos tumors	2.17498	6.84678	7.65124e-15	1.28984e-13
ENSMUSG00000103144.1	Pcdhga1	chr18	UP in KSHV-pos tumors	2.17251	2.92767	0.000351147	0.00135574
ENSMUSG00000021280.8	Exoc3l4	chr12	UP in KSHV-pos tumors	2.17156	4.04315	3.04656e-08	2.2982e-07
ENSMUSG00000056498.9	Tmem154	chr3	UP in KSHV-pos tumors	2.16751	2.83563	0.00176519	0.00584807
ENSMUSG00000103651.1	RP24-245M20.4	chr19	UP in KSHV-pos tumors	2.16736	2.45225	0.00178371	0.00590088
ENSMUSG00000028369.11	Svep1	chr4	UP in KSHV-pos tumors	2.16734	7.03335	8.0869e-07	4.96594e-06
ENSMUSG00000021379.1	Id4	chr13	UP in KSHV-pos tumors	2.16043	4.23582	3.63846e-06	2.0289e-05
ENSMUSG00000053646.9	Plxnb1	chr9	UP in KSHV-pos tumors	2.15949	4.89545	5.45795e-12	6.7083e-11
ENSMUSG00000036452.13	Arhgap26	chr18	UP in KSHV-pos tumors	2.15497	3.58396	1.24474e-07	8.61847e-07
ENSMUSG00000020788.11	Atp2a3	chr11	UP in KSHV-pos tumors	2.1529	3.01576	0.000399103	0.00151743
ENSMUSG00000034947.9	Tmem106a	chr11	UP in KSHV-pos tumors	2.15047	4.56415	7.28761e-09	5.99133e-08
ENSMUSG00000079662.1	Ntn3	chr17	UP in KSHV-pos tumors	2.14577	3.44559	9.98933e-06	5.14402e-05
ENSMUSG00000052477.11	C130026I21Rik	chr1	UP in KSHV-pos tumors	2.14456	3.79476	0.00104615	0.00365331
ENSMUSG00000028782.10	Bai2	chr4	UP in KSHV-pos tumors	2.14456	2.97707	0.000983659	0.00345998
ENSMUSG00000028456.13	Unc13b	chr4	UP in KSHV-pos tumors	2.14381	2.68069	0.000445375	0.00167907
ENSMUSG00000101599.1	Gm20342	chr1	UP in KSHV-pos tumors	2.14372	2.83679	0.000526054	0.00195289
ENSMUSG00000023947.7	Nfkbie	chr17	UP in KSHV-pos tumors	2.14338	4.22794	7.88243e-09	6.4341e-08
ENSMUSG00000055172.9	C1ra	chr6	UP in KSHV-pos tumors	2.14138	5.09341	1.66113e-05	8.22859e-05
ENSMUSG00000031504.5	Rab20	chr8	UP in KSHV-pos tumors	2.13802	3.21585	7.61111e-05	0.00033322
ENSMUSG00000029311.12	Hsd17b11	chr5	UP in KSHV-pos tumors	2.12802	3.6555	7.82446e-06	4.09908e-05
ENSMUSG00000025856.11	Pdgfa	chr5	UP in KSHV-pos tumors	2.11773	6.67429	1.45581e-20	4.34168e-19
ENSMUSG00000022358.6	Fbxo32	chr15	UP in KSHV-pos tumors	2.11725	3.89649	2.91838e-06	1.65093e-05
ENSMUSG00000039157.8	Fam102a	chr2	UP in KSHV-pos tumors	2.11581	4.92115	2.29493e-15	4.07014e-14
ENSMUSG00000032679.8	Cd59a	chr2	UP in KSHV-pos tumors	2.1144	2.93007	0.000633714	0.00231976
ENSMUSG00000026473.11	Glul	chr1	UP in KSHV-pos tumors	2.11291	6.33868	1.30147e-12	1.71124e-11
ENSMUSG00000031778.8	Cx3cl1	chr8	UP in KSHV-pos tumors	2.10964	4.37114	1.22097e-07	8.47588e-07
ENSMUSG00000050271.8	D8Ertd82e	chr8	UP in KSHV-pos tumors	2.10594	4.7938	9.96257e-13	1.33662e-11
ENSMUSG00000025736.10	Jmjd8	chr17	UP in KSHV-pos tumors	2.10487	3.15112	0.000181036	0.000735673
ENSMUSG00000032363.11	Adamts7	chr9	UP in KSHV-pos tumors	2.10278	5.34636	8.6424e-10	7.99584e-09
ENSMUSG00000024063.8	Lbh	chr17	UP in KSHV-pos tumors	2.10168	8.85164	7.5141e-10	6.99641e-09
ENSMUSG00000038119.10	Cdon	chr9	UP in KSHV-pos tumors	2.10106	5.38762	2.56883e-14	4.08134e-13
ENSMUSG00000045136.5	Tubb2b	chr13	UP in KSHV-pos tumors	2.09891	3.6585	0.000105687	0.000449318
ENSMUSG00000103515.1	AL591003.1	chr8	UP in KSHV-pos tumors	2.0983	3.16414	6.13914e-05	0.000273943
ENSMUSG00000031963.7	Bmper	chr9	UP in KSHV-pos tumors	2.0966	4.94216	7.97515e-06	4.16983e-05
ENSMUSG00000037824.5	Tspan14	chr14	UP in KSHV-pos tumors	2.09519	5.44596	1.21743e-14	1.99765e-13
ENSMUSG00000003545.2	Fosb	chr7	UP in KSHV-pos tumors	2.09085	2.55284	0.00267718	0.00844496
ENSMUSG00000097589.5	Dleu2	chr14	UP in KSHV-pos tumors	2.08836	4.57623	3.44636e-08	2.58517e-07
ENSMUSG00000002732.10	Fkbp7	chr2	UP in KSHV-pos tumors	2.08685	4.79981	1.7654e-12	2.29301e-11
ENSMUSG00000097392.1	D930016D06Rik	chr5	UP in KSHV-pos tumors	2.08371	2.86355	0.00238442	0.0076099
ENSMUSG00000060703.8	Cd302	chr2	UP in KSHV-pos tumors	2.08233	4.96142	6.67834e-13	9.12574e-12
ENSMUSG00000037235.9	Mxd4	chr5	UP in KSHV-pos tumors	2.08117	6.51401	6.57022e-18	1.55424e-16
ENSMUSG00000022793.12	B4galt4	chr16	UP in KSHV-pos tumors	2.08017	3.06275	0.000352462	0.00136013
ENSMUSG00000030409.11	Dmpk	chr7	UP in KSHV-pos tumors	2.07851	3.48324	0.000275682	0.00108505
ENSMUSG00000030748.8	Il4ra	chr7	UP in KSHV-pos tumors	2.07724	7.64692	3.86342e-13	5.40845e-12
ENSMUSG00000059810.14	Rgs3	chr4	UP in KSHV-pos tumors	2.07653	5.0486	1.25103e-13	1.84998e-12
ENSMUSG00000025854.11	Fam20c	chr5	UP in KSHV-pos tumors	2.07536	4.96611	3.46798e-14	5.4504e-13
ENSMUSG00000020262.11	Adarb1	chr10	UP in KSHV-pos tumors	2.06994	5.79571	1.5575e-12	2.03786e-11
ENSMUSG00000034312.9	Iqsec1	chr6	UP in KSHV-pos tumors	2.06932	6.26581	7.3058e-21	2.29867e-19
ENSMUSG00000025743.10	Sdc3	chr4	UP in KSHV-pos tumors	2.06542	6.7153	3.30437e-15	5.77093e-14
ENSMUSG00000032812.12	Arap1	chr7	UP in KSHV-pos tumors	2.06334	5.81827	2.65281e-16	5.23212e-15
ENSMUSG00000020032.10	Nuak1	chr10	UP in KSHV-pos tumors	2.06313	4.92823	2.62547e-07	1.72394e-06
ENSMUSG00000021939.7	Ctsb	chr14	UP in KSHV-pos tumors	2.0626	9.75989	2.9825e-26	1.47422e-24
ENSMUSG00000030123.11	Plxnd1	chr6	UP in KSHV-pos tumors	2.0589	6.90655	3.40031e-15	5.91913e-14
ENSMUSG00000026121.9	Sema4c	chr1	UP in KSHV-pos tumors	2.0529	5.46033	1.75057e-09	1.54806e-08
ENSMUSG00000023990.14	Tfeb	chr17	UP in KSHV-pos tumors	2.0498	3.98914	7.81312e-08	5.58603e-07
ENSMUSG00000050777.7	Tmem37	chr1	UP in KSHV-pos tumors	2.04652	4.21797	1.34503e-06	8.00473e-06
ENSMUSG00000067818.6	Myl9	chr2	UP in KSHV-pos tumors	2.0457	4.81583	1.189e-05	6.04886e-05
ENSMUSG00000016206.6	H2-M3	chr17	UP in KSHV-pos tumors	2.04081	4.66708	1.71981e-06	1.00889e-05
ENSMUSG00000024538.7	Ppic	chr18	UP in KSHV-pos tumors	2.03923	7.86029	2.60159e-16	5.14376e-15
ENSMUSG00000055322.10	Tns1	chr1	UP in KSHV-pos tumors	2.03909	6.35807	2.52273e-16	4.99401e-15
ENSMUSG00000033538.9	Casp4	chr9	UP in KSHV-pos tumors	2.03716	4.90755	2.67675e-08	2.03553e-07
ENSMUSG00000068015.6	Lrch1	chr14	UP in KSHV-pos tumors	2.03497	4.35315	8.52752e-09	6.93944e-08
ENSMUSG00000060216.11	Arrb2	chr11	UP in KSHV-pos tumors	2.02997	5.6168	6.12098e-14	9.3627e-13
ENSMUSG00000032766.8	Gng11	chr6	UP in KSHV-pos tumors	2.02787	5.31699	5.79071e-10	5.45198e-09
ENSMUSG00000028214.9	Gem	chr4	UP in KSHV-pos tumors	2.02689	4.07335	1.62238e-05	8.05748e-05
ENSMUSG00000029838.8	Ptn	chr6	UP in KSHV-pos tumors	2.02188	5.09259	3.2878e-05	0.00015369
ENSMUSG00000050295.3	Foxc1	chr13	UP in KSHV-pos tumors	2.01867	4.64966	6.14751e-08	4.45486e-07
ENSMUSG00000040690.11	Col16a1	chr4	UP in KSHV-pos tumors	2.01829	9.13659	3.64963e-14	5.71348e-13
ENSMUSG00000040659.3	Efhd2	chr4	UP in KSHV-pos tumors	2.01144	6.50739	6.06221e-12	7.40552e-11
ENSMUSG00000020092.8	Pald1	chr10	UP in KSHV-pos tumors	2.00927	5.4595	1.28848e-15	2.35829e-14
ENSMUSG00000055447.14	Cd47	chr16	UP in KSHV-pos tumors	2.00735	6.07163	4.55638e-10	4.34089e-09
ENSMUSG00000031502.9	Col4a1	chr8	UP in KSHV-pos tumors	2.00535	10.0792	1.68285e-08	1.31596e-07
ENSMUSG00000037902.14	Sirpa	chr2	UP in KSHV-pos tumors	2.00306	7.46414	1.64853e-14	2.65339e-13
ENSMUSG00000059824.6	Dbp	chr7	UP in KSHV-pos tumors	2.00257	4.03028	0.000629399	0.00230501
ENSMUSG00000054342.7	Kcnn4	chr7	UP in KSHV-pos tumors	2.00127	5.55385	7.65097e-11	8.10386e-10
ENSMUSG00000033278.9	Ptprm	chr17	UP in KSHV-pos tumors	1.99793	5.98931	6.318e-14	9.65434e-13
ENSMUSG00000071669.10	Snx29	chr16	UP in KSHV-pos tumors	1.99432	3.88166	6.24694e-08	4.52078e-07
ENSMUSG00000020057.2	Dram1	chr10	UP in KSHV-pos tumors	1.99382	5.4457	2.53503e-12	3.24528e-11
ENSMUSG00000039236.14	Isg20	chr7	UP in KSHV-pos tumors	1.99286	3.56817	0.000513767	0.00191304
ENSMUSG00000031805.13	Jak3	chr8	UP in KSHV-pos tumors	1.99268	4.89501	2.18678e-13	3.13529e-12
ENSMUSG00000043881.8	Kbtbd7	chr14	UP in KSHV-pos tumors	1.99082	3.3047	0.00167377	0.00557632
ENSMUSG00000101111.1	Gm28437	chr1	UP in KSHV-pos tumors	1.9908	2.66552	0.002038	0.00663387
ENSMUSG00000087396.3	4933407K13Rik	chrX	UP in KSHV-pos tumors	1.99055	2.76707	0.00283308	0.00885994
ENSMUSG00000031838.7	Ifi30	chr8	UP in KSHV-pos tumors	1.98858	5.77855	4.95297e-11	5.38871e-10
ENSMUSG00000067780.3	Pi15	chr1	UP in KSHV-pos tumors	1.98048	6.9563	1.09797e-06	6.60804e-06
ENSMUSG00000004151.12	Etv1	chr12	UP in KSHV-pos tumors	1.97266	5.59954	2.14341e-08	1.64795e-07
ENSMUSG00000027695.12	Pld1	chr3	UP in KSHV-pos tumors	1.97017	4.59338	3.36562e-11	3.7353e-10
ENSMUSG00000031378.10	Abcd1	chrX	UP in KSHV-pos tumors	1.96479	4.47711	3.84051e-10	3.6874e-09
ENSMUSG00000023915.4	Tnfrsf21	chr17	UP in KSHV-pos tumors	1.96373	4.82842	1.34957e-05	6.79842e-05
ENSMUSG00000094377.1	Gm24407	chr5	UP in KSHV-pos tumors	1.96347	8.24731	0.0004601	0.0017301
ENSMUSG00000073910.6	Mob3b	chr4	UP in KSHV-pos tumors	1.95814	2.88883	0.0025459	0.00807378
ENSMUSG00000037419.8	Endod1	chr9	UP in KSHV-pos tumors	1.95796	6.14591	5.00527e-18	1.20179e-16
ENSMUSG00000032425.11	Zfp949	chr9	UP in KSHV-pos tumors	1.95636	3.62324	2.12796e-05	0.000103459
ENSMUSG00000035268.10	Pkig	chr2	UP in KSHV-pos tumors	1.95373	5.78754	2.6447e-17	5.834e-16
ENSMUSG00000066406.10	Akap13	chr7	UP in KSHV-pos tumors	1.95307	7.03035	1.13506e-17	2.6043e-16
ENSMUSG00000005107.9	Slc2a9	chr5	UP in KSHV-pos tumors	1.95217	2.86423	0.000712873	0.00257074
ENSMUSG00000027947.7	Il6ra	chr3	UP in KSHV-pos tumors	1.94899	4.11145	5.01809e-07	3.17522e-06
ENSMUSG00000028756.8	Pink1	chr4	UP in KSHV-pos tumors	1.94826	5.14228	8.07479e-13	1.09406e-11
ENSMUSG00000021982.9	Cdadc1	chr14	UP in KSHV-pos tumors	1.94794	3.53204	0.000268452	0.00106024
ENSMUSG00000027221.5	Chst1	chr2	UP in KSHV-pos tumors	1.94661	3.06069	0.000656494	0.00239166
ENSMUSG00000027508.11	Pag1	chr3	UP in KSHV-pos tumors	1.94507	3.23732	0.000134566	0.000560632
ENSMUSG00000025355.6	Mmp19	chr10	UP in KSHV-pos tumors	1.94333	6.1127	9.75414e-16	1.81432e-14
ENSMUSG00000038543.9	BC028528	chr3	UP in KSHV-pos tumors	1.94235	4.67792	1.78329e-06	1.04307e-05
ENSMUSG00000089417.1	Gm22009	chr3	UP in KSHV-pos tumors	1.942	7.22182	1.36195e-11	1.58861e-10
ENSMUSG00000037447.12	Arid5a	chr1	UP in KSHV-pos tumors	1.93989	5.36045	4.35228e-18	1.04657e-16
ENSMUSG00000047747.9	Rnf150	chr8	UP in KSHV-pos tumors	1.93897	6.38825	7.40941e-15	1.25039e-13
ENSMUSG00000031808.6	Slc27a1	chr8	UP in KSHV-pos tumors	1.92671	4.95881	1.76679e-09	1.56068e-08
ENSMUSG00000032565.8	Nudt16	chr9	UP in KSHV-pos tumors	1.92482	2.76879	0.00256791	0.00813553
ENSMUSG00000037321.13	Tap1	chr17	UP in KSHV-pos tumors	1.92274	5.94802	0.000132388	0.000552134
ENSMUSG00000001123.11	Lgals9	chr11	UP in KSHV-pos tumors	1.92136	5.85349	7.50689e-10	6.99377e-09
ENSMUSG00000026475.7	Rgs16	chr1	UP in KSHV-pos tumors	1.91724	6.79199	1.68047e-09	1.49019e-08
ENSMUSG00000026113.13	Inpp4a	chr1	UP in KSHV-pos tumors	1.91665	4.25075	1.85448e-09	1.63184e-08
ENSMUSG00000026688.5	Mgst3	chr1	UP in KSHV-pos tumors	1.91408	5.45016	2.63599e-09	2.28562e-08
ENSMUSG00000041936.14	Agrn	chr4	UP in KSHV-pos tumors	1.91066	7.28482	3.19319e-11	3.55873e-10
ENSMUSG00000031740.7	Mmp2	chr8	UP in KSHV-pos tumors	1.90892	9.53879	1.33701e-13	1.97347e-12
ENSMUSG00000035545.9	Leng8	chr7	UP in KSHV-pos tumors	1.90752	5.19452	8.00219e-09	6.5252e-08
ENSMUSG00000021830.9	Txndc16	chr14	UP in KSHV-pos tumors	1.90728	5.12628	3.22786e-11	3.58987e-10
ENSMUSG00000041115.12	Iqsec2	chrX	UP in KSHV-pos tumors	1.90524	3.18394	0.000146343	0.000605759
ENSMUSG00000022216.12	Psme1	chr14	UP in KSHV-pos tumors	1.90218	6.46133	7.07699e-08	5.07559e-07
ENSMUSG00000022010.15	Tsc22d1	chr14	UP in KSHV-pos tumors	1.90013	8.5932	1.71214e-13	2.50869e-12
ENSMUSG00000040943.8	Tet2	chr3	UP in KSHV-pos tumors	1.89939	4.89618	1.22807e-12	1.62542e-11
ENSMUSG00000058571.6	Gpc6	chr14	UP in KSHV-pos tumors	1.89926	4.36383	3.18002e-06	1.79009e-05
ENSMUSG00000020100.11	Slc29a3	chr10	UP in KSHV-pos tumors	1.89908	4.59206	5.02359e-09	4.23882e-08
ENSMUSG00000023411.7	Nfatc4	chr14	UP in KSHV-pos tumors	1.89592	5.26879	9.32126e-16	1.73986e-14
ENSMUSG00000030083.9	Abtb1	chr6	UP in KSHV-pos tumors	1.89406	3.6229	3.20213e-05	0.000149948
ENSMUSG00000034858.11	Fam214a	chr9	UP in KSHV-pos tumors	1.89281	4.62395	1.17482e-08	9.37922e-08
ENSMUSG00000006205.9	Htra1	chr7	UP in KSHV-pos tumors	1.89157	4.47949	5.8038e-06	3.11906e-05
ENSMUSG00000039202.8	Abhd2	chr7	UP in KSHV-pos tumors	1.88928	7.6078	1.39667e-10	1.42231e-09
ENSMUSG00000026826.9	Nr4a2	chr2	UP in KSHV-pos tumors	1.88791	4.24811	9.05131e-08	6.39139e-07
ENSMUSG00000033060.11	Lmo7	chr14	UP in KSHV-pos tumors	1.88733	5.44524	2.36802e-11	2.68773e-10
ENSMUSG00000035373.2	Ccl7	chr11	UP in KSHV-pos tumors	1.88702	6.29739	4.73785e-07	3.01098e-06
ENSMUSG00000085795.3	Zfp703	chr8	UP in KSHV-pos tumors	1.88267	3.76909	5.19976e-06	2.81679e-05
ENSMUSG00000039637.10	Coro7	chr16	UP in KSHV-pos tumors	1.88236	4.50085	2.59251e-10	2.56979e-09
ENSMUSG00000032238.13	Rora	chr9	UP in KSHV-pos tumors	1.87436	4.33763	1.48422e-05	7.42805e-05
ENSMUSG00000006519.10	Cyba	chr8	UP in KSHV-pos tumors	1.87375	6.50286	8.50548e-12	1.02187e-10
ENSMUSG00000026923.11	Notch1	chr2	UP in KSHV-pos tumors	1.87248	5.35331	4.707e-13	6.53229e-12
ENSMUSG00000034708.7	Grn	chr11	UP in KSHV-pos tumors	1.87143	8.24793	1.14643e-20	3.48318e-19
ENSMUSG00000060675.9	Pla2g16	chr19	UP in KSHV-pos tumors	1.87012	5.66477	2.76286e-10	2.72208e-09
ENSMUSG00000055493.4	Epm2a	chr10	UP in KSHV-pos tumors	1.86948	2.69626	0.00146448	0.00494073
ENSMUSG00000029661.12	Col1a2	chr6	UP in KSHV-pos tumors	1.8683	12.4194	8.05791e-09	6.5673e-08
ENSMUSG00000027506.11	Tpd52	chr3	UP in KSHV-pos tumors	1.86072	4.97982	4.81844e-12	5.94968e-11
ENSMUSG00000021488.7	Nsd1	chr13	UP in KSHV-pos tumors	1.8601	6.19158	1.20918e-09	1.09779e-08
ENSMUSG00000033446.7	Lpar6	chr14	UP in KSHV-pos tumors	1.85787	4.38135	1.95237e-07	1.3088e-06
ENSMUSG00000032841.11	Prr5l	chr2	UP in KSHV-pos tumors	1.85318	3.73902	1.03309e-06	6.24574e-06
ENSMUSG00000021285.10	Ppp1r13b	chr12	UP in KSHV-pos tumors	1.85286	4.02396	3.33591e-07	2.15936e-06
ENSMUSG00000029098.12	Acox3	chr5	UP in KSHV-pos tumors	1.85285	4.79971	7.2684e-12	8.7918e-11
ENSMUSG00000063415.8	Cyp26b1	chr6	UP in KSHV-pos tumors	1.85216	4.86391	7.21247e-08	5.17045e-07
ENSMUSG00000079197.6	Psme2	chr14	UP in KSHV-pos tumors	1.85202	6.86626	2.73115e-08	2.07394e-07
ENSMUSG00000031503.9	Col4a2	chr8	UP in KSHV-pos tumors	1.84447	9.43315	1.75775e-07	1.18578e-06
ENSMUSG00000029163.7	Emilin1	chr5	UP in KSHV-pos tumors	1.84426	7.01009	2.32308e-15	4.10641e-14
ENSMUSG00000032000.13	Birc3	chr9	UP in KSHV-pos tumors	1.84194	6.80195	4.68393e-06	2.56193e-05
ENSMUSG00000029070.5	Mxra8	chr4	UP in KSHV-pos tumors	1.83799	7.1632	3.90984e-16	7.60828e-15
ENSMUSG00000073889.6	Il11ra1	chr4	UP in KSHV-pos tumors	1.83616	5.47232	5.22704e-09	4.39879e-08
ENSMUSG00000063558.4	Aox1	chr1	UP in KSHV-pos tumors	1.83449	3.36248	0.000472207	0.0017723
ENSMUSG00000062210.9	Tnfaip8	chr18	UP in KSHV-pos tumors	1.83245	5.57121	1.23795e-12	1.63579e-11
ENSMUSG00000021822.2	Plau	chr14	UP in KSHV-pos tumors	1.83149	6.48385	6.6926e-11	7.15024e-10
ENSMUSG00000037266.14	Rsrp1	chr4	UP in KSHV-pos tumors	1.83119	6.51071	1.25479e-07	8.68432e-07
ENSMUSG00000032911.5	Cspg4	chr9	UP in KSHV-pos tumors	1.8304	8.08961	2.59756e-18	6.43963e-17
ENSMUSG00000095123.1	Gm21781	chr10	UP in KSHV-pos tumors	1.83023	3.10696	0.000861887	0.003066
ENSMUSG00000031565.13	Fgfr1	chr8	UP in KSHV-pos tumors	1.82982	7.37952	8.26881e-14	1.24577e-12
ENSMUSG00000038507.6	Parp12	chr6	UP in KSHV-pos tumors	1.82902	5.32078	5.71926e-11	6.14725e-10
ENSMUSG00000064358.1	mt-Co3	chrM	UP in KSHV-pos tumors	1.82868	3.50002	9.59304e-05	0.000412105
ENSMUSG00000024299.12	Adamts10	chr17	UP in KSHV-pos tumors	1.82771	4.75001	1.34904e-07	9.29645e-07
ENSMUSG00000044712.11	Slc38a6	chr12	UP in KSHV-pos tumors	1.8177	4.12401	1.40233e-07	9.65116e-07
ENSMUSG00000032656.10	March3	chr18	UP in KSHV-pos tumors	1.8112	2.75444	0.00229936	0.00738554
ENSMUSG00000054737.7	Zfp182	chrX	UP in KSHV-pos tumors	1.81117	3.08495	0.00235323	0.00752986
ENSMUSG00000060802.8	B2m	chr2	UP in KSHV-pos tumors	1.80559	9.06768	4.82294e-07	3.06384e-06
ENSMUSG00000091387.1	Gcnt4	chr13	UP in KSHV-pos tumors	1.80539	5.52783	9.37482e-11	9.81293e-10
ENSMUSG00000041836.9	Ptpre	chr7	UP in KSHV-pos tumors	1.80433	5.0421	2.525e-10	2.507e-09
ENSMUSG00000048249.10	Crebrf	chr17	UP in KSHV-pos tumors	1.80102	5.64266	1.80484e-11	2.07053e-10
ENSMUSG00000023032.8	Slc4a8	chr15	UP in KSHV-pos tumors	1.79983	5.63507	1.60262e-12	2.09347e-11
ENSMUSG00000044807.9	Zfp354c	chr11	UP in KSHV-pos tumors	1.79943	4.52862	8.55911e-09	6.96161e-08
ENSMUSG00000042599.8	Kdm7a	chr6	UP in KSHV-pos tumors	1.79657	6.41002	1.27378e-10	1.31018e-09
ENSMUSG00000036334.8	Igsf10	chr3	UP in KSHV-pos tumors	1.79347	6.5269	2.15928e-09	1.88452e-08
ENSMUSG00000027204.9	Fbn1	chr2	UP in KSHV-pos tumors	1.79284	8.76138	2.15009e-06	1.2413e-05
ENSMUSG00000066829.6	Zfp810	chr9	UP in KSHV-pos tumors	1.79233	4.36263	1.0721e-07	7.49111e-07
ENSMUSG00000032667.13	Pon2	chr6	UP in KSHV-pos tumors	1.78674	5.69364	1.28296e-14	2.09873e-13
ENSMUSG00000026773.15	Pfkfb3	chr2	UP in KSHV-pos tumors	1.78404	4.392	4.90194e-07	3.10663e-06
ENSMUSG00000022091.5	Sorbs3	chr14	UP in KSHV-pos tumors	1.78402	4.59933	1.49354e-08	1.17538e-07
ENSMUSG00000018750.10	Zbtb4	chr11	UP in KSHV-pos tumors	1.78337	5.29215	1.08877e-11	1.29065e-10
ENSMUSG00000046731.4	Kctd11	chr11	UP in KSHV-pos tumors	1.78335	4.55197	3.4746e-07	2.24249e-06
ENSMUSG00000042804.9	Gpr153	chr4	UP in KSHV-pos tumors	1.78273	6.36963	3.76138e-13	5.27945e-12
ENSMUSG00000032353.8	Tmed3	chr9	UP in KSHV-pos tumors	1.78207	7.13089	1.99211e-17	4.46204e-16
ENSMUSG00000052760.11	A630001G21Rik	chr1	UP in KSHV-pos tumors	1.78127	3.10715	0.00291576	0.00909364
ENSMUSG00000035642.12	Aamdc	chr7	UP in KSHV-pos tumors	1.78123	2.99008	0.00292385	0.00911618
ENSMUSG00000002289.11	Angptl4	chr17	UP in KSHV-pos tumors	1.78117	6.54656	1.51808e-07	1.03588e-06
ENSMUSG00000026223.11	Itm2c	chr1	UP in KSHV-pos tumors	1.78051	7.79755	3.33707e-21	1.07748e-19
ENSMUSG00000039908.10	Slc26a11	chr11	UP in KSHV-pos tumors	1.78011	3.07277	0.00119919	0.00412833
ENSMUSG00000062611.4	Rps3a2	chr14	UP in KSHV-pos tumors	1.77857	3.53388	0.000249788	0.000991661
ENSMUSG00000003746.11	Man1a	chr10	UP in KSHV-pos tumors	1.77466	6.31818	1.89678e-15	3.39787e-14
ENSMUSG00000024087.3	Cyp1b1	chr17	UP in KSHV-pos tumors	1.77056	6.50791	1.43802e-05	7.21261e-05
ENSMUSG00000001248.10	Gramd1a	chr7	UP in KSHV-pos tumors	1.7705	5.96181	2.38719e-13	3.40738e-12
ENSMUSG00000030342.8	Cd9	chr6	UP in KSHV-pos tumors	1.76909	7.77838	1.4969e-11	1.73465e-10
ENSMUSG00000021916.11	Glt8d1	chr14	UP in KSHV-pos tumors	1.76812	4.94833	7.29616e-09	5.99528e-08
ENSMUSG00000004508.5	Gab2	chr7	UP in KSHV-pos tumors	1.76661	4.99495	2.73021e-11	3.07918e-10
ENSMUSG00000067071.4	Hes6	chr1	UP in KSHV-pos tumors	1.76196	4.07131	2.59946e-05	0.00012427
ENSMUSG00000038855.10	Itpkb	chr1	UP in KSHV-pos tumors	1.75995	5.76257	2.52265e-15	4.4401e-14
ENSMUSG00000006958.9	Chrd	chr16	UP in KSHV-pos tumors	1.7594	3.38376	0.000417231	0.00158115
ENSMUSG00000012017.3	Scarf2	chr16	UP in KSHV-pos tumors	1.75667	6.44971	3.66098e-14	5.72565e-13
ENSMUSG00000021596.12	Mctp1	chr13	UP in KSHV-pos tumors	1.75655	3.13036	0.0023295	0.00746438
ENSMUSG00000004207.10	Psap	chr10	UP in KSHV-pos tumors	1.75147	10.4798	2.34929e-18	5.84223e-17
ENSMUSG00000026269.10	Rnpepl1	chr1	UP in KSHV-pos tumors	1.75073	4.419	1.19125e-07	8.2803e-07
ENSMUSG00000020009.8	Ifngr1	chr10	UP in KSHV-pos tumors	1.75063	6.07773	4.15347e-13	5.80435e-12
ENSMUSG00000032525.10	Nktr	chr9	UP in KSHV-pos tumors	1.74766	6.32805	1.01145e-12	1.35551e-11
ENSMUSG00000020186.6	Csrp2	chr10	UP in KSHV-pos tumors	1.74415	6.65322	1.05948e-08	8.50079e-08
ENSMUSG00000020644.8	Id2	chr12	UP in KSHV-pos tumors	1.74303	5.53901	1.9383e-13	2.79656e-12
ENSMUSG00000024885.8	Aldh3b1	chr19	UP in KSHV-pos tumors	1.7396	3.36521	0.000578171	0.00213106
ENSMUSG00000057315.10	Arhgap24	chr5	UP in KSHV-pos tumors	1.73874	5.3865	6.7149e-08	4.83322e-07
ENSMUSG00000007888.11	Crlf1	chr8	UP in KSHV-pos tumors	1.73842	5.89275	7.10578e-09	5.84785e-08
ENSMUSG00000020941.7	Map3k14	chr11	UP in KSHV-pos tumors	1.73559	4.71081	1.47587e-08	1.16262e-07
ENSMUSG00000042677.7	Zc3h12a	chr4	UP in KSHV-pos tumors	1.73408	3.59026	1.53533e-05	7.66229e-05
ENSMUSG00000028047.7	Thbs3	chr3	UP in KSHV-pos tumors	1.73098	4.926	2.19238e-06	1.26344e-05
ENSMUSG00000028289.8	Epha7	chr4	UP in KSHV-pos tumors	1.72548	3.62274	0.00152597	0.00512336
ENSMUSG00000024544.8	Ldlrad4	chr18	UP in KSHV-pos tumors	1.71955	4.46653	1.43833e-07	9.87349e-07
ENSMUSG00000053477.11	Tcf4	chr18	UP in KSHV-pos tumors	1.71904	7.75402	6.86611e-14	1.04426e-12
ENSMUSG00000030020.9	Prickle2	chr6	UP in KSHV-pos tumors	1.71773	4.41861	4.75113e-05	0.000216102
ENSMUSG00000001131.7	Timp1	chrX	UP in KSHV-pos tumors	1.71585	7.15148	3.42796e-11	3.7966e-10
ENSMUSG00000021754.13	Map3k1	chr13	UP in KSHV-pos tumors	1.71507	5.02217	4.51251e-09	3.8318e-08
ENSMUSG00000041324.9	Inhba	chr13	UP in KSHV-pos tumors	1.71457	5.15278	1.27603e-06	7.61103e-06
ENSMUSG00000031788.9	Kifc3	chr8	UP in KSHV-pos tumors	1.71052	6.0042	2.91852e-14	4.61859e-13
ENSMUSG00000017057.9	Il13ra1	chrX	UP in KSHV-pos tumors	1.70944	6.78729	1.14788e-16	2.3629e-15
ENSMUSG00000001630.9	Stk38l	chr6	UP in KSHV-pos tumors	1.70892	5.61182	2.08423e-11	2.37911e-10
ENSMUSG00000027954.5	Efna1	chr3	UP in KSHV-pos tumors	1.70859	4.59338	5.22913e-08	3.82727e-07
ENSMUSG00000030255.9	Sspn	chr6	UP in KSHV-pos tumors	1.70713	5.35069	2.06815e-11	2.36244e-10
ENSMUSG00000031007.2	Atp6ap2	chrX	UP in KSHV-pos tumors	1.7069	5.96476	9.99318e-17	2.06771e-15
ENSMUSG00000039158.11	Akna	chr4	UP in KSHV-pos tumors	1.70537	4.95753	1.43731e-08	1.1338e-07
ENSMUSG00000028793.11	Rnf19b	chr4	UP in KSHV-pos tumors	1.70388	7.1088	1.03946e-15	1.92449e-14
ENSMUSG00000032202.7	Rab27a	chr9	UP in KSHV-pos tumors	1.70176	3.06031	0.00265009	0.00837103
ENSMUSG00000021066.8	Atl1	chr12	UP in KSHV-pos tumors	1.70169	2.83696	0.00211162	0.00684428
ENSMUSG00000045917.13	6330416G13Rik	chr4	UP in KSHV-pos tumors	1.70086	5.41399	1.24101e-13	1.83686e-12
ENSMUSG00000058886.8	Deaf1	chr7	UP in KSHV-pos tumors	1.6967	3.87157	1.29723e-05	6.54748e-05
ENSMUSG00000038871.5	Bpgm	chr6	UP in KSHV-pos tumors	1.69646	4.87658	1.92178e-09	1.68828e-08
ENSMUSG00000019806.9	Aig1	chr10	UP in KSHV-pos tumors	1.69587	4.01138	2.54331e-06	1.45054e-05
ENSMUSG00000030917.8	Tmem159	chr7	UP in KSHV-pos tumors	1.69512	4.47359	1.55167e-07	1.05565e-06
ENSMUSG00000096956.1	Snhg18	chr15	UP in KSHV-pos tumors	1.69376	5.44085	1.96489e-06	1.14096e-05
ENSMUSG00000032434.8	Cmtm6	chr9	UP in KSHV-pos tumors	1.69235	5.70837	4.40787e-09	3.75179e-08
ENSMUSG00000022105.6	Rb1	chr14	UP in KSHV-pos tumors	1.69083	5.31402	2.25321e-14	3.58699e-13
ENSMUSG00000042010.12	Acacb	chr5	UP in KSHV-pos tumors	1.68867	2.97828	0.00122309	0.00419863
ENSMUSG00000031714.8	Gab1	chr8	UP in KSHV-pos tumors	1.68585	4.87961	4.97925e-08	3.65792e-07
ENSMUSG00000029798.9	Herc6	chr6	UP in KSHV-pos tumors	1.68511	4.1652	0.000129398	0.000540508
ENSMUSG00000028599.6	Tnfrsf1b	chr4	UP in KSHV-pos tumors	1.68463	5.6896	1.48777e-11	1.72532e-10
ENSMUSG00000021866.11	Anxa11	chr14	UP in KSHV-pos tumors	1.6837	4.77967	7.21469e-10	6.73722e-09
ENSMUSG00000007817.10	Zmiz1	chr14	UP in KSHV-pos tumors	1.68144	5.77934	3.51488e-12	4.41151e-11
ENSMUSG00000019066.9	Rab3d	chr9	UP in KSHV-pos tumors	1.68137	4.79634	3.52522e-07	2.27189e-06
ENSMUSG00000055963.8	Triqk	chr4	UP in KSHV-pos tumors	1.68092	3.84268	0.000283993	0.00111392
ENSMUSG00000017707.9	Serinc3	chr2	UP in KSHV-pos tumors	1.67926	8.79843	1.54869e-19	4.24697e-18
ENSMUSG00000021065.11	Fut8	chr12	UP in KSHV-pos tumors	1.67816	5.855	3.15016e-08	2.373e-07
ENSMUSG00000050394.10	Armcx6	chrX	UP in KSHV-pos tumors	1.67456	3.04894	0.00250395	0.00794863
ENSMUSG00000048234.9	Rnf149	chr1	UP in KSHV-pos tumors	1.67449	5.99376	5.72473e-14	8.79861e-13
ENSMUSG00000038260.9	Trpm4	chr7	UP in KSHV-pos tumors	1.6744	4.35462	1.87554e-08	1.4581e-07
ENSMUSG00000042404.12	Dennd4b	chr3	UP in KSHV-pos tumors	1.67274	4.31416	1.62199e-07	1.09975e-06
ENSMUSG00000022969.9	Il10rb	chr16	UP in KSHV-pos tumors	1.67088	4.33411	2.39802e-06	1.37109e-05
ENSMUSG00000042349.9	Ikbke	chr1	UP in KSHV-pos tumors	1.66762	4.17505	2.1918e-06	1.26344e-05
ENSMUSG00000022012.8	Enox1	chr14	UP in KSHV-pos tumors	1.66394	4.47784	3.04285e-05	0.000143412
ENSMUSG00000062646.8	Ganc	chr2	UP in KSHV-pos tumors	1.65946	3.59825	5.49398e-05	0.000247291
ENSMUSG00000060969.8	Irx1	chr13	UP in KSHV-pos tumors	1.65833	5.19876	3.97522e-08	2.9597e-07
ENSMUSG00000027078.10	Ube2l6	chr2	UP in KSHV-pos tumors	1.65405	5.13673	2.99772e-05	0.000141744
ENSMUSG00000039328.9	Rnf122	chr8	UP in KSHV-pos tumors	1.65293	4.03126	4.2079e-06	2.31659e-05
ENSMUSG00000027381.12	Bcl2l11	chr2	UP in KSHV-pos tumors	1.65242	5.19257	8.698e-09	7.05666e-08
ENSMUSG00000020592.10	Sdc1	chr12	UP in KSHV-pos tumors	1.65188	8.19293	3.37774e-08	2.53489e-07
ENSMUSG00000027669.10	Gnb4	chr3	UP in KSHV-pos tumors	1.64827	6.75786	1.92899e-10	1.94294e-09
ENSMUSG00000097415.1	AU020206	chr7	UP in KSHV-pos tumors	1.64796	3.77988	2.31138e-05	0.000111395
ENSMUSG00000032860.4	P2ry2	chr7	UP in KSHV-pos tumors	1.64694	2.9527	0.00295883	0.00920646
ENSMUSG00000028467.11	Gba2	chr4	UP in KSHV-pos tumors	1.64694	2.97801	0.00291291	0.00908653
ENSMUSG00000059866.9	Tnip2	chr5	UP in KSHV-pos tumors	1.64585	4.1574	2.38364e-07	1.57484e-06
ENSMUSG00000019989.7	Enpp3	chr10	UP in KSHV-pos tumors	1.64506	4.13106	5.61662e-06	3.02964e-05
ENSMUSG00000065954.6	Tacc1	chr8	UP in KSHV-pos tumors	1.64451	6.70243	3.75107e-15	6.49441e-14
ENSMUSG00000036155.9	Mgat5	chr1	UP in KSHV-pos tumors	1.64346	6.65304	1.74376e-09	1.54289e-08
ENSMUSG00000038022.9	Fam188b	chr6	UP in KSHV-pos tumors	1.64304	4.24372	7.8385e-06	4.1024e-05
ENSMUSG00000034220.7	Gpc1	chr1	UP in KSHV-pos tumors	1.64248	8.86831	2.32674e-06	1.33272e-05
ENSMUSG00000035713.11	Usp35	chr7	UP in KSHV-pos tumors	1.64125	3.00262	0.00190562	0.00625769
ENSMUSG00000026946.5	Nmi	chr2	UP in KSHV-pos tumors	1.63692	3.68613	0.00175777	0.00582708
ENSMUSG00000029426.7	Scarb2	chr5	UP in KSHV-pos tumors	1.63463	7.09768	8.38051e-21	2.62136e-19
ENSMUSG00000062901.2	Klhl24	chr16	UP in KSHV-pos tumors	1.63083	6.461	5.05414e-13	6.98982e-12
ENSMUSG00000055421.4	Pcdh9	chr14	UP in KSHV-pos tumors	1.62884	3.26768	0.00210566	0.00682635
ENSMUSG00000030956.11	Fam53b	chr7	UP in KSHV-pos tumors	1.62825	4.22546	6.14264e-06	3.28243e-05
ENSMUSG00000022265.6	Ank	chr15	UP in KSHV-pos tumors	1.62784	8.92102	2.20854e-08	1.69476e-07
ENSMUSG00000038384.12	Setd1b	chr5	UP in KSHV-pos tumors	1.62781	3.50604	9.61874e-05	0.000413098
ENSMUSG00000026737.8	Pip4k2a	chr2	UP in KSHV-pos tumors	1.62781	5.18059	1.31841e-09	1.1882e-08
ENSMUSG00000025212.12	Sfxn3	chr19	UP in KSHV-pos tumors	1.62674	5.31511	2.05508e-13	2.95706e-12
ENSMUSG00000006127.5	Inpp5k	chr11	UP in KSHV-pos tumors	1.62649	4.83368	1.82452e-09	1.60797e-08
ENSMUSG00000042106.5	Fam212a	chr9	UP in KSHV-pos tumors	1.62624	3.90138	8.64493e-05	0.000374489
ENSMUSG00000027864.8	Ptgfrn	chr3	UP in KSHV-pos tumors	1.62592	8.07906	4.16941e-08	3.09278e-07
ENSMUSG00000030055.12	Rab43	chr6	UP in KSHV-pos tumors	1.62542	5.94323	1.18178e-11	1.39471e-10
ENSMUSG00000019088.9	Dnase1l1	chrX	UP in KSHV-pos tumors	1.62184	4.19051	1.61279e-05	8.0139e-05
ENSMUSG00000039357.1	Fut11	chr14	UP in KSHV-pos tumors	1.62172	4.3784	6.37045e-06	3.39623e-05
ENSMUSG00000040111.10	Gramd1b	chr9	UP in KSHV-pos tumors	1.61858	4.64623	1.53036e-08	1.20318e-07
ENSMUSG00000016534.11	Lamp2	chrX	UP in KSHV-pos tumors	1.61626	8.27329	1.25769e-20	3.78608e-19
ENSMUSG00000051498.4	Tlr6	chr5	UP in KSHV-pos tumors	1.61527	3.31724	0.00165463	0.00551944
ENSMUSG00000035967.11	Ddx26b	chrX	UP in KSHV-pos tumors	1.61518	3.40988	0.00119508	0.00411595
ENSMUSG00000027985.10	Lef1	chr3	UP in KSHV-pos tumors	1.61266	3.42733	0.000941033	0.00332026
ENSMUSG00000031903.6	Pla2g15	chr8	UP in KSHV-pos tumors	1.61215	5.66561	3.2387e-13	4.56182e-12
ENSMUSG00000037852.7	Cpe	chr8	UP in KSHV-pos tumors	1.61053	8.71512	8.26791e-13	1.11925e-11
ENSMUSG00000072946.8	Ptgr2	chr12	UP in KSHV-pos tumors	1.61047	4.11774	1.49937e-05	7.49449e-05
ENSMUSG00000039934.8	Gsap	chr5	UP in KSHV-pos tumors	1.60813	4.60246	3.18885e-07	2.06926e-06
ENSMUSG00000031166.9	Wdr13	chrX	UP in KSHV-pos tumors	1.60762	4.74919	3.3393e-09	2.86904e-08
ENSMUSG00000031367.11	Ap1s2	chrX	UP in KSHV-pos tumors	1.60702	4.91548	1.56202e-09	1.39235e-08
ENSMUSG00000059901.8	Adamts14	chr10	UP in KSHV-pos tumors	1.6068	5.15301	5.73399e-08	4.17219e-07
ENSMUSG00000038393.10	Txnip	chr3	UP in KSHV-pos tumors	1.60285	7.70659	1.27226e-09	1.1479e-08
ENSMUSG00000039959.9	Hip1	chr5	UP in KSHV-pos tumors	1.60056	7.41932	2.30929e-15	4.09107e-14
ENSMUSG00000023191.5	Leprel2	chr6	UP in KSHV-pos tumors	1.6004	6.79415	1.52435e-17	3.46277e-16
ENSMUSG00000070565.7	Rasal2	chr1	UP in KSHV-pos tumors	1.59959	5.77183	4.15649e-08	3.08463e-07
ENSMUSG00000040296.11	Ddx58	chr4	UP in KSHV-pos tumors	1.59913	5.52619	5.58373e-07	3.51231e-06
ENSMUSG00000031925.12	Maml2	chr9	UP in KSHV-pos tumors	1.59889	3.95156	1.16966e-05	5.95993e-05
ENSMUSG00000022799.4	Arhgap31	chr16	UP in KSHV-pos tumors	1.59783	5.8684	7.01328e-10	6.56061e-09
ENSMUSG00000001156.7	Mxd1	chr6	UP in KSHV-pos tumors	1.59775	3.72076	2.29872e-05	0.000110885
ENSMUSG00000034320.10	Slc26a2	chr18	UP in KSHV-pos tumors	1.59728	5.22586	1.95869e-10	1.96914e-09
ENSMUSG00000025409.10	Mbd6	chr10	UP in KSHV-pos tumors	1.59445	3.37976	0.00095253	0.00335786
ENSMUSG00000034684.8	Sema3f	chr9	UP in KSHV-pos tumors	1.59212	5.53115	3.13845e-07	2.03821e-06
ENSMUSG00000090399.1	Nav1	chr1	UP in KSHV-pos tumors	1.59171	3.19215	0.00294012	0.00915537
GQ994935-vIL6U	GQ994935-vIL6U	GQ994935	UP in KSHV-pos tumors	1.5887	5.53748	6.4157e-08	4.62618e-07
ENSMUSG00000051185.9	Fam174a	chr1	UP in KSHV-pos tumors	1.58829	4.53894	5.2009e-06	2.81679e-05
ENSMUSG00000055897.9	Ppp4r1l-ps	chr2	UP in KSHV-pos tumors	1.58652	3.98044	2.30397e-05	0.000111072
ENSMUSG00000026837.11	Col5a1	chr2	UP in KSHV-pos tumors	1.5857	9.62438	4.94378e-06	2.68844e-05
ENSMUSG00000027447.6	Cst3	chr2	UP in KSHV-pos tumors	1.58367	9.12706	6.08337e-10	5.7208e-09
ENSMUSG00000018217.8	Pmp22	chr11	UP in KSHV-pos tumors	1.58329	6.36743	1.73651e-13	2.53511e-12
ENSMUSG00000015027.10	Galns	chr8	UP in KSHV-pos tumors	1.58229	4.76668	2.32032e-09	2.02066e-08
ENSMUSG00000026200.9	Glb1l	chr1	UP in KSHV-pos tumors	1.5778	4.19776	1.34807e-06	8.01683e-06
ENSMUSG00000031851.10	Ntpcr	chr8	UP in KSHV-pos tumors	1.57738	5.21862	2.38094e-07	1.5737e-06
ENSMUSG00000066621.8	Tecpr1	chr5	UP in KSHV-pos tumors	1.57721	5.21448	3.75031e-10	3.60512e-09
ENSMUSG00000032422.13	Snx14	chr9	UP in KSHV-pos tumors	1.57553	4.97627	2.3697e-09	2.06142e-08
ENSMUSG00000040219.4	Ttc12	chr9	UP in KSHV-pos tumors	1.57484	3.70111	0.00104305	0.00364408
ENSMUSG00000023764.14	Sfi1	chr11	UP in KSHV-pos tumors	1.57246	4.65696	3.46603e-06	1.94018e-05
ENSMUSG00000022587.10	Ly6e	chr15	UP in KSHV-pos tumors	1.57005	8.64674	1.58334e-05	7.88468e-05
ENSMUSG00000019975.7	Ikbip	chr10	UP in KSHV-pos tumors	1.56822	6.99291	1.84201e-15	3.30346e-14
ENSMUSG00000088609.1	Gm24187	chr13	UP in KSHV-pos tumors	1.56751	5.51469	1.80244e-05	8.88735e-05
ENSMUSG00000006575.10	Rundc3a	chr11	UP in KSHV-pos tumors	1.56544	4.178	2.69106e-05	0.000128342
ENSMUSG00000028476.9	Reck	chr4	UP in KSHV-pos tumors	1.56482	3.97453	7.37548e-06	3.88036e-05
ENSMUSG00000035357.12	Pdzrn3	chr6	UP in KSHV-pos tumors	1.56409	6.65697	8.60612e-11	9.05714e-10
ENSMUSG00000047793.9	Sned1	chr1	UP in KSHV-pos tumors	1.56231	6.48895	1.01992e-09	9.37119e-09
ENSMUSG00000052942.9	Glis3	chr19	UP in KSHV-pos tumors	1.56224	5.33171	4.40774e-11	4.82172e-10
ENSMUSG00000092702.2	Gm24514	chr18	UP in KSHV-pos tumors	1.56138	5.92228	0.00043639	0.0016483
ENSMUSG00000019539.6	Rcn3	chr7	UP in KSHV-pos tumors	1.55893	7.38605	2.83046e-15	4.95408e-14
ENSMUSG00000013622.11	Atraid	chr5	UP in KSHV-pos tumors	1.55745	5.66992	3.15381e-10	3.06668e-09
ENSMUSG00000075590.2	Nrbp2	chr15	UP in KSHV-pos tumors	1.55546	3.36472	0.0020862	0.00677285
ENSMUSG00000060090.12	Rp2h	chrX	UP in KSHV-pos tumors	1.55489	5.41386	1.78609e-09	1.57513e-08
ENSMUSG00000002897.3	Il17ra	chr6	UP in KSHV-pos tumors	1.55441	5.54526	1.11156e-14	1.83901e-13
ENSMUSG00000030605.11	Mfge8	chr7	UP in KSHV-pos tumors	1.55335	8.18644	2.3068e-11	2.6201e-10
ENSMUSG00000022973.13	Synj1	chr16	UP in KSHV-pos tumors	1.55171	4.55568	1.68721e-08	1.31808e-07
ENSMUSG00000061143.11	Maml3	chr3	UP in KSHV-pos tumors	1.55143	5.40618	1.62978e-10	1.65301e-09
ENSMUSG00000038702.6	Dsel	chr1	UP in KSHV-pos tumors	1.55064	6.07048	5.35332e-11	5.77718e-10
ENSMUSG00000060012.7	Kif13b	chr14	UP in KSHV-pos tumors	1.54841	4.37426	2.61935e-06	1.49072e-05
ENSMUSG00000009418.11	Nav1	chr1	UP in KSHV-pos tumors	1.54661	6.45299	2.64296e-07	1.73258e-06
ENSMUSG00000055148.7	Klf2	chr8	UP in KSHV-pos tumors	1.54619	3.63086	4.26414e-05	0.000195506
ENSMUSG00000038518.11	Jarid2	chr13	UP in KSHV-pos tumors	1.5447	4.61127	5.59397e-07	3.51737e-06
ENSMUSG00000023942.11	Slc29a1	chr17	UP in KSHV-pos tumors	1.54341	6.26934	5.0518e-08	3.70612e-07
ENSMUSG00000032754.10	Slc8b1	chr5	UP in KSHV-pos tumors	1.54197	4.16669	7.91204e-07	4.8679e-06
ENSMUSG00000023805.12	Synj2	chr17	UP in KSHV-pos tumors	1.54123	6.05851	4.06588e-11	4.46606e-10
ENSMUSG00000048960.9	Prex2	chr1	UP in KSHV-pos tumors	1.54017	4.65661	8.36127e-05	0.000363282
ENSMUSG00000030275.4	Etnk1	chr6	UP in KSHV-pos tumors	1.53787	7.18631	1.83857e-12	2.3795e-11
ENSMUSG00000010830.7	Kdelr3	chr15	UP in KSHV-pos tumors	1.53651	6.31159	6.89868e-10	6.46238e-09
ENSMUSG00000021948.11	Prkcd	chr14	UP in KSHV-pos tumors	1.53624	5.71536	4.52219e-10	4.31089e-09
ENSMUSG00000003363.11	Pld3	chr7	UP in KSHV-pos tumors	1.5352	5.54286	1.50059e-11	1.73767e-10
ENSMUSG00000059182.5	Skap2	chr6	UP in KSHV-pos tumors	1.53492	6.35238	9.84954e-12	1.17376e-10
ENSMUSG00000033721.12	Vav3	chr3	UP in KSHV-pos tumors	1.53351	5.05211	2.86212e-07	1.86556e-06
ENSMUSG00000037613.11	Tnfrsf23	chr7	UP in KSHV-pos tumors	1.53067	4.4062	1.58527e-06	9.32015e-06
ENSMUSG00000025586.12	Cpeb1	chr7	UP in KSHV-pos tumors	1.52613	3.38225	0.00293514	0.00914342
ENSMUSG00000069769.9	Msi2	chr11	UP in KSHV-pos tumors	1.52526	7.29761	9.11228e-15	1.52172e-13
ENSMUSG00000022816.7	Fstl1	chr16	UP in KSHV-pos tumors	1.52418	9.6451	1.44341e-07	9.90412e-07
ENSMUSG00000032526.10	Deb1	chr9	UP in KSHV-pos tumors	1.52395	4.27038	0.000440975	0.00166405
ENSMUSG00000036052.10	Dnajb5	chr4	UP in KSHV-pos tumors	1.52303	3.50586	0.00100116	0.00351304
ENSMUSG00000039997.12	Ifi203	chr1	UP in KSHV-pos tumors	1.52083	5.45511	3.43875e-07	2.22242e-06
ENSMUSG00000067629.6	Syngap1	chr17	UP in KSHV-pos tumors	1.52059	3.49701	0.000315001	0.00122594
ENSMUSG00000061751.11	Kalrn	chr16	UP in KSHV-pos tumors	1.52029	5.48349	3.65762e-06	2.03816e-05
ENSMUSG00000025323.9	Sp4	chr12	UP in KSHV-pos tumors	1.51965	3.82669	5.07877e-05	0.000229505
ENSMUSG00000026566.11	Mpzl1	chr1	UP in KSHV-pos tumors	1.51919	5.37607	2.43647e-07	1.60841e-06
ENSMUSG00000026466.12	Tor1aip1	chr1	UP in KSHV-pos tumors	1.51839	5.84329	2.58404e-12	3.30274e-11
ENSMUSG00000063268.8	Parp10	chr15	UP in KSHV-pos tumors	1.51664	4.98341	3.30748e-05	0.00015447
ENSMUSG00000076281.1	Gm24270	chr9	UP in KSHV-pos tumors	1.51513	4.35221	0.000391243	0.00149327
ENSMUSG00000028412.13	Slc44a1	chr4	UP in KSHV-pos tumors	1.51312	7.3341	4.43044e-10	4.23098e-09
ENSMUSG00000042726.10	Trafd1	chr5	UP in KSHV-pos tumors	1.51288	5.75904	1.0223e-07	7.15876e-07
ENSMUSG00000001227.7	Sema6b	chr17	UP in KSHV-pos tumors	1.51177	4.06068	0.000111953	0.000473566
ENSMUSG00000070031.7	Sp140	chr1	UP in KSHV-pos tumors	1.50856	4.73925	3.02389e-05	0.000142656
ENSMUSG00000025357.7	Dgka	chr10	UP in KSHV-pos tumors	1.50668	4.00307	1.98743e-05	9.72758e-05
ENSMUSG00000007036.11	Abhd16a	chr17	UP in KSHV-pos tumors	1.50612	5.23463	2.82913e-10	2.77871e-09
ENSMUSG00000050088.9	1600012H06Rik	chr17	UP in KSHV-pos tumors	1.50285	5.36686	3.59701e-08	2.69314e-07
ENSMUSG00000067377.8	Tspan6	chrX	UP in KSHV-pos tumors	1.50268	5.87203	1.85439e-06	1.08229e-05
ENSMUSG00000038332.8	Sesn1	chr10	UP in KSHV-pos tumors	1.50146	5.30295	1.43786e-08	1.1338e-07
[truncated: 14,016 more rows]

## Sheet: FEA 2
Pathway Name	Source Name	Pathway p-value	Gene Symbols
Cell Cycle	REACTOME	3.06891e-21	Aaas; Apex1; Aurka; Aurkb; Banf1; Birc5; Blm; Brca1; Brca2; Bub1b; Casc5; Ccdc99; Ccna2; Ccnb1; Ccne1; Ccne2; Cdc20; Cdc25b; Cdc25c; Cdc45; Cdc6; Cdca5; Cdca8; Cdk1; Cdkn1a; Cdt1; Cenpa; Cenph; Cenpi; Cenpm; Cenpn; Cep76; Chek1; Ckap5; Cks1b; Clspn; Csnk2a1; Csnk2a2; Dbf4; Dhfr; Dkc1; Ercc6l; Esco2; Espl1; Fbxo5; Gins1; H2afx; H2afy2; H2afz; H3f3a; Hist1h2ab; Hist1h2ac; Hist1h2ad; Hist1h2ae; Hist…
Cell Cycle, Mitotic	REACTOME	1.5214e-18	Aaas; Apex1; Aurka; Aurkb; Banf1; Birc5; Bub1b; Casc5; Ccdc99; Ccna2; Ccnb1; Ccne1; Ccne2; Cdc20; Cdc25b; Cdc25c; Cdc45; Cdc6; Cdca5; Cdca8; Cdk1; Cdkn1a; Cdt1; Cenpa; Cenph; Cenpi; Cenpm; Cenpn; Cep76; Ckap5; Cks1b; Csnk2a1; Csnk2a2; Dbf4; Dhfr; Ercc6l; Esco2; Espl1; Fbxo5; Gins1; H2afx; H2afz; H3f3a; Hist1h2ab; Hist1h2ac; Hist1h2ad; Hist1h2ae; Hist1h2af; Hist1h2ag; Hist1h2ah; Hist1h2ai; Hist1h2…
Extracellular matrix organization	REACTOME	2.61798e-17	Adam8; Adamts2; Adamts4; Agrn; App; Bgn; Bmp1; Bmp2; Cd47; Cdh1; Cma1; Col10a1; Col11a1; Col12a1; Col13a1; Col14a1; Col15a1; Col16a1; Col18a1; Col1a1; Col1a2; Col20a1; Col23a1; Col27a1; Col28a1; Col2a1; Col3a1; Col4a1; Col4a2; Col5a1; Col5a2; Col6a1; Col6a2; Col7a1; Col8a1; Col8a2; Ctsb; Ctsk; Ctss; Dcn; Dmd; Dmp1; Efemp1; Eln; Emilin1; F11r; Fbln1; Fbn2; Fgf2; Fmod; Fn1; Furin; Ibsp; Icam1; Icam…
Condensation of Prophase Chromosomes	REACTOME	3.57006e-17	Ccnb1; Cdk1; H2afx; H2afz; H3f3a; Hist1h2ab; Hist1h2ac; Hist1h2ad; Hist1h2ae; Hist1h2af; Hist1h2ag; Hist1h2ah; Hist1h2ai; Hist1h2ak; Hist1h2an; Hist1h3a; Hist1h3b; Hist1h3c; Hist1h3d; Hist1h3e; Hist1h3f; Hist1h3g; Hist1h4a; Hist1h4b; Hist1h4c; Hist1h4d; Hist1h4f; Hist1h4h; Hist1h4i; Hist1h4j; Hist1h4k; Hist1h4n; Hist2h3b; Mcph1; Ncapg2; Ncaph2; Plk1; Rb1; Set; Smc2; Smc4;
M Phase	REACTOME	1.45593e-16	Aaas; Aurkb; Banf1; Birc5; Bub1b; Casc5; Ccdc99; Ccnb1; Cdc20; Cdca5; Cdca8; Cdk1; Cenpa; Cenph; Cenpi; Cenpm; Cenpn; Ckap5; Csnk2a1; Csnk2a2; Ercc6l; Espl1; Fbxo5; H2afx; H2afz; H3f3a; Hist1h2ab; Hist1h2ac; Hist1h2ad; Hist1h2ae; Hist1h2af; Hist1h2ag; Hist1h2ah; Hist1h2ai; Hist1h2ak; Hist1h2an; Hist1h3a; Hist1h3b; Hist1h3c; Hist1h3d; Hist1h3e; Hist1h3f; Hist1h3g; Hist1h4a; Hist1h4b; Hist1h4c; His…
DNA methylation	REACTOME	3.15364e-15	Dnmt1; H2afx; H2afy2; H2afz; H3f3a; Hist1h2ab; Hist1h2ac; Hist1h2ad; Hist1h2ae; Hist1h2af; Hist1h2ag; Hist1h2ah; Hist1h2ai; Hist1h2ak; Hist1h2an; Hist1h2bb; Hist1h2bc; Hist1h2be; Hist1h2bf; Hist1h2bg; Hist1h2bh; Hist1h2bj; Hist1h2bk; Hist1h2bl; Hist1h2bm; Hist1h2bn; Hist1h2bp; Hist1h3a; Hist1h3b; Hist1h3c; Hist1h3d; Hist1h3e; Hist1h3f; Hist1h3g; Hist1h4a; Hist1h4b; Hist1h4c; Hist1h4d; Hist1h4f; H…
Hemostasis	REACTOME	6.2083e-15	Adra2a; Aldoa; Amica1; Angpt2; Angpt4; Anxa2; App; Arrb1; Arrb2; Atp1b1; Atp2a3; Cables1; Cav1; Cbx5; Cd244; Cd36; Cd47; Cd48; Cd63; Cd84; Cd9; Clu; Col1a1; Col1a2; Csf2ra; Csf2rb; Csf2rb2; Daglb; Dgka; Dock8; Dok2; Ehd1; Ehd3; Esam; F11r; F13a1; F2rl3; Fcer1g; Fgr; Flna; Fn1; Gas6; Gna15; Gng2; Grb14; H3f3a; Hdac2; Hist1h3a; Hist1h3b; Hist1h3c; Hist1h3d; Hist1h3e; Hist1h3f; Hist1h3g; Hist2h3b; I…
Systemic lupus erythematosus	KEGG	8.38521e-15	C1qa; C1qb; C1qc; C1ra; C1s; C2; C3; C4b; C6; C7; Cd40; Cd86; Fcgr1; Fcgr4; Gm5077; H2-Aa; H2-Ab1; H2-DMa; H2-DMb1; H2-DMb2; H2-Eb1; H2-Ob; H2afx; H2afy2; H2afz; H3f3a; Hist1h2ab; Hist1h2ac; Hist1h2ad; Hist1h2ae; Hist1h2af; Hist1h2ag; Hist1h2ah; Hist1h2ai; Hist1h2ak; Hist1h2an; Hist1h2bb; Hist1h2bc; Hist1h2be; Hist1h2bf; Hist1h2bg; Hist1h2bh; Hist1h2bj; Hist1h2bk; Hist1h2bl; Hist1h2bm; Hist1h2bn;…
Meiotic Recombination	REACTOME	4.64345e-14	Blm; Brca1; Brca2; H2afx; H2afy2; H2afz; H3f3a; Hist1h2ab; Hist1h2ac; Hist1h2ad; Hist1h2ae; Hist1h2af; Hist1h2ag; Hist1h2ah; Hist1h2ai; Hist1h2ak; Hist1h2an; Hist1h2bb; Hist1h2bc; Hist1h2be; Hist1h2bf; Hist1h2bg; Hist1h2bh; Hist1h2bj; Hist1h2bk; Hist1h2bl; Hist1h2bm; Hist1h2bn; Hist1h2bp; Hist1h3a; Hist1h3b; Hist1h3c; Hist1h3d; Hist1h3e; Hist1h3f; Hist1h3g; Hist1h4a; Hist1h4b; Hist1h4c; Hist1h4d;…
Integrin cell surface interactions	REACTOME	5.49606e-14	Agrn; Cd47; Cdh1; Col10a1; Col13a1; Col16a1; Col18a1; Col1a1; Col1a2; Col23a1; Col2a1; Col3a1; Col4a1; Col4a2; Col5a1; Col5a2; Col6a1; Col6a2; Col7a1; Col8a1; Col8a2; F11r; Fn1; Ibsp; Icam1; Icam2; Itga1; Itga2; Itga8; Itgal; Itgam; Itgax; Itgb3; Itgb7; Jam2; Lum; Spp1; Tnc; Vtn; Vwf;
Chromosome Maintenance	REACTOME	1.29872e-13	Apex1; Casc5; Cenpa; Cenph; Cenpi; Cenpn; Dkc1; H2afx; H2afz; Hist1h2ab; Hist1h2ac; Hist1h2ad; Hist1h2ae; Hist1h2af; Hist1h2ag; Hist1h2ah; Hist1h2ai; Hist1h2ak; Hist1h2an; Hist1h3b; Hist1h3c; Hist1h3d; Hist1h3e; Hist1h3f; Hist1h4a; Hist1h4b; Hist1h4c; Hist1h4d; Hist1h4f; Hist1h4h; Hist1h4i; Hist1h4j; Hist1h4k; Hist1h4n; Hist2h3b; Mis18bp1; Mlf1ip; Npm1; Oip5; Pola1; Pola2; Pold1; Pold2; Pole; Pri…
NoRC negatively regulates rRNA expression	REACTOME	1.73406e-13	Dnmt1; H2afx; H2afy2; H2afz; H3f3a; Hdac2; Hist1h2ab; Hist1h2ac; Hist1h2ad; Hist1h2ae; Hist1h2af; Hist1h2ag; Hist1h2ah; Hist1h2ai; Hist1h2ak; Hist1h2an; Hist1h2bb; Hist1h2bc; Hist1h2be; Hist1h2bf; Hist1h2bg; Hist1h2bh; Hist1h2bj; Hist1h2bk; Hist1h2bl; Hist1h2bm; Hist1h2bn; Hist1h2bp; Hist1h3a; Hist1h3b; Hist1h3c; Hist1h3d; Hist1h3e; Hist1h3f; Hist1h3g; Hist1h4a; Hist1h4b; Hist1h4c; Hist1h4d; Hist…
NoRC negatively regulates rRNA expression	REACTOME	3.268e-13	Dnmt1; H2afx; H2afy2; H2afz; H3f3a; Hdac2; Hist1h2ab; Hist1h2ac; Hist1h2ad; Hist1h2ae; Hist1h2af; Hist1h2ag; Hist1h2ah; Hist1h2ai; Hist1h2ak; Hist1h2an; Hist1h2bb; Hist1h2bc; Hist1h2be; Hist1h2bf; Hist1h2bg; Hist1h2bh; Hist1h2bj; Hist1h2bk; Hist1h2bl; Hist1h2bm; Hist1h2bn; Hist1h2bp; Hist1h3a; Hist1h3b; Hist1h3c; Hist1h3d; Hist1h3e; Hist1h3f; Hist1h3g; Hist1h4a; Hist1h4b; Hist1h4c; Hist1h4d; Hist…
Mitotic Prophase	REACTOME	4.68114e-13	Aaas; Banf1; Ccnb1; Cdk1; H2afx; H2afz; H3f3a; Hist1h2ab; Hist1h2ac; Hist1h2ad; Hist1h2ae; Hist1h2af; Hist1h2ag; Hist1h2ah; Hist1h2ai; Hist1h2ak; Hist1h2an; Hist1h3a; Hist1h3b; Hist1h3c; Hist1h3d; Hist1h3e; Hist1h3f; Hist1h3g; Hist1h4a; Hist1h4b; Hist1h4c; Hist1h4d; Hist1h4f; Hist1h4h; Hist1h4i; Hist1h4j; Hist1h4k; Hist1h4n; Hist2h3b; Lmna; Mastl; Mcph1; Ncapg2; Ncaph2; Nup107; Nup133; Nup155; Nu…
Immune System	REACTOME	1.99162e-12	Adcy1; Adcy3; Adcy4; Adcy5; Adcy7; Adcy9; Amica1; Ap1s2; App; Atg12; B2m; Bcl2; Birc3; Blnk; Btk; C1qa; C1qb; C1qc; C2; C3; C4b; Camk2a; Card9; Casp1; Ccr2; Ccr5; Cd14; Cd180; Cd200r1; Cd274; Cd300lb; Cd34; Cd36; Cd40; Cd4; Cd59a; Cd74; Cd79b; Cd86; Cdc20; Cdh1; Cdk1; Cdkn1a; Cfh; Cfi; Cfp; Ciita; Clec5a; Csf2ra; Csf2rb; Csf2rb2; Ctsb; Ctsf; Ctsk; Ctss; Cyba; Cybb; Cyfip2; Ddx58; Dtx3l; Dusp6; Eg…
Osteoclast differentiation	KEGG	3.18505e-12	Acp5; Blnk; Btk; Camk4; Csf1; Csf1r; Ctsk; Cyba; Cybb; Fcgr1; Fcgr2b; Fcgr3; Fcgr4; Fos; Fosb; Fosl1; Fosl2; Gab2; Gm14548; Ifnar1; Ifnar2; Ifngr1; Ifngr2; Il1b; Il1r1; Irf9; Itgb3; Lck; Lcp2; Lilra5; Lilrb3; Map3k14; Mapk12; Mitf; Ncf1; Ncf2; Ncf4; Nfatc1; Nfatc2; Nfkbia; Pik3cd; Pik3cg; Plcg2; Sfpi1; Sirpa; Sirpb1a; Sirpb1c; Socs3; Sqstm1; Stat1; Stat2; Syk; Tec; Tgfb1; Tgfb2; Tgfbr1; Tgfbr2; T…
ECM proteoglycans	REACTOME	5.00192e-12	Agrn; App; Bgn; Col1a1; Col1a2; Col2a1; Col3a1; Col4a1; Col4a2; Col5a1; Col5a2; Col6a1; Col6a2; Dcn; Dmp1; Fmod; Fn1; Ibsp; Itga2; Itga8; Itgax; Itgb3; Lama4; Lama5; Lrp4; Musk; Sparc; Tgfb1; Tgfb2; Tgfb3; Tnc; Tnr; Vtn;
ECM-receptor interaction	KEGG	5.20273e-12	Agrn; Cd36; Cd47; Col11a1; Col1a1; Col1a2; Col24a1; Col27a1; Col2a1; Col3a1; Col4a1; Col4a2; Col4a6; Col5a1; Col5a2; Col5a3; Col6a1; Col6a2; Col6a3; Fn1; Hmmr; Ibsp; Itga10; Itga11; Itga1; Itga2; Itga4; Itga7; Itga8; Itga9; Itgb3; Itgb4; Itgb5; Itgb7; Itgb8; Lama1; Lama2; Lama4; Lama5; Sdc1; Spp1; Thbs2; Thbs3; Thbs4; Tnc; Tnn; Tnr; Vtn; Vwf;
RNA Polymerase I Promoter Opening	REACTOME	8.11537e-12	H2afx; H2afz; H3f3a; Hist1h2ab; Hist1h2ac; Hist1h2ad; Hist1h2ae; Hist1h2af; Hist1h2ag; Hist1h2ah; Hist1h2ai; Hist1h2ak; Hist1h2an; Hist1h3a; Hist1h3b; Hist1h3c; Hist1h3d; Hist1h3e; Hist1h3f; Hist1h3g; Hist1h4a; Hist1h4b; Hist1h4c; Hist1h4d; Hist1h4f; Hist1h4h; Hist1h4i; Hist1h4j; Hist1h4k; Hist1h4n; Hist2h3b;
Telomere Maintenance	REACTOME	8.74101e-12	Apex1; Dkc1; H2afx; H2afz; Hist1h2ab; Hist1h2ac; Hist1h2ad; Hist1h2ae; Hist1h2af; Hist1h2ag; Hist1h2ah; Hist1h2ai; Hist1h2ak; Hist1h2an; Hist1h3b; Hist1h3c; Hist1h3d; Hist1h3e; Hist1h3f; Hist1h4a; Hist1h4b; Hist1h4c; Hist1h4d; Hist1h4f; Hist1h4h; Hist1h4i; Hist1h4j; Hist1h4k; Hist1h4n; Hist2h3b; Pola1; Pola2; Pold1; Pold2; Pole; Prim1; Rfc4; Rfc5; Rpa1;
DNA Damage/Telomere Stress Induced Senescence	REACTOME	1.76653e-11	Ccna2; Ccne1; Ccne2; Cdkn1a; H2afx; H2afz; Hist1h2ab; Hist1h2ac; Hist1h2ad; Hist1h2ae; Hist1h2af; Hist1h2ag; Hist1h2ah; Hist1h2ai; Hist1h2ak; Hist1h2an; Hist1h3b; Hist1h3c; Hist1h3d; Hist1h3e; Hist1h3f; Hist1h4a; Hist1h4b; Hist1h4c; Hist1h4d; Hist1h4f; Hist1h4h; Hist1h4i; Hist1h4j; Hist1h4k; Hist1h4n; Hist2h3b; Hmga1-rs1; Hmga1; Hmga2; Lmnb1; Mre11a; Rb1; Trp53;
Negative epigenetic regulation of rRNA expression	REACTOME	1.82786e-11	Dnmt1; H2afx; H2afy2; H2afz; H3f3a; Hdac2; Hist1h2ab; Hist1h2ac; Hist1h2ad; Hist1h2ae; Hist1h2af; Hist1h2ag; Hist1h2ah; Hist1h2ai; Hist1h2ak; Hist1h2an; Hist1h2bb; Hist1h2bc; Hist1h2be; Hist1h2bf; Hist1h2bg; Hist1h2bh; Hist1h2bj; Hist1h2bk; Hist1h2bl; Hist1h2bm; Hist1h2bn; Hist1h2bp; Hist1h3a; Hist1h3b; Hist1h3c; Hist1h3d; Hist1h3e; Hist1h3f; Hist1h3g; Hist1h4a; Hist1h4b; Hist1h4c; Hist1h4d; Hist…
Meiotic recombination	REACTOME	2.39648e-11	Blm; Brca1; Brca2; H2afx; H2afz; H3f3a; Hist1h2ab; Hist1h2ac; Hist1h2ad; Hist1h2ae; Hist1h2af; Hist1h2ag; Hist1h2ah; Hist1h2ai; Hist1h2ak; Hist1h2an; Hist1h3a; Hist1h3b; Hist1h3c; Hist1h3d; Hist1h3e; Hist1h3f; Hist1h3g; Hist1h4a; Hist1h4b; Hist1h4c; Hist1h4d; Hist1h4f; Hist1h4h; Hist1h4i; Hist1h4j; Hist1h4k; Hist1h4n; Hist2h3b; Rad51; Rpa1;
Deposition of new CENPA-containing nucleosomes at the centromere	REACTOME	8.5739e-11	Casc5; Cenpa; Cenph; Cenpi; Cenpn; H2afx; H2afz; Hist1h2ab; Hist1h2ac; Hist1h2ad; Hist1h2ae; Hist1h2af; Hist1h2ag; Hist1h2ah; Hist1h2ai; Hist1h2ak; Hist1h2an; Hist1h4a; Hist1h4b; Hist1h4c; Hist1h4d; Hist1h4f; Hist1h4h; Hist1h4i; Hist1h4j; Hist1h4k; Hist1h4n; Mis18bp1; Mlf1ip; Npm1; Oip5; Ruvbl1;
Nucleosome assembly	REACTOME	8.5739e-11	Casc5; Cenpa; Cenph; Cenpi; Cenpn; H2afx; H2afz; Hist1h2ab; Hist1h2ac; Hist1h2ad; Hist1h2ae; Hist1h2af; Hist1h2ag; Hist1h2ah; Hist1h2ai; Hist1h2ak; Hist1h2an; Hist1h4a; Hist1h4b; Hist1h4c; Hist1h4d; Hist1h4f; Hist1h4h; Hist1h4i; Hist1h4j; Hist1h4k; Hist1h4n; Mis18bp1; Mlf1ip; Npm1; Oip5; Ruvbl1;
Interferon Signaling	REACTOME	1.10564e-10	B2m; Camk2a; Ciita; Eif4a1; Eif4e; Eif4e3; Eif4g1; Fcgr1; Flnb; Gbp2; H2-Aa; H2-Ab1; H2-D1; H2-K1; H2-Q7; H2-T23; Icam1; Ifi30; Ifit1; Ifnar1; Ifnar2; Ifngr1; Irf1; Irf2; Irf5; Irf7; Irf8; Irf9; Isg15; Oas1a; Oas2; Oas3; Oasl1; Prkcd; Ptafr; Ptpn1; Ptpn6; Socs3; Sp100; Ube2l6; Usp18;
Epigenetic regulation of gene expression	REACTOME	1.13936e-10	Dnmt1; H2afx; H2afy2; H2afz; H3f3a; Hdac2; Hist1h2ab; Hist1h2ac; Hist1h2ad; Hist1h2ae; Hist1h2af; Hist1h2ag; Hist1h2ah; Hist1h2ai; Hist1h2ak; Hist1h2an; Hist1h2bb; Hist1h2bc; Hist1h2be; Hist1h2bf; Hist1h2bg; Hist1h2bh; Hist1h2bj; Hist1h2bk; Hist1h2bl; Hist1h2bm; Hist1h2bn; Hist1h2bp; Hist1h3a; Hist1h3b; Hist1h3c; Hist1h3d; Hist1h3e; Hist1h3f; Hist1h3g; Hist1h4a; Hist1h4b; Hist1h4c; Hist1h4d; Hist…
PRC2 methylates histones and DNA	REACTOME	2.02413e-10	Dnmt1; H2afx; H2afz; H3f3a; Hist1h2ab; Hist1h2ac; Hist1h2ad; Hist1h2ae; Hist1h2af; Hist1h2ag; Hist1h2ah; Hist1h2ai; Hist1h2ak; Hist1h2an; Hist1h3a; Hist1h3b; Hist1h3c; Hist1h3d; Hist1h3e; Hist1h3f; Hist1h3g; Hist1h4a; Hist1h4b; Hist1h4c; Hist1h4d; Hist1h4f; Hist1h4h; Hist1h4i; Hist1h4j; Hist1h4k; Hist1h4n; Hist2h3b; Jarid2; Phf1;
Interferon gamma signaling	REACTOME	2.06325e-10	B2m; Camk2a; Ciita; Fcgr1; Gbp2; H2-Aa; H2-Ab1; H2-D1; H2-K1; H2-Q7; H2-T23; Icam1; Ifi30; Ifngr1; Irf1; Irf2; Irf5; Irf7; Irf8; Irf9; Oas1a; Oas2; Oas3; Oasl1; Prkcd; Ptafr; Ptpn6; Socs3; Sp100;
Transcriptional regulation by small RNAs	REACTOME	3.24991e-10	Aaas; H2afx; H2afz; H3f3a; Hist1h2ab; Hist1h2ac; Hist1h2ad; Hist1h2ae; Hist1h2af; Hist1h2ag; Hist1h2ah; Hist1h2ai; Hist1h2ak; Hist1h2an; Hist1h3a; Hist1h3b; Hist1h3c; Hist1h3d; Hist1h3e; Hist1h3f; Hist1h3g; Hist1h4a; Hist1h4b; Hist1h4c; Hist1h4d; Hist1h4f; Hist1h4h; Hist1h4i; Hist1h4j; Hist1h4k; Hist1h4n; Hist2h3b; Nup107; Nup133; Nup155; Nup160; Nup188; Nup210; Nup35; Nup43; Nup54; Nup62; Nup85;…
Meiotic Synapsis	REACTOME	4.90004e-10	Brca1; H2afx; H2afy2; H2afz; H3f3a; Hist1h2ab; Hist1h2ac; Hist1h2ad; Hist1h2ae; Hist1h2af; Hist1h2ag; Hist1h2ah; Hist1h2ai; Hist1h2ak; Hist1h2an; Hist1h2bb; Hist1h2bc; Hist1h2be; Hist1h2bf; Hist1h2bg; Hist1h2bh; Hist1h2bj; Hist1h2bk; Hist1h2bl; Hist1h2bm; Hist1h2bn; Hist1h2bp; Hist1h3a; Hist1h3b; Hist1h3c; Hist1h3d; Hist1h3e; Hist1h3f; Hist1h3g; Hist1h4a; Hist1h4b; Hist1h4c; Hist1h4d; Hist1h4f; H…
Meiotic synapsis	REACTOME	4.90004e-10	Brca1; H2afx; H2afy2; H2afz; H3f3a; Hist1h2ab; Hist1h2ac; Hist1h2ad; Hist1h2ae; Hist1h2af; Hist1h2ag; Hist1h2ah; Hist1h2ai; Hist1h2ak; Hist1h2an; Hist1h2bb; Hist1h2bc; Hist1h2be; Hist1h2bf; Hist1h2bg; Hist1h2bh; Hist1h2bj; Hist1h2bk; Hist1h2bl; Hist1h2bm; Hist1h2bn; Hist1h2bp; Hist1h3a; Hist1h3b; Hist1h3c; Hist1h3d; Hist1h3e; Hist1h3f; Hist1h3g; Hist1h4a; Hist1h4b; Hist1h4c; Hist1h4d; Hist1h4f; H…
SIRT1 negatively regulates rRNA Expression	REACTOME	5.56614e-10	H2afx; H2afz; H3f3a; Hist1h2ab; Hist1h2ac; Hist1h2ad; Hist1h2ae; Hist1h2af; Hist1h2ag; Hist1h2ah; Hist1h2ai; Hist1h2ak; Hist1h2an; Hist1h3a; Hist1h3b; Hist1h3c; Hist1h3d; Hist1h3e; Hist1h3f; Hist1h3g; Hist1h4a; Hist1h4b; Hist1h4c; Hist1h4d; Hist1h4f; Hist1h4h; Hist1h4i; Hist1h4j; Hist1h4k; Hist1h4n; Hist2h3b;
Mitotic Prometaphase	REACTOME	6.46173e-10	Aurkb; Birc5; Bub1b; Casc5; Ccdc99; Ccnb1; Cdc20; Cdca5; Cdca8; Cdk1; Cenpa; Cenph; Cenpi; Cenpm; Cenpn; Ckap5; Csnk2a1; Csnk2a2; Ercc6l; Incenp; Kif18a; Kif2c; Kntc1; Mad2l1; Mlf1ip; Ncapd2; Ncaph; Ndc80; Nudc; Nuf2; Nup107; Nup133; Nup160; Nup43; Nup85; Plk1; Pmf1; Ppp2r1b; Rangap1; Rcc2; Sgol1; Sgol2; Ska1; Smc2; Smc4; Spc24; Spc25; Tuba1b; Tuba1c; Tubb2b; Tubb3; Tubb6; Xpo1; Zwilch;
Collagen formation	REACTOME	9.14141e-10	Adamts2; Bmp1; Col10a1; Col11a1; Col12a1; Col13a1; Col14a1; Col15a1; Col16a1; Col18a1; Col1a1; Col1a2; Col20a1; Col23a1; Col27a1; Col28a1; Col2a1; Col3a1; Col4a1; Col4a2; Col5a1; Col5a2; Col6a1; Col6a2; Col7a1; Col8a1; Col8a2; Ctsb; Ctss; Itgb4; Lepre1; Leprel1; Leprel2; Mmp13; Mmp3; Mmp9; Plec;
Meiosis	REACTOME	1.42556e-09	Blm; Brca1; Brca2; H2afx; H2afy2; H2afz; H3f3a; Hist1h2ab; Hist1h2ac; Hist1h2ad; Hist1h2ae; Hist1h2af; Hist1h2ag; Hist1h2ah; Hist1h2ai; Hist1h2ak; Hist1h2an; Hist1h2bb; Hist1h2bc; Hist1h2be; Hist1h2bf; Hist1h2bg; Hist1h2bh; Hist1h2bj; Hist1h2bk; Hist1h2bl; Hist1h2bm; Hist1h2bn; Hist1h2bp; Hist1h3a; Hist1h3b; Hist1h3c; Hist1h3d; Hist1h3e; Hist1h3f; Hist1h3g; Hist1h4a; Hist1h4b; Hist1h4c; Hist1h4d;…
Packaging Of Telomere Ends	REACTOME	1.45615e-09	H2afx; H2afz; Hist1h2ab; Hist1h2ac; Hist1h2ad; Hist1h2ae; Hist1h2af; Hist1h2ag; Hist1h2ah; Hist1h2ai; Hist1h2ak; Hist1h2an; Hist1h3b; Hist1h3c; Hist1h3d; Hist1h3e; Hist1h3f; Hist1h4a; Hist1h4b; Hist1h4c; Hist1h4d; Hist1h4f; Hist1h4h; Hist1h4i; Hist1h4j; Hist1h4k; Hist1h4n; Hist2h3b;
Collagen biosynthesis and modifying enzymes	REACTOME	1.6274e-09	Adamts2; Bmp1; Col10a1; Col11a1; Col12a1; Col13a1; Col14a1; Col15a1; Col16a1; Col18a1; Col1a1; Col1a2; Col20a1; Col23a1; Col27a1; Col28a1; Col2a1; Col3a1; Col4a1; Col4a2; Col5a1; Col5a2; Col6a1; Col6a2; Col7a1; Col8a1; Col8a2; Lepre1; Leprel1; Leprel2;
Collagen degradation	REACTOME	2.33354e-09	Col10a1; Col11a1; Col13a1; Col14a1; Col15a1; Col16a1; Col18a1; Col1a1; Col1a2; Col23a1; Col2a1; Col3a1; Col4a1; Col4a2; Col5a1; Col5a2; Col6a1; Col6a2; Col7a1; Col8a1; Col8a2; Ctsb; Ctsk; Furin; Mmp11; Mmp13; Mmp14; Mmp15; Mmp2; Mmp3; Mmp9;
Staphylococcus aureus infection	KEGG	2.33354e-09	C1qa; C1qb; C1qc; C1ra; C1s; C2; C3; C3ar1; C4b; C5ar1; Cfh; Cfi; Fcgr1; Fcgr2b; Fcgr3; Fcgr4; Fpr2; Gm5077; H2-Aa; H2-Ab1; H2-DMa; H2-DMb1; H2-DMb2; H2-Eb1; H2-Ob; Icam1; Itgal; Itgam; Itgb2; Ptafr; Selplg;
Leishmaniasis	KEGG	2.41027e-09	C3; Cyba; Fcgr1; Fcgr3; Fcgr4; Fos; H2-Aa; H2-Ab1; H2-DMa; H2-DMb1; H2-DMb2; H2-Eb1; H2-Ob; Ifngr1; Ifngr2; Il1b; Itga4; Itgam; Itgb2; Jak2; Mapk12; Myd88; Ncf1; Ncf2; Ncf4; Nfkbia; Nos2; Prkcb; Ptgs2; Ptpn6; Stat1; Tgfb1; Tgfb2; Tgfb3; Tlr2; Tnf;
Regulatory RNA pathways	REACTOME	4.26145e-09	Aaas; Drosha; H2afx; H2afz; H3f3a; Hist1h2ab; Hist1h2ac; Hist1h2ad; Hist1h2ae; Hist1h2af; Hist1h2ag; Hist1h2ah; Hist1h2ai; Hist1h2ak; Hist1h2an; Hist1h3a; Hist1h3b; Hist1h3c; Hist1h3d; Hist1h3e; Hist1h3f; Hist1h3g; Hist1h4a; Hist1h4b; Hist1h4c; Hist1h4d; Hist1h4f; Hist1h4h; Hist1h4i; Hist1h4j; Hist1h4k; Hist1h4n; Hist2h3b; Nup107; Nup133; Nup155; Nup160; Nup188; Nup210; Nup35; Nup43; Nup54; Nup62…
Assembly of collagen fibrils and other multimeric structures	REACTOME	6.00805e-09	Bmp1; Col10a1; Col11a1; Col15a1; Col18a1; Col1a1; Col1a2; Col27a1; Col2a1; Col3a1; Col4a1; Col4a2; Col5a1; Col5a2; Col6a1; Col6a2; Col7a1; Col8a1; Col8a2; Ctsb; Ctss; Itgb4; Mmp13; Mmp3; Mmp9; Plec;
Amyloids	REACTOME	1.33509e-08	App; B2m; Cst3; H2afx; H2afz; H3f3a; Hist1h2ab; Hist1h2ac; Hist1h2ad; Hist1h2ae; Hist1h2af; Hist1h2ag; Hist1h2ah; Hist1h2ai; Hist1h2ak; Hist1h2an; Hist1h3a; Hist1h3b; Hist1h3c; Hist1h3d; Hist1h3e; Hist1h3f; Hist1h3g; Hist1h4a; Hist1h4b; Hist1h4c; Hist1h4d; Hist1h4f; Hist1h4h; Hist1h4i; Hist1h4j; Hist1h4k; Hist1h4n; Hist2h3b; Itm2b; Lyz1; Lyz2; Mfge8; Prl2c2; Prl2c3; Saa3; Tgfbi;
Cytokine Signaling in Immune system	REACTOME	1.42642e-08	B2m; Blnk; Camk2a; Casp1; Cdk1; Ciita; Csf2ra; Csf2rb; Csf2rb2; Eif4a1; Eif4e; Eif4e3; Eif4g1; Fcgr1; Flnb; Gbp2; Ghr; H2-Aa; H2-Ab1; H2-D1; H2-K1; H2-Q7; H2-T23; Icam1; Ifi30; Ifit1; Ifnar1; Ifnar2; Ifngr1; Il1b; Il1r1; Il1r2; Il1rap; Il1rn; Il2rb; Il2rg; Il6ra; Inpp5d; Irak2; Irak3; Irf1; Irf2; Irf5; Irf7; Irf8; Irf9; Isg15; Jak3; Lck; Lyn; Map3k8; Myd88; Nod1; Nod2; Oas1a; Oas2; Oas3; Oasl1; P…
formation of the beta-catenin:TCF transactivating complex	REACTOME	2.77453e-08	H2afx; H2afz; H3f3a; Hist1h2ab; Hist1h2ac; Hist1h2ad; Hist1h2ae; Hist1h2af; Hist1h2ag; Hist1h2ah; Hist1h2ai; Hist1h2ak; Hist1h2an; Hist1h3a; Hist1h3b; Hist1h3c; Hist1h3d; Hist1h3e; Hist1h3f; Hist1h3g; Hist1h4a; Hist1h4b; Hist1h4c; Hist1h4d; Hist1h4f; Hist1h4h; Hist1h4i; Hist1h4j; Hist1h4k; Hist1h4n; Hist2h3b; Lef1; Ruvbl1; Tle2;
Innate Immune System	REACTOME	2.83794e-08	Adcy1; Adcy3; Adcy4; Adcy5; Adcy7; Adcy9; App; Atg12; B2m; Bcl2; Birc3; Btk; C1qa; C1qb; C1qc; C2; C3; C4b; Card9; Casp1; Ccr2; Ccr5; Cd14; Cd180; Cd300lb; Cd36; Cd4; Cd59a; Cd86; Cdk1; Cdkn1a; Cfh; Cfi; Cfp; Clec5a; Ctsb; Ctsk; Ctss; Cyfip2; Ddx58; Dusp6; Egfr; Elmo1; Erbb3; Ereg; Fcer1g; Fcgr1; Fcgr2b; Fcna; Fgf1; Fgf2; Fgf7; Fgfr1; Fgr; Fos; Foxo1; Gab1; Gm5077; Grap2; Hck; Hsp90aa1; Hsp90ab1;…
Disease	REACTOME	4.33633e-08	Aaas; Abcc1; Acp5; Adam12; Adcy1; Adcy3; Adcy4; Adcy5; Adcy7; Adcy9; Agrn; Aldoa; Apoe; App; Arhgef7; Arrb1; Arrb2; Arsb; Atp6v0d2; Axin2; B2m; B3gnt3; B4galt1; B4galt4; B4galt7; Bgn; Btd; Cav1; Ccdc88c; Cd86; Cdk1; Cdk8; Cdkn1a; Chst11; Chst1; Chst15; Chst2; Chst3; Csnk2a1; Csnk2a2; Cspg4; Cst3; Cyba; Cybb; Dact1; Dcn; Dhfr; Dhrs3; Dll1; Dll4; Dsel; Egfr; Eno1; Enpp1; Epm2a; Erbb3; Ereg; Erlec1;…
Resolution of Sister Chromatid Cohesion	REACTOME	4.89682e-08	Aurkb; Birc5; Bub1b; Casc5; Ccdc99; Ccnb1; Cdc20; Cdca5; Cdca8; Cdk1; Cenpa; Cenph; Cenpi; Cenpm; Cenpn; Ckap5; Ercc6l; Incenp; Kif18a; Kif2c; Kntc1; Mad2l1; Mlf1ip; Ndc80; Nudc; Nuf2; Nup107; Nup133; Nup160; Nup43; Nup85; Plk1; Pmf1; Ppp2r1b; Rangap1; Rcc2; Sgol1; Sgol2; Ska1; Spc24; Spc25; Tuba1b; Tuba1c; Tubb2b; Tubb3; Tubb6; Xpo1; Zwilch;
Degradation of the extracellular matrix	REACTOME	7.35696e-08	Adam8; Adamts4; Bmp1; Cdh1; Cma1; Col10a1; Col11a1; Col13a1; Col14a1; Col15a1; Col16a1; Col18a1; Col1a1; Col1a2; Col23a1; Col2a1; Col3a1; Col4a1; Col4a2; Col5a1; Col5a2; Col6a1; Col6a2; Col7a1; Col8a1; Col8a2; Ctsb; Ctsk; Ctss; Dcn; Eln; Fbn2; Fn1; Furin; Lama5; Mmp11; Mmp13; Mmp14; Mmp15; Mmp19; Mmp2; Mmp3; Mmp9; Nid1; Spp1; Timp1;
Cytokine-cytokine receptor interaction	KEGG	9.66791e-08	Acvr1; Bmp2; Bmpr1b; Bmpr2; Ccl11; Ccl12; Ccl3; Ccl4; Ccl5; Ccl6; Ccl7; Ccl8; Ccl9; Ccr1; Ccr2; Ccr5; Ccr7; Cd40; Csf1; Csf1r; Csf2ra; Csf2rb; Csf2rb2; Csf3r; Cx3cl1; Cx3cr1; Cxcl10; Cxcl1; Cxcl12; Cxcl13; Cxcl14; Cxcl16; Cxcl9; Cxcr4; Cxcr6; Eda2r; Egfr; Flt1; Flt4; Ghr; Ifnar1; Ifnar2; Ifngr1; Ifngr2; Il10ra; Il10rb; Il11ra1; Il13ra1; Il15; Il15ra; Il17ra; Il1b; Il1r1; Il1r2; Il1rap; Il20ra; Il…
RNA Polymerase I Chain Elongation	REACTOME	2.02843e-07	H2afx; H2afz; H3f3a; Hist1h2ab; Hist1h2ac; Hist1h2ad; Hist1h2ae; Hist1h2af; Hist1h2ag; Hist1h2ah; Hist1h2ai; Hist1h2ak; Hist1h2an; Hist1h3a; Hist1h3b; Hist1h3c; Hist1h3d; Hist1h3e; Hist1h3f; Hist1h3g; Hist1h4a; Hist1h4b; Hist1h4c; Hist1h4d; Hist1h4f; Hist1h4h; Hist1h4i; Hist1h4j; Hist1h4k; Hist1h4n; Hist2h3b; Polr1a; Polr1b; Polr1e;
G1/S Transition	REACTOME	2.18834e-07	Ccna2; Ccnb1; Ccne1; Ccne2; Cdc45; Cdc6; Cdk1; Cdkn1a; Cdt1; Cks1b; Dbf4; Dhfr; Fbxo5; Mcm10; Mcm2; Mcm3; Mcm4; Mcm7; Mcm8; Myc; Orc1; Pkmyt1; Pola1; Pola2; Pole; Ppp2r1b; Prim1; Psmb10; Psmb3; Psmb7; Psmb8; Psmb9; Psmc2; Psmd11; Psmd12; Psmd2; Psmd3; Psmd5; Psme1; Psme2; Rb1; Rpa1; Rrm2; Skp2; Tfdp1; Tyms;
Non-integrin membrane-ECM interactions	REACTOME	2.85814e-07	Agrn; Col10a1; Col1a1; Col1a2; Col2a1; Col3a1; Col4a1; Col4a2; Col5a1; Col5a2; Dmd; Fgf2; Fn1; Itga2; Itgb3; Lama2; Lama4; Lama5; Ntn4; Pdgfb; Sdc1; Sdc3; Tgfb1; Tnc; Vtn;
Platelet activation, signaling and aggregation	REACTOME	3.18279e-07	Adra2a; Aldoa; App; Arrb1; Arrb2; Cd36; Cd63; Cd9; Clu; Col1a1; Col1a2; Csf2ra; Csf2rb; Csf2rb2; Daglb; Dgka; F13a1; F2rl3; Fcer1g; Flna; Fn1; Gas6; Gna15; Gng2; Igf1; Igf2; Il2rb; Il2rg; Itgb3; Jak3; Lamp2; Lck; Lcp2; Lyn; Mgll; P2ry12; Pdgfb; Pf4; Pik3cd; Pik3cg; Pik3r6; Pla2g4a; Plcg2; Plek; Prkcb; Prkcd; Prkce; Prkch; Pros1; Psap; Ptpn1; Rac2; Rapgef3; Rapgef4; Rasgrp1; Serping1; Sod1; Sparc;…
The NLRP3 inflammasome	REACTOME	5.44901e-07	App; Casp1; Hsp90ab1; Mefv; Nlrp3; P2rx7; Panx1; Pstpip1; Pycard; Txn1; Txnip;
RMTs methylate histone arginines	REACTOME	7.44049e-07	H2afx; H2afz; Hist1h2ab; Hist1h2ac; Hist1h2ad; Hist1h2ae; Hist1h2af; Hist1h2ag; Hist1h2ah; Hist1h2ai; Hist1h2ak; Hist1h2an; Hist1h3a; Hist1h3b; Hist1h3c; Hist1h3d; Hist1h3e; Hist1h3f; Hist1h3g; Hist1h4a; Hist1h4b; Hist1h4c; Hist1h4d; Hist1h4f; Hist1h4h; Hist1h4i; Hist1h4j; Hist1h4k; Hist1h4n; Hist2h3b; Prmt5; Prmt7; Wdr77;
Focal adhesion	KEGG	7.5678e-07	Bcl2; Birc3; Capn2; Cav1; Col11a1; Col1a1; Col1a2; Col24a1; Col27a1; Col2a1; Col3a1; Col4a1; Col4a2; Col4a6; Col5a1; Col5a2; Col5a3; Col6a1; Col6a2; Col6a3; Egfr; Flna; Flnb; Flnc; Flt1; Flt4; Fn1; Ibsp; Igf1; Itga10; Itga11; Itga1; Itga2; Itga4; Itga7; Itga8; Itga9; Itgb3; Itgb4; Itgb5; Itgb7; Itgb8; Kdr; Lama1; Lama2; Lama4; Lama5; Myl9; Mylk; Parvg; Pdgfa; Pdgfb; Pdgfd; Pdgfra; Pdgfrb; Pik3cd;…
Senescence-Associated Secretory Phenotype (SASP)	REACTOME	1.15024e-06	Ccna2; Cdkn1a; Cebpb; H2afx; H2afz; H3f3a; Hist1h2ab; Hist1h2ac; Hist1h2ad; Hist1h2ae; Hist1h2af; Hist1h2ag; Hist1h2ah; Hist1h2ai; Hist1h2ak; Hist1h2an; Hist1h3a; Hist1h3b; Hist1h3c; Hist1h3d; Hist1h3e; Hist1h3f; Hist1h3g; Hist1h4a; Hist1h4b; Hist1h4c; Hist1h4d; Hist1h4f; Hist1h4h; Hist1h4i; Hist1h4j; Hist1h4k; Hist1h4n; Hist2h3b; Rps6ka1; Rps6ka2; Rps6ka3; Ube2c;
Signal Transduction	REACTOME	1.21958e-06	Abr; Adam12; Adcy1; Adcy3; Adcy4; Adcy5; Adcy7; Adcy9; Adcyap1r1; Adm; Adora2b; Adra2a; Agrn; Amotl2; Aplnr; Apoe; App; Arap1; Arap3; Arhgap11a; Arhgap15; Arhgap18; Arhgap19; Arhgap24; Arhgap25; Arhgap26; Arhgap30; Arhgap31; Arhgap6; Arhgap8; Arhgef3; Arhgef6; Arhgef7; Arrb1; Arrb2; Atp6v0d2; Avpr1a; Axin2; B4galt1; Bcl2l11; Bdkrb1; Bmp2; Bmpr1b; Bmpr2; C3; C3ar1; Calcrl; Camk2a; Cav1; Ccdc88c; C…
Integrin signaling pathway	INOH	1.69944e-06	Arhgef6; Bgn; Cav1; Col10a1; Col11a1; Col12a1; Col18a1; Col1a1; Col1a2; Col2a1; Col3a1; Col4a1; Col4a2; Col6a1; Col6a2; Col8a1; Col8a2; Dcn; Dock2; Dock4; Dock8; Eln; Fn1; Gpc4; Itga2; Itgal; Itgam; Itgax; Itgb3; Itgb7; Lck; Lum; Sdc1; Sdc3; Shc2; Vav1; Vcl;
Lysosome	KEGG	2.13793e-06	Acp2; Acp5; Ap1g2; Ap1s2; Ap3s1; Arsb; Atp6v0d2; Cd164; Cd63; Cd68; Cln3; Ctns; Ctsb; Ctsc; Ctse; Ctsf; Ctsh; Ctsk; Ctso; Ctss; Ctsw; Dnase2a; Fuca1; Galc; Galns; Gm2a; Gnptg; Hexa; Hexb; Idua; Lamp2; Laptm4a; Laptm5; Lgmn; Man2b1; Manba; Naga; Naglu; Napsa; Neu1; Npc2; Pla2g15; Ppt1; Psap; Scarb2; Sgsh; Slc11a1; Slc17a5; Sort1; Tcirg1;
RNA Polymerase I Transcription	REACTOME	2.37288e-06	H2afx; H2afz; H3f3a; Hdac2; Hist1h2ab; Hist1h2ac; Hist1h2ad; Hist1h2ae; Hist1h2af; Hist1h2ag; Hist1h2ah; Hist1h2ai; Hist1h2ak; Hist1h2an; Hist1h3a; Hist1h3b; Hist1h3c; Hist1h3d; Hist1h3e; Hist1h3f; Hist1h3g; Hist1h4a; Hist1h4b; Hist1h4c; Hist1h4d; Hist1h4f; Hist1h4h; Hist1h4i; Hist1h4j; Hist1h4k; Hist1h4n; Hist2h3b; Kat2b; Polr1a; Polr1b; Polr1e; Ptrf; Rrn3;
Mitotic Metaphase and Anaphase	REACTOME	2.39451e-06	Aurkb; Banf1; Birc5; Bub1b; Casc5; Ccdc99; Cdc20; Cdca5; Cdca8; Cenpa; Cenph; Cenpi; Cenpm; Cenpn; Ckap5; Ercc6l; Espl1; Fbxo5; Incenp; Kif18a; Kif2c; Kntc1; Lmna; Mad2l1; Mlf1ip; Ndc80; Nudc; Nuf2; Nup107; Nup133; Nup160; Nup43; Nup85; Plk1; Pmf1; Ppp2r1b; Psmb10; Psmb3; Psmb7; Psmb8; Psmb9; Psmc2; Psmd11; Psmd12; Psmd2; Psmd3; Psmd5; Psme1; Psme2; Pttg1; Rangap1; Rcc2; Sgol1; Sgol2; Ska1; Spc24…
G1/S-Specific Transcription	REACTOME	2.87856e-06	Ccne1; Cdc45; Cdc6; Cdk1; Cdt1; Dhfr; Fbxo5; Orc1; Pola1; Rrm2; Tfdp1; Tyms;
Inflammasomes	REACTOME	2.87856e-06	App; Bcl2; Casp1; Hsp90ab1; Mefv; Nlrp3; P2rx7; Panx1; Pstpip1; Pycard; Txn1; Txnip;
Cell surface interactions at the vascular wall	REACTOME	3.49172e-06	Amica1; Angpt2; Angpt4; Atp1b1; Cav1; Cd244; Cd47; Cd48; Cd84; Col1a1; Col1a2; Dok2; Esam; F11r; Fcer1g; Fn1; Gas6; Grb14; Itgal; Itgam; Itgax; Jam2; Lyn; Mertk; Pf4; Pros1; Selplg; Sirpa; Slc16a3; Slc3a2; Slc7a11; Slc7a5; Slc7a7; Slc7a8; Spn; Tek; Thbd;
E2F mediated regulation of DNA replication	REACTOME	3.70634e-06	Ccnb1; Ccne1; Cdc45; Cdc6; Cdk1; Cdt1; Dhfr; Fbxo5; Mcm8; Orc1; Pola1; Pola2; Ppp2r1b; Prim1; Rb1; Rrm2; Tfdp1; Tyms;
Mitotic Anaphase	REACTOME	4.17641e-06	Aurkb; Banf1; Birc5; Bub1b; Casc5; Ccdc99; Cdc20; Cdca5; Cdca8; Cenpa; Cenph; Cenpi; Cenpm; Cenpn; Ckap5; Ercc6l; Espl1; Incenp; Kif18a; Kif2c; Kntc1; Lmna; Mad2l1; Mlf1ip; Ndc80; Nudc; Nuf2; Nup107; Nup133; Nup160; Nup43; Nup85; Plk1; Pmf1; Ppp2r1b; Psmb10; Psmb3; Psmb7; Psmb8; Psmb9; Psmc2; Psmd11; Psmd12; Psmd2; Psmd3; Psmd5; Psme1; Psme2; Pttg1; Rangap1; Rcc2; Sgol1; Sgol2; Ska1; Spc24; Spc25…
RNA Polymerase I Promoter Clearance	REACTOME	4.93368e-06	H2afx; H2afz; H3f3a; Hdac2; Hist1h2ab; Hist1h2ac; Hist1h2ad; Hist1h2ae; Hist1h2af; Hist1h2ag; Hist1h2ah; Hist1h2ai; Hist1h2ak; Hist1h2an; Hist1h3a; Hist1h3b; Hist1h3c; Hist1h3d; Hist1h3e; Hist1h3f; Hist1h3g; Hist1h4a; Hist1h4b; Hist1h4c; Hist1h4d; Hist1h4f; Hist1h4h; Hist1h4i; Hist1h4j; Hist1h4k; Hist1h4n; Hist2h3b; Kat2b; Polr1a; Polr1b; Polr1e; Rrn3;
Separation of Sister Chromatids	REACTOME	5.14575e-06	Aurkb; Birc5; Bub1b; Casc5; Ccdc99; Cdc20; Cdca5; Cdca8; Cenpa; Cenph; Cenpi; Cenpm; Cenpn; Ckap5; Ercc6l; Espl1; Incenp; Kif18a; Kif2c; Kntc1; Mad2l1; Mlf1ip; Ndc80; Nudc; Nuf2; Nup107; Nup133; Nup160; Nup43; Nup85; Plk1; Pmf1; Ppp2r1b; Psmb10; Psmb3; Psmb7; Psmb8; Psmb9; Psmc2; Psmd11; Psmd12; Psmd2; Psmd3; Psmd5; Psme1; Psme2; Pttg1; Rangap1; Rcc2; Sgol1; Sgol2; Ska1; Spc24; Spc25; Tuba1b; Tub…
Antigen processing and presentation	KEGG	5.47431e-06	B2m; Cd4; Cd74; Ciita; Ctsb; Ctss; H2-Aa; H2-Ab1; H2-D1; H2-DMa; H2-DMb1; H2-DMb2; H2-Eb1; H2-K1; H2-M2; H2-M3; H2-Ob; H2-Q6; H2-Q7; H2-T23; H2-T24; Hsp90aa1; Hsp90ab1; Hspa4; Hspa8; Ifi30; Klrd1; Lgmn; Psme1; Psme2; Tap1; Tap2; Tapbp; Tnf;
Mitotic G1-G1/S phases	REACTOME	6.94074e-06	Ccna2; Ccnb1; Ccne1; Ccne2; Cdc45; Cdc6; Cdk1; Cdkn1a; Cdt1; Cks1b; Dbf4; Dhfr; Fbxo5; Mcm10; Mcm2; Mcm3; Mcm4; Mcm7; Mcm8; Mybl2; Myc; Orc1; Pkmyt1; Pola1; Pola2; Pole; Ppp2r1b; Prim1; Psmb10; Psmb3; Psmb7; Psmb8; Psmb9; Psmc2; Psmd11; Psmd12; Psmd2; Psmd3; Psmd5; Psme1; Psme2; Rb1; Rbl2; Rpa1; Rrm2; Skp2; Tfdp1; Top2a; Tyms;
Mus musculus biological processes	REACTOME	7.15956e-06	Bhlhe40; Blm; Brca1; Brca2; Cdk8; Cebpa; Cebpb; Chd9; Dbp; Dnmt1; Egr2; Fabp4; Fbxl3; H2afx; H2afy2; H2afz; H3f3a; Hdac2; Hist1h2ab; Hist1h2ac; Hist1h2ad; Hist1h2ae; Hist1h2af; Hist1h2ag; Hist1h2ah; Hist1h2ai; Hist1h2ak; Hist1h2an; Hist1h2bb; Hist1h2bc; Hist1h2be; Hist1h2bf; Hist1h2bg; Hist1h2bh; Hist1h2bj; Hist1h2bk; Hist1h2bl; Hist1h2bm; Hist1h2bn; Hist1h2bp; Hist1h3a; Hist1h3b; Hist1h3c; Hist1…
Activation of the pre-replicative complex	REACTOME	7.37758e-06	Cdc45; Cdc6; Cdt1; Dbf4; Mcm10; Mcm2; Mcm3; Mcm4; Mcm7; Mcm8; Orc1; Pola1; Pola2; Pole; Prim1; Rpa1;
Other semaphorin interactions	REACTOME	7.51624e-06	Cd72; Itga1; Plxna4; Plxnc1; Plxnd1; Ptprc; Sema4a; Sema4d; Sema6a; Sema6d; Sema7a; Trem2; Tyrobp;
Syndecan interactions	REACTOME	1.40883e-05	Col1a1; Col1a2; Col3a1; Col5a1; Col5a2; Fgf2; Fn1; Itga2; Itgb3; Sdc1; Sdc3; Tgfb1; Tnc; Vtn;
HATs acetylate histones	REACTOME	1.49843e-05	H3f3a; Hat1; Hist1h2ab; Hist1h2ac; Hist1h2ad; Hist1h2ae; Hist1h2af; Hist1h2ag; Hist1h2ah; Hist1h2ai; Hist1h2ak; Hist1h2an; Hist1h2bb; Hist1h2bc; Hist1h2be; Hist1h2bf; Hist1h2bg; Hist1h2bh; Hist1h2bj; Hist1h2bk; Hist1h2bl; Hist1h2bm; Hist1h2bn; Hist1h2bp; Hist1h3a; Hist1h3b; Hist1h3c; Hist1h3d; Hist1h3e; Hist1h3f; Hist1h3g; Hist1h4a; Hist1h4b; Hist1h4c; Hist1h4d; Hist1h4f; Hist1h4h; Hist1h4i; Hist…
DNA strand elongation	REACTOME	1.52695e-05	Apex1; Cdc45; Gins1; Mcm2; Mcm3; Mcm4; Mcm7; Mcm8; Pola1; Pola2; Pold1; Pold2; Prim1; Rfc4; Rfc5; Rpa1;
Protein digestion and absorption	KEGG	2.43624e-05	Atp1a2; Atp1a3; Atp1b1; Col11a1; Col12a1; Col13a1; Col14a1; Col15a1; Col18a1; Col1a1; Col1a2; Col24a1; Col27a1; Col2a1; Col3a1; Col4a1; Col4a2; Col4a6; Col5a1; Col5a2; Col5a3; Col6a1; Col6a2; Col6a3; Col7a1; Cpa3; Dpp4; Eln; Kcne3; Kcnn4; Kcnq1; Mme; Slc36a1; Slc3a2; Slc7a7; Slc7a8; Slc8a1;
HDACs deacetylate histones	REACTOME	2.59616e-05	Hdac2; Hist1h2ab; Hist1h2ac; Hist1h2ad; Hist1h2ae; Hist1h2af; Hist1h2ag; Hist1h2ah; Hist1h2ai; Hist1h2ak; Hist1h2an; Hist1h3a; Hist1h3b; Hist1h3c; Hist1h3d; Hist1h3e; Hist1h3f; Hist1h3g; Hist1h4a; Hist1h4b; Hist1h4c; Hist1h4d; Hist1h4f; Hist1h4h; Hist1h4i; Hist1h4j; Hist1h4k; Hist1h4n; Hist2h3b; Ncor2;
Cell adhesion molecules (CAMs)	KEGG	2.91299e-05	Cadm1; Cadm3; Cd22; Cd274; Cd34; Cd40; Cd4; Cd86; Cdh1; Cdh2; Cdh5; Cldn5; Esam; F11r; Glycam1; H2-Aa; H2-Ab1; H2-D1; H2-DMa; H2-DMb1; H2-DMb2; H2-Eb1; H2-K1; H2-M2; H2-M3; H2-Ob; H2-Q6; H2-Q7; H2-T23; H2-T24; Icam1; Icam2; Icosl; Itga4; Itga8; Itga9; Itgal; Itgam; Itgb2; Itgb7; Itgb8; Jam2; Mpzl1; Nfasc; Nlgn2; Pdcd1; Pecam1; Ptprc; Ptprf; Ptprm; Sdc1; Sdc3; Selplg; Siglec1; Spn; Vcan;
Platelet degranulation	REACTOME	3.33968e-05	Aldoa; App; Cd36; Cd63; Cd9; Clu; F13a1; Flna; Fn1; Gas6; Igf1; Igf2; Itgb3; Lamp2; Pdgfb; Pf4; Plek; Pros1; Psap; Serping1; Sod1; Sparc; Srgn; Tgfb1; Tgfb2; Tgfb3; Timp1; Tmsb4x; Trf; Ttn; Vcl; Vwf;
Cellular Senescence	REACTOME	3.58601e-05	Ccna2; Ccne1; Ccne2; Cdkn1a; Cebpb; Fos; H2afx; H2afz; H3f3a; Hist1h2ab; Hist1h2ac; Hist1h2ad; Hist1h2ae; Hist1h2af; Hist1h2ag; Hist1h2ah; Hist1h2ai; Hist1h2ak; Hist1h2an; Hist1h3a; Hist1h3b; Hist1h3c; Hist1h3d; Hist1h3e; Hist1h3f; Hist1h3g; Hist1h4a; Hist1h4b; Hist1h4c; Hist1h4d; Hist1h4f; Hist1h4h; Hist1h4i; Hist1h4j; Hist1h4k; Hist1h4n; Hist2h3b; Hmga1-rs1; Hmga1; Hmga2; Id1; Lmnb1; Map3k5; Md…
Malaria	KEGG	4.03802e-05	Ccl12; Cd36; Cd40; Hba-a1; Hbb-b1; Icam1; Il1b; Itgal; Itgb2; Klra4; Lrp1; Myd88; Pecam1; Sdc1; Tgfb1; Tgfb2; Tgfb3; Thbs2; Thbs3; Thbs4; Tlr2; Tlr9; Tnf;
Response to elevated platelet cytosolic Ca2+	REACTOME	4.33386e-05	Aldoa; App; Cd36; Cd63; Cd9; Clu; F13a1; Flna; Fn1; Gas6; Igf1; Igf2; Itgb3; Lamp2; Pdgfb; Pf4; Plek; Prkcb; Pros1; Psap; Serping1; Sod1; Sparc; Srgn; Tgfb1; Tgfb2; Tgfb3; Timp1; Tmsb4x; Trf; Ttn; Vcl; Vwf;
Oxidative Stress Induced Senescence	REACTOME	4.71969e-05	Fos; H2afx; H2afz; H3f3a; Hist1h2ab; Hist1h2ac; Hist1h2ad; Hist1h2ae; Hist1h2af; Hist1h2ag; Hist1h2ah; Hist1h2ai; Hist1h2ak; Hist1h2an; Hist1h3a; Hist1h3b; Hist1h3c; Hist1h3d; Hist1h3e; Hist1h3f; Hist1h3g; Hist1h4a; Hist1h4b; Hist1h4c; Hist1h4d; Hist1h4f; Hist1h4h; Hist1h4i; Hist1h4j; Hist1h4k; Hist1h4n; Hist2h3b; Map3k5; Mdm2; Trp53; Txn1;
JAK STAT pathway and regulation	INOH	5.67613e-05	Acvr1; Acvrl1; Bmpr1b; Bmpr2; Btk; Camk2a; Cdk1; Csf2ra; Csf2rb; Csf3r; Egfr; Fgfr1; Flt1; Flt4; Gfra1; Ghr; Ifnar1; Ifngr1; Ikbke; Il10ra; Il11ra1; Il13ra1; Il15; Il17ra; Il1b; Il1r1; Il1r2; Il1rap; Il2rb; Il2rg; Il4ra; Il6ra; Jak3; Kit; Kitl; Lck; Lif; Lifr; Map3k14; Map3k5; Map3k8; Map4k3; Mapk12; Pdgfra; Plk1; Prkar1b; Prkar2b; Prkcb; Prkcd; Prkce; Prkch; Prkci; Prkg1; Ptk2b; Ptpn6; Rps6ka1; …
Molecules associated with elastic fibres	REACTOME	6.61508e-05	Bmp2; Efemp1; Eln; Emilin1; Fbln1; Fbn2; Fn1; Itga8; Itgb3; Ltbp4; Mfap2; Mfap4; Mfap5; Tgfb1; Tgfb2; Tgfb3; Vtn;
Hematopoietic cell lineage	KEGG	6.79937e-05	Anpep; Cd14; Cd1d1; Cd22; Cd33; Cd34; Cd36; Cd37; Cd38; Cd4; Cd59a; Cd9; Csf1; Csf1r; Csf2ra; Csf3r; Fcgr1; H2-Eb1; Il11ra1; Il1b; Il1r1; Il1r2; Il3ra; Il4ra; Il6ra; Itga1; Itga2; Itga4; Itgam; Itgb3; Kit; Kitl; Mme; Tfrc; Tnf;
Glycogen storage diseases	REACTOME	7.83679e-05	Aaas; Agrn; Aldoa; Arsb; B3gnt3; B4galt1; B4galt4; B4galt7; Bgn; Chst11; Chst1; Chst15; Chst2; Chst3; Cspg4; Dcn; Dsel; Eno1; Epm2a; Fmod; G6pdx; Galns; Gapdh; Gbe1; Glce; Gm5506; Got2; Gpc1; Gpc4; Gpc6; Gpi1; Gys1; Hexa; Hexb; Hk2; Hk3; Hmmr; Hpse; Hs3st1; Hs3st3b1; Idua; Lum; Lyve1; Nup107; Nup133; Nup155; Nup160; Nup188; Nup210; Nup35; Nup43; Nup54; Nup62; Nup85; Pck2; Pfkfb4; Pfkl; Pgam1; Pgd…
Metabolism of carbohydrates	REACTOME	7.83679e-05	Aaas; Agrn; Aldoa; Arsb; B3gnt3; B4galt1; B4galt4; B4galt7; Bgn; Chst11; Chst1; Chst15; Chst2; Chst3; Cspg4; Dcn; Dsel; Eno1; Epm2a; Fmod; G6pdx; Galns; Gapdh; Gbe1; Glce; Gm5506; Got2; Gpc1; Gpc4; Gpc6; Gpi1; Gys1; Hexa; Hexb; Hk2; Hk3; Hmmr; Hpse; Hs3st1; Hs3st3b1; Idua; Lum; Lyve1; Nup107; Nup133; Nup155; Nup160; Nup188; Nup210; Nup35; Nup43; Nup54; Nup62; Nup85; Pck2; Pfkfb4; Pfkl; Pgam1; Pgd…
Myoclonic epilepsy of Lafora	REACTOME	7.83679e-05	Aaas; Agrn; Aldoa; Arsb; B3gnt3; B4galt1; B4galt4; B4galt7; Bgn; Chst11; Chst1; Chst15; Chst2; Chst3; Cspg4; Dcn; Dsel; Eno1; Epm2a; Fmod; G6pdx; Galns; Gapdh; Gbe1; Glce; Gm5506; Got2; Gpc1; Gpc4; Gpc6; Gpi1; Gys1; Hexa; Hexb; Hk2; Hk3; Hmmr; Hpse; Hs3st1; Hs3st3b1; Idua; Lum; Lyve1; Nup107; Nup133; Nup155; Nup160; Nup188; Nup210; Nup35; Nup43; Nup54; Nup62; Nup85; Pck2; Pfkfb4; Pfkl; Pgam1; Pgd…
G2/M Checkpoints	REACTOME	8.70591e-05	Ccnb1; Cdc25c; Cdc45; Cdc6; Cdk1; Chek1; Clspn; Dbf4; Mcm10; Mcm2; Mcm3; Mcm4; Mcm7; Mcm8; Orc1; Pkmyt1; Rad9; Rfc4; Rfc5; Rpa1;
Natural killer cell mediated cytotoxicity	KEGG	9.10267e-05	Cd244; Cd48; Fcer1g; Fcgr4; Gzmb; H2-D1; H2-K1; H2-T23; Icam1; Icam2; Ifnar1; Ifnar2; Ifngr1; Ifngr2; Itgal; Itgb2; Klra4; Klrd1; Klrk1; Lck; Lcp2; Ncr1; Nfatc1; Nfatc2; Pik3cd; Pik3cg; Plcg2; Prf1; Prkcb; Ptk2b; Ptpn6; Rac2; Sh3bp2; Shc2; Shc4; Syk; Tnf; Tnfrsf10b; Tnfsf10; Tyrobp; Ulbp1; Vav1; Vav3;
Elastic fibre formation	REACTOME	0.000122982	Bmp2; Efemp1; Eln; Emilin1; Fbln1; Fbn2; Fn1; Furin; Itga8; Itgb3; Ltbp4; Mfap2; Mfap4; Mfap5; Tgfb1; Tgfb2; Tgfb3; Vtn;
Formation of tubulin folding intermediates by CCT/TriC	REACTOME	0.000130165	Cct2; Cct3; Cct4; Cct5; Cct7; Cct8; Tcp1; Tuba1b; Tuba1c; Tubb2b; Tubb3; Tubb6;
RNF mutants show enhanced WNT signaling and proliferation	REACTOME	0.000133676	Axin2; Cav1; Ccdc88c; Csnk2a1; Csnk2a2; Dact1; Fzd1; H2afx; H2afz; H3f3a; Hist1h2ab; Hist1h2ac; Hist1h2ad; Hist1h2ae; Hist1h2af; Hist1h2ag; Hist1h2ah; Hist1h2ai; Hist1h2ak; Hist1h2an; Hist1h3a; Hist1h3b; Hist1h3c; Hist1h3d; Hist1h3e; Hist1h3f; Hist1h3g; Hist1h4a; Hist1h4b; Hist1h4c; Hist1h4d; Hist1h4f; Hist1h4h; Hist1h4i; Hist1h4j; Hist1h4k; Hist1h4n; Hist2h3b; Lef1; Lgr5; Lgr6; Ppp2r1b; Psmb10; …
TCF dependent signaling in response to WNT	REACTOME	0.000133676	Axin2; Cav1; Ccdc88c; Csnk2a1; Csnk2a2; Dact1; Fzd1; H2afx; H2afz; H3f3a; Hist1h2ab; Hist1h2ac; Hist1h2ad; Hist1h2ae; Hist1h2af; Hist1h2ag; Hist1h2ah; Hist1h2ai; Hist1h2ak; Hist1h2an; Hist1h3a; Hist1h3b; Hist1h3c; Hist1h3d; Hist1h3e; Hist1h3f; Hist1h3g; Hist1h4a; Hist1h4b; Hist1h4c; Hist1h4d; Hist1h4f; Hist1h4h; Hist1h4i; Hist1h4j; Hist1h4k; Hist1h4n; Hist2h3b; Lef1; Lgr5; Lgr6; Ppp2r1b; Psmb10; …
XAV939 inhibits tankyrase, stabilizing AXIN	REACTOME	0.000133676	Axin2; Cav1; Ccdc88c; Csnk2a1; Csnk2a2; Dact1; Fzd1; H2afx; H2afz; H3f3a; Hist1h2ab; Hist1h2ac; Hist1h2ad; Hist1h2ae; Hist1h2af; Hist1h2ag; Hist1h2ah; Hist1h2ai; Hist1h2ak; Hist1h2an; Hist1h3a; Hist1h3b; Hist1h3c; Hist1h3d; Hist1h3e; Hist1h3f; Hist1h3g; Hist1h4a; Hist1h4b; Hist1h4c; Hist1h4d; Hist1h4f; Hist1h4h; Hist1h4i; Hist1h4j; Hist1h4k; Hist1h4n; Hist2h3b; Lef1; Lgr5; Lgr6; Ppp2r1b; Psmb10; …
misspliced LRP5 mutants have enhanced beta-catenin-dependent signaling	REACTOME	0.000133676	Axin2; Cav1; Ccdc88c; Csnk2a1; Csnk2a2; Dact1; Fzd1; H2afx; H2afz; H3f3a; Hist1h2ab; Hist1h2ac; Hist1h2ad; Hist1h2ae; Hist1h2af; Hist1h2ag; Hist1h2ah; Hist1h2ai; Hist1h2ak; Hist1h2an; Hist1h3a; Hist1h3b; Hist1h3c; Hist1h3d; Hist1h3e; Hist1h3f; Hist1h3g; Hist1h4a; Hist1h4b; Hist1h4c; Hist1h4d; Hist1h4f; Hist1h4h; Hist1h4i; Hist1h4j; Hist1h4k; Hist1h4n; Hist2h3b; Lef1; Lgr5; Lgr6; Ppp2r1b; Psmb10; …
Trafficking and processing of endosomal TLR	REACTOME	0.00013503	Ctsb; Ctsk; Ctss; Lgmn; Tlr3; Tlr7; Tlr8; Tlr9; Unc93b1;
Intestinal immune network for IgA production	KEGG	0.000135117	Cd40; Cd86; Cxcl12; Cxcr4; H2-Aa; H2-Ab1; H2-DMa; H2-DMb1; H2-DMb2; H2-Eb1; H2-Ob; Icosl; Il15; Il15ra; Itga4; Itgb7; Map3k14; Tgfb1; Tnfrsf13b; Tnfsf13b;
Aminoacyl-tRNA biosynthesis	KEGG	0.000137215	Aars; Cars; Eprs; Farsa; Farsb; Gars; Hars; Iars; Kars; Lars; Mars; Nars; Rars; Sars; Tars; Tars2; Tarsl2; Vars; Wars; Yars; Yars2;
Synthesis of DNA	REACTOME	0.000140782	Apex1; Ccna2; Cdc45; Cdc6; Cdkn1a; Cdt1; Gins1; Mcm2; Mcm3; Mcm4; Mcm7; Mcm8; Orc1; Pola1; Pola2; Pold1; Pold2; Pole; Prim1; Psmb10; Psmb3; Psmb7; Psmb8; Psmb9; Psmc2; Psmd11; Psmd12; Psmd2; Psmd3; Psmd5; Psme1; Psme2; Rb1; Rfc4; Rfc5; Rpa1;
DNA Replication	REACTOME	0.000149813	Apex1; Ccna2; Cdc45; Cdc6; Cdkn1a; Cdt1; Dbf4; Gins1; Mcm10; Mcm2; Mcm3; Mcm4; Mcm7; Mcm8; Orc1; Pola1; Pola2; Pold1; Pold2; Pole; Prim1; Psmb10; Psmb3; Psmb7; Psmb8; Psmb9; Psmc2; Psmd11; Psmd12; Psmd2; Psmd3; Psmd5; Psme1; Psme2; Rb1; Rfc4; Rfc5; Rpa1;
Condensation of Prometaphase Chromosomes	REACTOME	0.000157724	Ccnb1; Cdk1; Csnk2a1; Csnk2a2; Ncapd2; Ncaph; Smc2; Smc4;
Folding of actin by CCT/TriC	REACTOME	0.000159299	Cct2; Cct3; Cct4; Cct5; Cct7; Cct8; Tcp1;
Cellular responses to stress	REACTOME	0.000162475	Camk2a; Ccna2; Ccne1; Ccne2; Cdkn1a; Cebpb; Egln3; Epas1; Ero1l; Fkbp4; Fos; Gpx3; Gsr; Gstp1; H2afx; H2afz; H3f3a; Hist1h2ab; Hist1h2ac; Hist1h2ad; Hist1h2ae; Hist1h2af; Hist1h2ag; Hist1h2ah; Hist1h2ai; Hist1h2ak; Hist1h2an; Hist1h3a; Hist1h3b; Hist1h3c; Hist1h3d; Hist1h3e; Hist1h3f; Hist1h3g; Hist1h4a; Hist1h4b; Hist1h4c; Hist1h4d; Hist1h4f; Hist1h4h; Hist1h4i; Hist1h4j; Hist1h4k; Hist1h4n; His…
Signaling by PDGF	REACTOME	0.000172545	Adcy1; Adcy3; Adcy4; Adcy5; Adcy7; Adcy9; Cd86; Cdk1; Cdkn1a; Col2a1; Col3a1; Col4a1; Col4a2; Col5a1; Col5a2; Col6a1; Col6a2; Egfr; Erbb3; Ereg; Fgf1; Fgf2; Fgf7; Fgfr1; Foxo1; Furin; Gab1; Il6ra; Kit; Kitl; Lck; Mdm2; Nck2; Pde1a; Pde1b; Pdgfb; Pdgfd; Pdgfra; Pik3cd; Plat; Prkar1b; Prkar2b; Prkcd; Prkce; Spp1; Stat5a; Thbs2; Thbs3; Thbs4; Trib3; Vav1;
DAP12 interactions	REACTOME	0.000176714	Adcy1; Adcy3; Adcy4; Adcy5; Adcy7; Adcy9; B2m; Btk; Cd300lb; Cd86; Cdk1; Cdkn1a; Clec5a; Egfr; Erbb3; Ereg; Fgf1; Fgf2; Fgf7; Fgfr1; Foxo1; Gab1; Grap2; Il6ra; Kit; Kitl; Klra4; Klrd1; Klrk1; Lck; Lcp2; Mdm2; Pde1a; Pde1b; Pdgfb; Pdgfra; Pik3cd; Plcg2; Prkar1b; Prkar2b; Prkcd; Prkce; Sirpa; Syk; Trem2; Trib3; Tyrobp; Vav1; Vav3;
S Phase	REACTOME	0.000180572	Apex1; Ccna2; Ccne1; Ccne2; Cdc45; Cdc6; Cdca5; Cdkn1a; Cdt1; Cks1b; Esco2; Gins1; Mcm2; Mcm3; Mcm4; Mcm7; Mcm8; Myc; Orc1; Pola1; Pola2; Pold1; Pold2; Pole; Prim1; Psmb10; Psmb3; Psmb7; Psmb8; Psmb9; Psmc2; Psmd11; Psmd12; Psmd2; Psmd3; Psmd5; Psme1; Psme2; Rb1; Rfc4; Rfc5; Rpa1; Skp2;
Activation of ATR in response to replication stress	REACTOME	0.000184567	Cdc25c; Cdc45; Cdc6; Chek1; Clspn; Dbf4; Mcm10; Mcm2; Mcm3; Mcm4; Mcm7; Mcm8; Orc1; Rad9; Rfc4; Rfc5; Rpa1;
GPVI-mediated activation cascade	REACTOME	0.000205099	Col1a1; Col1a2; Csf2ra; Csf2rb; Csf2rb2; Fcer1g; Il2rb; Il2rg; Jak3; Lck; Lcp2; Lyn; Pik3cd; Pik3cg; Pik3r6; Plcg2; Rac2; Syk; Vav1; Vav3;
HDMs demethylate histones	REACTOME	0.000205099	Hist1h3a; Hist1h3b; Hist1h3c; Hist1h3d; Hist1h3e; Hist1h3f; Hist1h3g; Hist1h4a; Hist1h4b; Hist1h4c; Hist1h4d; Hist1h4f; Hist1h4h; Hist1h4i; Hist1h4j; Hist1h4k; Hist1h4n; Hist2h3b; Jhdm1d; Kdm5d;
Phagosome	KEGG	0.000248916	Atp6v0d2; C1ra; C3; Cd14; Cd36; Coro1a; Ctss; Cyba; Cybb; Fcgr1; Fcgr2b; Fcgr3; Fcgr4; H2-Aa; H2-Ab1; H2-D1; H2-DMa; H2-DMb1; H2-DMb2; H2-Eb1; H2-K1; H2-M2; H2-M3; H2-Ob; H2-Q6; H2-Q7; H2-T23; H2-T24; Itga2; Itgam; Itgb2; Itgb3; Itgb5; Lamp2; Mrc1; Mrc2; Msr1; Ncf1; Ncf2; Ncf4; Tap1; Tap2; Tcirg1; Tfrc; Thbs2; Thbs3; Thbs4; Tlr2; Tlr6; Tuba1b; Tuba1c; Tubb2b; Tubb3; Tubb4b; Tubb5; Tubb6;
Cell Cycle Checkpoints	REACTOME	0.000250203	Bub1b; Ccnb1; Ccne1; Ccne2; Cdc20; Cdc25c; Cdc45; Cdc6; Cdk1; Cdkn1a; Chek1; Clspn; Dbf4; Mad2l1; Mcm10; Mcm2; Mcm3; Mcm4; Mcm7; Mcm8; Mdm2; Orc1; Pkmyt1; Psmb10; Psmb3; Psmb7; Psmb8; Psmb9; Psmc2; Psmd11; Psmd12; Psmd2; Psmd3; Psmd5; Psme1; Psme2; Rad9; Rfc4; Rfc5; Rpa1; Trp53; Ube2c;
Dilated cardiomyopathy	KEGG	0.000363347	Adcy1; Adcy3; Adcy4; Adcy5; Adcy7; Adcy9; Cacna1c; Cacna1d; Cacna2d1; Des; Dmd; Igf1; Itga10; Itga11; Itga1; Itga2; Itga4; Itga7; Itga8; Itga9; Itgb3; Itgb4; Itgb5; Itgb7; Itgb8; Lama2; Lmna; Slc8a1; Tgfb1; Tgfb2; Tgfb3; Tnf; Tnnt2; Ttn;
DAP12 signaling	REACTOME	0.000367238	Adcy1; Adcy3; Adcy4; Adcy5; Adcy7; Adcy9; B2m; Btk; Cd86; Cdk1; Cdkn1a; Egfr; Erbb3; Ereg; Fgf1; Fgf2; Fgf7; Fgfr1; Foxo1; Gab1; Grap2; Il6ra; Kit; Kitl; Klra4; Klrd1; Klrk1; Lck; Lcp2; Mdm2; Pde1a; Pde1b; Pdgfb; Pdgfra; Pik3cd; Plcg2; Prkar1b; Prkar2b; Prkcd; Prkce; Syk; Trem2; Trib3; Tyrobp; Vav1; Vav3;
DNA replication	KEGG	0.000455645	Fen1; Lig1; Mcm2; Mcm3; Mcm4; Mcm5; Mcm7; Pola1; Pola2; Pold1; Pold2; Pole; Prim1; Prim2; Rfc4; Rfc5; Rpa1;
RNA transport	KEGG	0.000553774	Aaas; Alyref; Cyfip2; Ddx20; Eif2b3; Eif2b5; Eif2s1; Eif2s2; Eif2s3x; Eif2s3y; Eif3a; Eif3b; Eif3c; Eif3d; Eif3e; Eif3j2; Eif4a1; Eif4b; Eif4e; Eif4ebp1; Eif4g1; Elac2; Gemin5; Gemin6; Kpnb1; Ncbp1; Nup107; Nup133; Nup155; Nup160; Nup188; Nup205; Nup210; Nup35; Nup43; Nup54; Nup62; Nup85; Nxt1; Pabpc1; Pabpc4; Pop1; Prmt5; Ran; Rangap1; Rbm8a; Rpp30; Rpp38; Rpp40; Sumo3; Tacc3; Tmem48; Xpo1; Xpo5…
Amoebiasis	KEGG	0.000575018	Adcy1; Arg1; Cd14; Cd1d1; Col11a1; Col1a1; Col1a2; Col24a1; Col27a1; Col2a1; Col3a1; Col4a1; Col4a2; Col4a6; Col5a1; Col5a2; Col5a3; Fn1; Gna15; Hspb1; Il1b; Il1r1; Il1r2; Itgam; Itgb2; Lama1; Lama2; Lama4; Lama5; Nos2; Pik3cd; Pik3cg; Plcb2; Prkcb; Serpinb1a; Serpinb9; Tgfb1; Tgfb2; Tgfb3; Tlr2; Tnf; Vcl;
Signal regulatory protein (SIRP) family interactions	REACTOME	0.000579822	Cd47; Fyb; Ptk2b; Ptpn6; Sirpa; Skap2; Tyrobp;
Cross-presentation of particulate exogenous antigens (phagosomes)	REACTOME	0.000638477	Cd36; Cyba; Cybb; Ncf1; Ncf2; Ncf4;
Kinesins	REACTOME	0.000666184	Kif11; Kif15; Kif18a; Kif22; Kif23; Kif26a; Kif2c; Kif4; Kifc1; Racgap1; Tuba1b; Tuba1c; Tubb2b; Tubb3; Tubb6;
Binding and Uptake of Ligands by Scavenger Receptors	REACTOME	0.000688161	Apoe; Cd163; Cd36; Col1a1; Col1a2; Col3a1; Col4a1; Col4a2; Hp; Hsp90aa1; Hsph1; Lrp1; Msr1; Saa3; Scara5; Scarf1; Sparc;
One carbon pool by folate	KEGG	0.000724559	Aldh1l1; Aldh1l2; Atic; Dhfr; Gart; Mthfd1; Mthfd1l; Mthfd2; Shmt1; Shmt2; Tyms;
Rho GTPase cycle	REACTOME	0.000732864	Abr; Arap1; Arap3; Arhgap11a; Arhgap15; Arhgap18; Arhgap19; Arhgap24; Arhgap25; Arhgap26; Arhgap30; Arhgap31; Arhgap6; Arhgap8; Arhgef3; Arhgef6; Arhgef7; Chn1; Chn2; Depdc1b; Dlc1; Ect2; Fam13b; Fgd2; Fgd3; Fgd4; Gmip; Hmha1; Kalrn; Plekhg5; Rac2; Racgap1; Rhoh; Stard8; Tagap; Tiam2; Vav1; Vav3;
Signaling by Rho GTPases	REACTOME	0.000732864	Abr; Arap1; Arap3; Arhgap11a; Arhgap15; Arhgap18; Arhgap19; Arhgap24; Arhgap25; Arhgap26; Arhgap30; Arhgap31; Arhgap6; Arhgap8; Arhgef3; Arhgef6; Arhgef7; Chn1; Chn2; Depdc1b; Dlc1; Ect2; Fam13b; Fgd2; Fgd3; Fgd4; Gmip; Hmha1; Kalrn; Plekhg5; Rac2; Racgap1; Rhoh; Stard8; Tagap; Tiam2; Vav1; Vav3;
Type I diabetes mellitus	KEGG	0.000739486	Cd86; Cpe; Gad1; Gzmb; H2-Aa; H2-Ab1; H2-D1; H2-DMa; H2-DMb1; H2-DMb2; H2-Eb1; H2-K1; H2-M2; H2-M3; H2-Ob; H2-Q6; H2-Q7; H2-T23; H2-T24; Hspd1; Il1b; Prf1; Tnf;
Signaling by WNT in cancer	REACTOME	0.000944036	Axin2; Cav1; Ccdc88c; Csnk2a1; Csnk2a2; Dact1; Fzd1; H2afx; H2afz; H3f3a; Hist1h2ab; Hist1h2ac; Hist1h2ad; Hist1h2ae; Hist1h2af; Hist1h2ag; Hist1h2ah; Hist1h2ai; Hist1h2ak; Hist1h2an; Hist1h3a; Hist1h3b; Hist1h3c; Hist1h3d; Hist1h3e; Hist1h3f; Hist1h3g; Hist1h4a; Hist1h4b; Hist1h4c; Hist1h4d; Hist1h4f; Hist1h4h; Hist1h4i; Hist1h4j; Hist1h4k; Hist1h4n; Hist2h3b; Lef1; Lgr5; Lgr6; Porcn; Ppp2r1b; P…
Antigen processing-Cross presentation	REACTOME	0.000978203	B2m; Cd36; Ctss; Cyba; Cybb; Fcgr1; H2-D1; H2-K1; H2-Q7; H2-T23; Ncf1; Ncf2; Ncf4; Psmb10; Psmb3; Psmb7; Psmb8; Psmb9; Psmc2; Psmd11; Psmd12; Psmd2; Psmd3; Psmd5; Psme1; Psme2; Tap1; Tap2; Tapbp;
Nuclear Envelope Breakdown	REACTOME	0.000984314	Aaas; Banf1; Ccnb1; Cdk1; Lmna; Nup107; Nup133; Nup155; Nup160; Nup188; Nup210; Nup35; Nup43; Nup54; Nup62; Nup85; Plk1; Prkcb;
Pre-NOTCH Processing in Golgi	REACTOME	0.00112892	B4galt1; Furin; Lfng; Mfng; Notch1; Notch3; St3gal4; St3gal6;
Graft-versus-host disease	KEGG	0.00116037	Cd86; Gzmb; H2-Aa; H2-Ab1; H2-D1; H2-DMa; H2-DMb1; H2-DMb2; H2-Eb1; H2-K1; H2-M2; H2-M3; H2-Ob; H2-Q6; H2-Q7; H2-T23; H2-T24; Il1b; Klrd1; Prf1; Tnf;
RNA Polymerase I, RNA Polymerase III, and Mitochondrial Transcription	REACTOME	0.00128678	Brf2; H2afx; H2afz; H3f3a; Hdac2; Hist1h2ab; Hist1h2ac; Hist1h2ad; Hist1h2ae; Hist1h2af; Hist1h2ag; Hist1h2ah; Hist1h2ai; Hist1h2ak; Hist1h2an; Hist1h3a; Hist1h3b; Hist1h3c; Hist1h3d; Hist1h3e; Hist1h3f; Hist1h3g; Hist1h4a; Hist1h4b; Hist1h4c; Hist1h4d; Hist1h4f; Hist1h4h; Hist1h4i; Hist1h4j; Hist1h4k; Hist1h4n; Hist2h3b; Kat2b; Polr1a; Polr1b; Polr1e; Polr3g; Ptrf; Rrn3;
Extension of Telomeres	REACTOME	0.00129187	Apex1; Dkc1; Pola1; Pola2; Pold1; Pold2; Pole; Prim1; Rfc4; Rfc5; Rpa1;
Axon guidance	REACTOME	0.00140882	4930506M07Rik; Ablim1; Agrn; Arhgef7; Cacna1c; Cacna1d; Cd72; Cdk1; Chl1; Col2a1; Col3a1; Col4a1; Col4a2; Col5a1; Col5a2; Col6a1; Col6a2; Csnk2a1; Csnk2a2; Dpysl3; Efna1; Egfr; Epha2; Epha7; Ephb1; Fes; Fgfr1; Gfra1; Gpc1; Hsp90aa1; Hsp90ab1; Il6ra; Itga1; Itga2; Itgb3; Kalrn; Kif4; Lyn; Mmp2; Mmp9; Myh10; Myl9; Nck2; Nfasc; Nrp2; Ntn1; Ntn4; Pip5k1c; Plxna4; Plxnb1; Plxnc1; Plxnd1; Psen2; Ptprc;…
Laminin interactions	REACTOME	0.00143606	Col18a1; Col4a1; Col4a2; Col7a1; Itga1; Itga2; Itgb4; Lama2; Lama4; Lama5; Nid1; Nid2;
Toxoplasmosis	KEGG	0.00144269	Alox5; Bcl2; Birc3; Ccr5; Cd40; Ciita; H2-Aa; H2-Ab1; H2-DMa; H2-DMb1; H2-DMb2; H2-Eb1; H2-Ob; Hspa8; Ifngr1; Ifngr2; Igtp; Il10ra; Il10rb; Irgm1; Jak2; Lama1; Lama2; Lama4; Lama5; Ldlr; Mapk12; Myd88; Nfkbia; Nos2; Pik3cd; Pik3cg; Stat1; Tgfb1; Tgfb2; Tgfb3; Tlr2; Tnf; Xiap;
Chemokine signaling pathway	KEGG	0.00147841	Adcy1; Adcy3; Adcy4; Adcy5; Adcy7; Adcy9; Arrb1; Arrb2; Ccl11; Ccl12; Ccl3; Ccl4; Ccl5; Ccl6; Ccl7; Ccl8; Ccl9; Ccr1; Ccr2; Ccr5; Ccr7; Cx3cl1; Cx3cr1; Cxcl10; Cxcl1; Cxcl12; Cxcl13; Cxcl14; Cxcl16; Cxcl9; Cxcr4; Cxcr6; Dock2; Elmo1; Fgr; Gnb4; Gng11; Gng2; Gngt2; Hck; Jak2; Jak3; Lyn; Ncf1; Nfkbia; Pf4; Pik3cd; Pik3cg; Plcb2; Prex1; Prkcb; Prkcd; Ptk2b; Rac2; Shc2; Shc4; Stat1; Stat2; Vav1; Vav3…
G alpha (z) signalling events	REACTOME	0.00151959	Adcy1; Adcy3; Adcy4; Adcy5; Adcy7; Adcy9; Adra2a; Gng2; Prkcb; Prkcd; Prkce; Prkch; Rgs17;
NCAM1 interactions	REACTOME	0.00151959	Agrn; Cacna1c; Cacna1d; Col2a1; Col3a1; Col4a1; Col4a2; Col5a1; Col5a2; Col6a1; Col6a2; Gfra1; St8sia4;
Unwinding of DNA	REACTOME	0.00156472	Cdc45; Gins1; Mcm2; Mcm3; Mcm4; Mcm7; Mcm8;
Allograft rejection	KEGG	0.00169643	Cd40; Cd86; Gzmb; H2-Aa; H2-Ab1; H2-D1; H2-DMa; H2-DMb1; H2-DMb2; H2-Eb1; H2-K1; H2-M2; H2-M3; H2-Ob; H2-Q6; H2-Q7; H2-T23; H2-T24; Prf1; Tnf;
B cell receptor signaling pathway	KEGG	0.00194435	Blnk; Btk; Cd22; Cd72; Cd79b; Fcgr2b; Fos; Ifitm1; Inpp5d; Lilrb3; Lyn; Malt1; Nfatc1; Nfatc2; Nfkbia; Nfkbie; Pik3ap1; Pik3cd; Pik3cg; Plcg2; Prkcb; Ptpn6; Rac2; Rasgrp3; Syk; Vav1; Vav3;
Telomere C-strand (Lagging Strand) Synthesis	REACTOME	0.0019504	Apex1; Pola1; Pola2; Pold1; Pold2; Pole; Prim1; Rfc4; Rfc5; Rpa1;
DNA Replication Pre-Initiation	REACTOME	0.00197223	Cdc45; Cdc6; Cdt1; Dbf4; Mcm10; Mcm2; Mcm3; Mcm4; Mcm7; Mcm8; Orc1; Pola1; Pola2; Pole; Prim1; Psmb10; Psmb3; Psmb7; Psmb8; Psmb9; Psmc2; Psmd11; Psmd12; Psmd2; Psmd3; Psmd5; Psme1; Psme2; Rpa1;
M/G1 Transition	REACTOME	0.00197223	Cdc45; Cdc6; Cdt1; Dbf4; Mcm10; Mcm2; Mcm3; Mcm4; Mcm7; Mcm8; Orc1; Pola1; Pola2; Pole; Prim1; Psmb10; Psmb3; Psmb7; Psmb8; Psmb9; Psmc2; Psmd11; Psmd12; Psmd2; Psmd3; Psmd5; Psme1; Psme2; Rpa1;
Endosomal/Vacuolar pathway	REACTOME	0.00207601	B2m; Ctss; H2-D1; H2-K1; H2-Q7; H2-T23;
Semaphorin interactions	REACTOME	0.0022835	Cd72; Dpysl3; Fes; Hsp90aa1; Hsp90ab1; Itga1; Myh10; Myl9; Pip5k1c; Plxna4; Plxnb1; Plxnc1; Plxnd1; Ptprc; Rac2; Rnd1; Sema4a; Sema4d; Sema6a; Sema6d; Sema7a; Trem2; Tyrobp;
Cooperation of Prefoldin and TriC/CCT in actin and tubulin folding	REACTOME	0.00230262	Cct2; Cct3; Cct4; Cct5; Cct7; Cct8; Tcp1; Tuba1b; Tuba1c; Tubb2b; Tubb3; Tubb6;
PKA activation	REACTOME	0.00237045	Adcy1; Adcy3; Adcy4; Adcy5; Adcy7; Adcy9; Prkar1b; Prkar2b;
Phosphorylation of Emi1	REACTOME	0.00250977	Ccnb1; Cdc20; Cdk1; Fbxo5; Plk1;
Defective B3GAT3 causes JDSSDHD	REACTOME	0.00294506	Agrn; Arsb; B3gnt3; B4galt1; B4galt4; B4galt7; Bgn; Chst11; Chst1; Chst15; Chst2; Chst3; Cspg4; Dcn; Dsel; Fmod; Galns; Glce; Gpc1; Gpc4; Gpc6; Hexa; Hexb; Hmmr; Hpse; Hs3st1; Hs3st3b1; Idua; Lum; Lyve1; Prelp; Sdc1; Sdc3; Slc26a2; St3gal4; St3gal6;
Defective B4GALT1 causes B4GALT1-CDG (CDG-2d)	REACTOME	0.00294506	Agrn; Arsb; B3gnt3; B4galt1; B4galt4; B4galt7; Bgn; Chst11; Chst1; Chst15; Chst2; Chst3; Cspg4; Dcn; Dsel; Fmod; Galns; Glce; Gpc1; Gpc4; Gpc6; Hexa; Hexb; Hmmr; Hpse; Hs3st1; Hs3st3b1; Idua; Lum; Lyve1; Prelp; Sdc1; Sdc3; Slc26a2; St3gal4; St3gal6;
Defective B4GALT7 causes EDS, progeroid type	REACTOME	0.00294506	Agrn; Arsb; B3gnt3; B4galt1; B4galt4; B4galt7; Bgn; Chst11; Chst1; Chst15; Chst2; Chst3; Cspg4; Dcn; Dsel; Fmod; Galns; Glce; Gpc1; Gpc4; Gpc6; Hexa; Hexb; Hmmr; Hpse; Hs3st1; Hs3st3b1; Idua; Lum; Lyve1; Prelp; Sdc1; Sdc3; Slc26a2; St3gal4; St3gal6;
Defective CHST14 causes EDS, musculocontractural type	REACTOME	0.00294506	Agrn; Arsb; B3gnt3; B4galt1; B4galt4; B4galt7; Bgn; Chst11; Chst1; Chst15; Chst2; Chst3; Cspg4; Dcn; Dsel; Fmod; Galns; Glce; Gpc1; Gpc4; Gpc6; Hexa; Hexb; Hmmr; Hpse; Hs3st1; Hs3st3b1; Idua; Lum; Lyve1; Prelp; Sdc1; Sdc3; Slc26a2; St3gal4; St3gal6;
Defective CHST3 causes SEDCJD	REACTOME	0.00294506	Agrn; Arsb; B3gnt3; B4galt1; B4galt4; B4galt7; Bgn; Chst11; Chst1; Chst15; Chst2; Chst3; Cspg4; Dcn; Dsel; Fmod; Galns; Glce; Gpc1; Gpc4; Gpc6; Hexa; Hexb; Hmmr; Hpse; Hs3st1; Hs3st3b1; Idua; Lum; Lyve1; Prelp; Sdc1; Sdc3; Slc26a2; St3gal4; St3gal6;
Defective CHST6 causes MCDC1	REACTOME	0.00294506	Agrn; Arsb; B3gnt3; B4galt1; B4galt4; B4galt7; Bgn; Chst11; Chst1; Chst15; Chst2; Chst3; Cspg4; Dcn; Dsel; Fmod; Galns; Glce; Gpc1; Gpc4; Gpc6; Hexa; Hexb; Hmmr; Hpse; Hs3st1; Hs3st3b1; Idua; Lum; Lyve1; Prelp; Sdc1; Sdc3; Slc26a2; St3gal4; St3gal6;
Defective CHSY1 causes TPBS	REACTOME	0.00294506	Agrn; Arsb; B3gnt3; B4galt1; B4galt4; B4galt7; Bgn; Chst11; Chst1; Chst15; Chst2; Chst3; Cspg4; Dcn; Dsel; Fmod; Galns; Glce; Gpc1; Gpc4; Gpc6; Hexa; Hexb; Hmmr; Hpse; Hs3st1; Hs3st3b1; Idua; Lum; Lyve1; Prelp; Sdc1; Sdc3; Slc26a2; St3gal4; St3gal6;
Defective EXT1 causes exostoses 1, TRPS2 and CHDS	REACTOME	0.00294506	Agrn; Arsb; B3gnt3; B4galt1; B4galt4; B4galt7; Bgn; Chst11; Chst1; Chst15; Chst2; Chst3; Cspg4; Dcn; Dsel; Fmod; Galns; Glce; Gpc1; Gpc4; Gpc6; Hexa; Hexb; Hmmr; Hpse; Hs3st1; Hs3st3b1; Idua; Lum; Lyve1; Prelp; Sdc1; Sdc3; Slc26a2; St3gal4; St3gal6;
Defective EXT2 causes exostoses 2	REACTOME	0.00294506	Agrn; Arsb; B3gnt3; B4galt1; B4galt4; B4galt7; Bgn; Chst11; Chst1; Chst15; Chst2; Chst3; Cspg4; Dcn; Dsel; Fmod; Galns; Glce; Gpc1; Gpc4; Gpc6; Hexa; Hexb; Hmmr; Hpse; Hs3st1; Hs3st3b1; Idua; Lum; Lyve1; Prelp; Sdc1; Sdc3; Slc26a2; St3gal4; St3gal6;
Defective PAPSS2 causes SEMD-PA	REACTOME	0.00294506	Agrn; Arsb; B3gnt3; B4galt1; B4galt4; B4galt7; Bgn; Chst11; Chst1; Chst15; Chst2; Chst3; Cspg4; Dcn; Dsel; Fmod; Galns; Glce; Gpc1; Gpc4; Gpc6; Hexa; Hexb; Hmmr; Hpse; Hs3st1; Hs3st3b1; Idua; Lum; Lyve1; Prelp; Sdc1; Sdc3; Slc26a2; St3gal4; St3gal6;
Defective SLC26A2 causes chondrodysplasias	REACTOME	0.00294506	Agrn; Arsb; B3gnt3; B4galt1; B4galt4; B4galt7; Bgn; Chst11; Chst1; Chst15; Chst2; Chst3; Cspg4; Dcn; Dsel; Fmod; Galns; Glce; Gpc1; Gpc4; Gpc6; Hexa; Hexb; Hmmr; Hpse; Hs3st1; Hs3st3b1; Idua; Lum; Lyve1; Prelp; Sdc1; Sdc3; Slc26a2; St3gal4; St3gal6;
Diseases associated with glycosaminoglycan metabolism	REACTOME	0.00294506	Agrn; Arsb; B3gnt3; B4galt1; B4galt4; B4galt7; Bgn; Chst11; Chst1; Chst15; Chst2; Chst3; Cspg4; Dcn; Dsel; Fmod; Galns; Glce; Gpc1; Gpc4; Gpc6; Hexa; Hexb; Hmmr; Hpse; Hs3st1; Hs3st3b1; Idua; Lum; Lyve1; Prelp; Sdc1; Sdc3; Slc26a2; St3gal4; St3gal6;
Diseases of glycosylation	REACTOME	0.00294506	Agrn; Arsb; B3gnt3; B4galt1; B4galt4; B4galt7; Bgn; Chst11; Chst1; Chst15; Chst2; Chst3; Cspg4; Dcn; Dsel; Fmod; Galns; Glce; Gpc1; Gpc4; Gpc6; Hexa; Hexb; Hmmr; Hpse; Hs3st1; Hs3st3b1; Idua; Lum; Lyve1; Prelp; Sdc1; Sdc3; Slc26a2; St3gal4; St3gal6;
Glycosaminoglycan metabolism	REACTOME	0.00294506	Agrn; Arsb; B3gnt3; B4galt1; B4galt4; B4galt7; Bgn; Chst11; Chst1; Chst15; Chst2; Chst3; Cspg4; Dcn; Dsel; Fmod; Galns; Glce; Gpc1; Gpc4; Gpc6; Hexa; Hexb; Hmmr; Hpse; Hs3st1; Hs3st3b1; Idua; Lum; Lyve1; Prelp; Sdc1; Sdc3; Slc26a2; St3gal4; St3gal6;
MPS I - Hurler syndrome	REACTOME	0.00294506	Agrn; Arsb; B3gnt3; B4galt1; B4galt4; B4galt7; Bgn; Chst11; Chst1; Chst15; Chst2; Chst3; Cspg4; Dcn; Dsel; Fmod; Galns; Glce; Gpc1; Gpc4; Gpc6; Hexa; Hexb; Hmmr; Hpse; Hs3st1; Hs3st3b1; Idua; Lum; Lyve1; Prelp; Sdc1; Sdc3; Slc26a2; St3gal4; St3gal6;
MPS II - Hunter syndrome	REACTOME	0.00294506	Agrn; Arsb; B3gnt3; B4galt1; B4galt4; B4galt7; Bgn; Chst11; Chst1; Chst15; Chst2; Chst3; Cspg4; Dcn; Dsel; Fmod; Galns; Glce; Gpc1; Gpc4; Gpc6; Hexa; Hexb; Hmmr; Hpse; Hs3st1; Hs3st3b1; Idua; Lum; Lyve1; Prelp; Sdc1; Sdc3; Slc26a2; St3gal4; St3gal6;
MPS IIIA - Sanfilippo syndrome A	REACTOME	0.00294506	Agrn; Arsb; B3gnt3; B4galt1; B4galt4; B4galt7; Bgn; Chst11; Chst1; Chst15; Chst2; Chst3; Cspg4; Dcn; Dsel; Fmod; Galns; Glce; Gpc1; Gpc4; Gpc6; Hexa; Hexb; Hmmr; Hpse; Hs3st1; Hs3st3b1; Idua; Lum; Lyve1; Prelp; Sdc1; Sdc3; Slc26a2; St3gal4; St3gal6;
MPS IIIB - Sanfilippo syndrome B	REACTOME	0.00294506	Agrn; Arsb; B3gnt3; B4galt1; B4galt4; B4galt7; Bgn; Chst11; Chst1; Chst15; Chst2; Chst3; Cspg4; Dcn; Dsel; Fmod; Galns; Glce; Gpc1; Gpc4; Gpc6; Hexa; Hexb; Hmmr; Hpse; Hs3st1; Hs3st3b1; Idua; Lum; Lyve1; Prelp; Sdc1; Sdc3; Slc26a2; St3gal4; St3gal6;
MPS IIIC - Sanfilippo syndrome C	REACTOME	0.00294506	Agrn; Arsb; B3gnt3; B4galt1; B4galt4; B4galt7; Bgn; Chst11; Chst1; Chst15; Chst2; Chst3; Cspg4; Dcn; Dsel; Fmod; Galns; Glce; Gpc1; Gpc4; Gpc6; Hexa; Hexb; Hmmr; Hpse; Hs3st1; Hs3st3b1; Idua; Lum; Lyve1; Prelp; Sdc1; Sdc3; Slc26a2; St3gal4; St3gal6;
MPS IIID - Sanfilippo syndrome D	REACTOME	0.00294506	Agrn; Arsb; B3gnt3; B4galt1; B4galt4; B4galt7; Bgn; Chst11; Chst1; Chst15; Chst2; Chst3; Cspg4; Dcn; Dsel; Fmod; Galns; Glce; Gpc1; Gpc4; Gpc6; Hexa; Hexb; Hmmr; Hpse; Hs3st1; Hs3st3b1; Idua; Lum; Lyve1; Prelp; Sdc1; Sdc3; Slc26a2; St3gal4; St3gal6;
MPS IV - Morquio syndrome A	REACTOME	0.00294506	Agrn; Arsb; B3gnt3; B4galt1; B4galt4; B4galt7; Bgn; Chst11; Chst1; Chst15; Chst2; Chst3; Cspg4; Dcn; Dsel; Fmod; Galns; Glce; Gpc1; Gpc4; Gpc6; Hexa; Hexb; Hmmr; Hpse; Hs3st1; Hs3st3b1; Idua; Lum; Lyve1; Prelp; Sdc1; Sdc3; Slc26a2; St3gal4; St3gal6;
MPS IV - Morquio syndrome B	REACTOME	0.00294506	Agrn; Arsb; B3gnt3; B4galt1; B4galt4; B4galt7; Bgn; Chst11; Chst1; Chst15; Chst2; Chst3; Cspg4; Dcn; Dsel; Fmod; Galns; Glce; Gpc1; Gpc4; Gpc6; Hexa; Hexb; Hmmr; Hpse; Hs3st1; Hs3st3b1; Idua; Lum; Lyve1; Prelp; Sdc1; Sdc3; Slc26a2; St3gal4; St3gal6;
MPS IX - Natowicz syndrome	REACTOME	0.00294506	Agrn; Arsb; B3gnt3; B4galt1; B4galt4; B4galt7; Bgn; Chst11; Chst1; Chst15; Chst2; Chst3; Cspg4; Dcn; Dsel; Fmod; Galns; Glce; Gpc1; Gpc4; Gpc6; Hexa; Hexb; Hmmr; Hpse; Hs3st1; Hs3st3b1; Idua; Lum; Lyve1; Prelp; Sdc1; Sdc3; Slc26a2; St3gal4; St3gal6;
MPS VI - Maroteaux-Lamy syndrome	REACTOME	0.00294506	Agrn; Arsb; B3gnt3; B4galt1; B4galt4; B4galt7; Bgn; Chst11; Chst1; Chst15; Chst2; Chst3; Cspg4; Dcn; Dsel; Fmod; Galns; Glce; Gpc1; Gpc4; Gpc6; Hexa; Hexb; Hmmr; Hpse; Hs3st1; Hs3st3b1; Idua; Lum; Lyve1; Prelp; Sdc1; Sdc3; Slc26a2; St3gal4; St3gal6;
MPS VII - Sly syndrome	REACTOME	0.00294506	Agrn; Arsb; B3gnt3; B4galt1; B4galt4; B4galt7; Bgn; Chst11; Chst1; Chst15; Chst2; Chst3; Cspg4; Dcn; Dsel; Fmod; Galns; Glce; Gpc1; Gpc4; Gpc6; Hexa; Hexb; Hmmr; Hpse; Hs3st1; Hs3st3b1; Idua; Lum; Lyve1; Prelp; Sdc1; Sdc3; Slc26a2; St3gal4; St3gal6;
Mucopolysaccharidoses	REACTOME	0.00294506	Agrn; Arsb; B3gnt3; B4galt1; B4galt4; B4galt7; Bgn; Chst11; Chst1; Chst15; Chst2; Chst3; Cspg4; Dcn; Dsel; Fmod; Galns; Glce; Gpc1; Gpc4; Gpc6; Hexa; Hexb; Hmmr; Hpse; Hs3st1; Hs3st3b1; Idua; Lum; Lyve1; Prelp; Sdc1; Sdc3; Slc26a2; St3gal4; St3gal6;
Amino acid synthesis and interconversion (transamination)	REACTOME	0.00294998	Aldh18a1; Asns; Glul; Got2; Gpt2; Phgdh; Psat1; Psph; Pycr1;
Lagging Strand Synthesis	REACTOME	0.00294998	Apex1; Pola1; Pola2; Pold1; Pold2; Prim1; Rfc4; Rfc5; Rpa1;
IL-7 signaling	INOH	0.00304222	Acvr1; Acvrl1; Bmpr1b; Bmpr2; Btk; Camk2a; Cdk1; Egfr; Fgfr1; Flt1; Flt4; Gfra1; Ikbke; Il2rg; Jak3; Kit; Lck; Map3k14; Map3k5; Map3k8; Map4k3; Mapk12; Pdgfra; Pik3cd; Plk1; Prkar1b; Prkar2b; Prkcb; Prkcd; Prkce; Prkch; Prkci; Prkg1; Ptk2b; Rps6ka1; Rps6ka2; Rps6ka3; Ryk; Stat5a; Syk; Tec; Tgfbr1; Tgfbr2;
Pre-NOTCH Expression and Processing	REACTOME	0.00331244	B4galt1; Furin; Kat2b; Lfng; Mfng; Notch1; Notch3; Rbpj; St3gal4; St3gal6;
Complement and coagulation cascades	KEGG	0.00339996	Bdkrb1; C1qa; C1qb; C1qc; C1ra; C1s; C2; C3; C3ar1; C4b; C5ar1; C6; C7; Cd59a; Cfh; Cfi; F13a1; Fga; Gm5077; Kng2; Plat; Plau; Pros1; Serpine1; Serping1; Tfpi; Thbd; Vwf;
Nuclear Pore Complex (NPC) Disassembly	REACTOME	0.00340101	Aaas; Ccnb1; Cdk1; Nup107; Nup133; Nup155; Nup160; Nup188; Nup210; Nup35; Nup43; Nup54; Nup62; Nup85;
Ca-dependent events	REACTOME	0.00355187	Adcy1; Adcy3; Adcy4; Adcy5; Adcy7; Adcy9; Pde1a; Pde1b; Pla2g4a; Prkar1b; Prkar2b; Prkcd;
Glycolysis	REACTOME	0.00355187	Aldoa; Eno1; Gapdh; Gm5506; Gpi1; Pfkfb4; Pfkl; Pgam1; Pgk1; Pkm; Ppp2r1b; Tpi1;
Glutathione metabolism	KEGG	0.00360249	Anpep; G6pdx; Gclc; Gclm; Ggct; Ggt5; Gpx3; Gsr; Gsta4; Gstm1; Gsto1; Gsto2; Gstp1; Mgst3; Odc1; Oplah; Pgd; Rrm1; Rrm2; Sms; Srm;
Chondroitin sulfate/dermatan sulfate metabolism	REACTOME	0.00361363	Agrn; Arsb; B4galt7; Bgn; Chst11; Chst15; Chst3; Cspg4; Dcn; Dsel; Gpc1; Gpc4; Gpc6; Hexa; Hexb; Idua; Sdc1; Sdc3;
Axon guidance	KEGG	0.00399584	Ablim1; Cfl2; Cxcl12; Cxcr4; Efna1; Epha2; Epha3; Epha7; Ephb1; Ephb2; Fes; Nck2; Nfatc2; Nfatc4; Ntn1; Ntn3; Ntn4; Plxna4; Plxnb1; Plxnc1; Rac2; Rgs3; Rnd1; Robo1; Sema3b; Sema3c; Sema3d; Sema3f; Sema3g; Sema4a; Sema4c; Sema4d; Sema5a; Sema6a; Sema6b; Sema6d; Sema7a; Slit2; Slit3; Srgap3; Unc5b; Unc5c;
Glucose transport	REACTOME	0.00423698	Aaas; Hk2; Hk3; Nup107; Nup133; Nup155; Nup160; Nup188; Nup210; Nup35; Nup43; Nup54; Nup62; Nup85; Slc2a1; Slc2a3;
Cell cycle	KEGG	0.00430527	Bub1; Bub1b; Ccna2; Ccnb1; Ccne1; Ccne2; Cdc20; Cdc25b; Cdc25c; Cdc45; Cdc6; Cdk1; Cdkn1a; Chek1; Dbf4; Espl1; Hdac2; Mad2l1; Mcm2; Mcm3; Mcm4; Mcm5; Mcm7; Mdm2; Myc; Orc1; Orc6; Pkmyt1; Plk1; Pttg1; Rb1; Rbl2; Skp2; Tfdp1; Tgfb1; Tgfb2; Tgfb3; Trp53; Ttk; Ywhag;
PKA activation in glucagon signalling	REACTOME	0.00447054	Adcy1; Adcy3; Adcy4; Adcy5; Adcy7; Adcy9; Prkar1b; Prkar2b;
PKA-mediated phosphorylation of CREB	REACTOME	0.00447054	Adcy1; Adcy3; Adcy4; Adcy5; Adcy7; Adcy9; Prkar1b; Prkar2b;
Toll-Like Receptors Cascades	REACTOME	0.00448562	App; Birc3; Btk; Cd14; Cd180; Cd36; Cdk1; Ctsb; Ctsk; Ctss; Dusp6; Fos; Ikbke; Il6ra; Irak2; Irak3; Irf7; Itgam; Lbp; Lgmn; Ly86; Mef2a; Mef2c; Myd88; Nfkbia; Nod1; Nod2; Plcg2; Ppp2r1b; Rps6ka1; Rps6ka2; Rps6ka3; Saa3; Tlr12; Tlr13; Tlr3; Tlr6; Tlr7; Tlr8; Tlr9; Unc93b1;
Metabolism	REACTOME	0.00452443	2810405K02Rik; Aaas; Abca1; Abcb1a; Abcc1; Abcc3; Abcd1; Abcg1; Acox3; Acp5; Acss1; Acy1; Adc; Adcy1; Adcy3; Adcy4; Adcy5; Adcy7; Adcy9; Adh1; Adh7; Adi1; Adra2a; Adsl; Agpat2; Agpat9; Agrn; Ahcy; Aldh18a1; Aldh1a7; Aldoa; Alox5; Alox5ap; Amacr; Angptl4; Ankrd1; Apoe; Aqp1; Arg1; Arsb; Arsi; Asns; Atic; Atp5b; B3gnt3; B4galt1; B4galt4; B4galt7; Bcat1; Bgn; Blvrb; Bmp1; Brip1; Btd; Cacna1c; Cacna1…
Immunoregulatory interactions between a Lymphoid and a non-Lymphoid cell	REACTOME	0.00480633	Amica1; B2m; C3; Cd200r1; Cd34; Cd40; Cdh1; Fcgr2b; H2-D1; H2-K1; H2-Q7; H2-T23; Icam1; Icam2; Ifitm1; Itgal; Itgb7; Klrk1;
Factors involved in megakaryocyte development and platelet production	REACTOME	0.00495488	Cables1; Cbx5; Dock8; Ehd1; Ehd3; H3f3a; Hdac2; Hist1h3a; Hist1h3b; Hist1h3c; Hist1h3d; Hist1h3e; Hist1h3f; Hist1h3g; Hist2h3b; Irf1; Irf2; Irf7; Kif11; Kif15; Kif18a; Kif22; Kif23; Kif26a; Kif2c; Kif4; Kifc1; Prkar1b; Prkar2b; Racgap1; Trp53; Tuba1b; Tuba1c; Tubb2b; Tubb3; Tubb6;
Initial triggering of complement	REACTOME	0.00505573	C1qa; C1qb; C1qc; C2; C3; C4b; Cfp; Fcna; Gm5077;
Activation, myristolyation of BID and translocation to mitochondria	REACTOME	0.00506839	Gzmb; Gzmc; Gzmd; Gzme; Gzmf; Gzmg;
Adenylate cyclase activating pathway	REACTOME	0.00506839	Adcy1; Adcy3; Adcy4; Adcy5; Adcy7; Adcy9;
Signaling by Wnt	REACTOME	0.00511649	Arrb2; Axin2; Camk2a; Cav1; Ccdc88c; Csnk2a1; Csnk2a2; Dact1; Fzd1; Gng2; H2afx; H2afz; H3f3a; Hist1h2ab; Hist1h2ac; Hist1h2ad; Hist1h2ae; Hist1h2af; Hist1h2ag; Hist1h2ah; Hist1h2ai; Hist1h2ak; Hist1h2an; Hist1h3a; Hist1h3b; Hist1h3c; Hist1h3d; Hist1h3e; Hist1h3f; Hist1h3g; Hist1h4a; Hist1h4b; Hist1h4c; Hist1h4d; Hist1h4f; Hist1h4h; Hist1h4i; Hist1h4j; Hist1h4k; Hist1h4n; Hist2h3b; Lef1; Lgr5; Lg…
Viral myocarditis	KEGG	0.00526083	Cav1; Cd40; Cd86; Dmd; Eif4g1; H2-Aa; H2-Ab1; H2-D1; H2-DMa; H2-DMb1; H2-DMb2; H2-Eb1; H2-K1; H2-M2; H2-M3; H2-Ob; H2-Q6; H2-Q7; H2-T23; H2-T24; Icam1; Itgal; Itgb2; Lama2; Prf1; Rac2;
Asthma	KEGG	0.00538927	Ccl11; Cd40; Fcer1g; H2-Aa; H2-Ab1; H2-DMa; H2-DMb1; H2-DMb2; H2-Eb1; H2-Ob; Tnf;
CaM pathway	REACTOME	0.00538927	Adcy1; Adcy3; Adcy4; Adcy5; Adcy7; Adcy9; Pde1a; Pde1b; Prkar1b; Prkar2b; Prkcd;
Calmodulin induced events	REACTOME	0.00538927	Adcy1; Adcy3; Adcy4; Adcy5; Adcy7; Adcy9; Pde1a; Pde1b; Prkar1b; Prkar2b; Prkcd;
Prefoldin mediated transfer of substrate to CCT/TriC	REACTOME	0.00538927	Cct2; Cct3; Cct4; Cct5; Cct7; Cct8; Tcp1; Tuba1c; Tubb2b; Tubb3; Tubb6;
EPO signaling pathway	INOH	0.00541349	Acvr1; Acvrl1; Bmpr1b; Bmpr2; Btk; Camk2a; Cdk1; Egfr; Fgfr1; Flt1; Flt4; Gfra1; Ikbke; Jak3; Kit; Lck; Map3k14; Map3k5; Map3k8; Map4k3; Mapk12; Pdgfra; Pik3cd; Plk1; Prkar1b; Prkar2b; Prkcb; Prkcd; Prkce; Prkch; Prkci; Prkg1; Ptk2b; Rps6ka1; Rps6ka2; Rps6ka3; Ryk; Stat5a; Syk; Tec; Tgfbr1; Tgfbr2;
Apoptosis	KEGG	0.0055266	Bax; Bcl2; Birc3; Capn2; Casp12; Casp6; Casp7; Csf2rb; Csf2rb2; Il1b; Il1r1; Il1rap; Il3ra; Irak2; Irak3; Map3k14; Myd88; Nfkbia; Ngf; Pik3cd; Pik3cg; Prkar1b; Prkar2a; Prkar2b; Tnf; Tnfrsf10b; Tnfsf10; Trp53; Xiap;
Hypertrophic cardiomyopathy (HCM)	KEGG	0.0055266	Ace; Cacna1c; Cacna1d; Cacna2d1; Des; Dmd; Igf1; Itga10; Itga11; Itga1; Itga2; Itga4; Itga7; Itga8; Itga9; Itgb3; Itgb4; Itgb5; Itgb7; Itgb8; Lama2; Lmna; Slc8a1; Tgfb1; Tgfb2; Tgfb3; Tnf; Tnnt2; Ttn;
Notch signaling pathway	KEGG	0.00570139	Dll1; Dll4; Dtx3; Dtx3l; Hdac2; Hes1; Jag2; Kat2a; Kat2b; Lfng; Maml2; Maml3; Mfng; Ncor2; Notch1; Notch3; Notch4; Psen2; Rbpj;
Hexose transport	REACTOME	0.00574297	Aaas; Hk2; Hk3; Nup107; Nup133; Nup155; Nup160; Nup188; Nup210; Nup35; Nup43; Nup54; Nup62; Nup85; Slc2a1; Slc2a3;
Pathways in cancer	KEGG	0.00611618	Ar; Arnt2; Axin2; Bax; Bcl2; Birc3; Birc5; Bmp2; Brca2; Cblb; Ccne1; Ccne2; Cdh1; Cdkn1a; Cebpa; Cks1b; Cks2; Col4a1; Col4a2; Col4a6; Csf1r; Csf2ra; Csf3r; Dapk1; Egfr; Egln3; Epas1; Fgf1; Fgf2; Fgf7; Fgfr1; Fgfr2; Fn1; Fos; Foxo1; Fzd1; Hdac2; Hsp90aa1; Hsp90ab1; Igf1; Itga2; Jup; Kit; Kitl; Lama1; Lama2; Lama4; Lama5; Lef1; Mdm2; Mitf; Mmp2; Mmp9; Msh2; Msh6; Myc; Nfkbia; Nos2; Pdgfa; Pdgfb; Pd…
Chromatin modifying enzymes	REACTOME	0.00650028	H2afx; H2afz; H3f3a; Hat1; Hdac2; Hist1h2ab; Hist1h2ac; Hist1h2ad; Hist1h2ae; Hist1h2af; Hist1h2ag; Hist1h2ah; Hist1h2ai; Hist1h2ak; Hist1h2an; Hist1h2bb; Hist1h2bc; Hist1h2be; Hist1h2bf; Hist1h2bg; Hist1h2bh; Hist1h2bj; Hist1h2bk; Hist1h2bl; Hist1h2bm; Hist1h2bn; Hist1h2bp; Hist1h3a; Hist1h3b; Hist1h3c; Hist1h3d; Hist1h3e; Hist1h3f; Hist1h3g; Hist1h4a; Hist1h4b; Hist1h4c; Hist1h4d; Hist1h4f; His…
Chromatin organization	REACTOME	0.00650028	H2afx; H2afz; H3f3a; Hat1; Hdac2; Hist1h2ab; Hist1h2ac; Hist1h2ad; Hist1h2ae; Hist1h2af; Hist1h2ag; Hist1h2ah; Hist1h2ai; Hist1h2ak; Hist1h2an; Hist1h2bb; Hist1h2bc; Hist1h2be; Hist1h2bf; Hist1h2bg; Hist1h2bh; Hist1h2bj; Hist1h2bk; Hist1h2bl; Hist1h2bm; Hist1h2bn; Hist1h2bp; Hist1h3a; Hist1h3b; Hist1h3c; Hist1h3d; Hist1h3e; Hist1h3f; Hist1h3g; Hist1h4a; Hist1h4b; Hist1h4c; Hist1h4d; Hist1h4f; His…
CS/DS degradation	REACTOME	0.00678809	Arsb; Bgn; Cspg4; Dcn; Hexa; Hexb; Idua;
Homologous Recombination Repair	REACTOME	0.00678809	Apex1; Brca1; Brca2; H2afx; Mre11a; Rad51; Rpa1;
Homologous recombination repair of replication-independent double-strand breaks	REACTOME	0.00678809	Apex1; Brca1; Brca2; H2afx; Mre11a; Rad51; Rpa1;
Leading Strand Synthesis	REACTOME	0.00678809	Pola1; Pola2; Pold1; Pold2; Prim1; Rfc4; Rfc5;
Mismatch Repair	REACTOME	0.00678809	Apex1; Exo1; Msh2; Msh6; Pold1; Pold2; Rpa1;
Mismatch repair (MMR) directed by MSH2:MSH6 (MutSalpha)	REACTOME	0.00678809	Apex1; Exo1; Msh2; Msh6; Pold1; Pold2; Rpa1;
Polymerase switching	REACTOME	0.00678809	Pola1; Pola2; Pold1; Pold2; Prim1; Rfc4; Rfc5;
Polymerase switching on the C-strand of the telomere	REACTOME	0.00678809	Pola1; Pola2; Pold1; Pold2; Prim1; Rfc4; Rfc5;
Processive synthesis on the lagging strand	REACTOME	0.00678809	Apex1; Pola1; Pola2; Pold1; Pold2; Prim1; Rpa1;
Nucleotide-binding domain, leucine rich repeat containing receptor (NLR) signaling pathways	REACTOME	0.00695489	App; Bcl2; Card9; Casp1; Hsp90ab1; Irak2; Mapk12; Mefv; Nlrp3; Nod1; Nod2; P2rx7; Panx1; Pstpip1; Pycard; Txn1; Txnip;
Signaling by Interleukins	REACTOME	0.00704188	Blnk; Casp1; Cdk1; Csf2ra; Csf2rb; Csf2rb2; Il1b; Il1r1; Il1r2; Il1rap; Il1rn; Il2rb; Il2rg; Il6ra; Inpp5d; Irak2; Irak3; Jak3; Lck; Map3k8; Myd88; Nod1; Nod2; Pik3cd; Ptk2b; Ptpn6; Socs3; Sqstm1; Stat5a; Syk; Tec; Tnip2; Vav1;
Toll-like receptor signaling pathway	KEGG	0.00704188	Ccl3; Ccl4; Ccl5; Cd14; Cd40; Cd86; Ctsk; Cxcl10; Cxcl9; Fos; Ifnar1; Ifnar2; Ikbke; Il1b; Irf5; Irf7; Lbp; Map3k8; Mapk12; Myd88; Nfkbia; Pik3cd; Pik3cg; Spp1; Stat1; Tlr1; Tlr2; Tlr3; Tlr6; Tlr7; Tlr8; Tlr9; Tnf;
Complement cascade	REACTOME	0.00721509	C1qa; C1qb; C1qc; C2; C3; C4b; Cd59a; Cfh; Cfi; Cfp; Fcna; Gm5077; Vtn;
EGFR interacts with phospholipase C-gamma	REACTOME	0.00721509	Adcy1; Adcy3; Adcy4; Adcy5; Adcy7; Adcy9; Egfr; Pde1a; Pde1b; Prkar1b; Prkar2b; Prkcd; Prkce;
PLC-gamma1 signalling	REACTOME	0.00721509	Adcy1; Adcy3; Adcy4; Adcy5; Adcy7; Adcy9; Ngf; Pde1a; Pde1b; Prkar1b; Prkar2b; Prkcd; Prkce;
NOD-like receptor signaling pathway	KEGG	0.00747016	Birc3; Card9; Casp1; Ccl12; Ccl5; Cxcl1; Hsp90aa1; Hsp90ab1; Il1b; Mapk12; Mefv; Naip5; Nfkbia; Nlrc4; Nlrp1b; Nlrp3; Nod1; Nod2; Pstpip1; Pycard; Tnf;
Metabolism of polyamines	REACTOME	0.00774953	Adc; Adi1; Mri1; Mtap; Odc1; Sat1; Sms; Srm;
Notch signaling pathway	INOH	0.00774953	Dll1; Dll4; Furin; Jag2; Notch1; Notch3; Psen2; Rbpj;
Association of TriC/CCT with target proteins during biosynthesis	REACTOME	0.00800105	Cct2; Cct3; Cct4; Cct5; Cct7; Cct8; Fbxl3; Kifc3; Nop56; Sphk1; Tcp1;
VEGF signaling pathway	INOH	0.00832395	Acvr1; Acvrl1; Bmpr1b; Bmpr2; Btk; Camk2a; Cdk1; Egfr; Fgfr1; Flt1; Flt4; Gfra1; Ikbke; Jak3; Kit; Lck; Map3k14; Map3k5; Map3k8; Map4k3; Mapk12; Pdgfra; Pik3cd; Plk1; Prkar1b; Prkar2b; Prkcb; Prkcd; Prkce; Prkch; Prkci; Prkg1; Ptk2b; Rps6ka1; Rps6ka2; Rps6ka3; Ryk; Sh2d2a; Syk; Tec; Tgfbr1; Tgfbr2;
Removal of licensing factors from origins	REACTOME	0.00883356	Ccna2; Cdc6; Cdkn1a; Cdt1; Mcm10; Mcm2; Mcm3; Mcm4; Mcm7; Mcm8; Orc1; Psmb10; Psmb3; Psmb7; Psmb8; Psmb9; Psmc2; Psmd11; Psmd12; Psmd2; Psmd3; Psmd5; Psme1; Psme2; Rb1;
Chk1/Chk2(Cds1) mediated inactivation of Cyclin B:Cdk1 complex	REACTOME	0.00961167	Ccnb1; Cdc25c; Cdk1; Chek1;
DNA replication initiation	REACTOME	0.00961167	Pola1; Pola2; Pole; Prim1;
IL-4 signaling	INOH	0.00961167	Il2rg; Il4ra; Jak3; Ptpn6;
Notch-HLH transcription pathway	REACTOME	0.00961167	Kat2b; Notch1; Notch3; Rbpj;
Pyrimidine biosynthesis	REACTOME	0.00961167	Cad; Dctd; Tyms; Umps;
Telomere C-strand synthesis initiation	REACTOME	0.00961167	Pola1; Pola2; Pole; Prim1;
Adaptive Immune System	REACTOME	0.00963675	Amica1; Ap1s2; B2m; Blnk; Btk; C3; Cd200r1; Cd274; Cd34; Cd36; Cd40; Cd4; Cd74; Cd79b; Cd86; Cdc20; Cdh1; Cdkn1a; Ctsf; Ctss; Cyba; Cybb; Dtx3l; Egfr; Erap1; Erbb3; Ereg; Fcgr1; Fcgr2b; Fgf1; Fgf2; Fgf7; Fgfr1; Foxo1; Fyb; Gab1; Grap2; H2-Aa; H2-Ab1; H2-D1; H2-K1; H2-Q7; H2-T23; Icam1; Icam2; Icosl; Ifi30; Ifitm1; Inpp5d; Itgal; Itgb7; Kif11; Kif15; Kif18a; Kif22; Kif23; Kif26a; Kif2c; Kif4; Kit;…
Keratan sulfate/keratin metabolism	REACTOME	0.00996971	B3gnt3; B4galt1; B4galt4; Chst1; Chst2; Fmod; Galns; Hexa; Hexb; Lum; Prelp; St3gal4; St3gal6;
PLCG1 events in ERBB2 signaling	REACTOME	0.00996971	Adcy1; Adcy3; Adcy4; Adcy5; Adcy7; Adcy9; Egfr; Pde1a; Pde1b; Prkar1b; Prkar2b; Prkcd; Prkce;
Chaperonin-mediated protein folding	REACTOME	0.0100422	Cct2; Cct3; Cct4; Cct5; Cct7; Cct8; Fbxl3; Kifc3; Nop56; Sphk1; Tcp1; Tuba1b; Tuba1c; Tubb2b; Tubb3; Tubb6;
Platelet homeostasis	REACTOME	0.0100422	Atp2a3; Fgr; Gna15; Gng2; Lrp8; Mrvi1; Nos2; Nos3; Orai1; Pde1a; Pde1b; Pde3a; Pde5a; Pla2g4a; Prkg1; Ptgir;
Anchoring fibril formation	REACTOME	0.0103239	Bmp1; Col1a1; Col1a2; Col4a1; Col4a2; Col7a1;
Inhibition of replication initiation of damaged DNA by RB1/E2F1	REACTOME	0.0103239	Pola1; Pola2; Ppp2r1b; Prim1; Rb1; Tfdp1;
Purine ribonucleoside monophosphate biosynthesis	REACTOME	0.0103239	Adsl; Atic; Gart; Gmps; Impdh2; Pfas;
Breakdown of the nuclear lamina	REACTOME	0.0106179	Casp6; Lmna; Lmnb1;
Serine biosynthesis	REACTOME	0.0106179	Phgdh; Psat1; Psph;
DAG and IP3 signaling	REACTOME	0.010758	Adcy1; Adcy3; Adcy4; Adcy5; Adcy7; Adcy9; Pde1a; Pde1b; Prkar1b; Prkar2b; Prkcd; Prkce;
Regulation of Glucokinase by Glucokinase Regulatory Protein	REACTOME	0.010758	Aaas; Nup107; Nup133; Nup155; Nup160; Nup188; Nup210; Nup35; Nup43; Nup54; Nup62; Nup85;
NRAGE signals death through JNK	REACTOME	0.0111098	Abr; Arhgef3; Arhgef6; Arhgef7; Bcl2l11; Ect2; Fgd2; Fgd3; Fgd4; Kalrn; Ngf; Plekhg5; Tiam2; Vav1; Vav3;
Sulfur amino acid metabolism	REACTOME	0.0114968	Adi1; Ahcy; Cdo1; Cth; Gclc; Gclm; Gm4737; Mri1; Mtap; Mtrr; Sqrdl;
Platelet Adhesion to exposed collagen	REACTOME	0.011942	Col1a1; Col1a2; Fcer1g; Itga1; Itga2; Lyn; Vwf;
Orc1 removal from chromatin	REACTOME	0.0120475	Ccna2; Cdc6; Cdkn1a; Cdt1; Mcm2; Mcm3; Mcm4; Mcm7; Mcm8; Orc1; Psmb10; Psmb3; Psmb7; Psmb8; Psmb9; Psmc2; Psmd11; Psmd12; Psmd2; Psmd3; Psmd5; Psme1; Psme2; Rb1;
Signaling by NOTCH	REACTOME	0.0120475	Arrb1; Arrb2; B4galt1; Cdk8; Dll1; Dll4; Furin; Gzmb; Hdac7; Hes1; Heyl; Jag2; Kat2b; Lfng; Mdk; Mfng; Ncor2; Notch1; Notch3; Psen2; Rbpj; St3gal4; St3gal6; Tle2;
Switching of origins to a post-replicative state	REACTOME	0.0120475	Ccna2; Cdc6; Cdkn1a; Cdt1; Mcm2; Mcm3; Mcm4; Mcm7; Mcm8; Orc1; Psmb10; Psmb3; Psmb7; Psmb8; Psmb9; Psmc2; Psmd11; Psmd12; Psmd2; Psmd3; Psmd5; Psme1; Psme2; Rb1;
[truncated: 99 more rows]

## Sheet: C
Ensembl_ID	Gene_ID	Chromosome	Modulation	logFC	logCPM	PValue	FDR
[truncated: 16,015 more rows]

[truncated: 3 more sheets: FEA 3, D, FEA 4]
