# Supplementary material for: High-throughput sequencing analysis of a “hit and run” cell and animal model of KSHV tumorigenesis
Source: PLoS Pathog. 2020 Jun 30;16(6):e1008589. doi: 10.1371/journal.ppat.1008589 (PMC7357787; doi:10.1371/journal.ppat.1008589)
Supplement: S2 Table — (XLSX) [file ppat.1008589.s006.xlsx]

## Sheet: all peaks
Gene symbol	Transcript	Strand	Transcript start	Transcript end	Distance to TSS	% transcript overlap	% peak overlap	Chromosome	Start	End	Length	Absolute summit	Pileup	#NAME?	Fold enrichment	#NAME?	Peak #
Phc2	Phc2-008	+	1.28728e+80	1.28748e+80	7124	0.035298,0.037124,0.045865,0.028101,0.034620,0.041098,0.028105,0.011094,0.007242	1.000000,1.000000,1.000000,1.000000,1.000000,1.000000,1.000000,1.000000,1.000000	4	128735057	128735767	710	128735286	57	59.5887	18.1965	54.5733	2594_S1_2599_S6_2604_S11_vs_2598_S5_2603_S10_2608_S15_peak_5602
Phc2	Phc2-009	+	1.28728e+80	1.28748e+80	7075	0.035298,0.037124,0.045865,0.028101,0.034620,0.041098,0.028105,0.011094,0.007242	1.000000,1.000000,1.000000,1.000000,1.000000,1.000000,1.000000,1.000000,1.000000	4	128735057	128735767	710	128735286	57	59.5887	18.1965	54.5733	2594_S1_2599_S6_2604_S11_vs_2598_S5_2603_S10_2608_S15_peak_5602
Phc2	Phc2-011	+	1.28728e+80	1.28748e+80	7086	0.035298,0.037124,0.045865,0.028101,0.034620,0.041098,0.028105,0.011094,0.007242	1.000000,1.000000,1.000000,1.000000,1.000000,1.000000,1.000000,1.000000,1.000000	4	128735057	128735767	710	128735286	57	59.5887	18.1965	54.5733	2594_S1_2599_S6_2604_S11_vs_2598_S5_2603_S10_2608_S15_peak_5602
Phc2	Phc2-005	+	1.28728e+80	1.28748e+80	7476	0.035298,0.037124,0.045865,0.028101,0.034620,0.041098,0.028105,0.011094,0.007242	1.000000,1.000000,1.000000,1.000000,1.000000,1.000000,1.000000,1.000000,1.000000	4	128735057	128735767	710	128735286	57	59.5887	18.1965	54.5733	2594_S1_2599_S6_2604_S11_vs_2598_S5_2603_S10_2608_S15_peak_5602
Phc2	Phc2-010	+	1.28728e+80	1.28748e+80	7375	0.035298,0.037124,0.045865,0.028101,0.034620,0.041098,0.028105,0.011094,0.007242	1.000000,1.000000,1.000000,1.000000,1.000000,1.000000,1.000000,1.000000,1.000000	4	128735057	128735767	710	128735286	57	59.5887	18.1965	54.5733	2594_S1_2599_S6_2604_S11_vs_2598_S5_2603_S10_2608_S15_peak_5602
Phc2	Phc2-007	+	1.28728e+80	1.28748e+80	7347	0.035298,0.037124,0.045865,0.028101,0.034620,0.041098,0.028105,0.011094,0.007242	1.000000,1.000000,1.000000,1.000000,1.000000,1.000000,1.000000,1.000000,1.000000	4	128735057	128735767	710	128735286	57	59.5887	18.1965	54.5733	2594_S1_2599_S6_2604_S11_vs_2598_S5_2603_S10_2608_S15_peak_5602
Phc2	Phc2-004	+	1.28728e+80	1.28748e+80	7472	0.035298,0.037124,0.045865,0.028101,0.034620,0.041098,0.028105,0.011094,0.007242	1.000000,1.000000,1.000000,1.000000,1.000000,1.000000,1.000000,1.000000,1.000000	4	128735057	128735767	710	128735286	57	59.5887	18.1965	54.5733	2594_S1_2599_S6_2604_S11_vs_2598_S5_2603_S10_2608_S15_peak_5602
Phc2	Phc2-001	+	1.28728e+80	1.28748e+80	46262	0.035298,0.037124,0.045865,0.028101,0.034620,0.041098,0.028105,0.011094,0.007242	1.000000,1.000000,1.000000,1.000000,1.000000,1.000000,1.000000,1.000000,1.000000	4	128735057	128735767	710	128735286	57	59.5887	18.1965	54.5733	2594_S1_2599_S6_2604_S11_vs_2598_S5_2603_S10_2608_S15_peak_5602
Phc2	Phc2-201	+	1.28728e+80	1.28748e+80	80355	0.035298,0.037124,0.045865,0.028101,0.034620,0.041098,0.028105,0.011094,0.007242	1.000000,1.000000,1.000000,1.000000,1.000000,1.000000,1.000000,1.000000,1.000000	4	128735057	128735767	710	128735286	57	59.5887	18.1965	54.5733	2594_S1_2599_S6_2604_S11_vs_2598_S5_2603_S10_2608_S15_peak_5602
.	.	.	.	.	.	.	.	16	18732725	18733491	766	18733046	55	56.7487	17.5691	51.7405	2594_S1_2599_S6_2604_S11_vs_2598_S5_2603_S10_2608_S15_peak_2880
Gm37322	Gm37322-001	+	103378071	103378408	-535	0	0	15	103376947	103377536	589	103377252	50	49.7854	16.0004	44.8022	2594_S1_2599_S6_2604_S11_vs_2598_S5_2603_S10_2608_S15_peak_2845
.	.	.	.	.	.	.	.	15	74933529	74934932	1403	74933847	49	48.4174	15.6867	43.4387	2594_S1_2599_S6_2604_S11_vs_2598_S5_2603_S10_2608_S15_peak_2233
AI839979	AI839979-002	-	3.15701e+23	3.15714e+23	0	0.395963,0.286031,0.000000	0.781011,0.790199,0.000000	5	31570883	31571535	652	31571149	49	48.4174	15.6867	43.4387	2594_S1_2599_S6_2604_S11_vs_2598_S5_2603_S10_2608_S15_peak_5896
AI839979	AI839979-001	-	3.15701e+23	3.15714e+23	0	0.395963,0.286031,0.000000	0.781011,0.790199,0.000000	5	31570883	31571535	652	31571149	49	48.4174	15.6867	43.4387	2594_S1_2599_S6_2604_S11_vs_2598_S5_2603_S10_2608_S15_peak_5896
Gm43660	Gm43660-001	-	3.15701e+23	3.15714e+23	-1810	0.395963,0.286031,0.000000	0.781011,0.790199,0.000000	5	31570883	31571535	652	31571149	49	48.4174	15.6867	43.4387	2594_S1_2599_S6_2604_S11_vs_2598_S5_2603_S10_2608_S15_peak_5896
D830039M14Rik	D830039M14Rik-201	-	6.14752e+23	6.14769e+23	0	0.360094,0.005776,0.181386	0.987055,1.000000,0.987055	10	61476329	61476946	617	61476631	50	49.0187	15.606	44.038	2594_S1_2599_S6_2604_S11_vs_2598_S5_2603_S10_2608_S15_peak_247
Lrrc20	Lrrc20-001	+	6.14752e+23	6.14769e+23	528	0.360094,0.005776,0.181386	0.987055,1.000000,0.987055	10	61476329	61476946	617	61476631	50	49.0187	15.606	44.038	2594_S1_2599_S6_2604_S11_vs_2598_S5_2603_S10_2608_S15_peak_247
D830039M14Rik	D830039M14Rik-001	-	6.14752e+23	6.14769e+23	0	0.360094,0.005776,0.181386	0.987055,1.000000,0.987055	10	61476329	61476946	617	61476631	50	49.0187	15.606	44.038	2594_S1_2599_S6_2604_S11_vs_2598_S5_2603_S10_2608_S15_peak_247
Pik3r5	Pik3r5-001	+	6843212168432120	6849785068476760	19003	0.008900,0.013105	1.000000,1.000000	11	68451124	68451708	584	68451406	48	47.058	15.3729	42.0856	2594_S1_2599_S6_2604_S11_vs_2598_S5_2603_S10_2608_S15_peak_585
Pik3r5	Pik3r5-002	+	6843212168432120	6849785068476760	18999	0.008900,0.013105	1.000000,1.000000	11	68451124	68451708	584	68451406	48	47.058	15.3729	42.0856	2594_S1_2599_S6_2604_S11_vs_2598_S5_2603_S10_2608_S15_peak_585
Antxr1	Antxr1-001	-	8713385387133850	8733576587308380	182263	0.005384,0.006228	1.000000,1.000000	6	87152416	87153502	1086	87153007	50	48.3336	15.2577	43.357	2594_S1_2599_S6_2604_S11_vs_2598_S5_2603_S10_2608_S15_peak_6409
Antxr1	Antxr1-004	-	8713385387133850	8733576587308380	154887	0.005384,0.006228	1.000000,1.000000	6	87152416	87153502	1086	87153007	50	48.3336	15.2577	43.357	2594_S1_2599_S6_2604_S11_vs_2598_S5_2603_S10_2608_S15_peak_6409
Gm12963	Gm12963-001	-	1.30024e+71	1.30048e+71	1429	0.037160,0.000000,0.000000,0.000000,0.000000,0.000000,0.000000,0.041830	1.000000,0.000000,0.000000,0.000000,0.000000,0.000000,0.000000,1.000000	4	130045473	130046346	873	130045916	61	56.576	15.2196	51.5687	2594_S1_2599_S6_2604_S11_vs_2598_S5_2603_S10_2608_S15_peak_5643
Col16a1	Col16a1-003	+	1.30024e+71	1.30048e+71	-1539	0.037160,0.000000,0.000000,0.000000,0.000000,0.000000,0.000000,0.041830	1.000000,0.000000,0.000000,0.000000,0.000000,0.000000,0.000000,1.000000	4	130045473	130046346	873	130045916	61	56.576	15.2196	51.5687	2594_S1_2599_S6_2604_S11_vs_2598_S5_2603_S10_2608_S15_peak_5643
Col16a1	Col16a1-006	+	1.30024e+71	1.30048e+71	-1599	0.037160,0.000000,0.000000,0.000000,0.000000,0.000000,0.000000,0.041830	1.000000,0.000000,0.000000,0.000000,0.000000,0.000000,0.000000,1.000000	4	130045473	130046346	873	130045916	61	56.576	15.2196	51.5687	2594_S1_2599_S6_2604_S11_vs_2598_S5_2603_S10_2608_S15_peak_5643
Col16a1	Col16a1-002	+	1.30024e+71	1.30048e+71	-1616	0.037160,0.000000,0.000000,0.000000,0.000000,0.000000,0.000000,0.041830	1.000000,0.000000,0.000000,0.000000,0.000000,0.000000,0.000000,1.000000	4	130045473	130046346	873	130045916	61	56.576	15.2196	51.5687	2594_S1_2599_S6_2604_S11_vs_2598_S5_2603_S10_2608_S15_peak_5643
Col16a1	Col16a1-009	+	1.30024e+71	1.30048e+71	-1563	0.037160,0.000000,0.000000,0.000000,0.000000,0.000000,0.000000,0.041830	1.000000,0.000000,0.000000,0.000000,0.000000,0.000000,0.000000,1.000000	4	130045473	130046346	873	130045916	61	56.576	15.2196	51.5687	2594_S1_2599_S6_2604_S11_vs_2598_S5_2603_S10_2608_S15_peak_5643
Col16a1	Col16a1-001	+	1.30024e+71	1.30048e+71	-1494	0.037160,0.000000,0.000000,0.000000,0.000000,0.000000,0.000000,0.041830	1.000000,0.000000,0.000000,0.000000,0.000000,0.000000,0.000000,1.000000	4	130045473	130046346	873	130045916	61	56.576	15.2196	51.5687	2594_S1_2599_S6_2604_S11_vs_2598_S5_2603_S10_2608_S15_peak_5643
Col16a1	Col16a1-005	+	1.30024e+71	1.30048e+71	-1529	0.037160,0.000000,0.000000,0.000000,0.000000,0.000000,0.000000,0.041830	1.000000,0.000000,0.000000,0.000000,0.000000,0.000000,0.000000,1.000000	4	130045473	130046346	873	130045916	61	56.576	15.2196	51.5687	2594_S1_2599_S6_2604_S11_vs_2598_S5_2603_S10_2608_S15_peak_5643
Gm12963	Gm12963-003	-	1.30024e+71	1.30048e+71	1429	0.037160,0.000000,0.000000,0.000000,0.000000,0.000000,0.000000,0.041830	1.000000,0.000000,0.000000,0.000000,0.000000,0.000000,0.000000,1.000000	4	130045473	130046346	873	130045916	61	56.576	15.2196	51.5687	2594_S1_2599_S6_2604_S11_vs_2598_S5_2603_S10_2608_S15_peak_5643
Gm37359	Gm37359-001	-	6582911665684050	6587228265831160	40955	0.015961,0.003548	1.000000,0.757620	3	65830639	65831327	688	65830980	49	45.8736	14.3964	40.908	2594_S1_2599_S6_2604_S11_vs_2598_S5_2603_S10_2608_S15_peak_4826
Lekr1	Lekr1-006	+	6582911665684050	6587228265831160	146586	0.015961,0.003548	1.000000,0.757620	3	65830639	65831327	688	65830980	49	45.8736	14.3964	40.908	2594_S1_2599_S6_2604_S11_vs_2598_S5_2603_S10_2608_S15_peak_4826
2009-09-01	Sept9-003	+	1.17308e+35	1.17352e+35	8536	0.036201,0.016603,0.009805,0.012266	1.000000,1.000000,1.000000,1.000000	11	117316690	117318284	1594	117317998	52	47.4357	14.0944	42.4619	2594_S1_2599_S6_2604_S11_vs_2598_S5_2603_S10_2608_S15_peak_927
2009-09-01	Sept9-002	+	1.17308e+35	1.17352e+35	50444	0.036201,0.016603,0.009805,0.012266	1.000000,1.000000,1.000000,1.000000	11	117316690	117318284	1594	117317998	52	47.4357	14.0944	42.4619	2594_S1_2599_S6_2604_S11_vs_2598_S5_2603_S10_2608_S15_peak_927
2009-09-01	Sept9-001	+	1.17308e+35	1.17352e+35	117029	0.036201,0.016603,0.009805,0.012266	1.000000,1.000000,1.000000,1.000000	11	117316690	117318284	1594	117317998	52	47.4357	14.0944	42.4619	2594_S1_2599_S6_2604_S11_vs_2598_S5_2603_S10_2608_S15_peak_927
2009-09-01	Sept9-006	+	1.17308e+35	1.17352e+35	84405	0.036201,0.016603,0.009805,0.012266	1.000000,1.000000,1.000000,1.000000	11	117316690	117318284	1594	117317998	52	47.4357	14.0944	42.4619	2594_S1_2599_S6_2604_S11_vs_2598_S5_2603_S10_2608_S15_peak_927
Fhl3	Fhl3-001	+	1.24701e+53	1.24709e+53	-4376	0.000000,0.000000,0.000000,0.000000,0.000000,0.000000	0.000000,0.000000,0.000000,0.000000,0.000000,0.000000	4	124695433	124696344	911	124695731	43	40.3959	13.8043	35.4613	2594_S1_2599_S6_2604_S11_vs_2598_S5_2603_S10_2608_S15_peak_5560
Gm24480	Gm24480-201	-	1.24701e+53	1.24709e+53	1264	0.000000,0.000000,0.000000,0.000000,0.000000,0.000000	0.000000,0.000000,0.000000,0.000000,0.000000,0.000000	4	124695433	124696344	911	124695731	43	40.3959	13.8043	35.4613	2594_S1_2599_S6_2604_S11_vs_2598_S5_2603_S10_2608_S15_peak_5560
Fhl3	Fhl3-003	+	1.24701e+53	1.24709e+53	-4375	0.000000,0.000000,0.000000,0.000000,0.000000,0.000000	0.000000,0.000000,0.000000,0.000000,0.000000,0.000000	4	124695433	124696344	911	124695731	43	40.3959	13.8043	35.4613	2594_S1_2599_S6_2604_S11_vs_2598_S5_2603_S10_2608_S15_peak_5560
Fhl3	Fhl3-002	+	1.24701e+53	1.24709e+53	-4357	0.000000,0.000000,0.000000,0.000000,0.000000,0.000000	0.000000,0.000000,0.000000,0.000000,0.000000,0.000000	4	124695433	124696344	911	124695731	43	40.3959	13.8043	35.4613	2594_S1_2599_S6_2604_S11_vs_2598_S5_2603_S10_2608_S15_peak_5560
Utp11	Utp11-001	-	1.24701e+53	1.24709e+53	-1832	0.000000,0.000000,0.000000,0.000000,0.000000,0.000000	0.000000,0.000000,0.000000,0.000000,0.000000,0.000000	4	124695433	124696344	911	124695731	43	40.3959	13.8043	35.4613	2594_S1_2599_S6_2604_S11_vs_2598_S5_2603_S10_2608_S15_peak_5560
Utp11	Utp11-002	-	1.24701e+53	1.24709e+53	-1898	0.000000,0.000000,0.000000,0.000000,0.000000,0.000000	0.000000,0.000000,0.000000,0.000000,0.000000,0.000000	4	124695433	124696344	911	124695731	43	40.3959	13.8043	35.4613	2594_S1_2599_S6_2604_S11_vs_2598_S5_2603_S10_2608_S15_peak_5560
6430548M08Rik	6430548M08Rik-001	+	1.20114e+53	1.20165e+53	23	0.015814,0.015815,0.020013,0.020013,0.000000,0.000182	1.000000,1.000000,1.000000,1.000000,0.000000,1.000000	8	120114175	120114983	808	120114530	43	40.3959	13.8043	35.4613	2594_S1_2599_S6_2604_S11_vs_2598_S5_2603_S10_2608_S15_peak_7082
6430548M08Rik	6430548M08Rik-007	+	1.20114e+53	1.20165e+53	22	0.015814,0.015815,0.020013,0.020013,0.000000,0.000182	1.000000,1.000000,1.000000,1.000000,0.000000,1.000000	8	120114175	120114983	808	120114530	43	40.3959	13.8043	35.4613	2594_S1_2599_S6_2604_S11_vs_2598_S5_2603_S10_2608_S15_peak_7082
6430548M08Rik	6430548M08Rik-201	+	1.20114e+53	1.20165e+53	23	0.015814,0.015815,0.020013,0.020013,0.000000,0.000182	1.000000,1.000000,1.000000,1.000000,0.000000,1.000000	8	120114175	120114983	808	120114530	43	40.3959	13.8043	35.4613	2594_S1_2599_S6_2604_S11_vs_2598_S5_2603_S10_2608_S15_peak_7082
6430548M08Rik	6430548M08Rik-005	+	1.20114e+53	1.20165e+53	23	0.015814,0.015815,0.020013,0.020013,0.000000,0.000182	1.000000,1.000000,1.000000,1.000000,0.000000,1.000000	8	120114175	120114983	808	120114530	43	40.3959	13.8043	35.4613	2594_S1_2599_S6_2604_S11_vs_2598_S5_2603_S10_2608_S15_peak_7082
Gm38379	Gm38379-001	+	1.20114e+53	1.20165e+53	4734	0.015814,0.015815,0.020013,0.020013,0.000000,0.000182	1.000000,1.000000,1.000000,1.000000,0.000000,1.000000	8	120114175	120114983	808	120114530	43	40.3959	13.8043	35.4613	2594_S1_2599_S6_2604_S11_vs_2598_S5_2603_S10_2608_S15_peak_7082
Gm20388	Gm20388-001	+	1.20114e+53	1.20165e+53	203334	0.015814,0.015815,0.020013,0.020013,0.000000,0.000182	1.000000,1.000000,1.000000,1.000000,0.000000,1.000000	8	120114175	120114983	808	120114530	43	40.3959	13.8043	35.4613	2594_S1_2599_S6_2604_S11_vs_2598_S5_2603_S10_2608_S15_peak_7082
Fndc7	Fndc7-002	-	1.08869e+44	1.08882e+44	0	0.094214,0.000000,0.034278,0.034487,0.033000	0.987384,0.000000,1.000000,1.000000,1.000000	3	108880607	108881795	1188	108881491	52	46.4704	13.6413	41.5011	2594_S1_2599_S6_2604_S11_vs_2598_S5_2603_S10_2608_S15_peak_5013
Gm43097	Gm43097-001	+	1.08869e+44	1.08882e+44	-28	0.094214,0.000000,0.034278,0.034487,0.033000	0.987384,0.000000,1.000000,1.000000,1.000000	3	108880607	108881795	1188	108881491	52	46.4704	13.6413	41.5011	2594_S1_2599_S6_2604_S11_vs_2598_S5_2603_S10_2608_S15_peak_5013
Fndc7	Fndc7-001	-	1.08869e+44	1.08882e+44	8214	0.094214,0.000000,0.034278,0.034487,0.033000	0.987384,0.000000,1.000000,1.000000,1.000000	3	108880607	108881795	1188	108881491	52	46.4704	13.6413	41.5011	2594_S1_2599_S6_2604_S11_vs_2598_S5_2603_S10_2608_S15_peak_5013
Fndc7	Fndc7-006	-	1.08869e+44	1.08882e+44	8021	0.094214,0.000000,0.034278,0.034487,0.033000	0.987384,0.000000,1.000000,1.000000,1.000000	3	108880607	108881795	1188	108881491	52	46.4704	13.6413	41.5011	2594_S1_2599_S6_2604_S11_vs_2598_S5_2603_S10_2608_S15_peak_5013
Fndc7	Fndc7-201	-	1.08869e+44	1.08882e+44	7912	0.094214,0.000000,0.034278,0.034487,0.033000	0.987384,0.000000,1.000000,1.000000,1.000000	3	108880607	108881795	1188	108881491	52	46.4704	13.6413	41.5011	2594_S1_2599_S6_2604_S11_vs_2598_S5_2603_S10_2608_S15_peak_5013
Ncor2	Ncor2-008	-	1.25018e+44	1.25179e+44	-4183	0.000000,0.000000,0.000000,0.000000,0.000000	0.000000,0.000000,0.000000,0.000000,0.000000	5	125183386	125184296	910	125183772	52	46.4704	13.6413	41.5011	2594_S1_2599_S6_2604_S11_vs_2598_S5_2603_S10_2608_S15_peak_6185
Ncor2	Ncor2-201	-	1.25018e+44	1.25179e+44	-4171	0.000000,0.000000,0.000000,0.000000,0.000000	0.000000,0.000000,0.000000,0.000000,0.000000	5	125183386	125184296	910	125183772	52	46.4704	13.6413	41.5011	2594_S1_2599_S6_2604_S11_vs_2598_S5_2603_S10_2608_S15_peak_6185
Ncor2	Ncor2-004	-	1.25018e+44	1.25179e+44	-4332	0.000000,0.000000,0.000000,0.000000,0.000000	0.000000,0.000000,0.000000,0.000000,0.000000	5	125183386	125184296	910	125183772	52	46.4704	13.6413	41.5011	2594_S1_2599_S6_2604_S11_vs_2598_S5_2603_S10_2608_S15_peak_6185
Ncor2	Ncor2-001	-	1.25018e+44	1.25179e+44	-4205	0.000000,0.000000,0.000000,0.000000,0.000000	0.000000,0.000000,0.000000,0.000000,0.000000	5	125183386	125184296	910	125183772	52	46.4704	13.6413	41.5011	2594_S1_2599_S6_2604_S11_vs_2598_S5_2603_S10_2608_S15_peak_6185
Ncor2	Ncor2-002	-	1.25018e+44	1.25179e+44	-4166	0.000000,0.000000,0.000000,0.000000,0.000000	0.000000,0.000000,0.000000,0.000000,0.000000	5	125183386	125184296	910	125183772	52	46.4704	13.6413	41.5011	2594_S1_2599_S6_2604_S11_vs_2598_S5_2603_S10_2608_S15_peak_6185
.	.	.	.	.	.	.	.	13	97384140	97384689	549	97384404	43	39.8588	13.5257	34.9287	2594_S1_2599_S6_2604_S11_vs_2598_S5_2603_S10_2608_S15_peak_1543
Plec	Plec-201	-	7.6171e+151	7.61998e+151	-1476	0.000000,0.018671,0.014989,0.000000,0.044673,0.000000,0.015144,0.033348,0.033482,0.000000,0.000000,0.017516,0.000000,0.000000,0.017703,0.011277,0.010926,0.018671,0.017281	0.000000,1.000000,1.000000,0.000000,1.000000,0.000000,1.000000,1.000000,1.000000,0.000000,0.000000,1.000000,0.000000,0.000000,1.000000,1.000000,1.000000,1.000000,1.000000	15	76201312	76201971	659	76201565	42	39.0919	13.4905	34.166	2594_S1_2599_S6_2604_S11_vs_2598_S5_2603_S10_2608_S15_peak_2258
Plec	Plec-002	-	7.6171e+151	7.61998e+151	4352	0.000000,0.018671,0.014989,0.000000,0.044673,0.000000,0.015144,0.033348,0.033482,0.000000,0.000000,0.017516,0.000000,0.000000,0.017703,0.011277,0.010926,0.018671,0.017281	0.000000,1.000000,1.000000,0.000000,1.000000,0.000000,1.000000,1.000000,1.000000,0.000000,0.000000,1.000000,0.000000,0.000000,1.000000,1.000000,1.000000,1.000000,1.000000	15	76201312	76201971	659	76201565	42	39.0919	13.4905	34.166	2594_S1_2599_S6_2604_S11_vs_2598_S5_2603_S10_2608_S15_peak_2258
Plec	Plec-008	-	7.6171e+151	7.61998e+151	30600	0.000000,0.018671,0.014989,0.000000,0.044673,0.000000,0.015144,0.033348,0.033482,0.000000,0.000000,0.017516,0.000000,0.000000,0.017703,0.011277,0.010926,0.018671,0.017281	0.000000,1.000000,1.000000,0.000000,1.000000,0.000000,1.000000,1.000000,1.000000,0.000000,0.000000,1.000000,0.000000,0.000000,1.000000,1.000000,1.000000,1.000000,1.000000	15	76201312	76201971	659	76201565	42	39.0919	13.4905	34.166	2594_S1_2599_S6_2604_S11_vs_2598_S5_2603_S10_2608_S15_peak_2258
Plec	Plec-012	-	7.6171e+151	7.61998e+151	-704	0.000000,0.018671,0.014989,0.000000,0.044673,0.000000,0.015144,0.033348,0.033482,0.000000,0.000000,0.017516,0.000000,0.000000,0.017703,0.011277,0.010926,0.018671,0.017281	0.000000,1.000000,1.000000,0.000000,1.000000,0.000000,1.000000,1.000000,1.000000,0.000000,0.000000,1.000000,0.000000,0.000000,1.000000,1.000000,1.000000,1.000000,1.000000	15	76201312	76201971	659	76201565	42	39.0919	13.4905	34.166	2594_S1_2599_S6_2604_S11_vs_2598_S5_2603_S10_2608_S15_peak_2258
Plec	Plec-009	-	7.6171e+151	7.61998e+151	7195	0.000000,0.018671,0.014989,0.000000,0.044673,0.000000,0.015144,0.033348,0.033482,0.000000,0.000000,0.017516,0.000000,0.000000,0.017703,0.011277,0.010926,0.018671,0.017281	0.000000,1.000000,1.000000,0.000000,1.000000,0.000000,1.000000,1.000000,1.000000,0.000000,0.000000,1.000000,0.000000,0.000000,1.000000,1.000000,1.000000,1.000000,1.000000	15	76201312	76201971	659	76201565	42	39.0919	13.4905	34.166	2594_S1_2599_S6_2604_S11_vs_2598_S5_2603_S10_2608_S15_peak_2258
Plec	Plec-014	-	7.6171e+151	7.61998e+151	-1476	0.000000,0.018671,0.014989,0.000000,0.044673,0.000000,0.015144,0.033348,0.033482,0.000000,0.000000,0.017516,0.000000,0.000000,0.017703,0.011277,0.010926,0.018671,0.017281	0.000000,1.000000,1.000000,0.000000,1.000000,0.000000,1.000000,1.000000,1.000000,0.000000,0.000000,1.000000,0.000000,0.000000,1.000000,1.000000,1.000000,1.000000,1.000000	15	76201312	76201971	659	76201565	42	39.0919	13.4905	34.166	2594_S1_2599_S6_2604_S11_vs_2598_S5_2603_S10_2608_S15_peak_2258
Plec	Plec-007	-	7.6171e+151	7.61998e+151	30075	0.000000,0.018671,0.014989,0.000000,0.044673,0.000000,0.015144,0.033348,0.033482,0.000000,0.000000,0.017516,0.000000,0.000000,0.017703,0.011277,0.010926,0.018671,0.017281	0.000000,1.000000,1.000000,0.000000,1.000000,0.000000,1.000000,1.000000,1.000000,0.000000,0.000000,1.000000,0.000000,0.000000,1.000000,1.000000,1.000000,1.000000,1.000000	15	76201312	76201971	659	76201565	42	39.0919	13.4905	34.166	2594_S1_2599_S6_2604_S11_vs_2598_S5_2603_S10_2608_S15_peak_2258
Plec	Plec-010	-	7.6171e+151	7.61998e+151	6283	0.000000,0.018671,0.014989,0.000000,0.044673,0.000000,0.015144,0.033348,0.033482,0.000000,0.000000,0.017516,0.000000,0.000000,0.017703,0.011277,0.010926,0.018671,0.017281	0.000000,1.000000,1.000000,0.000000,1.000000,0.000000,1.000000,1.000000,1.000000,0.000000,0.000000,1.000000,0.000000,0.000000,1.000000,1.000000,1.000000,1.000000,1.000000	15	76201312	76201971	659	76201565	42	39.0919	13.4905	34.166	2594_S1_2599_S6_2604_S11_vs_2598_S5_2603_S10_2608_S15_peak_2258
Plec	Plec-011	-	7.6171e+151	7.61998e+151	4351	0.000000,0.018671,0.014989,0.000000,0.044673,0.000000,0.015144,0.033348,0.033482,0.000000,0.000000,0.017516,0.000000,0.000000,0.017703,0.011277,0.010926,0.018671,0.017281	0.000000,1.000000,1.000000,0.000000,1.000000,0.000000,1.000000,1.000000,1.000000,0.000000,0.000000,1.000000,0.000000,0.000000,1.000000,1.000000,1.000000,1.000000,1.000000	15	76201312	76201971	659	76201565	42	39.0919	13.4905	34.166	2594_S1_2599_S6_2604_S11_vs_2598_S5_2603_S10_2608_S15_peak_2258
Plec	Plec-003	-	7.6171e+151	7.61998e+151	-3102	0.000000,0.018671,0.014989,0.000000,0.044673,0.000000,0.015144,0.033348,0.033482,0.000000,0.000000,0.017516,0.000000,0.000000,0.017703,0.011277,0.010926,0.018671,0.017281	0.000000,1.000000,1.000000,0.000000,1.000000,0.000000,1.000000,1.000000,1.000000,0.000000,0.000000,1.000000,0.000000,0.000000,1.000000,1.000000,1.000000,1.000000,1.000000	15	76201312	76201971	659	76201565	42	39.0919	13.4905	34.166	2594_S1_2599_S6_2604_S11_vs_2598_S5_2603_S10_2608_S15_peak_2258
Plec	Plec-006	-	7.6171e+151	7.61998e+151	-1905	0.000000,0.018671,0.014989,0.000000,0.044673,0.000000,0.015144,0.033348,0.033482,0.000000,0.000000,0.017516,0.000000,0.000000,0.017703,0.011277,0.010926,0.018671,0.017281	0.000000,1.000000,1.000000,0.000000,1.000000,0.000000,1.000000,1.000000,1.000000,0.000000,0.000000,1.000000,0.000000,0.000000,1.000000,1.000000,1.000000,1.000000,1.000000	15	76201312	76201971	659	76201565	42	39.0919	13.4905	34.166	2594_S1_2599_S6_2604_S11_vs_2598_S5_2603_S10_2608_S15_peak_2258
Plec	Plec-016	-	7.6171e+151	7.61998e+151	6683	0.000000,0.018671,0.014989,0.000000,0.044673,0.000000,0.015144,0.033348,0.033482,0.000000,0.000000,0.017516,0.000000,0.000000,0.017703,0.011277,0.010926,0.018671,0.017281	0.000000,1.000000,1.000000,0.000000,1.000000,0.000000,1.000000,1.000000,1.000000,0.000000,0.000000,1.000000,0.000000,0.000000,1.000000,1.000000,1.000000,1.000000,1.000000	15	76201312	76201971	659	76201565	42	39.0919	13.4905	34.166	2594_S1_2599_S6_2604_S11_vs_2598_S5_2603_S10_2608_S15_peak_2258
Plec	Plec-013	-	7.6171e+151	7.61998e+151	-704	0.000000,0.018671,0.014989,0.000000,0.044673,0.000000,0.015144,0.033348,0.033482,0.000000,0.000000,0.017516,0.000000,0.000000,0.017703,0.011277,0.010926,0.018671,0.017281	0.000000,1.000000,1.000000,0.000000,1.000000,0.000000,1.000000,1.000000,1.000000,0.000000,0.000000,1.000000,0.000000,0.000000,1.000000,1.000000,1.000000,1.000000,1.000000	15	76201312	76201971	659	76201565	42	39.0919	13.4905	34.166	2594_S1_2599_S6_2604_S11_vs_2598_S5_2603_S10_2608_S15_peak_2258
Plec	Plec-005	-	7.6171e+151	7.61998e+151	-1476	0.000000,0.018671,0.014989,0.000000,0.044673,0.000000,0.015144,0.033348,0.033482,0.000000,0.000000,0.017516,0.000000,0.000000,0.017703,0.011277,0.010926,0.018671,0.017281	0.000000,1.000000,1.000000,0.000000,1.000000,0.000000,1.000000,1.000000,1.000000,0.000000,0.000000,1.000000,0.000000,0.000000,1.000000,1.000000,1.000000,1.000000,1.000000	15	76201312	76201971	659	76201565	42	39.0919	13.4905	34.166	2594_S1_2599_S6_2604_S11_vs_2598_S5_2603_S10_2608_S15_peak_2258
Plec	Plec-204	-	7.6171e+151	7.61998e+151	6283	0.000000,0.018671,0.014989,0.000000,0.044673,0.000000,0.015144,0.033348,0.033482,0.000000,0.000000,0.017516,0.000000,0.000000,0.017703,0.011277,0.010926,0.018671,0.017281	0.000000,1.000000,1.000000,0.000000,1.000000,0.000000,1.000000,1.000000,1.000000,0.000000,0.000000,1.000000,0.000000,0.000000,1.000000,1.000000,1.000000,1.000000,1.000000	15	76201312	76201971	659	76201565	42	39.0919	13.4905	34.166	2594_S1_2599_S6_2604_S11_vs_2598_S5_2603_S10_2608_S15_peak_2258
Plec	Plec-001	-	7.6171e+151	7.61998e+151	27527	0.000000,0.018671,0.014989,0.000000,0.044673,0.000000,0.015144,0.033348,0.033482,0.000000,0.000000,0.017516,0.000000,0.000000,0.017703,0.011277,0.010926,0.018671,0.017281	0.000000,1.000000,1.000000,0.000000,1.000000,0.000000,1.000000,1.000000,1.000000,0.000000,0.000000,1.000000,0.000000,0.000000,1.000000,1.000000,1.000000,1.000000,1.000000	15	76201312	76201971	659	76201565	42	39.0919	13.4905	34.166	2594_S1_2599_S6_2604_S11_vs_2598_S5_2603_S10_2608_S15_peak_2258
Plec	Plec-205	-	7.6171e+151	7.61998e+151	29408	0.000000,0.018671,0.014989,0.000000,0.044673,0.000000,0.015144,0.033348,0.033482,0.000000,0.000000,0.017516,0.000000,0.000000,0.017703,0.011277,0.010926,0.018671,0.017281	0.000000,1.000000,1.000000,0.000000,1.000000,0.000000,1.000000,1.000000,1.000000,0.000000,0.000000,1.000000,0.000000,0.000000,1.000000,1.000000,1.000000,1.000000,1.000000	15	76201312	76201971	659	76201565	42	39.0919	13.4905	34.166	2594_S1_2599_S6_2604_S11_vs_2598_S5_2603_S10_2608_S15_peak_2258
Plec	Plec-203	-	7.6171e+151	7.61998e+151	4351	0.000000,0.018671,0.014989,0.000000,0.044673,0.000000,0.015144,0.033348,0.033482,0.000000,0.000000,0.017516,0.000000,0.000000,0.017703,0.011277,0.010926,0.018671,0.017281	0.000000,1.000000,1.000000,0.000000,1.000000,0.000000,1.000000,1.000000,1.000000,0.000000,0.000000,1.000000,0.000000,0.000000,1.000000,1.000000,1.000000,1.000000,1.000000	15	76201312	76201971	659	76201565	42	39.0919	13.4905	34.166	2594_S1_2599_S6_2604_S11_vs_2598_S5_2603_S10_2608_S15_peak_2258
Plec	Plec-202	-	7.6171e+151	7.61998e+151	7195	0.000000,0.018671,0.014989,0.000000,0.044673,0.000000,0.015144,0.033348,0.033482,0.000000,0.000000,0.017516,0.000000,0.000000,0.017703,0.011277,0.010926,0.018671,0.017281	0.000000,1.000000,1.000000,0.000000,1.000000,0.000000,1.000000,1.000000,1.000000,0.000000,0.000000,1.000000,0.000000,0.000000,1.000000,1.000000,1.000000,1.000000,1.000000	15	76201312	76201971	659	76201565	42	39.0919	13.4905	34.166	2594_S1_2599_S6_2604_S11_vs_2598_S5_2603_S10_2608_S15_peak_2258
Xxylt1	Xxylt1-001	-	30955627	31081433	4801	0.004547	1	16	31076061	31076632	571	31076423	41	37.7979	13.1768	32.8825	2594_S1_2599_S6_2604_S11_vs_2598_S5_2603_S10_2608_S15_peak_2937
.	.	.	.	.	.	.	.	12	25240125	25240860	735	25240345	40	36.514	12.8631	31.6123	2594_S1_2599_S6_2604_S11_vs_2598_S5_2603_S10_2608_S15_peak_1030
Igf2bp2	Igf2bp2-008	-	2.20839e+31	2.21372e+31	17212	0.012014,0.006156,0.006275,0.006137	1.000000,1.000000,1.000000,1.000000	16	22119359	22119998	639	22119681	40	36.514	12.8631	31.6123	2594_S1_2599_S6_2604_S11_vs_2598_S5_2603_S10_2608_S15_peak_2894
Igf2bp2	Igf2bp2-003	-	2.20839e+31	2.21372e+31	43022	0.012014,0.006156,0.006275,0.006137	1.000000,1.000000,1.000000,1.000000	16	22119359	22119998	639	22119681	40	36.514	12.8631	31.6123	2594_S1_2599_S6_2604_S11_vs_2598_S5_2603_S10_2608_S15_peak_2894
Igf2bp2	Igf2bp2-004	-	2.20839e+31	2.21372e+31	41453	0.012014,0.006156,0.006275,0.006137	1.000000,1.000000,1.000000,1.000000	16	22119359	22119998	639	22119681	40	36.514	12.8631	31.6123	2594_S1_2599_S6_2604_S11_vs_2598_S5_2603_S10_2608_S15_peak_2894
Igf2bp2	Igf2bp2-001	-	2.20839e+31	2.21372e+31	43302	0.012014,0.006156,0.006275,0.006137	1.000000,1.000000,1.000000,1.000000	16	22119359	22119998	639	22119681	40	36.514	12.8631	31.6123	2594_S1_2599_S6_2604_S11_vs_2598_S5_2603_S10_2608_S15_peak_2894
Ak4	Ak4-007	+	1.01419e+53	1.01467e+53	20178	0.013109,0.014445,0.014473,0.015290,0.013101,0.013097	1.000000,1.000000,1.000000,1.000000,1.000000,1.000000	4	101439497	101440121	624	101439846	41	36.7238	12.6215	31.8187	2594_S1_2599_S6_2604_S11_vs_2598_S5_2603_S10_2608_S15_peak_5390
Ak4	Ak4-004	+	1.01419e+53	1.01467e+53	19764	0.013109,0.014445,0.014473,0.015290,0.013101,0.013097	1.000000,1.000000,1.000000,1.000000,1.000000,1.000000	4	101439497	101440121	624	101439846	41	36.7238	12.6215	31.8187	2594_S1_2599_S6_2604_S11_vs_2598_S5_2603_S10_2608_S15_peak_5390
Ak4	Ak4-005	+	1.01419e+53	1.01467e+53	19000	0.013109,0.014445,0.014473,0.015290,0.013101,0.013097	1.000000,1.000000,1.000000,1.000000,1.000000,1.000000	4	101439497	101440121	624	101439846	41	36.7238	12.6215	31.8187	2594_S1_2599_S6_2604_S11_vs_2598_S5_2603_S10_2608_S15_peak_5390
Ak4	Ak4-002	+	1.01419e+53	1.01467e+53	19791	0.013109,0.014445,0.014473,0.015290,0.013101,0.013097	1.000000,1.000000,1.000000,1.000000,1.000000,1.000000	4	101439497	101440121	624	101439846	41	36.7238	12.6215	31.8187	2594_S1_2599_S6_2604_S11_vs_2598_S5_2603_S10_2608_S15_peak_5390
Ak4	Ak4-003	+	1.01419e+53	1.01467e+53	20208	0.013109,0.014445,0.014473,0.015290,0.013101,0.013097	1.000000,1.000000,1.000000,1.000000,1.000000,1.000000	4	101439497	101440121	624	101439846	41	36.7238	12.6215	31.8187	2594_S1_2599_S6_2604_S11_vs_2598_S5_2603_S10_2608_S15_peak_5390
Ak4	Ak4-001	+	1.01419e+53	1.01467e+53	20220	0.013109,0.014445,0.014473,0.015290,0.013101,0.013097	1.000000,1.000000,1.000000,1.000000,1.000000,1.000000	4	101439497	101440121	624	101439846	41	36.7238	12.6215	31.8187	2594_S1_2599_S6_2604_S11_vs_2598_S5_2603_S10_2608_S15_peak_5390
.	.	.	.	.	.	.	.	10	59911225	59912778	1553	59911788	39	35.2406	12.5493	30.3537	2594_S1_2599_S6_2604_S11_vs_2598_S5_2603_S10_2608_S15_peak_236
Sema7a	Sema7a-001	+	5794011357940110	5796286657954880	13326	0.023468,0.036135	1.000000,1.000000	9	57953439	57953972	533	57953677	39	35.2406	12.5493	30.3537	2594_S1_2599_S6_2604_S11_vs_2598_S5_2603_S10_2608_S15_peak_7310
Sema7a	Sema7a-002	+	5794011357940110	5796286657954880	13327	0.023468,0.036135	1.000000,1.000000	9	57953439	57953972	533	57953677	39	35.2406	12.5493	30.3537	2594_S1_2599_S6_2604_S11_vs_2598_S5_2603_S10_2608_S15_peak_7310
Bhlhe40	Bhlhe40-004	+	108663046	108665666	4227	0	0	6	108667273	108668918	1645	108668503	62	50.3305	12.3091	45.3454	2594_S1_2599_S6_2604_S11_vs_2598_S5_2603_S10_2608_S15_peak_6452
Tns3	Tns3-001	-	8431652	8664536	35244	0.002418	1	11	8628730	8629292	562	8629028	38	33.9778	12.2356	29.1058	2594_S1_2599_S6_2604_S11_vs_2598_S5_2603_S10_2608_S15_peak_438
Mfhas1	Mfhas1-001	+	3.55878e+23	3.56795e+23	45919	0.005248,0.006897,0.005462	1.000000,1.000000,1.000000	8	35633717	35634197	480	35633927	38	33.9778	12.2356	29.1058	2594_S1_2599_S6_2604_S11_vs_2598_S5_2603_S10_2608_S15_peak_6900
Mfhas1	Mfhas1-002	+	3.55878e+23	3.56795e+23	26440	0.005248,0.006897,0.005462	1.000000,1.000000,1.000000	8	35633717	35634197	480	35633927	38	33.9778	12.2356	29.1058	2594_S1_2599_S6_2604_S11_vs_2598_S5_2603_S10_2608_S15_peak_6900
Mfhas1	Mfhas1-003	+	3.55878e+23	3.56795e+23	44761	0.005248,0.006897,0.005462	1.000000,1.000000,1.000000	8	35633717	35634197	480	35633927	38	33.9778	12.2356	29.1058	2594_S1_2599_S6_2604_S11_vs_2598_S5_2603_S10_2608_S15_peak_6900
Tns1	Tns1-014	-	7.39922e+95	7.40016e+95	0	0.023708,0.005140,0.011667,0.005052,0.000000,0.019693,0.000000,0.000000,0.002444,0.002832,0.002395,0.002395	0.432749,1.000000,1.000000,1.000000,0.000000,1.000000,0.000000,0.000000,1.000000,1.000000,1.000000,1.000000	1	74001347	74001859	512	74001560	37	32.7261	11.9219	27.8727	2594_S1_2599_S6_2604_S11_vs_2598_S5_2603_S10_2608_S15_peak_44
Tns1	Tns1-009	-	7.39922e+95	7.40016e+95	95010	0.023708,0.005140,0.011667,0.005052,0.000000,0.019693,0.000000,0.000000,0.002444,0.002832,0.002395,0.002395	0.432749,1.000000,1.000000,1.000000,0.000000,1.000000,0.000000,0.000000,1.000000,1.000000,1.000000,1.000000	1	74001347	74001859	512	74001560	37	32.7261	11.9219	27.8727	2594_S1_2599_S6_2604_S11_vs_2598_S5_2603_S10_2608_S15_peak_44
Tns1	Tns1-011	-	7.39922e+95	7.40016e+95	35275	0.023708,0.005140,0.011667,0.005052,0.000000,0.019693,0.000000,0.000000,0.002444,0.002832,0.002395,0.002395	0.432749,1.000000,1.000000,1.000000,0.000000,1.000000,0.000000,0.000000,1.000000,1.000000,1.000000,1.000000	1	74001347	74001859	512	74001560	37	32.7261	11.9219	27.8727	2594_S1_2599_S6_2604_S11_vs_2598_S5_2603_S10_2608_S15_peak_44
Tns1	Tns1-010	-	7.39922e+95	7.40016e+95	94967	0.023708,0.005140,0.011667,0.005052,0.000000,0.019693,0.000000,0.000000,0.002444,0.002832,0.002395,0.002395	0.432749,1.000000,1.000000,1.000000,0.000000,1.000000,0.000000,0.000000,1.000000,1.000000,1.000000,1.000000	1	74001347	74001859	512	74001560	37	32.7261	11.9219	27.8727	2594_S1_2599_S6_2604_S11_vs_2598_S5_2603_S10_2608_S15_peak_44
Tns1	Tns1-005	-	7.39922e+95	7.40016e+95	-3651	0.023708,0.005140,0.011667,0.005052,0.000000,0.019693,0.000000,0.000000,0.002444,0.002832,0.002395,0.002395	0.432749,1.000000,1.000000,1.000000,0.000000,1.000000,0.000000,0.000000,1.000000,1.000000,1.000000,1.000000	1	74001347	74001859	512	74001560	37	32.7261	11.9219	27.8727	2594_S1_2599_S6_2604_S11_vs_2598_S5_2603_S10_2608_S15_peak_44
Tns1	Tns1-013	-	7.39922e+95	7.40016e+95	14564	0.023708,0.005140,0.011667,0.005052,0.000000,0.019693,0.000000,0.000000,0.002444,0.002832,0.002395,0.002395	0.432749,1.000000,1.000000,1.000000,0.000000,1.000000,0.000000,0.000000,1.000000,1.000000,1.000000,1.000000	1	74001347	74001859	512	74001560	37	32.7261	11.9219	27.8727	2594_S1_2599_S6_2604_S11_vs_2598_S5_2603_S10_2608_S15_peak_44
Tns1	Tns1-015	-	7.39922e+95	7.40016e+95	-2878	0.023708,0.005140,0.011667,0.005052,0.000000,0.019693,0.000000,0.000000,0.002444,0.002832,0.002395,0.002395	0.432749,1.000000,1.000000,1.000000,0.000000,1.000000,0.000000,0.000000,1.000000,1.000000,1.000000,1.000000	1	74001347	74001859	512	74001560	37	32.7261	11.9219	27.8727	2594_S1_2599_S6_2604_S11_vs_2598_S5_2603_S10_2608_S15_peak_44
Tns1	Tns1-002	-	7.39922e+95	7.40016e+95	-2878	0.023708,0.005140,0.011667,0.005052,0.000000,0.019693,0.000000,0.000000,0.002444,0.002832,0.002395,0.002395	0.432749,1.000000,1.000000,1.000000,0.000000,1.000000,0.000000,0.000000,1.000000,1.000000,1.000000,1.000000	1	74001347	74001859	512	74001560	37	32.7261	11.9219	27.8727	2594_S1_2599_S6_2604_S11_vs_2598_S5_2603_S10_2608_S15_peak_44
Tns1	Tns1-022	-	7.39922e+95	7.40016e+95	122589	0.023708,0.005140,0.011667,0.005052,0.000000,0.019693,0.000000,0.000000,0.002444,0.002832,0.002395,0.002395	0.432749,1.000000,1.000000,1.000000,0.000000,1.000000,0.000000,0.000000,1.000000,1.000000,1.000000,1.000000	1	74001347	74001859	512	74001560	37	32.7261	11.9219	27.8727	2594_S1_2599_S6_2604_S11_vs_2598_S5_2603_S10_2608_S15_peak_44
Tns1	Tns1-001	-	7.39922e+95	7.40016e+95	89493	0.023708,0.005140,0.011667,0.005052,0.000000,0.019693,0.000000,0.000000,0.002444,0.002832,0.002395,0.002395	0.432749,1.000000,1.000000,1.000000,0.000000,1.000000,0.000000,0.000000,1.000000,1.000000,1.000000,1.000000	1	74001347	74001859	512	74001560	37	32.7261	11.9219	27.8727	2594_S1_2599_S6_2604_S11_vs_2598_S5_2603_S10_2608_S15_peak_44
Tns1	Tns1-008	-	7.39922e+95	7.40016e+95	122591	0.023708,0.005140,0.011667,0.005052,0.000000,0.019693,0.000000,0.000000,0.002444,0.002832,0.002395,0.002395	0.432749,1.000000,1.000000,1.000000,0.000000,1.000000,0.000000,0.000000,1.000000,1.000000,1.000000,1.000000	1	74001347	74001859	512	74001560	37	32.7261	11.9219	27.8727	2594_S1_2599_S6_2604_S11_vs_2598_S5_2603_S10_2608_S15_peak_44
Tns1	Tns1-201	-	7.39922e+95	7.40016e+95	122589	0.023708,0.005140,0.011667,0.005052,0.000000,0.019693,0.000000,0.000000,0.002444,0.002832,0.002395,0.002395	0.432749,1.000000,1.000000,1.000000,0.000000,1.000000,0.000000,0.000000,1.000000,1.000000,1.000000,1.000000	1	74001347	74001859	512	74001560	37	32.7261	11.9219	27.8727	2594_S1_2599_S6_2604_S11_vs_2598_S5_2603_S10_2608_S15_peak_44
Gstp-ps	Gstp-ps-001	-	1.92074e+17	1.92074e+17	3657	0.000000,0.005771	0.000000,1.000000	1	192070246	192070794	548	192070489	37	32.7261	11.9219	27.8727	2594_S1_2599_S6_2604_S11_vs_2598_S5_2603_S10_2608_S15_peak_168
Traf5	Traf5-201	-	1.92074e+17	1.92074e+17	21766	0.000000,0.005771	0.000000,1.000000	1	192070246	192070794	548	192070489	37	32.7261	11.9219	27.8727	2594_S1_2599_S6_2604_S11_vs_2598_S5_2603_S10_2608_S15_peak_168
Hmga1	Hmga1-006	+	2.75566e+47	2.7563e+47	-3280	0.000000,0.000000,0.000000,0.000000,0.000000,0.000000	0.000000,0.000000,0.000000,0.000000,0.000000,0.000000	17	27552726	27553361	635	27552956	37	32.7261	11.9219	27.8727	2594_S1_2599_S6_2604_S11_vs_2598_S5_2603_S10_2608_S15_peak_3101
Hmga1	Hmga1-004	+	2.75566e+47	2.7563e+47	-3307	0.000000,0.000000,0.000000,0.000000,0.000000,0.000000	0.000000,0.000000,0.000000,0.000000,0.000000,0.000000	17	27552726	27553361	635	27552956	37	32.7261	11.9219	27.8727	2594_S1_2599_S6_2604_S11_vs_2598_S5_2603_S10_2608_S15_peak_3101
Hmga1	Hmga1-003	+	2.75566e+47	2.7563e+47	-3307	0.000000,0.000000,0.000000,0.000000,0.000000,0.000000	0.000000,0.000000,0.000000,0.000000,0.000000,0.000000	17	27552726	27553361	635	27552956	37	32.7261	11.9219	27.8727	2594_S1_2599_S6_2604_S11_vs_2598_S5_2603_S10_2608_S15_peak_3101
Hmga1	Hmga1-005	+	2.75566e+47	2.7563e+47	-3297	0.000000,0.000000,0.000000,0.000000,0.000000,0.000000	0.000000,0.000000,0.000000,0.000000,0.000000,0.000000	17	27552726	27553361	635	27552956	37	32.7261	11.9219	27.8727	2594_S1_2599_S6_2604_S11_vs_2598_S5_2603_S10_2608_S15_peak_3101
Hmga1	Hmga1-001	+	2.75566e+47	2.7563e+47	-3259	0.000000,0.000000,0.000000,0.000000,0.000000,0.000000	0.000000,0.000000,0.000000,0.000000,0.000000,0.000000	17	27552726	27553361	635	27552956	37	32.7261	11.9219	27.8727	2594_S1_2599_S6_2604_S11_vs_2598_S5_2603_S10_2608_S15_peak_3101
Hmga1	Hmga1-002	+	2.75566e+47	2.7563e+47	-3262	0.000000,0.000000,0.000000,0.000000,0.000000,0.000000	0.000000,0.000000,0.000000,0.000000,0.000000,0.000000	17	27552726	27553361	635	27552956	37	32.7261	11.9219	27.8727	2594_S1_2599_S6_2604_S11_vs_2598_S5_2603_S10_2608_S15_peak_3101
Akap2	Akap2-001	+	5.78542e+63	5.7897e+63	12980	0.018097,0.018097,0.018097,0.014980,0.014979,0.005004,0.003017,0.002357	1.000000,1.000000,1.000000,1.000000,1.000000,1.000000,1.000000,1.000000	4	57867139	57867913	774	57867343	37	32.7261	11.9219	27.8727	2594_S1_2599_S6_2604_S11_vs_2598_S5_2603_S10_2608_S15_peak_5256
Akap2	Akap2-003	+	5.78542e+63	5.7897e+63	12980	0.018097,0.018097,0.018097,0.014980,0.014979,0.005004,0.003017,0.002357	1.000000,1.000000,1.000000,1.000000,1.000000,1.000000,1.000000,1.000000	4	57867139	57867913	774	57867343	37	32.7261	11.9219	27.8727	2594_S1_2599_S6_2604_S11_vs_2598_S5_2603_S10_2608_S15_peak_5256
Akap2	Akap2-002	+	5.78542e+63	5.7897e+63	12980	0.018097,0.018097,0.018097,0.014980,0.014979,0.005004,0.003017,0.002357	1.000000,1.000000,1.000000,1.000000,1.000000,1.000000,1.000000,1.000000	4	57867139	57867913	774	57867343	37	32.7261	11.9219	27.8727	2594_S1_2599_S6_2604_S11_vs_2598_S5_2603_S10_2608_S15_peak_5256
Akap2	Akap2-004	+	5.78542e+63	5.7897e+63	21892	0.018097,0.018097,0.018097,0.014980,0.014979,0.005004,0.003017,0.002357	1.000000,1.000000,1.000000,1.000000,1.000000,1.000000,1.000000,1.000000	4	57867139	57867913	774	57867343	37	32.7261	11.9219	27.8727	2594_S1_2599_S6_2604_S11_vs_2598_S5_2603_S10_2608_S15_peak_5256
Akap2	Akap2-201	+	5.78542e+63	5.7897e+63	21891	0.018097,0.018097,0.018097,0.014980,0.014979,0.005004,0.003017,0.002357	1.000000,1.000000,1.000000,1.000000,1.000000,1.000000,1.000000,1.000000	4	57867139	57867913	774	57867343	37	32.7261	11.9219	27.8727	2594_S1_2599_S6_2604_S11_vs_2598_S5_2603_S10_2608_S15_peak_5256
Akap2	Akap2-005	+	5.78542e+63	5.7897e+63	125044	0.018097,0.018097,0.018097,0.014980,0.014979,0.005004,0.003017,0.002357	1.000000,1.000000,1.000000,1.000000,1.000000,1.000000,1.000000,1.000000	4	57867139	57867913	774	57867343	37	32.7261	11.9219	27.8727	2594_S1_2599_S6_2604_S11_vs_2598_S5_2603_S10_2608_S15_peak_5256
Pakap	Pakap-001	+	5.78542e+63	5.7897e+63	229316	0.018097,0.018097,0.018097,0.014980,0.014979,0.005004,0.003017,0.002357	1.000000,1.000000,1.000000,1.000000,1.000000,1.000000,1.000000,1.000000	4	57867139	57867913	774	57867343	37	32.7261	11.9219	27.8727	2594_S1_2599_S6_2604_S11_vs_2598_S5_2603_S10_2608_S15_peak_5256
Pakap	Pakap-002	+	5.78542e+63	5.7897e+63	298960	0.018097,0.018097,0.018097,0.014980,0.014979,0.005004,0.003017,0.002357	1.000000,1.000000,1.000000,1.000000,1.000000,1.000000,1.000000,1.000000	4	57867139	57867913	774	57867343	37	32.7261	11.9219	27.8727	2594_S1_2599_S6_2604_S11_vs_2598_S5_2603_S10_2608_S15_peak_5256
Nfatc2	Nfatc2-004	-	1.68519e+26	1.68602e+26	-2760	0.000000,0.000000,0.000000	0.000000,0.000000,0.000000	2	168604418	168605155	737	168604683	47	38.9929	11.7829	34.0701	2594_S1_2599_S6_2604_S11_vs_2598_S5_2603_S10_2608_S15_peak_4649
Nfatc2	Nfatc2-201	-	1.68519e+26	1.68602e+26	-2762	0.000000,0.000000,0.000000	0.000000,0.000000,0.000000	2	168604418	168605155	737	168604683	47	38.9929	11.7829	34.0701	2594_S1_2599_S6_2604_S11_vs_2598_S5_2603_S10_2608_S15_peak_4649
Nfatc2	Nfatc2-006	-	1.68519e+26	1.68602e+26	-2785	0.000000,0.000000,0.000000	0.000000,0.000000,0.000000	2	168604418	168605155	737	168604683	47	38.9929	11.7829	34.0701	2594_S1_2599_S6_2604_S11_vs_2598_S5_2603_S10_2608_S15_peak_4649
Il6ra	Il6ra-201	-	8986932489864050	8991316389913190	42268	0.015192,0.013553	1.000000,1.000000	3	89870230	89870895	665	89870540	50	40.7948	11.7048	35.8575	2594_S1_2599_S6_2604_S11_vs_2598_S5_2603_S10_2608_S15_peak_4909
Il6ra	Il6ra-001	-	8986932489864050	8991316389913190	42302	0.015192,0.013553	1.000000,1.000000	3	89870230	89870895	665	89870540	50	40.7948	11.7048	35.8575	2594_S1_2599_S6_2604_S11_vs_2598_S5_2603_S10_2608_S15_peak_4909
Gm37170	Gm37170-001	+	5219824852134040	5220049052221990	0	0.193045,0.009016	0.546028,1.000000	3	52197888	52198680	792	52198109	38	32.7815	11.6158	27.9272	2594_S1_2599_S6_2604_S11_vs_2598_S5_2603_S10_2608_S15_peak_4797
Gm37202	Gm37202-001	-	5219824852134040	5220049052221990	23318	0.193045,0.009016	0.546028,1.000000	3	52197888	52198680	792	52198109	38	32.7815	11.6158	27.9272	2594_S1_2599_S6_2604_S11_vs_2598_S5_2603_S10_2608_S15_peak_4797
.	.	.	.	.	.	.	.	10	56921288	56921782	494	56921539	36	31.4855	11.6081	26.6514	2594_S1_2599_S6_2604_S11_vs_2598_S5_2603_S10_2608_S15_peak_231
Cobll1	Cobll1-009	-	6.51364e+95	6.5236e+95	64796	0.005660,0.006370,0.006450,0.006216,0.005519,0.003751,0.004988,0.005355,0.003754,0.003753,0.003753,0.003753	1.000000,1.000000,1.000000,1.000000,1.000000,1.000000,1.000000,1.000000,1.000000,1.000000,1.000000,1.000000	2	65170637	65171200	563	65170922	36	31.4855	11.6081	26.6514	2594_S1_2599_S6_2604_S11_vs_2598_S5_2603_S10_2608_S15_peak_4013
Cobll1	Cobll1-005	-	6.51364e+95	6.5236e+95	68204	0.005660,0.006370,0.006450,0.006216,0.005519,0.003751,0.004988,0.005355,0.003754,0.003753,0.003753,0.003753	1.000000,1.000000,1.000000,1.000000,1.000000,1.000000,1.000000,1.000000,1.000000,1.000000,1.000000,1.000000	2	65170637	65171200	563	65170922	36	31.4855	11.6081	26.6514	2594_S1_2599_S6_2604_S11_vs_2598_S5_2603_S10_2608_S15_peak_4013
Cobll1	Cobll1-010	-	6.51364e+95	6.5236e+95	67275	0.005660,0.006370,0.006450,0.006216,0.005519,0.003751,0.004988,0.005355,0.003754,0.003753,0.003753,0.003753	1.000000,1.000000,1.000000,1.000000,1.000000,1.000000,1.000000,1.000000,1.000000,1.000000,1.000000,1.000000	2	65170637	65171200	563	65170922	36	31.4855	11.6081	26.6514	2594_S1_2599_S6_2604_S11_vs_2598_S5_2603_S10_2608_S15_peak_4013
Cobll1	Cobll1-006	-	6.51364e+95	6.5236e+95	67848	0.005660,0.006370,0.006450,0.006216,0.005519,0.003751,0.004988,0.005355,0.003754,0.003753,0.003753,0.003753	1.000000,1.000000,1.000000,1.000000,1.000000,1.000000,1.000000,1.000000,1.000000,1.000000,1.000000,1.000000	2	65170637	65171200	563	65170922	36	31.4855	11.6081	26.6514	2594_S1_2599_S6_2604_S11_vs_2598_S5_2603_S10_2608_S15_peak_4013
Cobll1	Cobll1-011	-	6.51364e+95	6.5236e+95	67374	0.005660,0.006370,0.006450,0.006216,0.005519,0.003751,0.004988,0.005355,0.003754,0.003753,0.003753,0.003753	1.000000,1.000000,1.000000,1.000000,1.000000,1.000000,1.000000,1.000000,1.000000,1.000000,1.000000,1.000000	2	65170637	65171200	563	65170922	36	31.4855	11.6081	26.6514	2594_S1_2599_S6_2604_S11_vs_2598_S5_2603_S10_2608_S15_peak_4013
Cobll1	Cobll1-001	-	6.51364e+95	6.5236e+95	67522	0.005660,0.006370,0.006450,0.006216,0.005519,0.003751,0.004988,0.005355,0.003754,0.003753,0.003753,0.003753	1.000000,1.000000,1.000000,1.000000,1.000000,1.000000,1.000000,1.000000,1.000000,1.000000,1.000000,1.000000	2	65170637	65171200	563	65170922	36	31.4855	11.6081	26.6514	2594_S1_2599_S6_2604_S11_vs_2598_S5_2603_S10_2608_S15_peak_4013
Cobll1	Cobll1-008	-	6.51364e+95	6.5236e+95	67845	0.005660,0.006370,0.006450,0.006216,0.005519,0.003751,0.004988,0.005355,0.003754,0.003753,0.003753,0.003753	1.000000,1.000000,1.000000,1.000000,1.000000,1.000000,1.000000,1.000000,1.000000,1.000000,1.000000,1.000000	2	65170637	65171200	563	65170922	36	31.4855	11.6081	26.6514	2594_S1_2599_S6_2604_S11_vs_2598_S5_2603_S10_2608_S15_peak_4013
Cobll1	Cobll1-007	-	6.51364e+95	6.5236e+95	67897	0.005660,0.006370,0.006450,0.006216,0.005519,0.003751,0.004988,0.005355,0.003754,0.003753,0.003753,0.003753	1.000000,1.000000,1.000000,1.000000,1.000000,1.000000,1.000000,1.000000,1.000000,1.000000,1.000000,1.000000	2	65170637	65171200	563	65170922	36	31.4855	11.6081	26.6514	2594_S1_2599_S6_2604_S11_vs_2598_S5_2603_S10_2608_S15_peak_4013
Cobll1	Cobll1-003	-	6.51364e+95	6.5236e+95	67374	0.005660,0.006370,0.006450,0.006216,0.005519,0.003751,0.004988,0.005355,0.003754,0.003753,0.003753,0.003753	1.000000,1.000000,1.000000,1.000000,1.000000,1.000000,1.000000,1.000000,1.000000,1.000000,1.000000,1.000000	2	65170637	65171200	563	65170922	36	31.4855	11.6081	26.6514	2594_S1_2599_S6_2604_S11_vs_2598_S5_2603_S10_2608_S15_peak_4013
Cobll1	Cobll1-201	-	6.51364e+95	6.5236e+95	67427	0.005660,0.006370,0.006450,0.006216,0.005519,0.003751,0.004988,0.005355,0.003754,0.003753,0.003753,0.003753	1.000000,1.000000,1.000000,1.000000,1.000000,1.000000,1.000000,1.000000,1.000000,1.000000,1.000000,1.000000	2	65170637	65171200	563	65170922	36	31.4855	11.6081	26.6514	2594_S1_2599_S6_2604_S11_vs_2598_S5_2603_S10_2608_S15_peak_4013
Cobll1	Cobll1-002	-	6.51364e+95	6.5236e+95	67427	0.005660,0.006370,0.006450,0.006216,0.005519,0.003751,0.004988,0.005355,0.003754,0.003753,0.003753,0.003753	1.000000,1.000000,1.000000,1.000000,1.000000,1.000000,1.000000,1.000000,1.000000,1.000000,1.000000,1.000000	2	65170637	65171200	563	65170922	36	31.4855	11.6081	26.6514	2594_S1_2599_S6_2604_S11_vs_2598_S5_2603_S10_2608_S15_peak_4013
Cobll1	Cobll1-004	-	6.51364e+95	6.5236e+95	67427	0.005660,0.006370,0.006450,0.006216,0.005519,0.003751,0.004988,0.005355,0.003754,0.003753,0.003753,0.003753	1.000000,1.000000,1.000000,1.000000,1.000000,1.000000,1.000000,1.000000,1.000000,1.000000,1.000000,1.000000	2	65170637	65171200	563	65170922	36	31.4855	11.6081	26.6514	2594_S1_2599_S6_2604_S11_vs_2598_S5_2603_S10_2608_S15_peak_4013
.	.	.	.	.	.	.	.	19	9938668	9939065	397	9938842	35	30.2565	11.2944	25.4458	2594_S1_2599_S6_2604_S11_vs_2598_S5_2603_S10_2608_S15_peak_3496
Plec	Plec-201	-	7.6171e+159	7.61998e+159	-475	0.000000,0.015192,0.012196,0.047941,0.036348,0.000000,0.012321,0.027134,0.027242,0.000000,0.000000,0.014252,0.010056,0.000000,0.000000,0.014404,0.009176,0.008890,0.015191,0.014060	0.000000,1.000000,1.000000,0.554935,1.000000,0.000000,1.000000,1.000000,1.000000,0.000000,0.000000,1.000000,0.554935,0.000000,0.000000,1.000000,1.000000,1.000000,1.000000,1.000000	15	76200311	76200847	536	76200521	38	32.0197	11.2292	27.1777	2594_S1_2599_S6_2604_S11_vs_2598_S5_2603_S10_2608_S15_peak_2257
Plec	Plec-002	-	7.6171e+159	7.61998e+159	5476	0.000000,0.015192,0.012196,0.047941,0.036348,0.000000,0.012321,0.027134,0.027242,0.000000,0.000000,0.014252,0.010056,0.000000,0.000000,0.014404,0.009176,0.008890,0.015191,0.014060	0.000000,1.000000,1.000000,0.554935,1.000000,0.000000,1.000000,1.000000,1.000000,0.000000,0.000000,1.000000,0.554935,0.000000,0.000000,1.000000,1.000000,1.000000,1.000000,1.000000	15	76200311	76200847	536	76200521	38	32.0197	11.2292	27.1777	2594_S1_2599_S6_2604_S11_vs_2598_S5_2603_S10_2608_S15_peak_2257
Plec	Plec-008	-	7.6171e+159	7.61998e+159	31724	0.000000,0.015192,0.012196,0.047941,0.036348,0.000000,0.012321,0.027134,0.027242,0.000000,0.000000,0.014252,0.010056,0.000000,0.000000,0.014404,0.009176,0.008890,0.015191,0.014060	0.000000,1.000000,1.000000,0.554935,1.000000,0.000000,1.000000,1.000000,1.000000,0.000000,0.000000,1.000000,0.554935,0.000000,0.000000,1.000000,1.000000,1.000000,1.000000,1.000000	15	76200311	76200847	536	76200521	38	32.0197	11.2292	27.1777	2594_S1_2599_S6_2604_S11_vs_2598_S5_2603_S10_2608_S15_peak_2257
Plec	Plec-012	-	7.6171e+159	7.61998e+159	0	0.000000,0.015192,0.012196,0.047941,0.036348,0.000000,0.012321,0.027134,0.027242,0.000000,0.000000,0.014252,0.010056,0.000000,0.000000,0.014404,0.009176,0.008890,0.015191,0.014060	0.000000,1.000000,1.000000,0.554935,1.000000,0.000000,1.000000,1.000000,1.000000,0.000000,0.000000,1.000000,0.554935,0.000000,0.000000,1.000000,1.000000,1.000000,1.000000,1.000000	15	76200311	76200847	536	76200521	38	32.0197	11.2292	27.1777	2594_S1_2599_S6_2604_S11_vs_2598_S5_2603_S10_2608_S15_peak_2257
Plec	Plec-009	-	7.6171e+159	7.61998e+159	8319	0.000000,0.015192,0.012196,0.047941,0.036348,0.000000,0.012321,0.027134,0.027242,0.000000,0.000000,0.014252,0.010056,0.000000,0.000000,0.014404,0.009176,0.008890,0.015191,0.014060	0.000000,1.000000,1.000000,0.554935,1.000000,0.000000,1.000000,1.000000,1.000000,0.000000,0.000000,1.000000,0.554935,0.000000,0.000000,1.000000,1.000000,1.000000,1.000000,1.000000	15	76200311	76200847	536	76200521	38	32.0197	11.2292	27.1777	2594_S1_2599_S6_2604_S11_vs_2598_S5_2603_S10_2608_S15_peak_2257
Plec	Plec-014	-	7.6171e+159	7.61998e+159	-475	0.000000,0.015192,0.012196,0.047941,0.036348,0.000000,0.012321,0.027134,0.027242,0.000000,0.000000,0.014252,0.010056,0.000000,0.000000,0.014404,0.009176,0.008890,0.015191,0.014060	0.000000,1.000000,1.000000,0.554935,1.000000,0.000000,1.000000,1.000000,1.000000,0.000000,0.000000,1.000000,0.554935,0.000000,0.000000,1.000000,1.000000,1.000000,1.000000,1.000000	15	76200311	76200847	536	76200521	38	32.0197	11.2292	27.1777	2594_S1_2599_S6_2604_S11_vs_2598_S5_2603_S10_2608_S15_peak_2257
Plec	Plec-007	-	7.6171e+159	7.61998e+159	31199	0.000000,0.015192,0.012196,0.047941,0.036348,0.000000,0.012321,0.027134,0.027242,0.000000,0.000000,0.014252,0.010056,0.000000,0.000000,0.014404,0.009176,0.008890,0.015191,0.014060	0.000000,1.000000,1.000000,0.554935,1.000000,0.000000,1.000000,1.000000,1.000000,0.000000,0.000000,1.000000,0.554935,0.000000,0.000000,1.000000,1.000000,1.000000,1.000000,1.000000	15	76200311	76200847	536	76200521	38	32.0197	11.2292	27.1777	2594_S1_2599_S6_2604_S11_vs_2598_S5_2603_S10_2608_S15_peak_2257
Plec	Plec-010	-	7.6171e+159	7.61998e+159	7407	0.000000,0.015192,0.012196,0.047941,0.036348,0.000000,0.012321,0.027134,0.027242,0.000000,0.000000,0.014252,0.010056,0.000000,0.000000,0.014404,0.009176,0.008890,0.015191,0.014060	0.000000,1.000000,1.000000,0.554935,1.000000,0.000000,1.000000,1.000000,1.000000,0.000000,0.000000,1.000000,0.554935,0.000000,0.000000,1.000000,1.000000,1.000000,1.000000,1.000000	15	76200311	76200847	536	76200521	38	32.0197	11.2292	27.1777	2594_S1_2599_S6_2604_S11_vs_2598_S5_2603_S10_2608_S15_peak_2257
Plec	Plec-011	-	7.6171e+159	7.61998e+159	5475	0.000000,0.015192,0.012196,0.047941,0.036348,0.000000,0.012321,0.027134,0.027242,0.000000,0.000000,0.014252,0.010056,0.000000,0.000000,0.014404,0.009176,0.008890,0.015191,0.014060	0.000000,1.000000,1.000000,0.554935,1.000000,0.000000,1.000000,1.000000,1.000000,0.000000,0.000000,1.000000,0.554935,0.000000,0.000000,1.000000,1.000000,1.000000,1.000000,1.000000	15	76200311	76200847	536	76200521	38	32.0197	11.2292	27.1777	2594_S1_2599_S6_2604_S11_vs_2598_S5_2603_S10_2608_S15_peak_2257
Plec	Plec-003	-	7.6171e+159	7.61998e+159	-2101	0.000000,0.015192,0.012196,0.047941,0.036348,0.000000,0.012321,0.027134,0.027242,0.000000,0.000000,0.014252,0.010056,0.000000,0.000000,0.014404,0.009176,0.008890,0.015191,0.014060	0.000000,1.000000,1.000000,0.554935,1.000000,0.000000,1.000000,1.000000,1.000000,0.000000,0.000000,1.000000,0.554935,0.000000,0.000000,1.000000,1.000000,1.000000,1.000000,1.000000	15	76200311	76200847	536	76200521	38	32.0197	11.2292	27.1777	2594_S1_2599_S6_2604_S11_vs_2598_S5_2603_S10_2608_S15_peak_2257
Plec	Plec-006	-	7.6171e+159	7.61998e+159	-904	0.000000,0.015192,0.012196,0.047941,0.036348,0.000000,0.012321,0.027134,0.027242,0.000000,0.000000,0.014252,0.010056,0.000000,0.000000,0.014404,0.009176,0.008890,0.015191,0.014060	0.000000,1.000000,1.000000,0.554935,1.000000,0.000000,1.000000,1.000000,1.000000,0.000000,0.000000,1.000000,0.554935,0.000000,0.000000,1.000000,1.000000,1.000000,1.000000,1.000000	15	76200311	76200847	536	76200521	38	32.0197	11.2292	27.1777	2594_S1_2599_S6_2604_S11_vs_2598_S5_2603_S10_2608_S15_peak_2257
Plec	Plec-016	-	7.6171e+159	7.61998e+159	7807	0.000000,0.015192,0.012196,0.047941,0.036348,0.000000,0.012321,0.027134,0.027242,0.000000,0.000000,0.014252,0.010056,0.000000,0.000000,0.014404,0.009176,0.008890,0.015191,0.014060	0.000000,1.000000,1.000000,0.554935,1.000000,0.000000,1.000000,1.000000,1.000000,0.000000,0.000000,1.000000,0.554935,0.000000,0.000000,1.000000,1.000000,1.000000,1.000000,1.000000	15	76200311	76200847	536	76200521	38	32.0197	11.2292	27.1777	2594_S1_2599_S6_2604_S11_vs_2598_S5_2603_S10_2608_S15_peak_2257
Plec	Plec-013	-	7.6171e+159	7.61998e+159	0	0.000000,0.015192,0.012196,0.047941,0.036348,0.000000,0.012321,0.027134,0.027242,0.000000,0.000000,0.014252,0.010056,0.000000,0.000000,0.014404,0.009176,0.008890,0.015191,0.014060	0.000000,1.000000,1.000000,0.554935,1.000000,0.000000,1.000000,1.000000,1.000000,0.000000,0.000000,1.000000,0.554935,0.000000,0.000000,1.000000,1.000000,1.000000,1.000000,1.000000	15	76200311	76200847	536	76200521	38	32.0197	11.2292	27.1777	2594_S1_2599_S6_2604_S11_vs_2598_S5_2603_S10_2608_S15_peak_2257
Plec	Plec-005	-	7.6171e+159	7.61998e+159	-475	0.000000,0.015192,0.012196,0.047941,0.036348,0.000000,0.012321,0.027134,0.027242,0.000000,0.000000,0.014252,0.010056,0.000000,0.000000,0.014404,0.009176,0.008890,0.015191,0.014060	0.000000,1.000000,1.000000,0.554935,1.000000,0.000000,1.000000,1.000000,1.000000,0.000000,0.000000,1.000000,0.554935,0.000000,0.000000,1.000000,1.000000,1.000000,1.000000,1.000000	15	76200311	76200847	536	76200521	38	32.0197	11.2292	27.1777	2594_S1_2599_S6_2604_S11_vs_2598_S5_2603_S10_2608_S15_peak_2257
Plec	Plec-004	-	7.6171e+159	7.61998e+159	-4600	0.000000,0.015192,0.012196,0.047941,0.036348,0.000000,0.012321,0.027134,0.027242,0.000000,0.000000,0.014252,0.010056,0.000000,0.000000,0.014404,0.009176,0.008890,0.015191,0.014060	0.000000,1.000000,1.000000,0.554935,1.000000,0.000000,1.000000,1.000000,1.000000,0.000000,0.000000,1.000000,0.554935,0.000000,0.000000,1.000000,1.000000,1.000000,1.000000,1.000000	15	76200311	76200847	536	76200521	38	32.0197	11.2292	27.1777	2594_S1_2599_S6_2604_S11_vs_2598_S5_2603_S10_2608_S15_peak_2257
Plec	Plec-204	-	7.6171e+159	7.61998e+159	7407	0.000000,0.015192,0.012196,0.047941,0.036348,0.000000,0.012321,0.027134,0.027242,0.000000,0.000000,0.014252,0.010056,0.000000,0.000000,0.014404,0.009176,0.008890,0.015191,0.014060	0.000000,1.000000,1.000000,0.554935,1.000000,0.000000,1.000000,1.000000,1.000000,0.000000,0.000000,1.000000,0.554935,0.000000,0.000000,1.000000,1.000000,1.000000,1.000000,1.000000	15	76200311	76200847	536	76200521	38	32.0197	11.2292	27.1777	2594_S1_2599_S6_2604_S11_vs_2598_S5_2603_S10_2608_S15_peak_2257
Plec	Plec-001	-	7.6171e+159	7.61998e+159	28651	0.000000,0.015192,0.012196,0.047941,0.036348,0.000000,0.012321,0.027134,0.027242,0.000000,0.000000,0.014252,0.010056,0.000000,0.000000,0.014404,0.009176,0.008890,0.015191,0.014060	0.000000,1.000000,1.000000,0.554935,1.000000,0.000000,1.000000,1.000000,1.000000,0.000000,0.000000,1.000000,0.554935,0.000000,0.000000,1.000000,1.000000,1.000000,1.000000,1.000000	15	76200311	76200847	536	76200521	38	32.0197	11.2292	27.1777	2594_S1_2599_S6_2604_S11_vs_2598_S5_2603_S10_2608_S15_peak_2257
Plec	Plec-205	-	7.6171e+159	7.61998e+159	30532	0.000000,0.015192,0.012196,0.047941,0.036348,0.000000,0.012321,0.027134,0.027242,0.000000,0.000000,0.014252,0.010056,0.000000,0.000000,0.014404,0.009176,0.008890,0.015191,0.014060	0.000000,1.000000,1.000000,0.554935,1.000000,0.000000,1.000000,1.000000,1.000000,0.000000,0.000000,1.000000,0.554935,0.000000,0.000000,1.000000,1.000000,1.000000,1.000000,1.000000	15	76200311	76200847	536	76200521	38	32.0197	11.2292	27.1777	2594_S1_2599_S6_2604_S11_vs_2598_S5_2603_S10_2608_S15_peak_2257
Plec	Plec-203	-	7.6171e+159	7.61998e+159	5475	0.000000,0.015192,0.012196,0.047941,0.036348,0.000000,0.012321,0.027134,0.027242,0.000000,0.000000,0.014252,0.010056,0.000000,0.000000,0.014404,0.009176,0.008890,0.015191,0.014060	0.000000,1.000000,1.000000,0.554935,1.000000,0.000000,1.000000,1.000000,1.000000,0.000000,0.000000,1.000000,0.554935,0.000000,0.000000,1.000000,1.000000,1.000000,1.000000,1.000000	15	76200311	76200847	536	76200521	38	32.0197	11.2292	27.1777	2594_S1_2599_S6_2604_S11_vs_2598_S5_2603_S10_2608_S15_peak_2257
Plec	Plec-202	-	7.6171e+159	7.61998e+159	8319	0.000000,0.015192,0.012196,0.047941,0.036348,0.000000,0.012321,0.027134,0.027242,0.000000,0.000000,0.014252,0.010056,0.000000,0.000000,0.014404,0.009176,0.008890,0.015191,0.014060	0.000000,1.000000,1.000000,0.554935,1.000000,0.000000,1.000000,1.000000,1.000000,0.000000,0.000000,1.000000,0.554935,0.000000,0.000000,1.000000,1.000000,1.000000,1.000000,1.000000	15	76200311	76200847	536	76200521	38	32.0197	11.2292	27.1777	2594_S1_2599_S6_2604_S11_vs_2598_S5_2603_S10_2608_S15_peak_2257
9530026P05Rik	9530026P05Rik-002	+	9.29404e+23	9.32729e+23	326666	0.001627,0.001628,0.001626	1.000000,1.000000,1.000000	6	93267035	93267575	540	93267253	38	32.0197	11.2292	27.1777	2594_S1_2599_S6_2604_S11_vs_2598_S5_2603_S10_2608_S15_peak_6427
9530026P05Rik	9530026P05Rik-006	+	9.29404e+23	9.32729e+23	326453	0.001627,0.001628,0.001626	1.000000,1.000000,1.000000	6	93267035	93267575	540	93267253	38	32.0197	11.2292	27.1777	2594_S1_2599_S6_2604_S11_vs_2598_S5_2603_S10_2608_S15_peak_6427
9530026P05Rik	9530026P05Rik-001	+	9.29404e+23	9.32729e+23	326706	0.001627,0.001628,0.001626	1.000000,1.000000,1.000000	6	93267035	93267575	540	93267253	38	32.0197	11.2292	27.1777	2594_S1_2599_S6_2604_S11_vs_2598_S5_2603_S10_2608_S15_peak_6427
2009-09-01	Sept9-005	+	1.17332e+71	1.17362e+71	250	0.056979,0.044002,0.045629,0.039560,0.058207,0.018143,0.010715,0.013405	1.000000,0.737235,0.784854,1.000000,1.000000,1.000000,1.000000,1.000000	11	117331970	117333712	1742	117332687	45	36.2548	11.1289	31.3583	2594_S1_2599_S6_2604_S11_vs_2598_S5_2603_S10_2608_S15_peak_931
2009-09-01	Sept9-010	+	1.17332e+71	1.17362e+71	0	0.056979,0.044002,0.045629,0.039560,0.058207,0.018143,0.010715,0.013405	1.000000,0.737235,0.784854,1.000000,1.000000,1.000000,1.000000,1.000000	11	117331970	117333712	1742	117332687	45	36.2548	11.1289	31.3583	2594_S1_2599_S6_2604_S11_vs_2598_S5_2603_S10_2608_S15_peak_931
2009-09-01	Sept9-004	+	1.17332e+71	1.17362e+71	0	0.056979,0.044002,0.045629,0.039560,0.058207,0.018143,0.010715,0.013405	1.000000,0.737235,0.784854,1.000000,1.000000,1.000000,1.000000,1.000000	11	117331970	117333712	1742	117332687	45	36.2548	11.1289	31.3583	2594_S1_2599_S6_2604_S11_vs_2598_S5_2603_S10_2608_S15_peak_931
2009-09-01	Sept9-003	+	1.17332e+71	1.17362e+71	23816	0.056979,0.044002,0.045629,0.039560,0.058207,0.018143,0.010715,0.013405	1.000000,0.737235,0.784854,1.000000,1.000000,1.000000,1.000000,1.000000	11	117331970	117333712	1742	117332687	45	36.2548	11.1289	31.3583	2594_S1_2599_S6_2604_S11_vs_2598_S5_2603_S10_2608_S15_peak_931
2009-09-01	Sept9-007	+	1.17332e+71	1.17362e+71	5537	0.056979,0.044002,0.045629,0.039560,0.058207,0.018143,0.010715,0.013405	1.000000,0.737235,0.784854,1.000000,1.000000,1.000000,1.000000,1.000000	11	117331970	117333712	1742	117332687	45	36.2548	11.1289	31.3583	2594_S1_2599_S6_2604_S11_vs_2598_S5_2603_S10_2608_S15_peak_931
2009-09-01	Sept9-002	+	1.17332e+71	1.17362e+71	65724	0.056979,0.044002,0.045629,0.039560,0.058207,0.018143,0.010715,0.013405	1.000000,0.737235,0.784854,1.000000,1.000000,1.000000,1.000000,1.000000	11	117331970	117333712	1742	117332687	45	36.2548	11.1289	31.3583	2594_S1_2599_S6_2604_S11_vs_2598_S5_2603_S10_2608_S15_peak_931
2009-09-01	Sept9-001	+	1.17332e+71	1.17362e+71	132309	0.056979,0.044002,0.045629,0.039560,0.058207,0.018143,0.010715,0.013405	1.000000,0.737235,0.784854,1.000000,1.000000,1.000000,1.000000,1.000000	11	117331970	117333712	1742	117332687	45	36.2548	11.1289	31.3583	2594_S1_2599_S6_2604_S11_vs_2598_S5_2603_S10_2608_S15_peak_931
2009-09-01	Sept9-006	+	1.17332e+71	1.17362e+71	99685	0.056979,0.044002,0.045629,0.039560,0.058207,0.018143,0.010715,0.013405	1.000000,0.737235,0.784854,1.000000,1.000000,1.000000,1.000000,1.000000	11	117331970	117333712	1742	117332687	45	36.2548	11.1289	31.3583	2594_S1_2599_S6_2604_S11_vs_2598_S5_2603_S10_2608_S15_peak_931
Srpk2	Srpk2-001	-	2.35055e+55	2.36764e+55	77585	0.002257,0.002804,0.003234,0.003470,0.002929,0.002607,0.003408	1.000000,1.000000,1.000000,1.000000,1.000000,1.000000,1.000000	5	23598479	23598864	385	23598672	43	34.7985	11.0437	29.9175	2594_S1_2599_S6_2604_S11_vs_2598_S5_2603_S10_2608_S15_peak_5873
Srpk2	Srpk2-007	-	2.35055e+55	2.36764e+55	85754	0.002257,0.002804,0.003234,0.003470,0.002929,0.002607,0.003408	1.000000,1.000000,1.000000,1.000000,1.000000,1.000000,1.000000	5	23598479	23598864	385	23598672	43	34.7985	11.0437	29.9175	2594_S1_2599_S6_2604_S11_vs_2598_S5_2603_S10_2608_S15_peak_5873
Srpk2	Srpk2-008	-	2.35055e+55	2.36764e+55	85737	0.002257,0.002804,0.003234,0.003470,0.002929,0.002607,0.003408	1.000000,1.000000,1.000000,1.000000,1.000000,1.000000,1.000000	5	23598479	23598864	385	23598672	43	34.7985	11.0437	29.9175	2594_S1_2599_S6_2604_S11_vs_2598_S5_2603_S10_2608_S15_peak_5873
Srpk2	Srpk2-006	-	2.35055e+55	2.36764e+55	77492	0.002257,0.002804,0.003234,0.003470,0.002929,0.002607,0.003408	1.000000,1.000000,1.000000,1.000000,1.000000,1.000000,1.000000	5	23598479	23598864	385	23598672	43	34.7985	11.0437	29.9175	2594_S1_2599_S6_2604_S11_vs_2598_S5_2603_S10_2608_S15_peak_5873
Srpk2	Srpk2-002	-	2.35055e+55	2.36764e+55	77104	0.002257,0.002804,0.003234,0.003470,0.002929,0.002607,0.003408	1.000000,1.000000,1.000000,1.000000,1.000000,1.000000,1.000000	5	23598479	23598864	385	23598672	43	34.7985	11.0437	29.9175	2594_S1_2599_S6_2604_S11_vs_2598_S5_2603_S10_2608_S15_peak_5873
Srpk2	Srpk2-005	-	2.35055e+55	2.36764e+55	77151	0.002257,0.002804,0.003234,0.003470,0.002929,0.002607,0.003408	1.000000,1.000000,1.000000,1.000000,1.000000,1.000000,1.000000	5	23598479	23598864	385	23598672	43	34.7985	11.0437	29.9175	2594_S1_2599_S6_2604_S11_vs_2598_S5_2603_S10_2608_S15_peak_5873
Srpk2	Srpk2-003	-	2.35055e+55	2.36764e+55	17671	0.002257,0.002804,0.003234,0.003470,0.002929,0.002607,0.003408	1.000000,1.000000,1.000000,1.000000,1.000000,1.000000,1.000000	5	23598479	23598864	385	23598672	43	34.7985	11.0437	29.9175	2594_S1_2599_S6_2604_S11_vs_2598_S5_2603_S10_2608_S15_peak_5873
.	.	.	.	.	.	.	.	15	81301086	81301564	478	81301346	40	32.8863	11.0345	28.0305	2594_S1_2599_S6_2604_S11_vs_2598_S5_2603_S10_2608_S15_peak_2391
Il6ra	Il6ra-201	-	8986932489864050	8991316389913190	16940	0.009078,0.008099	1.000000,1.000000	3	89895826	89896223	397	89895983	34	29.0394	10.9807	24.2557	2594_S1_2599_S6_2604_S11_vs_2598_S5_2603_S10_2608_S15_peak_4910
Il6ra	Il6ra-001	-	8986932489864050	8991316389913190	16974	0.009078,0.008099	1.000000,1.000000	3	89895826	89896223	397	89895983	34	29.0394	10.9807	24.2557	2594_S1_2599_S6_2604_S11_vs_2598_S5_2603_S10_2608_S15_peak_4910
Ccdc12	Ccdc12-003	+	1.10657e+53	1.10701e+53	28723	0.017490,0.017515,0.014886,0.014152,0.014200,0.014100	1.000000,1.000000,1.000000,1.000000,1.000000,1.000000	9	110685253	110686029	776	110685461	34	29.0394	10.9807	24.2557	2594_S1_2599_S6_2604_S11_vs_2598_S5_2603_S10_2608_S15_peak_7478
Ccdc12	Ccdc12-006	+	1.10657e+53	1.10701e+53	18328	0.017490,0.017515,0.014886,0.014152,0.014200,0.014100	1.000000,1.000000,1.000000,1.000000,1.000000,1.000000	9	110685253	110686029	776	110685461	34	29.0394	10.9807	24.2557	2594_S1_2599_S6_2604_S11_vs_2598_S5_2603_S10_2608_S15_peak_7478
Ccdc12	Ccdc12-004	+	1.10657e+53	1.10701e+53	28711	0.017490,0.017515,0.014886,0.014152,0.014200,0.014100	1.000000,1.000000,1.000000,1.000000,1.000000,1.000000	9	110685253	110686029	776	110685461	34	29.0394	10.9807	24.2557	2594_S1_2599_S6_2604_S11_vs_2598_S5_2603_S10_2608_S15_peak_7478
Ccdc12	Ccdc12-008	+	1.10657e+53	1.10701e+53	28641	0.017490,0.017515,0.014886,0.014152,0.014200,0.014100	1.000000,1.000000,1.000000,1.000000,1.000000,1.000000	9	110685253	110686029	776	110685461	34	29.0394	10.9807	24.2557	2594_S1_2599_S6_2604_S11_vs_2598_S5_2603_S10_2608_S15_peak_7478
Ccdc12	Ccdc12-002	+	1.10657e+53	1.10701e+53	28715	0.017490,0.017515,0.014886,0.014152,0.014200,0.014100	1.000000,1.000000,1.000000,1.000000,1.000000,1.000000	9	110685253	110686029	776	110685461	34	29.0394	10.9807	24.2557	2594_S1_2599_S6_2604_S11_vs_2598_S5_2603_S10_2608_S15_peak_7478
Ccdc12	Ccdc12-001	+	1.10657e+53	1.10701e+53	28750	0.017490,0.017515,0.014886,0.014152,0.014200,0.014100	1.000000,1.000000,1.000000,1.000000,1.000000,1.000000	9	110685253	110686029	776	110685461	34	29.0394	10.9807	24.2557	2594_S1_2599_S6_2604_S11_vs_2598_S5_2603_S10_2608_S15_peak_7478
Nsmce2	Nsmce2-202	+	5937419859374190	5953966659601680	150443	0.003040,0.002211	1.000000,1.000000	15	59524641	59525143	502	59524844	41	33.0429	10.8101	28.1838	2594_S1_2599_S6_2604_S11_vs_2598_S5_2603_S10_2608_S15_peak_2123
Nsmce2	Nsmce2-201	+	5937419859374190	5953966659601680	150443	0.003040,0.002211	1.000000,1.000000	15	59524641	59525143	502	59524844	41	33.0429	10.8101	28.1838	2594_S1_2599_S6_2604_S11_vs_2598_S5_2603_S10_2608_S15_peak_2123
Gm27702	Gm27702-201	-	5824652	5824708	4664	0	0	19	5819476	5820044	568	5819811	41	33.0429	10.8101	28.1838	2594_S1_2599_S6_2604_S11_vs_2598_S5_2603_S10_2608_S15_peak_3480
Gse1	Gse1-006	+	1.20228e+17	1.20554e+17	94341	0.002528,0.000185	1.000000,1.000000	8	120322797	120323618	821	120323218	41	33.0429	10.8101	28.1838	2594_S1_2599_S6_2604_S11_vs_2598_S5_2603_S10_2608_S15_peak_7083
Gm20388	Gm20388-001	+	1.20228e+17	1.20554e+17	411956	0.002528,0.000185	1.000000,1.000000	8	120322797	120323618	821	120323218	41	33.0429	10.8101	28.1838	2594_S1_2599_S6_2604_S11_vs_2598_S5_2603_S10_2608_S15_peak_7083
Gm20125	Gm20125-007	-	1.69527e+55	1.70347e+55	10253	0.005746,0.004113,0.003300,0.003532,0.003260,0.005747,0.002490	1.000000,1.000000,1.000000,1.000000,1.000000,1.000000,1.000000	10	17023952	17024422	470	17024152	37	30.4297	10.7449	25.6163	2594_S1_2599_S6_2604_S11_vs_2598_S5_2603_S10_2608_S15_peak_193
Gm20125	Gm20125-006	-	1.69527e+55	1.70347e+55	71386	0.005746,0.004113,0.003300,0.003532,0.003260,0.005747,0.002490	1.000000,1.000000,1.000000,1.000000,1.000000,1.000000,1.000000	10	17023952	17024422	470	17024152	37	30.4297	10.7449	25.6163	2594_S1_2599_S6_2604_S11_vs_2598_S5_2603_S10_2608_S15_peak_193
Gm20125	Gm20125-010	-	1.69527e+55	1.70347e+55	71236	0.005746,0.004113,0.003300,0.003532,0.003260,0.005747,0.002490	1.000000,1.000000,1.000000,1.000000,1.000000,1.000000,1.000000	10	17023952	17024422	470	17024152	37	30.4297	10.7449	25.6163	2594_S1_2599_S6_2604_S11_vs_2598_S5_2603_S10_2608_S15_peak_193
Gm20125	Gm20125-003	-	1.69527e+55	1.70347e+55	61872	0.005746,0.004113,0.003300,0.003532,0.003260,0.005747,0.002490	1.000000,1.000000,1.000000,1.000000,1.000000,1.000000,1.000000	10	17023952	17024422	470	17024152	37	30.4297	10.7449	25.6163	2594_S1_2599_S6_2604_S11_vs_2598_S5_2603_S10_2608_S15_peak_193
Gm20125	Gm20125-001	-	1.69527e+55	1.70347e+55	71361	0.005746,0.004113,0.003300,0.003532,0.003260,0.005747,0.002490	1.000000,1.000000,1.000000,1.000000,1.000000,1.000000,1.000000	10	17023952	17024422	470	17024152	37	30.4297	10.7449	25.6163	2594_S1_2599_S6_2604_S11_vs_2598_S5_2603_S10_2608_S15_peak_193
Gm20125	Gm20125-004	-	1.69527e+55	1.70347e+55	10235	0.005746,0.004113,0.003300,0.003532,0.003260,0.005747,0.002490	1.000000,1.000000,1.000000,1.000000,1.000000,1.000000,1.000000	10	17023952	17024422	470	17024152	37	30.4297	10.7449	25.6163	2594_S1_2599_S6_2604_S11_vs_2598_S5_2603_S10_2608_S15_peak_193
Gm20125	Gm20125-002	-	1.69527e+55	1.70347e+55	71187	0.005746,0.004113,0.003300,0.003532,0.003260,0.005747,0.002490	1.000000,1.000000,1.000000,1.000000,1.000000,1.000000,1.000000	10	17023952	17024422	470	17024152	37	30.4297	10.7449	25.6163	2594_S1_2599_S6_2604_S11_vs_2598_S5_2603_S10_2608_S15_peak_193
.	.	.	.	.	.	.	.	12	70532262	70532650	388	70532452	40	32.1709	10.6911	27.3271	2594_S1_2599_S6_2604_S11_vs_2598_S5_2603_S10_2608_S15_peak_1077
Gsap	Gsap-004	+	2.11863e+31	2.12886e+31	77126	0.005277,0.005277,0.005122,0.005122	1.000000,1.000000,1.000000,1.000000	5	21263439	21263978	539	21263663	33	27.8345	10.6669	23.0799	2594_S1_2599_S6_2604_S11_vs_2598_S5_2603_S10_2608_S15_peak_5866
Gsap	Gsap-006	+	2.11863e+31	2.12886e+31	77126	0.005277,0.005277,0.005122,0.005122	1.000000,1.000000,1.000000,1.000000	5	21263439	21263978	539	21263663	33	27.8345	10.6669	23.0799	2594_S1_2599_S6_2604_S11_vs_2598_S5_2603_S10_2608_S15_peak_5866
Gsap	Gsap-003	+	2.11863e+31	2.12886e+31	77172	0.005277,0.005277,0.005122,0.005122	1.000000,1.000000,1.000000,1.000000	5	21263439	21263978	539	21263663	33	27.8345	10.6669	23.0799	2594_S1_2599_S6_2604_S11_vs_2598_S5_2603_S10_2608_S15_peak_5866
Gsap	Gsap-001	+	2.11863e+31	2.12886e+31	77150	0.005277,0.005277,0.005122,0.005122	1.000000,1.000000,1.000000,1.000000	5	21263439	21263978	539	21263663	33	27.8345	10.6669	23.0799	2594_S1_2599_S6_2604_S11_vs_2598_S5_2603_S10_2608_S15_peak_5866
Iqck	Iqck-001	+	1.18856e+35	1.18972e+35	75850	0.004315,0.000000,0.004295,0.004308	1.000000,0.000000,1.000000,1.000000	7	118931625	118932126	501	118931907	36	29.6338	10.6534	24.8386	2594_S1_2599_S6_2604_S11_vs_2598_S5_2603_S10_2608_S15_peak_6762
Iqck	Iqck-003	+	1.18856e+35	1.18972e+35	-4997	0.004315,0.000000,0.004295,0.004308	1.000000,0.000000,1.000000,1.000000	7	118931625	118932126	501	118931907	36	29.6338	10.6534	24.8386	2594_S1_2599_S6_2604_S11_vs_2598_S5_2603_S10_2608_S15_peak_6762
Iqck	Iqck-201	+	1.18856e+35	1.18972e+35	75850	0.004315,0.000000,0.004295,0.004308	1.000000,0.000000,1.000000,1.000000	7	118931625	118932126	501	118931907	36	29.6338	10.6534	24.8386	2594_S1_2599_S6_2604_S11_vs_2598_S5_2603_S10_2608_S15_peak_6762
Iqck	Iqck-004	+	1.18856e+35	1.18972e+35	75850	0.004315,0.000000,0.004295,0.004308	1.000000,0.000000,1.000000,1.000000	7	118931625	118932126	501	118931907	36	29.6338	10.6534	24.8386	2594_S1_2599_S6_2604_S11_vs_2598_S5_2603_S10_2608_S15_peak_6762
Id2	Id2-201	-	25093801	25096093	2536	0	0	12	25092565	25093557	992	25092958	40	31.8791	10.5527	27.0401	2594_S1_2599_S6_2604_S11_vs_2598_S5_2603_S10_2608_S15_peak_1027
Nav2	Nav2-001	+	4.93043e+71	4.94378e+71	38488	0.008432,0.000000,0.006013,0.003100,0.010497,0.004556,0.003094,0.006889,0.001738	1.000000,0.000000,0.348135,1.000000,1.000000,1.000000,1.000000,1.000000,1.000000	7	49342740	49343865	1125	49343385	41	32.4699	10.5417	27.6221	2594_S1_2599_S6_2604_S11_vs_2598_S5_2603_S10_2608_S15_peak_6656
Gm44913	Gm44913-001	+	4.93043e+71	4.94378e+71	-2229	0.008432,0.000000,0.006013,0.003100,0.010497,0.004556,0.003094,0.006889,0.001738	1.000000,0.000000,0.348135,1.000000,1.000000,1.000000,1.000000,1.000000,1.000000	7	49342740	49343865	1125	49343385	41	32.4699	10.5417	27.6221	2594_S1_2599_S6_2604_S11_vs_2598_S5_2603_S10_2608_S15_peak_6656
Nav2	Nav2-018	+	4.93043e+71	4.94378e+71	0	0.008432,0.000000,0.006013,0.003100,0.010497,0.004556,0.003094,0.006889,0.001738	1.000000,0.000000,0.348135,1.000000,1.000000,1.000000,1.000000,1.000000,1.000000	7	49342740	49343865	1125	49343385	41	32.4699	10.5417	27.6221	2594_S1_2599_S6_2604_S11_vs_2598_S5_2603_S10_2608_S15_peak_6656
Nav2	Nav2-009	+	4.93043e+71	4.94378e+71	95896	0.008432,0.000000,0.006013,0.003100,0.010497,0.004556,0.003094,0.006889,0.001738	1.000000,0.000000,0.348135,1.000000,1.000000,1.000000,1.000000,1.000000,1.000000	7	49342740	49343865	1125	49343385	41	32.4699	10.5417	27.6221	2594_S1_2599_S6_2604_S11_vs_2598_S5_2603_S10_2608_S15_peak_6656
Nav2	Nav2-004	+	4.93043e+71	4.94378e+71	38602	0.008432,0.000000,0.006013,0.003100,0.010497,0.004556,0.003094,0.006889,0.001738	1.000000,0.000000,0.348135,1.000000,1.000000,1.000000,1.000000,1.000000,1.000000	7	49342740	49343865	1125	49343385	41	32.4699	10.5417	27.6221	2594_S1_2599_S6_2604_S11_vs_2598_S5_2603_S10_2608_S15_peak_6656
Nav2	Nav2-003	+	4.93043e+71	4.94378e+71	95895	0.008432,0.000000,0.006013,0.003100,0.010497,0.004556,0.003094,0.006889,0.001738	1.000000,0.000000,0.348135,1.000000,1.000000,1.000000,1.000000,1.000000,1.000000	7	49342740	49343865	1125	49343385	41	32.4699	10.5417	27.6221	2594_S1_2599_S6_2604_S11_vs_2598_S5_2603_S10_2608_S15_peak_6656
Nav2	Nav2-201	+	4.93043e+71	4.94378e+71	96551	0.008432,0.000000,0.006013,0.003100,0.010497,0.004556,0.003094,0.006889,0.001738	1.000000,0.000000,0.348135,1.000000,1.000000,1.000000,1.000000,1.000000,1.000000	7	49342740	49343865	1125	49343385	41	32.4699	10.5417	27.6221	2594_S1_2599_S6_2604_S11_vs_2598_S5_2603_S10_2608_S15_peak_6656
Nav2	Nav2-002	+	4.93043e+71	4.94378e+71	96551	0.008432,0.000000,0.006013,0.003100,0.010497,0.004556,0.003094,0.006889,0.001738	1.000000,0.000000,0.348135,1.000000,1.000000,1.000000,1.000000,1.000000,1.000000	7	49342740	49343865	1125	49343385	41	32.4699	10.5417	27.6221	2594_S1_2599_S6_2604_S11_vs_2598_S5_2603_S10_2608_S15_peak_6656
Nav2	Nav2-006	+	4.93043e+71	4.94378e+71	383643	0.008432,0.000000,0.006013,0.003100,0.010497,0.004556,0.003094,0.006889,0.001738	1.000000,0.000000,0.348135,1.000000,1.000000,1.000000,1.000000,1.000000,1.000000	7	49342740	49343865	1125	49343385	41	32.4699	10.5417	27.6221	2594_S1_2599_S6_2604_S11_vs_2598_S5_2603_S10_2608_S15_peak_6656
Bcl2l1	Bcl2l1-001	-	1.52781e+26	1.52832e+26	45591	0.010458,0.011331,0.010681	1.000000,1.000000,1.000000	2	152785605	152786138	533	152785853	35	28.458	10.3654	23.6926	2594_S1_2599_S6_2604_S11_vs_2598_S5_2603_S10_2608_S15_peak_4456
Bcl2l1	Bcl2l1-008	-	1.52781e+26	1.52832e+26	42398	0.010458,0.011331,0.010681	1.000000,1.000000,1.000000	2	152785605	152786138	533	152785853	35	28.458	10.3654	23.6926	2594_S1_2599_S6_2604_S11_vs_2598_S5_2603_S10_2608_S15_peak_4456
Bcl2l1	Bcl2l1-201	-	1.52781e+26	1.52832e+26	44529	0.010458,0.011331,0.010681	1.000000,1.000000,1.000000	2	152785605	152786138	533	152785853	35	28.458	10.3654	23.6926	2594_S1_2599_S6_2604_S11_vs_2598_S5_2603_S10_2608_S15_peak_4456
.	.	.	.	.	.	.	.	11	98782444	98783141	697	98782765	32	26.6421	10.3532	21.9227	2594_S1_2599_S6_2604_S11_vs_2598_S5_2603_S10_2608_S15_peak_756
.	.	.	.	.	.	.	.	11	106961532	106962023	491	106961801	32	26.6421	10.3532	21.9227	2594_S1_2599_S6_2604_S11_vs_2598_S5_2603_S10_2608_S15_peak_829
Snx29	Snx29-005	+	1.14207e+47	1.16794e+47	41011	0.001701,0.002054,0.002359,0.001726,0.001258,0.001017	1.000000,1.000000,1.000000,1.000000,1.000000,1.000000	16	11461719	11462158	439	11461965	32	26.6421	10.3532	21.9227	2594_S1_2599_S6_2604_S11_vs_2598_S5_2603_S10_2608_S15_peak_2861
Snx29	Snx29-003	+	1.14207e+47	1.16794e+47	14411	0.001701,0.002054,0.002359,0.001726,0.001258,0.001017	1.000000,1.000000,1.000000,1.000000,1.000000,1.000000	16	11461719	11462158	439	11461965	32	26.6421	10.3532	21.9227	2594_S1_2599_S6_2604_S11_vs_2598_S5_2603_S10_2608_S15_peak_2861
Snx29	Snx29-004	+	1.14207e+47	1.16794e+47	16534	0.001701,0.002054,0.002359,0.001726,0.001258,0.001017	1.000000,1.000000,1.000000,1.000000,1.000000,1.000000	16	11461719	11462158	439	11461965	32	26.6421	10.3532	21.9227	2594_S1_2599_S6_2604_S11_vs_2598_S5_2603_S10_2608_S15_peak_2861
Snx29	Snx29-002	+	1.14207e+47	1.16794e+47	55062	0.001701,0.002054,0.002359,0.001726,0.001258,0.001017	1.000000,1.000000,1.000000,1.000000,1.000000,1.000000	16	11461719	11462158	439	11461965	32	26.6421	10.3532	21.9227	2594_S1_2599_S6_2604_S11_vs_2598_S5_2603_S10_2608_S15_peak_2861
Snx29	Snx29-001	+	1.14207e+47	1.16794e+47	56071	0.001701,0.002054,0.002359,0.001726,0.001258,0.001017	1.000000,1.000000,1.000000,1.000000,1.000000,1.000000	16	11461719	11462158	439	11461965	32	26.6421	10.3532	21.9227	2594_S1_2599_S6_2604_S11_vs_2598_S5_2603_S10_2608_S15_peak_2861
Snx29	Snx29-006	+	1.14207e+47	1.16794e+47	138811	0.001701,0.002054,0.002359,0.001726,0.001258,0.001017	1.000000,1.000000,1.000000,1.000000,1.000000,1.000000	16	11461719	11462158	439	11461965	32	26.6421	10.3532	21.9227	2594_S1_2599_S6_2604_S11_vs_2598_S5_2603_S10_2608_S15_peak_2861
.	.	.	.	.	.	.	.	4	84198922	84199990	1068	84199217	32	26.6421	10.3532	21.9227	2594_S1_2599_S6_2604_S11_vs_2598_S5_2603_S10_2608_S15_peak_5334
Rab3b	Rab3b-003	+	1.0889e+26	1.08941e+26	24751	0.012947,0.010255,0.010631	1.000000,1.000000,1.000000	4	108915041	108915699	658	108915331	32	26.6421	10.3532	21.9227	2594_S1_2599_S6_2604_S11_vs_2598_S5_2603_S10_2608_S15_peak_5452
Rab3b	Rab3b-001	+	1.0889e+26	1.08941e+26	35978	0.012947,0.010255,0.010631	1.000000,1.000000,1.000000	4	108915041	108915699	658	108915331	32	26.6421	10.3532	21.9227	2594_S1_2599_S6_2604_S11_vs_2598_S5_2603_S10_2608_S15_peak_5452
Rab3b	Rab3b-002	+	1.0889e+26	1.08941e+26	35841	0.012947,0.010255,0.010631	1.000000,1.000000,1.000000	4	108915041	108915699	658	108915331	32	26.6421	10.3532	21.9227	2594_S1_2599_S6_2604_S11_vs_2598_S5_2603_S10_2608_S15_peak_5452
.	.	.	.	.	.	.	.	4	133091016	133091625	609	133091367	32	26.6421	10.3532	21.9227	2594_S1_2599_S6_2604_S11_vs_2598_S5_2603_S10_2608_S15_peak_5662
Arid1a	Arid1a-201	-	1.33679e+35	1.33754e+35	46168	0.005911,0.005740,0.006838,0.005911	1.000000,1.000000,1.000000,1.000000	4	133707004	133707444	440	133707198	32	26.6421	10.3532	21.9227	2594_S1_2599_S6_2604_S11_vs_2598_S5_2603_S10_2608_S15_peak_5671
Arid1a	Arid1a-002	-	1.33679e+35	1.33754e+35	49326	0.005911,0.005740,0.006838,0.005911	1.000000,1.000000,1.000000,1.000000	4	133707004	133707444	440	133707198	32	26.6421	10.3532	21.9227	2594_S1_2599_S6_2604_S11_vs_2598_S5_2603_S10_2608_S15_peak_5671
Arid1a	Arid1a-003	-	1.33679e+35	1.33754e+35	46539	0.005911,0.005740,0.006838,0.005911	1.000000,1.000000,1.000000,1.000000	4	133707004	133707444	440	133707198	32	26.6421	10.3532	21.9227	2594_S1_2599_S6_2604_S11_vs_2598_S5_2603_S10_2608_S15_peak_5671
Arid1a	Arid1a-001	-	1.33679e+35	1.33754e+35	46168	0.005911,0.005740,0.006838,0.005911	1.000000,1.000000,1.000000,1.000000	4	133707004	133707444	440	133707198	32	26.6421	10.3532	21.9227	2594_S1_2599_S6_2604_S11_vs_2598_S5_2603_S10_2608_S15_peak_5671
Gm3793	Gm3793-001	-	5.69059e+71	5.69066e+71	4372	0.000000,0.015230,0.023970,0.014620,0.007646,0.011566,0.012148,0.011573,0.011388	0.000000,1.000000,0.308668,1.000000,0.315011,1.000000,1.000000,1.000000,1.000000	6	56901739	56902211	472	56901935	32	26.6421	10.3532	21.9227	2594_S1_2599_S6_2604_S11_vs_2598_S5_2603_S10_2608_S15_peak_6376
Nt5c3	Nt5c3-007	-	5.69059e+71	5.69066e+71	21647	0.000000,0.015230,0.023970,0.014620,0.007646,0.011566,0.012148,0.011573,0.011388	0.000000,1.000000,0.308668,1.000000,0.315011,1.000000,1.000000,1.000000,1.000000	6	56901739	56902211	472	56901935	32	26.6421	10.3532	21.9227	2594_S1_2599_S6_2604_S11_vs_2598_S5_2603_S10_2608_S15_peak_6376
Nt5c3	Nt5c3-004	-	5.69059e+71	5.69066e+71	0	0.000000,0.015230,0.023970,0.014620,0.007646,0.011566,0.012148,0.011573,0.011388	0.000000,1.000000,0.308668,1.000000,0.315011,1.000000,1.000000,1.000000,1.000000	6	56901739	56902211	472	56901935	32	26.6421	10.3532	21.9227	2594_S1_2599_S6_2604_S11_vs_2598_S5_2603_S10_2608_S15_peak_6376
Nt5c3	Nt5c3-005	-	5.69059e+71	5.69066e+71	21680	0.000000,0.015230,0.023970,0.014620,0.007646,0.011566,0.012148,0.011573,0.011388	0.000000,1.000000,0.308668,1.000000,0.315011,1.000000,1.000000,1.000000,1.000000	6	56901739	56902211	472	56901935	32	26.6421	10.3532	21.9227	2594_S1_2599_S6_2604_S11_vs_2598_S5_2603_S10_2608_S15_peak_6376
Nt5c3	Nt5c3-003	-	5.69059e+71	5.69066e+71	0	0.000000,0.015230,0.023970,0.014620,0.007646,0.011566,0.012148,0.011573,0.011388	0.000000,1.000000,0.308668,1.000000,0.315011,1.000000,1.000000,1.000000,1.000000	6	56901739	56902211	472	56901935	32	26.6421	10.3532	21.9227	2594_S1_2599_S6_2604_S11_vs_2598_S5_2603_S10_2608_S15_peak_6376
Nt5c3	Nt5c3-006	-	5.69059e+71	5.69066e+71	21666	0.000000,0.015230,0.023970,0.014620,0.007646,0.011566,0.012148,0.011573,0.011388	0.000000,1.000000,0.308668,1.000000,0.315011,1.000000,1.000000,1.000000,1.000000	6	56901739	56902211	472	56901935	32	26.6421	10.3532	21.9227	2594_S1_2599_S6_2604_S11_vs_2598_S5_2603_S10_2608_S15_peak_6376
Nt5c3	Nt5c3-009	-	5.69059e+71	5.69066e+71	21514	0.000000,0.015230,0.023970,0.014620,0.007646,0.011566,0.012148,0.011573,0.011388	0.000000,1.000000,0.308668,1.000000,0.315011,1.000000,1.000000,1.000000,1.000000	6	56901739	56902211	472	56901935	32	26.6421	10.3532	21.9227	2594_S1_2599_S6_2604_S11_vs_2598_S5_2603_S10_2608_S15_peak_6376
Nt5c3	Nt5c3-002	-	5.69059e+71	5.69066e+71	21609	0.000000,0.015230,0.023970,0.014620,0.007646,0.011566,0.012148,0.011573,0.011388	0.000000,1.000000,0.308668,1.000000,0.315011,1.000000,1.000000,1.000000,1.000000	6	56901739	56902211	472	56901935	32	26.6421	10.3532	21.9227	2594_S1_2599_S6_2604_S11_vs_2598_S5_2603_S10_2608_S15_peak_6376
Nt5c3	Nt5c3-001	-	5.69059e+71	5.69066e+71	21722	0.000000,0.015230,0.023970,0.014620,0.007646,0.011566,0.012148,0.011573,0.011388	0.000000,1.000000,0.308668,1.000000,0.315011,1.000000,1.000000,1.000000,1.000000	6	56901739	56902211	472	56901935	32	26.6421	10.3532	21.9227	2594_S1_2599_S6_2604_S11_vs_2598_S5_2603_S10_2608_S15_peak_6376
.	.	.	.	.	.	.	.	15	59827839	59828478	639	59828151	39	30.8406	10.3498	26.0193	2594_S1_2599_S6_2604_S11_vs_2598_S5_2603_S10_2608_S15_peak_2139
.	.	.	.	.	.	.	.	12	81844591	81845419	828	81845117	51	38.1537	10.3408	33.2364	2594_S1_2599_S6_2604_S11_vs_2598_S5_2603_S10_2608_S15_peak_1120
BC006965	BC006965-004	-	112687645	112781977	22883	0.006	1	11	112758529	112759094	565	112758858	38	30.1947	10.3303	25.3904	2594_S1_2599_S6_2604_S11_vs_2598_S5_2603_S10_2608_S15_peak_859
Mkl1	Mkl1-007	-	8.10264e+39	8.11907e+39	48032	0.003378,0.003817,0.003110,0.003110,0.003110	1.000000,1.000000,1.000000,1.000000,1.000000	15	81142143	81142697	554	81142351	39	30.7257	10.2953	25.9089	2594_S1_2599_S6_2604_S11_vs_2598_S5_2603_S10_2608_S15_peak_2387
Mkl1	Mkl1-006	-	8.10264e+39	8.11907e+39	47826	0.003378,0.003817,0.003110,0.003110,0.003110	1.000000,1.000000,1.000000,1.000000,1.000000	15	81142143	81142697	554	81142351	39	30.7257	10.2953	25.9089	2594_S1_2599_S6_2604_S11_vs_2598_S5_2603_S10_2608_S15_peak_2387
Mkl1	Mkl1-005	-	8.10264e+39	8.11907e+39	48027	0.003378,0.003817,0.003110,0.003110,0.003110	1.000000,1.000000,1.000000,1.000000,1.000000	15	81142143	81142697	554	81142351	39	30.7257	10.2953	25.9089	2594_S1_2599_S6_2604_S11_vs_2598_S5_2603_S10_2608_S15_peak_2387
Mkl1	Mkl1-001	-	8.10264e+39	8.11907e+39	48061	0.003378,0.003817,0.003110,0.003110,0.003110	1.000000,1.000000,1.000000,1.000000,1.000000	15	81142143	81142697	554	81142351	39	30.7257	10.2953	25.9089	2594_S1_2599_S6_2604_S11_vs_2598_S5_2603_S10_2608_S15_peak_2387
Mkl1	Mkl1-004	-	8.10264e+39	8.11907e+39	48037	0.003378,0.003817,0.003110,0.003110,0.003110	1.000000,1.000000,1.000000,1.000000,1.000000	15	81142143	81142697	554	81142351	39	30.7257	10.2953	25.9089	2594_S1_2599_S6_2604_S11_vs_2598_S5_2603_S10_2608_S15_peak_2387
Cacnb3	Cacnb3-201	+	9863476498632220	9864453198644530	441	0.056306,0.044672	1.000000,1.000000	15	98635205	98635754	549	98635502	43	33.0239	10.2387	28.166	2594_S1_2599_S6_2604_S11_vs_2598_S5_2603_S10_2608_S15_peak_2678
Cacnb3	Cacnb3-202	+	9863476498632220	9864453198644530	2985	0.056306,0.044672	1.000000,1.000000	15	98635205	98635754	549	98635502	43	33.0239	10.2387	28.166	2594_S1_2599_S6_2604_S11_vs_2598_S5_2603_S10_2608_S15_peak_2678
.	.	.	.	.	.	.	.	17	46086127	46086554	427	46086375	43	33.0239	10.2387	28.166	2594_S1_2599_S6_2604_S11_vs_2598_S5_2603_S10_2608_S15_peak_3154
Ctif	Ctif-201	-	75431224	75697697	193359	0.005712	1	18	75502817	75504338	1521	75504097	32	26.4245	10.2382	21.7154	2594_S1_2599_S6_2604_S11_vs_2598_S5_2603_S10_2608_S15_peak_3427
Cstad	Cstad-002	+	3060521730595040	3060821830608940	0	0.176216,0.067458	0.563966,1.000000	2	30604808	30605745	937	30605491	47	35.343	10.1919	30.4546	2594_S1_2599_S6_2604_S11_vs_2598_S5_2603_S10_2608_S15_peak_3853
Cstad	Cstad-001	+	3060521730595040	3060821830608940	9768	0.176216,0.067458	0.563966,1.000000	2	30604808	30605745	937	30605491	47	35.343	10.1919	30.4546	2594_S1_2599_S6_2604_S11_vs_2598_S5_2603_S10_2608_S15_peak_3853
Il6ra	Il6ra-201	-	8986932489864050	8991316389913190	43304	0.011953,0.010664	1.000000,1.000000	3	89869336	89869859	523	89869617	36	28.6491	10.162	23.879	2594_S1_2599_S6_2604_S11_vs_2598_S5_2603_S10_2608_S15_peak_4908
Il6ra	Il6ra-001	-	8986932489864050	8991316389913190	43338	0.011953,0.010664	1.000000,1.000000	3	89869336	89869859	523	89869617	36	28.6491	10.162	23.879	2594_S1_2599_S6_2604_S11_vs_2598_S5_2603_S10_2608_S15_peak_4908
.	.	.	.	.	.	.	.	6	52150471	52151060	589	52150743	34	27.2941	10.0775	22.5588	2594_S1_2599_S6_2604_S11_vs_2598_S5_2603_S10_2608_S15_peak_6362
Klf2	Klf2-001	+	72319033	72321657	3556	0	0	8	72322589	72323165	576	72322880	34	27.2941	10.0775	22.5588	2594_S1_2599_S6_2604_S11_vs_2598_S5_2603_S10_2608_S15_peak_6973
Sulf2	Sulf2-006	-	1.66094e+44	1.66155e+44	11709	0.009757,0.027391,0.007349,0.007341,0.007242	1.000000,1.000000,1.000000,1.000000,1.000000	2	166142501	166143098	597	166142728	32	26.07	10.0521	21.3733	2594_S1_2599_S6_2604_S11_vs_2598_S5_2603_S10_2608_S15_peak_4589
Sulf2	Sulf2-005	-	1.66094e+44	1.66155e+44	11326	0.009757,0.027391,0.007349,0.007341,0.007242	1.000000,1.000000,1.000000,1.000000,1.000000	2	166142501	166143098	597	166142728	32	26.07	10.0521	21.3733	2594_S1_2599_S6_2604_S11_vs_2598_S5_2603_S10_2608_S15_peak_4589
Sulf2	Sulf2-004	-	1.66094e+44	1.66155e+44	12188	0.009757,0.027391,0.007349,0.007341,0.007242	1.000000,1.000000,1.000000,1.000000,1.000000	2	166142501	166143098	597	166142728	32	26.07	10.0521	21.3733	2594_S1_2599_S6_2604_S11_vs_2598_S5_2603_S10_2608_S15_peak_4589
Sulf2	Sulf2-002	-	1.66094e+44	1.66155e+44	12508	0.009757,0.027391,0.007349,0.007341,0.007242	1.000000,1.000000,1.000000,1.000000,1.000000	2	166142501	166143098	597	166142728	32	26.07	10.0521	21.3733	2594_S1_2599_S6_2604_S11_vs_2598_S5_2603_S10_2608_S15_peak_4589
Sulf2	Sulf2-001	-	1.66094e+44	1.66155e+44	12566	0.009757,0.027391,0.007349,0.007341,0.007242	1.000000,1.000000,1.000000,1.000000,1.000000	2	166142501	166143098	597	166142728	32	26.07	10.0521	21.3733	2594_S1_2599_S6_2604_S11_vs_2598_S5_2603_S10_2608_S15_peak_4589
Actg1	Actg1-201	-	1.20346e+80	1.20348e+80	-4857	0.000000,0.000000,0.000000,0.000000,0.000000,0.000000,0.000000,0.000000,0.000000	0.000000,0.000000,0.000000,0.000000,0.000000,0.000000,0.000000,0.000000,0.000000	11	120352949	120353896	947	120353285	31	25.4626	10.0395	20.7818	2594_S1_2599_S6_2604_S11_vs_2598_S5_2603_S10_2608_S15_peak_988
Actg1	Actg1-002	-	1.20346e+80	1.20348e+80	-4459	0.000000,0.000000,0.000000,0.000000,0.000000,0.000000,0.000000,0.000000,0.000000	0.000000,0.000000,0.000000,0.000000,0.000000,0.000000,0.000000,0.000000,0.000000	11	120352949	120353896	947	120353285	31	25.4626	10.0395	20.7818	2594_S1_2599_S6_2604_S11_vs_2598_S5_2603_S10_2608_S15_peak_988
Actg1	Actg1-001	-	1.20346e+80	1.20348e+80	-4406	0.000000,0.000000,0.000000,0.000000,0.000000,0.000000,0.000000,0.000000,0.000000	0.000000,0.000000,0.000000,0.000000,0.000000,0.000000,0.000000,0.000000,0.000000	11	120352949	120353896	947	120353285	31	25.4626	10.0395	20.7818	2594_S1_2599_S6_2604_S11_vs_2598_S5_2603_S10_2608_S15_peak_988
0610009L18Rik	0610009L18Rik-001	+	1.20346e+80	1.20348e+80	4271	0.000000,0.000000,0.000000,0.000000,0.000000,0.000000,0.000000,0.000000,0.000000	0.000000,0.000000,0.000000,0.000000,0.000000,0.000000,0.000000,0.000000,0.000000	11	120352949	120353896	947	120353285	31	25.4626	10.0395	20.7818	2594_S1_2599_S6_2604_S11_vs_2598_S5_2603_S10_2608_S15_peak_988
Actg1	Actg1-003	-	1.20346e+80	1.20348e+80	-4453	0.000000,0.000000,0.000000,0.000000,0.000000,0.000000,0.000000,0.000000,0.000000	0.000000,0.000000,0.000000,0.000000,0.000000,0.000000,0.000000,0.000000,0.000000	11	120352949	120353896	947	120353285	31	25.4626	10.0395	20.7818	2594_S1_2599_S6_2604_S11_vs_2598_S5_2603_S10_2608_S15_peak_988
Actg1	Actg1-005	-	1.20346e+80	1.20348e+80	-4469	0.000000,0.000000,0.000000,0.000000,0.000000,0.000000,0.000000,0.000000,0.000000	0.000000,0.000000,0.000000,0.000000,0.000000,0.000000,0.000000,0.000000,0.000000	11	120352949	120353896	947	120353285	31	25.4626	10.0395	20.7818	2594_S1_2599_S6_2604_S11_vs_2598_S5_2603_S10_2608_S15_peak_988
Actg1	Actg1-004	-	1.20346e+80	1.20348e+80	-4463	0.000000,0.000000,0.000000,0.000000,0.000000,0.000000,0.000000,0.000000,0.000000	0.000000,0.000000,0.000000,0.000000,0.000000,0.000000,0.000000,0.000000,0.000000	11	120352949	120353896	947	120353285	31	25.4626	10.0395	20.7818	2594_S1_2599_S6_2604_S11_vs_2598_S5_2603_S10_2608_S15_peak_988
Actg1	Actg1-006	-	1.20346e+80	1.20348e+80	-4473	0.000000,0.000000,0.000000,0.000000,0.000000,0.000000,0.000000,0.000000,0.000000	0.000000,0.000000,0.000000,0.000000,0.000000,0.000000,0.000000,0.000000,0.000000	11	120352949	120353896	947	120353285	31	25.4626	10.0395	20.7818	2594_S1_2599_S6_2604_S11_vs_2598_S5_2603_S10_2608_S15_peak_988
Actg1	Actg1-007	-	1.20346e+80	1.20348e+80	-4479	0.000000,0.000000,0.000000,0.000000,0.000000,0.000000,0.000000,0.000000,0.000000	0.000000,0.000000,0.000000,0.000000,0.000000,0.000000,0.000000,0.000000,0.000000	11	120352949	120353896	947	120353285	31	25.4626	10.0395	20.7818	2594_S1_2599_S6_2604_S11_vs_2598_S5_2603_S10_2608_S15_peak_988
.	.	.	.	.	.	.	.	12	17507166	17507627	461	17507368	31	25.4626	10.0395	20.7818	2594_S1_2599_S6_2604_S11_vs_2598_S5_2603_S10_2608_S15_peak_1022
.	.	.	.	.	.	.	.	15	81258213	81258639	426	81258400	31	25.4626	10.0395	20.7818	2594_S1_2599_S6_2604_S11_vs_2598_S5_2603_S10_2608_S15_peak_2390
Litaf	Litaf-001	-	1.09593e+31	1.09931e+31	15901	0.034212,0.011263,0.043303,0.000000	1.000000,1.000000,1.000000,0.000000	16	10976064	10977221	1157	10977015	31	25.4626	10.0395	20.7818	2594_S1_2599_S6_2604_S11_vs_2598_S5_2603_S10_2608_S15_peak_2858
Litaf	Litaf-004	-	1.09593e+31	1.09931e+31	88937	0.034212,0.011263,0.043303,0.000000	1.000000,1.000000,1.000000,0.000000	16	10976064	10977221	1157	10977015	31	25.4626	10.0395	20.7818	2594_S1_2599_S6_2604_S11_vs_2598_S5_2603_S10_2608_S15_peak_2858
Litaf	Litaf-003	-	1.09593e+31	1.09931e+31	15851	0.034212,0.011263,0.043303,0.000000	1.000000,1.000000,1.000000,0.000000	16	10976064	10977221	1157	10977015	31	25.4626	10.0395	20.7818	2594_S1_2599_S6_2604_S11_vs_2598_S5_2603_S10_2608_S15_peak_2858
Litaf	Litaf-002	-	1.09593e+31	1.09931e+31	-484	0.034212,0.011263,0.043303,0.000000	1.000000,1.000000,1.000000,0.000000	16	10976064	10977221	1157	10977015	31	25.4626	10.0395	20.7818	2594_S1_2599_S6_2604_S11_vs_2598_S5_2603_S10_2608_S15_peak_2858
.	.	.	.	.	.	.	.	2	152766231	152766687	456	152766468	31	25.4626	10.0395	20.7818	2594_S1_2599_S6_2604_S11_vs_2598_S5_2603_S10_2608_S15_peak_4455
.	.	.	.	.	.	.	.	5	64367391	64367826	435	64367625	31	25.4626	10.0395	20.7818	2594_S1_2599_S6_2604_S11_vs_2598_S5_2603_S10_2608_S15_peak_5956
.	.	.	.	.	.	.	.	5	124960098	124960691	593	124960352	31	25.4626	10.0395	20.7818	2594_S1_2599_S6_2604_S11_vs_2598_S5_2603_S10_2608_S15_peak_6175
Cux1	Cux1-007	-	1.36362e+80	1.36567e+80	139094	0.002039,0.001437,0.001432,0.001320,0.001399,0.001389,0.001311,0.001310,0.001310	1.000000,1.000000,1.000000,1.000000,1.000000,1.000000,1.000000,1.000000,1.000000	5	136427742	136428159	417	136427929	31	25.4626	10.0395	20.7818	2594_S1_2599_S6_2604_S11_vs_2598_S5_2603_S10_2608_S15_peak_6214
Cux1	Cux1-011	-	1.36362e+80	1.36567e+80	137274	0.002039,0.001437,0.001432,0.001320,0.001399,0.001389,0.001311,0.001310,0.001310	1.000000,1.000000,1.000000,1.000000,1.000000,1.000000,1.000000,1.000000,1.000000	5	136427742	136428159	417	136427929	31	25.4626	10.0395	20.7818	2594_S1_2599_S6_2604_S11_vs_2598_S5_2603_S10_2608_S15_peak_6214
Cux1	Cux1-005	-	1.36362e+80	1.36567e+80	138193	0.002039,0.001437,0.001432,0.001320,0.001399,0.001389,0.001311,0.001310,0.001310	1.000000,1.000000,1.000000,1.000000,1.000000,1.000000,1.000000,1.000000,1.000000	5	136427742	136428159	417	136427929	31	25.4626	10.0395	20.7818	2594_S1_2599_S6_2604_S11_vs_2598_S5_2603_S10_2608_S15_peak_6214
Cux1	Cux1-009	-	1.36362e+80	1.36567e+80	139105	0.002039,0.001437,0.001432,0.001320,0.001399,0.001389,0.001311,0.001310,0.001310	1.000000,1.000000,1.000000,1.000000,1.000000,1.000000,1.000000,1.000000,1.000000	5	136427742	136428159	417	136427929	31	25.4626	10.0395	20.7818	2594_S1_2599_S6_2604_S11_vs_2598_S5_2603_S10_2608_S15_peak_6214
Cux1	Cux1-008	-	1.36362e+80	1.36567e+80	139088	0.002039,0.001437,0.001432,0.001320,0.001399,0.001389,0.001311,0.001310,0.001310	1.000000,1.000000,1.000000,1.000000,1.000000,1.000000,1.000000,1.000000,1.000000	5	136427742	136428159	417	136427929	31	25.4626	10.0395	20.7818	2594_S1_2599_S6_2604_S11_vs_2598_S5_2603_S10_2608_S15_peak_6214
Cux1	Cux1-001	-	1.36362e+80	1.36567e+80	139287	0.002039,0.001437,0.001432,0.001320,0.001399,0.001389,0.001311,0.001310,0.001310	1.000000,1.000000,1.000000,1.000000,1.000000,1.000000,1.000000,1.000000,1.000000	5	136427742	136428159	417	136427929	31	25.4626	10.0395	20.7818	2594_S1_2599_S6_2604_S11_vs_2598_S5_2603_S10_2608_S15_peak_6214
Cux1	Cux1-003	-	1.36362e+80	1.36567e+80	139120	0.002039,0.001437,0.001432,0.001320,0.001399,0.001389,0.001311,0.001310,0.001310	1.000000,1.000000,1.000000,1.000000,1.000000,1.000000,1.000000,1.000000,1.000000	5	136427742	136428159	417	136427929	31	25.4626	10.0395	20.7818	2594_S1_2599_S6_2604_S11_vs_2598_S5_2603_S10_2608_S15_peak_6214
Cux1	Cux1-006	-	1.36362e+80	1.36567e+80	139106	0.002039,0.001437,0.001432,0.001320,0.001399,0.001389,0.001311,0.001310,0.001310	1.000000,1.000000,1.000000,1.000000,1.000000,1.000000,1.000000,1.000000,1.000000	5	136427742	136428159	417	136427929	31	25.4626	10.0395	20.7818	2594_S1_2599_S6_2604_S11_vs_2598_S5_2603_S10_2608_S15_peak_6214
Cux1	Cux1-004	-	1.36362e+80	1.36567e+80	139090	0.002039,0.001437,0.001432,0.001320,0.001399,0.001389,0.001311,0.001310,0.001310	1.000000,1.000000,1.000000,1.000000,1.000000,1.000000,1.000000,1.000000,1.000000	5	136427742	136428159	417	136427929	31	25.4626	10.0395	20.7818	2594_S1_2599_S6_2604_S11_vs_2598_S5_2603_S10_2608_S15_peak_6214
.	.	.	.	.	.	.	.	8	84655965	84656462	497	84656231	31	25.4626	10.0395	20.7818	2594_S1_2599_S6_2604_S11_vs_2598_S5_2603_S10_2608_S15_peak_6991
RP24-63K13.5	RP24-63K13.5-001	-	31947018	32005461	7421	0.009257	1	9	31997500	31998040	540	31997780	31	25.4626	10.0395	20.7818	2594_S1_2599_S6_2604_S11_vs_2598_S5_2603_S10_2608_S15_peak_7213
.	.	.	.	.	.	.	.	2	116913666	116914664	998	116914371	38	29.583	10.0379	24.7902	2594_S1_2599_S6_2604_S11_vs_2598_S5_2603_S10_2608_S15_peak_4234
.	.	.	.	.	.	.	.	16	30502489	30503027	538	30502754	40	30.7523	10.0278	25.9351	2594_S1_2599_S6_2604_S11_vs_2598_S5_2603_S10_2608_S15_peak_2928
.	.	.	.	.	.	.	.	2	167271106	167271588	482	167271297	35	27.7501	10.0105	23.0047	2594_S1_2599_S6_2604_S11_vs_2598_S5_2603_S10_2608_S15_peak_4605
Plec	Plec-201	-	7.6171e+151	7.61998e+151	-3158	0.000000,0.016097,0.012923,0.000000,0.038514,0.000000,0.013056,0.028750,0.028866,0.000000,0.000000,0.015101,0.000000,0.000000,0.015262,0.009723,0.009420,0.016097,0.014898	0.000000,1.000000,1.000000,0.000000,1.000000,0.000000,1.000000,1.000000,1.000000,0.000000,0.000000,1.000000,0.000000,0.000000,1.000000,1.000000,1.000000,1.000000,1.000000	15	76202994	76203562	568	76203287	46	34.2304	9.97958	29.355	2594_S1_2599_S6_2604_S11_vs_2598_S5_2603_S10_2608_S15_peak_2259
Plec	Plec-002	-	7.6171e+151	7.61998e+151	2761	0.000000,0.016097,0.012923,0.000000,0.038514,0.000000,0.013056,0.028750,0.028866,0.000000,0.000000,0.015101,0.000000,0.000000,0.015262,0.009723,0.009420,0.016097,0.014898	0.000000,1.000000,1.000000,0.000000,1.000000,0.000000,1.000000,1.000000,1.000000,0.000000,0.000000,1.000000,0.000000,0.000000,1.000000,1.000000,1.000000,1.000000,1.000000	15	76202994	76203562	568	76203287	46	34.2304	9.97958	29.355	2594_S1_2599_S6_2604_S11_vs_2598_S5_2603_S10_2608_S15_peak_2259
Plec	Plec-008	-	7.6171e+151	7.61998e+151	29009	0.000000,0.016097,0.012923,0.000000,0.038514,0.000000,0.013056,0.028750,0.028866,0.000000,0.000000,0.015101,0.000000,0.000000,0.015262,0.009723,0.009420,0.016097,0.014898	0.000000,1.000000,1.000000,0.000000,1.000000,0.000000,1.000000,1.000000,1.000000,0.000000,0.000000,1.000000,0.000000,0.000000,1.000000,1.000000,1.000000,1.000000,1.000000	15	76202994	76203562	568	76203287	46	34.2304	9.97958	29.355	2594_S1_2599_S6_2604_S11_vs_2598_S5_2603_S10_2608_S15_peak_2259
Plec	Plec-012	-	7.6171e+151	7.61998e+151	-2386	0.000000,0.016097,0.012923,0.000000,0.038514,0.000000,0.013056,0.028750,0.028866,0.000000,0.000000,0.015101,0.000000,0.000000,0.015262,0.009723,0.009420,0.016097,0.014898	0.000000,1.000000,1.000000,0.000000,1.000000,0.000000,1.000000,1.000000,1.000000,0.000000,0.000000,1.000000,0.000000,0.000000,1.000000,1.000000,1.000000,1.000000,1.000000	15	76202994	76203562	568	76203287	46	34.2304	9.97958	29.355	2594_S1_2599_S6_2604_S11_vs_2598_S5_2603_S10_2608_S15_peak_2259
Plec	Plec-009	-	7.6171e+151	7.61998e+151	5604	0.000000,0.016097,0.012923,0.000000,0.038514,0.000000,0.013056,0.028750,0.028866,0.000000,0.000000,0.015101,0.000000,0.000000,0.015262,0.009723,0.009420,0.016097,0.014898	0.000000,1.000000,1.000000,0.000000,1.000000,0.000000,1.000000,1.000000,1.000000,0.000000,0.000000,1.000000,0.000000,0.000000,1.000000,1.000000,1.000000,1.000000,1.000000	15	76202994	76203562	568	76203287	46	34.2304	9.97958	29.355	2594_S1_2599_S6_2604_S11_vs_2598_S5_2603_S10_2608_S15_peak_2259
Plec	Plec-014	-	7.6171e+151	7.61998e+151	-3158	0.000000,0.016097,0.012923,0.000000,0.038514,0.000000,0.013056,0.028750,0.028866,0.000000,0.000000,0.015101,0.000000,0.000000,0.015262,0.009723,0.009420,0.016097,0.014898	0.000000,1.000000,1.000000,0.000000,1.000000,0.000000,1.000000,1.000000,1.000000,0.000000,0.000000,1.000000,0.000000,0.000000,1.000000,1.000000,1.000000,1.000000,1.000000	15	76202994	76203562	568	76203287	46	34.2304	9.97958	29.355	2594_S1_2599_S6_2604_S11_vs_2598_S5_2603_S10_2608_S15_peak_2259
Plec	Plec-007	-	7.6171e+151	7.61998e+151	28484	0.000000,0.016097,0.012923,0.000000,0.038514,0.000000,0.013056,0.028750,0.028866,0.000000,0.000000,0.015101,0.000000,0.000000,0.015262,0.009723,0.009420,0.016097,0.014898	0.000000,1.000000,1.000000,0.000000,1.000000,0.000000,1.000000,1.000000,1.000000,0.000000,0.000000,1.000000,0.000000,0.000000,1.000000,1.000000,1.000000,1.000000,1.000000	15	76202994	76203562	568	76203287	46	34.2304	9.97958	29.355	2594_S1_2599_S6_2604_S11_vs_2598_S5_2603_S10_2608_S15_peak_2259
Plec	Plec-010	-	7.6171e+151	7.61998e+151	4692	0.000000,0.016097,0.012923,0.000000,0.038514,0.000000,0.013056,0.028750,0.028866,0.000000,0.000000,0.015101,0.000000,0.000000,0.015262,0.009723,0.009420,0.016097,0.014898	0.000000,1.000000,1.000000,0.000000,1.000000,0.000000,1.000000,1.000000,1.000000,0.000000,0.000000,1.000000,0.000000,0.000000,1.000000,1.000000,1.000000,1.000000,1.000000	15	76202994	76203562	568	76203287	46	34.2304	9.97958	29.355	2594_S1_2599_S6_2604_S11_vs_2598_S5_2603_S10_2608_S15_peak_2259
Plec	Plec-011	-	7.6171e+151	7.61998e+151	2760	0.000000,0.016097,0.012923,0.000000,0.038514,0.000000,0.013056,0.028750,0.028866,0.000000,0.000000,0.015101,0.000000,0.000000,0.015262,0.009723,0.009420,0.016097,0.014898	0.000000,1.000000,1.000000,0.000000,1.000000,0.000000,1.000000,1.000000,1.000000,0.000000,0.000000,1.000000,0.000000,0.000000,1.000000,1.000000,1.000000,1.000000,1.000000	15	76202994	76203562	568	76203287	46	34.2304	9.97958	29.355	2594_S1_2599_S6_2604_S11_vs_2598_S5_2603_S10_2608_S15_peak_2259
Plec	Plec-003	-	7.6171e+151	7.61998e+151	-4784	0.000000,0.016097,0.012923,0.000000,0.038514,0.000000,0.013056,0.028750,0.028866,0.000000,0.000000,0.015101,0.000000,0.000000,0.015262,0.009723,0.009420,0.016097,0.014898	0.000000,1.000000,1.000000,0.000000,1.000000,0.000000,1.000000,1.000000,1.000000,0.000000,0.000000,1.000000,0.000000,0.000000,1.000000,1.000000,1.000000,1.000000,1.000000	15	76202994	76203562	568	76203287	46	34.2304	9.97958	29.355	2594_S1_2599_S6_2604_S11_vs_2598_S5_2603_S10_2608_S15_peak_2259
Plec	Plec-006	-	7.6171e+151	7.61998e+151	-3587	0.000000,0.016097,0.012923,0.000000,0.038514,0.000000,0.013056,0.028750,0.028866,0.000000,0.000000,0.015101,0.000000,0.000000,0.015262,0.009723,0.009420,0.016097,0.014898	0.000000,1.000000,1.000000,0.000000,1.000000,0.000000,1.000000,1.000000,1.000000,0.000000,0.000000,1.000000,0.000000,0.000000,1.000000,1.000000,1.000000,1.000000,1.000000	15	76202994	76203562	568	76203287	46	34.2304	9.97958	29.355	2594_S1_2599_S6_2604_S11_vs_2598_S5_2603_S10_2608_S15_peak_2259
Plec	Plec-016	-	7.6171e+151	7.61998e+151	5092	0.000000,0.016097,0.012923,0.000000,0.038514,0.000000,0.013056,0.028750,0.028866,0.000000,0.000000,0.015101,0.000000,0.000000,0.015262,0.009723,0.009420,0.016097,0.014898	0.000000,1.000000,1.000000,0.000000,1.000000,0.000000,1.000000,1.000000,1.000000,0.000000,0.000000,1.000000,0.000000,0.000000,1.000000,1.000000,1.000000,1.000000,1.000000	15	76202994	76203562	568	76203287	46	34.2304	9.97958	29.355	2594_S1_2599_S6_2604_S11_vs_2598_S5_2603_S10_2608_S15_peak_2259
Plec	Plec-013	-	7.6171e+151	7.61998e+151	-2386	0.000000,0.016097,0.012923,0.000000,0.038514,0.000000,0.013056,0.028750,0.028866,0.000000,0.000000,0.015101,0.000000,0.000000,0.015262,0.009723,0.009420,0.016097,0.014898	0.000000,1.000000,1.000000,0.000000,1.000000,0.000000,1.000000,1.000000,1.000000,0.000000,0.000000,1.000000,0.000000,0.000000,1.000000,1.000000,1.000000,1.000000,1.000000	15	76202994	76203562	568	76203287	46	34.2304	9.97958	29.355	2594_S1_2599_S6_2604_S11_vs_2598_S5_2603_S10_2608_S15_peak_2259
Plec	Plec-005	-	7.6171e+151	7.61998e+151	-3158	0.000000,0.016097,0.012923,0.000000,0.038514,0.000000,0.013056,0.028750,0.028866,0.000000,0.000000,0.015101,0.000000,0.000000,0.015262,0.009723,0.009420,0.016097,0.014898	0.000000,1.000000,1.000000,0.000000,1.000000,0.000000,1.000000,1.000000,1.000000,0.000000,0.000000,1.000000,0.000000,0.000000,1.000000,1.000000,1.000000,1.000000,1.000000	15	76202994	76203562	568	76203287	46	34.2304	9.97958	29.355	2594_S1_2599_S6_2604_S11_vs_2598_S5_2603_S10_2608_S15_peak_2259
Plec	Plec-204	-	7.6171e+151	7.61998e+151	4692	0.000000,0.016097,0.012923,0.000000,0.038514,0.000000,0.013056,0.028750,0.028866,0.000000,0.000000,0.015101,0.000000,0.000000,0.015262,0.009723,0.009420,0.016097,0.014898	0.000000,1.000000,1.000000,0.000000,1.000000,0.000000,1.000000,1.000000,1.000000,0.000000,0.000000,1.000000,0.000000,0.000000,1.000000,1.000000,1.000000,1.000000,1.000000	15	76202994	76203562	568	76203287	46	34.2304	9.97958	29.355	2594_S1_2599_S6_2604_S11_vs_2598_S5_2603_S10_2608_S15_peak_2259
Plec	Plec-001	-	7.6171e+151	7.61998e+151	25936	0.000000,0.016097,0.012923,0.000000,0.038514,0.000000,0.013056,0.028750,0.028866,0.000000,0.000000,0.015101,0.000000,0.000000,0.015262,0.009723,0.009420,0.016097,0.014898	0.000000,1.000000,1.000000,0.000000,1.000000,0.000000,1.000000,1.000000,1.000000,0.000000,0.000000,1.000000,0.000000,0.000000,1.000000,1.000000,1.000000,1.000000,1.000000	15	76202994	76203562	568	76203287	46	34.2304	9.97958	29.355	2594_S1_2599_S6_2604_S11_vs_2598_S5_2603_S10_2608_S15_peak_2259
Plec	Plec-205	-	7.6171e+151	7.61998e+151	27817	0.000000,0.016097,0.012923,0.000000,0.038514,0.000000,0.013056,0.028750,0.028866,0.000000,0.000000,0.015101,0.000000,0.000000,0.015262,0.009723,0.009420,0.016097,0.014898	0.000000,1.000000,1.000000,0.000000,1.000000,0.000000,1.000000,1.000000,1.000000,0.000000,0.000000,1.000000,0.000000,0.000000,1.000000,1.000000,1.000000,1.000000,1.000000	15	76202994	76203562	568	76203287	46	34.2304	9.97958	29.355	2594_S1_2599_S6_2604_S11_vs_2598_S5_2603_S10_2608_S15_peak_2259
Plec	Plec-203	-	7.6171e+151	7.61998e+151	2760	0.000000,0.016097,0.012923,0.000000,0.038514,0.000000,0.013056,0.028750,0.028866,0.000000,0.000000,0.015101,0.000000,0.000000,0.015262,0.009723,0.009420,0.016097,0.014898	0.000000,1.000000,1.000000,0.000000,1.000000,0.000000,1.000000,1.000000,1.000000,0.000000,0.000000,1.000000,0.000000,0.000000,1.000000,1.000000,1.000000,1.000000,1.000000	15	76202994	76203562	568	76203287	46	34.2304	9.97958	29.355	2594_S1_2599_S6_2604_S11_vs_2598_S5_2603_S10_2608_S15_peak_2259
Plec	Plec-202	-	7.6171e+151	7.61998e+151	5604	0.000000,0.016097,0.012923,0.000000,0.038514,0.000000,0.013056,0.028750,0.028866,0.000000,0.000000,0.015101,0.000000,0.000000,0.015262,0.009723,0.009420,0.016097,0.014898	0.000000,1.000000,1.000000,0.000000,1.000000,0.000000,1.000000,1.000000,1.000000,0.000000,0.000000,1.000000,0.000000,0.000000,1.000000,1.000000,1.000000,1.000000,1.000000	15	76202994	76203562	568	76203287	46	34.2304	9.97958	29.355	2594_S1_2599_S6_2604_S11_vs_2598_S5_2603_S10_2608_S15_peak_2259
Mir1941	Mir1941-201	+	1.01369e+17	1.01369e+17	3845	0.000000,0.000000	0.000000,0.000000	15	101373197	101374255	1058	101373500	50	36.5755	9.95744	31.6734	2594_S1_2599_S6_2604_S11_vs_2598_S5_2603_S10_2608_S15_peak_2771
Krt80	Krt80-201	-	1.01369e+17	1.01369e+17	-3071	0.000000,0.000000	0.000000,0.000000	15	101373197	101374255	1058	101373500	50	36.5755	9.95744	31.6734	2594_S1_2599_S6_2604_S11_vs_2598_S5_2603_S10_2608_S15_peak_2771
4930524O08Rik	4930524O08Rik-001	+	8.98269e+23	8.9839e+23	4937	0.053257,0.056526,0.017088	1.000000,1.000000,1.000000	9	89831881	89832521	640	89832172	40	30.515	9.91922	25.7005	2594_S1_2599_S6_2604_S11_vs_2598_S5_2603_S10_2608_S15_peak_7406
4930524O08Rik	4930524O08Rik-003	+	8.98269e+23	8.9839e+23	4899	0.053257,0.056526,0.017088	1.000000,1.000000,1.000000	9	89831881	89832521	640	89832172	40	30.515	9.91922	25.7005	2594_S1_2599_S6_2604_S11_vs_2598_S5_2603_S10_2608_S15_peak_7406
4930524O08Rik	4930524O08Rik-002	+	8.98269e+23	8.9839e+23	5362	0.053257,0.056526,0.017088	1.000000,1.000000,1.000000	9	89831881	89832521	640	89832172	40	30.515	9.91922	25.7005	2594_S1_2599_S6_2604_S11_vs_2598_S5_2603_S10_2608_S15_peak_7406
Vprbp	Vprbp-001	+	106821874	106880444	-467	0	0	9	106820912	106821407	495	106821154	33	26.1424	9.78959	21.4413	2594_S1_2599_S6_2604_S11_vs_2598_S5_2603_S10_2608_S15_peak_7453
.	.	.	.	.	.	.	.	4	135069697	135070584	887	135069972	39	29.6285	9.78324	24.8344	2594_S1_2599_S6_2604_S11_vs_2598_S5_2603_S10_2608_S15_peak_5691
.	.	.	.	.	.	.	.	3	37768868	37769447	579	37769117	41	30.7817	9.77327	25.9628	2594_S1_2599_S6_2604_S11_vs_2598_S5_2603_S10_2608_S15_peak_4775
Bcar3	Bcar3-002	+	122294136	122427149	114481	0.006894	1	3	122408617	122409533	916	122408851	41	30.7817	9.77327	25.9628	2594_S1_2599_S6_2604_S11_vs_2598_S5_2603_S10_2608_S15_peak_5050
Col8a2	Col8a2-002	+	1.26301e+17	1.2631e+17	1251	0.060171,0.020226	1.000000,1.000000	4	126301781	126302337	556	126301977	35	27.2579	9.76731	22.5256	2594_S1_2599_S6_2604_S11_vs_2598_S5_2603_S10_2608_S15_peak_5580
Col8a2	Col8a2-001	+	1.26301e+17	1.2631e+17	14988	0.060171,0.020226	1.000000,1.000000	4	126301781	126302337	556	126301977	35	27.2579	9.76731	22.5256	2594_S1_2599_S6_2604_S11_vs_2598_S5_2603_S10_2608_S15_peak_5580
Ebf1	Ebf1-003	+	4.46173e+23	4.5005e+23	194322	0.001174,0.001164,0.001172	1.000000,1.000000,1.000000	11	44811639	44812093	454	44811841	30	24.2964	9.72573	19.6621	2594_S1_2599_S6_2604_S11_vs_2598_S5_2603_S10_2608_S15_peak_521
Ebf1	Ebf1-001	+	4.46173e+23	4.5005e+23	194322	0.001174,0.001164,0.001172	1.000000,1.000000,1.000000	11	44811639	44812093	454	44811841	30	24.2964	9.72573	19.6621	2594_S1_2599_S6_2604_S11_vs_2598_S5_2603_S10_2608_S15_peak_521
Ebf1	Ebf1-002	+	4.46173e+23	4.5005e+23	194322	0.001174,0.001164,0.001172	1.000000,1.000000,1.000000	11	44811639	44812093	454	44811841	30	24.2964	9.72573	19.6621	2594_S1_2599_S6_2604_S11_vs_2598_S5_2603_S10_2608_S15_peak_521
.	.	.	.	.	.	.	.	12	82121870	82122424	554	82122079	30	24.2964	9.72573	19.6621	2594_S1_2599_S6_2604_S11_vs_2598_S5_2603_S10_2608_S15_peak_1123
Inf2	Inf2-201	+	112588784	112615557	-1212	0	0	12	112587010	112587572	562	112587252	30	24.2964	9.72573	19.6621	2594_S1_2599_S6_2604_S11_vs_2598_S5_2603_S10_2608_S15_peak_1222
.	.	.	.	.	.	.	.	13	44673260	44674353	1093	44673503	30	24.2964	9.72573	19.6621	2594_S1_2599_S6_2604_S11_vs_2598_S5_2603_S10_2608_S15_peak_1339
Parp14	Parp14-001	-	3.58329e+23	3.58715e+23	113	0.015955,0.104048,0.040229	1.000000,0.920583,0.920583	16	35870816	35871432	616	35871054	30	24.2964	9.72573	19.6621	2594_S1_2599_S6_2604_S11_vs_2598_S5_2603_S10_2608_S15_peak_2962
Parp14	Parp14-002	-	3.58329e+23	3.58715e+23	0	0.015955,0.104048,0.040229	1.000000,0.920583,0.920583	16	35870816	35871432	616	35871054	30	24.2964	9.72573	19.6621	2594_S1_2599_S6_2604_S11_vs_2598_S5_2603_S10_2608_S15_peak_2962
Parp14	Parp14-003	-	3.58329e+23	3.58715e+23	0	0.015955,0.104048,0.040229	1.000000,0.920583,0.920583	16	35870816	35871432	616	35871054	30	24.2964	9.72573	19.6621	2594_S1_2599_S6_2604_S11_vs_2598_S5_2603_S10_2608_S15_peak_2962
Tcf4	Tcf4-034	+	6.96124e+199	6.96832e+199	53509	0.011999,0.009319,0.009507,0.010314,0.009385,0.002528,0.005260,0.005246,0.005193,0.005195,0.004651,0.005184,0.003173,0.002535,0.002533,0.002481,0.002517,0.002520,0.002516,0.002514,0.002506,0.002506,0.002464,0.002505,0.002496	1.000000,1.000000,1.000000,1.000000,1.000000,1.000000,1.000000,1.000000,1.000000,1.000000,1.000000,1.000000,1.000000,1.000000,1.000000,1.000000,1.000000,1.000000,1.000000,1.000000,1.000000,1.000000,1.000000,1.000000,1.000000	18	69665953	69666801	848	69666173	30	24.2964	9.72573	19.6621	2594_S1_2599_S6_2604_S11_vs_2598_S5_2603_S10_2608_S15_peak_3409
Tcf4	Tcf4-008	+	6.96124e+199	6.96832e+199	72527	0.011999,0.009319,0.009507,0.010314,0.009385,0.002528,0.005260,0.005246,0.005193,0.005195,0.004651,0.005184,0.003173,0.002535,0.002533,0.002481,0.002517,0.002520,0.002516,0.002514,0.002506,0.002506,0.002464,0.002505,0.002496	1.000000,1.000000,1.000000,1.000000,1.000000,1.000000,1.000000,1.000000,1.000000,1.000000,1.000000,1.000000,1.000000,1.000000,1.000000,1.000000,1.000000,1.000000,1.000000,1.000000,1.000000,1.000000,1.000000,1.000000,1.000000	18	69665953	69666801	848	69666173	30	24.2964	9.72573	19.6621	2594_S1_2599_S6_2604_S11_vs_2598_S5_2603_S10_2608_S15_peak_3409
Tcf4	Tcf4-054	+	6.96124e+199	6.96832e+199	72534	0.011999,0.009319,0.009507,0.010314,0.009385,0.002528,0.005260,0.005246,0.005193,0.005195,0.004651,0.005184,0.003173,0.002535,0.002533,0.002481,0.002517,0.002520,0.002516,0.002514,0.002506,0.002506,0.002464,0.002505,0.002496	1.000000,1.000000,1.000000,1.000000,1.000000,1.000000,1.000000,1.000000,1.000000,1.000000,1.000000,1.000000,1.000000,1.000000,1.000000,1.000000,1.000000,1.000000,1.000000,1.000000,1.000000,1.000000,1.000000,1.000000,1.000000	18	69665953	69666801	848	69666173	30	24.2964	9.72573	19.6621	2594_S1_2599_S6_2604_S11_vs_2598_S5_2603_S10_2608_S15_peak_3409
Tcf4	Tcf4-053	+	6.96124e+199	6.96832e+199	72540	0.011999,0.009319,0.009507,0.010314,0.009385,0.002528,0.005260,0.005246,0.005193,0.005195,0.004651,0.005184,0.003173,0.002535,0.002533,0.002481,0.002517,0.002520,0.002516,0.002514,0.002506,0.002506,0.002464,0.002505,0.002496	1.000000,1.000000,1.000000,1.000000,1.000000,1.000000,1.000000,1.000000,1.000000,1.000000,1.000000,1.000000,1.000000,1.000000,1.000000,1.000000,1.000000,1.000000,1.000000,1.000000,1.000000,1.000000,1.000000,1.000000,1.000000	18	69665953	69666801	848	69666173	30	24.2964	9.72573	19.6621	2594_S1_2599_S6_2604_S11_vs_2598_S5_2603_S10_2608_S15_peak_3409
Tcf4	Tcf4-007	+	6.96124e+199	6.96832e+199	72965	0.011999,0.009319,0.009507,0.010314,0.009385,0.002528,0.005260,0.005246,0.005193,0.005195,0.004651,0.005184,0.003173,0.002535,0.002533,0.002481,0.002517,0.002520,0.002516,0.002514,0.002506,0.002506,0.002464,0.002505,0.002496	1.000000,1.000000,1.000000,1.000000,1.000000,1.000000,1.000000,1.000000,1.000000,1.000000,1.000000,1.000000,1.000000,1.000000,1.000000,1.000000,1.000000,1.000000,1.000000,1.000000,1.000000,1.000000,1.000000,1.000000,1.000000	18	69665953	69666801	848	69666173	30	24.2964	9.72573	19.6621	2594_S1_2599_S6_2604_S11_vs_2598_S5_2603_S10_2608_S15_peak_3409
Tcf4	Tcf4-021	+	6.96124e+199	6.96832e+199	318654	0.011999,0.009319,0.009507,0.010314,0.009385,0.002528,0.005260,0.005246,0.005193,0.005195,0.004651,0.005184,0.003173,0.002535,0.002533,0.002481,0.002517,0.002520,0.002516,0.002514,0.002506,0.002506,0.002464,0.002505,0.002496	1.000000,1.000000,1.000000,1.000000,1.000000,1.000000,1.000000,1.000000,1.000000,1.000000,1.000000,1.000000,1.000000,1.000000,1.000000,1.000000,1.000000,1.000000,1.000000,1.000000,1.000000,1.000000,1.000000,1.000000,1.000000	18	69665953	69666801	848	69666173	30	24.2964	9.72573	19.6621	2594_S1_2599_S6_2604_S11_vs_2598_S5_2603_S10_2608_S15_peak_3409
Tcf4	Tcf4-032	+	6.96124e+199	6.96832e+199	144092	0.011999,0.009319,0.009507,0.010314,0.009385,0.002528,0.005260,0.005246,0.005193,0.005195,0.004651,0.005184,0.003173,0.002535,0.002533,0.002481,0.002517,0.002520,0.002516,0.002514,0.002506,0.002506,0.002464,0.002505,0.002496	1.000000,1.000000,1.000000,1.000000,1.000000,1.000000,1.000000,1.000000,1.000000,1.000000,1.000000,1.000000,1.000000,1.000000,1.000000,1.000000,1.000000,1.000000,1.000000,1.000000,1.000000,1.000000,1.000000,1.000000,1.000000	18	69665953	69666801	848	69666173	30	24.2964	9.72573	19.6621	2594_S1_2599_S6_2604_S11_vs_2598_S5_2603_S10_2608_S15_peak_3409
Tcf4	Tcf4-029	+	6.96124e+199	6.96832e+199	144655	0.011999,0.009319,0.009507,0.010314,0.009385,0.002528,0.005260,0.005246,0.005193,0.005195,0.004651,0.005184,0.003173,0.002535,0.002533,0.002481,0.002517,0.002520,0.002516,0.002514,0.002506,0.002506,0.002464,0.002505,0.002496	1.000000,1.000000,1.000000,1.000000,1.000000,1.000000,1.000000,1.000000,1.000000,1.000000,1.000000,1.000000,1.000000,1.000000,1.000000,1.000000,1.000000,1.000000,1.000000,1.000000,1.000000,1.000000,1.000000,1.000000,1.000000	18	69665953	69666801	848	69666173	30	24.2964	9.72573	19.6621	2594_S1_2599_S6_2604_S11_vs_2598_S5_2603_S10_2608_S15_peak_3409
Tcf4	Tcf4-028	+	6.96124e+199	6.96832e+199	146177	0.011999,0.009319,0.009507,0.010314,0.009385,0.002528,0.005260,0.005246,0.005193,0.005195,0.004651,0.005184,0.003173,0.002535,0.002533,0.002481,0.002517,0.002520,0.002516,0.002514,0.002506,0.002506,0.002464,0.002505,0.002496	1.000000,1.000000,1.000000,1.000000,1.000000,1.000000,1.000000,1.000000,1.000000,1.000000,1.000000,1.000000,1.000000,1.000000,1.000000,1.000000,1.000000,1.000000,1.000000,1.000000,1.000000,1.000000,1.000000,1.000000,1.000000	18	69665953	69666801	848	69666173	30	24.2964	9.72573	19.6621	2594_S1_2599_S6_2604_S11_vs_2598_S5_2603_S10_2608_S15_peak_3409
Tcf4	Tcf4-027	+	6.96124e+199	6.96832e+199	146187	0.011999,0.009319,0.009507,0.010314,0.009385,0.002528,0.005260,0.005246,0.005193,0.005195,0.004651,0.005184,0.003173,0.002535,0.002533,0.002481,0.002517,0.002520,0.002516,0.002514,0.002506,0.002506,0.002464,0.002505,0.002496	1.000000,1.000000,1.000000,1.000000,1.000000,1.000000,1.000000,1.000000,1.000000,1.000000,1.000000,1.000000,1.000000,1.000000,1.000000,1.000000,1.000000,1.000000,1.000000,1.000000,1.000000,1.000000,1.000000,1.000000,1.000000	18	69665953	69666801	848	69666173	30	24.2964	9.72573	19.6621	2594_S1_2599_S6_2604_S11_vs_2598_S5_2603_S10_2608_S15_peak_3409
Tcf4	Tcf4-025	+	6.96124e+199	6.96832e+199	165256	0.011999,0.009319,0.009507,0.010314,0.009385,0.002528,0.005260,0.005246,0.005193,0.005195,0.004651,0.005184,0.003173,0.002535,0.002533,0.002481,0.002517,0.002520,0.002516,0.002514,0.002506,0.002506,0.002464,0.002505,0.002496	1.000000,1.000000,1.000000,1.000000,1.000000,1.000000,1.000000,1.000000,1.000000,1.000000,1.000000,1.000000,1.000000,1.000000,1.000000,1.000000,1.000000,1.000000,1.000000,1.000000,1.000000,1.000000,1.000000,1.000000,1.000000	18	69665953	69666801	848	69666173	30	24.2964	9.72573	19.6621	2594_S1_2599_S6_2604_S11_vs_2598_S5_2603_S10_2608_S15_peak_3409
Tcf4	Tcf4-026	+	6.96124e+199	6.96832e+199	146474	0.011999,0.009319,0.009507,0.010314,0.009385,0.002528,0.005260,0.005246,0.005193,0.005195,0.004651,0.005184,0.003173,0.002535,0.002533,0.002481,0.002517,0.002520,0.002516,0.002514,0.002506,0.002506,0.002464,0.002505,0.002496	1.000000,1.000000,1.000000,1.000000,1.000000,1.000000,1.000000,1.000000,1.000000,1.000000,1.000000,1.000000,1.000000,1.000000,1.000000,1.000000,1.000000,1.000000,1.000000,1.000000,1.000000,1.000000,1.000000,1.000000,1.000000	18	69665953	69666801	848	69666173	30	24.2964	9.72573	19.6621	2594_S1_2599_S6_2604_S11_vs_2598_S5_2603_S10_2608_S15_peak_3409
Tcf4	Tcf4-024	+	6.96124e+199	6.96832e+199	250056	0.011999,0.009319,0.009507,0.010314,0.009385,0.002528,0.005260,0.005246,0.005193,0.005195,0.004651,0.005184,0.003173,0.002535,0.002533,0.002481,0.002517,0.002520,0.002516,0.002514,0.002506,0.002506,0.002464,0.002505,0.002496	1.000000,1.000000,1.000000,1.000000,1.000000,1.000000,1.000000,1.000000,1.000000,1.000000,1.000000,1.000000,1.000000,1.000000,1.000000,1.000000,1.000000,1.000000,1.000000,1.000000,1.000000,1.000000,1.000000,1.000000,1.000000	18	69665953	69666801	848	69666173	30	24.2964	9.72573	19.6621	2594_S1_2599_S6_2604_S11_vs_2598_S5_2603_S10_2608_S15_peak_3409
Tcf4	Tcf4-023	+	6.96124e+199	6.96832e+199	317430	0.011999,0.009319,0.009507,0.010314,0.009385,0.002528,0.005260,0.005246,0.005193,0.005195,0.004651,0.005184,0.003173,0.002535,0.002533,0.002481,0.002517,0.002520,0.002516,0.002514,0.002506,0.002506,0.002464,0.002505,0.002496	1.000000,1.000000,1.000000,1.000000,1.000000,1.000000,1.000000,1.000000,1.000000,1.000000,1.000000,1.000000,1.000000,1.000000,1.000000,1.000000,1.000000,1.000000,1.000000,1.000000,1.000000,1.000000,1.000000,1.000000,1.000000	18	69665953	69666801	848	69666173	30	24.2964	9.72573	19.6621	2594_S1_2599_S6_2604_S11_vs_2598_S5_2603_S10_2608_S15_peak_3409
Tcf4	Tcf4-022	+	6.96124e+199	6.96832e+199	317686	0.011999,0.009319,0.009507,0.010314,0.009385,0.002528,0.005260,0.005246,0.005193,0.005195,0.004651,0.005184,0.003173,0.002535,0.002533,0.002481,0.002517,0.002520,0.002516,0.002514,0.002506,0.002506,0.002464,0.002505,0.002496	1.000000,1.000000,1.000000,1.000000,1.000000,1.000000,1.000000,1.000000,1.000000,1.000000,1.000000,1.000000,1.000000,1.000000,1.000000,1.000000,1.000000,1.000000,1.000000,1.000000,1.000000,1.000000,1.000000,1.000000,1.000000	18	69665953	69666801	848	69666173	30	24.2964	9.72573	19.6621	2594_S1_2599_S6_2604_S11_vs_2598_S5_2603_S10_2608_S15_peak_3409
Tcf4	Tcf4-201	+	6.96124e+199	6.96832e+199	320232	0.011999,0.009319,0.009507,0.010314,0.009385,0.002528,0.005260,0.005246,0.005193,0.005195,0.004651,0.005184,0.003173,0.002535,0.002533,0.002481,0.002517,0.002520,0.002516,0.002514,0.002506,0.002506,0.002464,0.002505,0.002496	1.000000,1.000000,1.000000,1.000000,1.000000,1.000000,1.000000,1.000000,1.000000,1.000000,1.000000,1.000000,1.000000,1.000000,1.000000,1.000000,1.000000,1.000000,1.000000,1.000000,1.000000,1.000000,1.000000,1.000000,1.000000	18	69665953	69666801	848	69666173	30	24.2964	9.72573	19.6621	2594_S1_2599_S6_2604_S11_vs_2598_S5_2603_S10_2608_S15_peak_3409
Tcf4	Tcf4-017	+	6.96124e+199	6.96832e+199	320102	0.011999,0.009319,0.009507,0.010314,0.009385,0.002528,0.005260,0.005246,0.005193,0.005195,0.004651,0.005184,0.003173,0.002535,0.002533,0.002481,0.002517,0.002520,0.002516,0.002514,0.002506,0.002506,0.002464,0.002505,0.002496	1.000000,1.000000,1.000000,1.000000,1.000000,1.000000,1.000000,1.000000,1.000000,1.000000,1.000000,1.000000,1.000000,1.000000,1.000000,1.000000,1.000000,1.000000,1.000000,1.000000,1.000000,1.000000,1.000000,1.000000,1.000000	18	69665953	69666801	848	69666173	30	24.2964	9.72573	19.6621	2594_S1_2599_S6_2604_S11_vs_2598_S5_2603_S10_2608_S15_peak_3409
Tcf4	Tcf4-019	+	6.96124e+199	6.96832e+199	319593	0.011999,0.009319,0.009507,0.010314,0.009385,0.002528,0.005260,0.005246,0.005193,0.005195,0.004651,0.005184,0.003173,0.002535,0.002533,0.002481,0.002517,0.002520,0.002516,0.002514,0.002506,0.002506,0.002464,0.002505,0.002496	1.000000,1.000000,1.000000,1.000000,1.000000,1.000000,1.000000,1.000000,1.000000,1.000000,1.000000,1.000000,1.000000,1.000000,1.000000,1.000000,1.000000,1.000000,1.000000,1.000000,1.000000,1.000000,1.000000,1.000000,1.000000	18	69665953	69666801	848	69666173	30	24.2964	9.72573	19.6621	2594_S1_2599_S6_2604_S11_vs_2598_S5_2603_S10_2608_S15_peak_3409
Tcf4	Tcf4-020	+	6.96124e+199	6.96832e+199	320192	0.011999,0.009319,0.009507,0.010314,0.009385,0.002528,0.005260,0.005246,0.005193,0.005195,0.004651,0.005184,0.003173,0.002535,0.002533,0.002481,0.002517,0.002520,0.002516,0.002514,0.002506,0.002506,0.002464,0.002505,0.002496	1.000000,1.000000,1.000000,1.000000,1.000000,1.000000,1.000000,1.000000,1.000000,1.000000,1.000000,1.000000,1.000000,1.000000,1.000000,1.000000,1.000000,1.000000,1.000000,1.000000,1.000000,1.000000,1.000000,1.000000,1.000000	18	69665953	69666801	848	69666173	30	24.2964	9.72573	19.6621	2594_S1_2599_S6_2604_S11_vs_2598_S5_2603_S10_2608_S15_peak_3409
Tcf4	Tcf4-004	+	6.96124e+199	6.96832e+199	320234	0.011999,0.009319,0.009507,0.010314,0.009385,0.002528,0.005260,0.005246,0.005193,0.005195,0.004651,0.005184,0.003173,0.002535,0.002533,0.002481,0.002517,0.002520,0.002516,0.002514,0.002506,0.002506,0.002464,0.002505,0.002496	1.000000,1.000000,1.000000,1.000000,1.000000,1.000000,1.000000,1.000000,1.000000,1.000000,1.000000,1.000000,1.000000,1.000000,1.000000,1.000000,1.000000,1.000000,1.000000,1.000000,1.000000,1.000000,1.000000,1.000000,1.000000	18	69665953	69666801	848	69666173	30	24.2964	9.72573	19.6621	2594_S1_2599_S6_2604_S11_vs_2598_S5_2603_S10_2608_S15_peak_3409
Tcf4	Tcf4-002	+	6.96124e+199	6.96832e+199	320232	0.011999,0.009319,0.009507,0.010314,0.009385,0.002528,0.005260,0.005246,0.005193,0.005195,0.004651,0.005184,0.003173,0.002535,0.002533,0.002481,0.002517,0.002520,0.002516,0.002514,0.002506,0.002506,0.002464,0.002505,0.002496	1.000000,1.000000,1.000000,1.000000,1.000000,1.000000,1.000000,1.000000,1.000000,1.000000,1.000000,1.000000,1.000000,1.000000,1.000000,1.000000,1.000000,1.000000,1.000000,1.000000,1.000000,1.000000,1.000000,1.000000,1.000000	18	69665953	69666801	848	69666173	30	24.2964	9.72573	19.6621	2594_S1_2599_S6_2604_S11_vs_2598_S5_2603_S10_2608_S15_peak_3409
Tcf4	Tcf4-016	+	6.96124e+199	6.96832e+199	321424	0.011999,0.009319,0.009507,0.010314,0.009385,0.002528,0.005260,0.005246,0.005193,0.005195,0.004651,0.005184,0.003173,0.002535,0.002533,0.002481,0.002517,0.002520,0.002516,0.002514,0.002506,0.002506,0.002464,0.002505,0.002496	1.000000,1.000000,1.000000,1.000000,1.000000,1.000000,1.000000,1.000000,1.000000,1.000000,1.000000,1.000000,1.000000,1.000000,1.000000,1.000000,1.000000,1.000000,1.000000,1.000000,1.000000,1.000000,1.000000,1.000000,1.000000	18	69665953	69666801	848	69666173	30	24.2964	9.72573	19.6621	2594_S1_2599_S6_2604_S11_vs_2598_S5_2603_S10_2608_S15_peak_3409
Tcf4	Tcf4-001	+	6.96124e+199	6.96832e+199	321464	0.011999,0.009319,0.009507,0.010314,0.009385,0.002528,0.005260,0.005246,0.005193,0.005195,0.004651,0.005184,0.003173,0.002535,0.002533,0.002481,0.002517,0.002520,0.002516,0.002514,0.002506,0.002506,0.002464,0.002505,0.002496	1.000000,1.000000,1.000000,1.000000,1.000000,1.000000,1.000000,1.000000,1.000000,1.000000,1.000000,1.000000,1.000000,1.000000,1.000000,1.000000,1.000000,1.000000,1.000000,1.000000,1.000000,1.000000,1.000000,1.000000,1.000000	18	69665953	69666801	848	69666173	30	24.2964	9.72573	19.6621	2594_S1_2599_S6_2604_S11_vs_2598_S5_2603_S10_2608_S15_peak_3409
Tcf4	Tcf4-015	+	6.96124e+199	6.96832e+199	321461	0.011999,0.009319,0.009507,0.010314,0.009385,0.002528,0.005260,0.005246,0.005193,0.005195,0.004651,0.005184,0.003173,0.002535,0.002533,0.002481,0.002517,0.002520,0.002516,0.002514,0.002506,0.002506,0.002464,0.002505,0.002496	1.000000,1.000000,1.000000,1.000000,1.000000,1.000000,1.000000,1.000000,1.000000,1.000000,1.000000,1.000000,1.000000,1.000000,1.000000,1.000000,1.000000,1.000000,1.000000,1.000000,1.000000,1.000000,1.000000,1.000000,1.000000	18	69665953	69666801	848	69666173	30	24.2964	9.72573	19.6621	2594_S1_2599_S6_2604_S11_vs_2598_S5_2603_S10_2608_S15_peak_3409
Tcf4	Tcf4-003	+	6.96124e+199	6.96832e+199	321807	0.011999,0.009319,0.009507,0.010314,0.009385,0.002528,0.005260,0.005246,0.005193,0.005195,0.004651,0.005184,0.003173,0.002535,0.002533,0.002481,0.002517,0.002520,0.002516,0.002514,0.002506,0.002506,0.002464,0.002505,0.002496	1.000000,1.000000,1.000000,1.000000,1.000000,1.000000,1.000000,1.000000,1.000000,1.000000,1.000000,1.000000,1.000000,1.000000,1.000000,1.000000,1.000000,1.000000,1.000000,1.000000,1.000000,1.000000,1.000000,1.000000,1.000000	18	69665953	69666801	848	69666173	30	24.2964	9.72573	19.6621	2594_S1_2599_S6_2604_S11_vs_2598_S5_2603_S10_2608_S15_peak_3409
Frmd4a	Frmd4a-007	+	41528724017744	46139434614042	131971	0.001785,0.001380	1.000000,1.000000	2	4284843	4285665	822	4285104	30	24.2964	9.72573	19.6621	2594_S1_2599_S6_2604_S11_vs_2598_S5_2603_S10_2608_S15_peak_3719
Frmd4a	Frmd4a-013	+	41528724017744	46139434614042	267099	0.001785,0.001380	1.000000,1.000000	2	4284843	4285665	822	4285104	30	24.2964	9.72573	19.6621	2594_S1_2599_S6_2604_S11_vs_2598_S5_2603_S10_2608_S15_peak_3719
Cytip	Cytip-005	-	5.81477e+71	5.81955e+71	34177	0.016842,0.022639,0.000000,0.178457,0.000000,0.000000,0.000000,0.013069,0.013053	1.000000,1.000000,0.000000,0.137888,0.000000,0.000000,0.000000,1.000000,1.000000	2	58160548	58161352	804	58161075	30	24.2964	9.72573	19.6621	2594_S1_2599_S6_2604_S11_vs_2598_S5_2603_S10_2608_S15_peak_3984
Cytip	Cytip-003	-	5.81477e+71	5.81955e+71	34181	0.016842,0.022639,0.000000,0.178457,0.000000,0.000000,0.000000,0.013069,0.013053	1.000000,1.000000,0.000000,0.137888,0.000000,0.000000,0.000000,1.000000,1.000000	2	58160548	58161352	804	58161075	30	24.2964	9.72573	19.6621	2594_S1_2599_S6_2604_S11_vs_2598_S5_2603_S10_2608_S15_peak_3984
Gm13546	Gm13546-001	+	5.81477e+71	5.81955e+71	-2649	0.016842,0.022639,0.000000,0.178457,0.000000,0.000000,0.000000,0.013069,0.013053	1.000000,1.000000,0.000000,0.137888,0.000000,0.000000,0.000000,1.000000,1.000000	2	58160548	58161352	804	58161075	30	24.2964	9.72573	19.6621	2594_S1_2599_S6_2604_S11_vs_2598_S5_2603_S10_2608_S15_peak_3984
Cytip	Cytip-004	-	5.81477e+71	5.81955e+71	0	0.016842,0.022639,0.000000,0.178457,0.000000,0.000000,0.000000,0.013069,0.013053	1.000000,1.000000,0.000000,0.137888,0.000000,0.000000,0.000000,1.000000,1.000000	2	58160548	58161352	804	58161075	30	24.2964	9.72573	19.6621	2594_S1_2599_S6_2604_S11_vs_2598_S5_2603_S10_2608_S15_peak_3984
Cytip	Cytip-001	-	5.81477e+71	5.81955e+71	-52	0.016842,0.022639,0.000000,0.178457,0.000000,0.000000,0.000000,0.013069,0.013053	1.000000,1.000000,0.000000,0.137888,0.000000,0.000000,0.000000,1.000000,1.000000	2	58160548	58161352	804	58161075	30	24.2964	9.72573	19.6621	2594_S1_2599_S6_2604_S11_vs_2598_S5_2603_S10_2608_S15_peak_3984
Cytip	Cytip-008	-	5.81477e+71	5.81955e+71	-3750	0.016842,0.022639,0.000000,0.178457,0.000000,0.000000,0.000000,0.013069,0.013053	1.000000,1.000000,0.000000,0.137888,0.000000,0.000000,0.000000,1.000000,1.000000	2	58160548	58161352	804	58161075	30	24.2964	9.72573	19.6621	2594_S1_2599_S6_2604_S11_vs_2598_S5_2603_S10_2608_S15_peak_3984
Cytip	Cytip-007	-	5.81477e+71	5.81955e+71	-428	0.016842,0.022639,0.000000,0.178457,0.000000,0.000000,0.000000,0.013069,0.013053	1.000000,1.000000,0.000000,0.137888,0.000000,0.000000,0.000000,1.000000,1.000000	2	58160548	58161352	804	58161075	30	24.2964	9.72573	19.6621	2594_S1_2599_S6_2604_S11_vs_2598_S5_2603_S10_2608_S15_peak_3984
Cytip	Cytip-002	-	5.81477e+71	5.81955e+71	34176	0.016842,0.022639,0.000000,0.178457,0.000000,0.000000,0.000000,0.013069,0.013053	1.000000,1.000000,0.000000,0.137888,0.000000,0.000000,0.000000,1.000000,1.000000	2	58160548	58161352	804	58161075	30	24.2964	9.72573	19.6621	2594_S1_2599_S6_2604_S11_vs_2598_S5_2603_S10_2608_S15_peak_3984
Cytip	Cytip-006	-	5.81477e+71	5.81955e+71	34166	0.016842,0.022639,0.000000,0.178457,0.000000,0.000000,0.000000,0.013069,0.013053	1.000000,1.000000,0.000000,0.137888,0.000000,0.000000,0.000000,1.000000,1.000000	2	58160548	58161352	804	58161075	30	24.2964	9.72573	19.6621	2594_S1_2599_S6_2604_S11_vs_2598_S5_2603_S10_2608_S15_peak_3984
Mtfr1	Mtfr1-002	+	1.91873e+55	1.92197e+55	0	0.018369,0.000000,0.000000,0.000000,0.000000,0.018017,0.021044	0.840395,0.000000,0.000000,0.000000,0.000000,0.814972,0.843220	3	19187216	19187923	707	19187541	30	24.2964	9.72573	19.6621	2594_S1_2599_S6_2604_S11_vs_2598_S5_2603_S10_2608_S15_peak_4739
Mtfr1	Mtfr1-007	+	1.91873e+55	1.92197e+55	-351	0.018369,0.000000,0.000000,0.000000,0.000000,0.018017,0.021044	0.840395,0.000000,0.000000,0.000000,0.000000,0.814972,0.843220	3	19187216	19187923	707	19187541	30	24.2964	9.72573	19.6621	2594_S1_2599_S6_2604_S11_vs_2598_S5_2603_S10_2608_S15_peak_4739
Mtfr1	Mtfr1-008	+	1.91873e+55	1.92197e+55	-391	0.018369,0.000000,0.000000,0.000000,0.000000,0.018017,0.021044	0.840395,0.000000,0.000000,0.000000,0.000000,0.814972,0.843220	3	19187216	19187923	707	19187541	30	24.2964	9.72573	19.6621	2594_S1_2599_S6_2604_S11_vs_2598_S5_2603_S10_2608_S15_peak_4739
Mtfr1	Mtfr1-001	+	1.91873e+55	1.92197e+55	-187	0.018369,0.000000,0.000000,0.000000,0.000000,0.018017,0.021044	0.840395,0.000000,0.000000,0.000000,0.000000,0.814972,0.843220	3	19187216	19187923	707	19187541	30	24.2964	9.72573	19.6621	2594_S1_2599_S6_2604_S11_vs_2598_S5_2603_S10_2608_S15_peak_4739
Mtfr1	Mtfr1-004	+	1.91873e+55	1.92197e+55	-342	0.018369,0.000000,0.000000,0.000000,0.000000,0.018017,0.021044	0.840395,0.000000,0.000000,0.000000,0.000000,0.814972,0.843220	3	19187216	19187923	707	19187541	30	24.2964	9.72573	19.6621	2594_S1_2599_S6_2604_S11_vs_2598_S5_2603_S10_2608_S15_peak_4739
Mtfr1	Mtfr1-003	+	1.91873e+55	1.92197e+55	0	0.018369,0.000000,0.000000,0.000000,0.000000,0.018017,0.021044	0.840395,0.000000,0.000000,0.000000,0.000000,0.814972,0.843220	3	19187216	19187923	707	19187541	30	24.2964	9.72573	19.6621	2594_S1_2599_S6_2604_S11_vs_2598_S5_2603_S10_2608_S15_peak_4739
Mtfr1	Mtfr1-006	+	1.91873e+55	1.92197e+55	0	0.018369,0.000000,0.000000,0.000000,0.000000,0.018017,0.021044	0.840395,0.000000,0.000000,0.000000,0.000000,0.814972,0.843220	3	19187216	19187923	707	19187541	30	24.2964	9.72573	19.6621	2594_S1_2599_S6_2604_S11_vs_2598_S5_2603_S10_2608_S15_peak_4739
Gm22197	Gm22197-201	+	1.25064e+80	1.25064e+80	3586	0.000000,0.002160,0.002160,0.002160,0.012151,0.002160,0.002160,0.002153,0.002153	0.000000,1.000000,1.000000,1.000000,1.000000,1.000000,1.000000,1.000000,1.000000	8	125067601	125068047	446	125067824	30	24.2964	9.72573	19.6621	2594_S1_2599_S6_2604_S11_vs_2598_S5_2603_S10_2608_S15_peak_7151
Disc1	Disc1-201	+	1.25064e+80	1.25064e+80	13406	0.000000,0.002160,0.002160,0.002160,0.012151,0.002160,0.002160,0.002153,0.002153	0.000000,1.000000,1.000000,1.000000,1.000000,1.000000,1.000000,1.000000,1.000000	8	125067601	125068047	446	125067824	30	24.2964	9.72573	19.6621	2594_S1_2599_S6_2604_S11_vs_2598_S5_2603_S10_2608_S15_peak_7151
Disc1	Disc1-204	+	1.25064e+80	1.25064e+80	13406	0.000000,0.002160,0.002160,0.002160,0.012151,0.002160,0.002160,0.002153,0.002153	0.000000,1.000000,1.000000,1.000000,1.000000,1.000000,1.000000,1.000000,1.000000	8	125067601	125068047	446	125067824	30	24.2964	9.72573	19.6621	2594_S1_2599_S6_2604_S11_vs_2598_S5_2603_S10_2608_S15_peak_7151
Disc1	Disc1-003	+	1.25064e+80	1.25064e+80	13371	0.000000,0.002160,0.002160,0.002160,0.012151,0.002160,0.002160,0.002153,0.002153	0.000000,1.000000,1.000000,1.000000,1.000000,1.000000,1.000000,1.000000,1.000000	8	125067601	125068047	446	125067824	30	24.2964	9.72573	19.6621	2594_S1_2599_S6_2604_S11_vs_2598_S5_2603_S10_2608_S15_peak_7151
Disc1	Disc1-004	+	1.25064e+80	1.25064e+80	13392	0.000000,0.002160,0.002160,0.002160,0.012151,0.002160,0.002160,0.002153,0.002153	0.000000,1.000000,1.000000,1.000000,1.000000,1.000000,1.000000,1.000000,1.000000	8	125067601	125068047	446	125067824	30	24.2964	9.72573	19.6621	2594_S1_2599_S6_2604_S11_vs_2598_S5_2603_S10_2608_S15_peak_7151
Disc1	Disc1-203	+	1.25064e+80	1.25064e+80	13406	0.000000,0.002160,0.002160,0.002160,0.012151,0.002160,0.002160,0.002153,0.002153	0.000000,1.000000,1.000000,1.000000,1.000000,1.000000,1.000000,1.000000,1.000000	8	125067601	125068047	446	125067824	30	24.2964	9.72573	19.6621	2594_S1_2599_S6_2604_S11_vs_2598_S5_2603_S10_2608_S15_peak_7151
Disc1	Disc1-202	+	1.25064e+80	1.25064e+80	13406	0.000000,0.002160,0.002160,0.002160,0.012151,0.002160,0.002160,0.002153,0.002153	0.000000,1.000000,1.000000,1.000000,1.000000,1.000000,1.000000,1.000000,1.000000	8	125067601	125068047	446	125067824	30	24.2964	9.72573	19.6621	2594_S1_2599_S6_2604_S11_vs_2598_S5_2603_S10_2608_S15_peak_7151
Disc1	Disc1-002	+	1.25064e+80	1.25064e+80	13406	0.000000,0.002160,0.002160,0.002160,0.012151,0.002160,0.002160,0.002153,0.002153	0.000000,1.000000,1.000000,1.000000,1.000000,1.000000,1.000000,1.000000,1.000000	8	125067601	125068047	446	125067824	30	24.2964	9.72573	19.6621	2594_S1_2599_S6_2604_S11_vs_2598_S5_2603_S10_2608_S15_peak_7151
Disc1	Disc1-001	+	1.25064e+80	1.25064e+80	13406	0.000000,0.002160,0.002160,0.002160,0.012151,0.002160,0.002160,0.002153,0.002153	0.000000,1.000000,1.000000,1.000000,1.000000,1.000000,1.000000,1.000000,1.000000	8	125067601	125068047	446	125067824	30	24.2964	9.72573	19.6621	2594_S1_2599_S6_2604_S11_vs_2598_S5_2603_S10_2608_S15_peak_7151
P2rx5	P2rx5-003	+	7.31606e+23	7.31705e+23	6565	0.044075,0.035627,0.044075	1.000000,1.000000,1.000000	11	73167150	73167586	436	73167335	42	31.2089	9.70259	26.3828	2594_S1_2599_S6_2604_S11_vs_2598_S5_2603_S10_2608_S15_peak_606
P2rx5	P2rx5-001	+	7.31606e+23	7.31705e+23	6729	0.044075,0.035627,0.044075	1.000000,1.000000,1.000000	11	73167150	73167586	436	73167335	42	31.2089	9.70259	26.3828	2594_S1_2599_S6_2604_S11_vs_2598_S5_2603_S10_2608_S15_peak_606
P2rx5	P2rx5-002	+	7.31606e+23	7.31705e+23	6565	0.044075,0.035627,0.044075	1.000000,1.000000,1.000000	11	73167150	73167586	436	73167335	42	31.2089	9.70259	26.3828	2594_S1_2599_S6_2604_S11_vs_2598_S5_2603_S10_2608_S15_peak_606
Itga8	Itga8-007	-	1.21075e+47	1.23019e+47	0	0.004748,0.042322,0.054464,0.091445,0.018168,0.004849	0.974657,0.653643,0.632524,1.000000,1.000000,1.000000	2	12300971	12301917	946	12301568	42	31.2089	9.70259	26.3828	2594_S1_2599_S6_2604_S11_vs_2598_S5_2603_S10_2608_S15_peak_3757
Itga8	Itga8-003	-	1.21075e+47	1.23019e+47	0	0.004748,0.042322,0.054464,0.091445,0.018168,0.004849	0.974657,0.653643,0.632524,1.000000,1.000000,1.000000	2	12300971	12301917	946	12301568	42	31.2089	9.70259	26.3828	2594_S1_2599_S6_2604_S11_vs_2598_S5_2603_S10_2608_S15_peak_3757
E030013I19Rik	E030013I19Rik-001	+	1.21075e+47	1.23019e+47	0	0.004748,0.042322,0.054464,0.091445,0.018168,0.004849	0.974657,0.653643,0.632524,1.000000,1.000000,1.000000	2	12300971	12301917	946	12301568	42	31.2089	9.70259	26.3828	2594_S1_2599_S6_2604_S11_vs_2598_S5_2603_S10_2608_S15_peak_3757
E030013I19Rik	E030013I19Rik-002	+	1.21075e+47	1.23019e+47	25	0.004748,0.042322,0.054464,0.091445,0.018168,0.004849	0.974657,0.653643,0.632524,1.000000,1.000000,1.000000	2	12300971	12301917	946	12301568	42	31.2089	9.70259	26.3828	2594_S1_2599_S6_2604_S11_vs_2598_S5_2603_S10_2608_S15_peak_3757
Itga8	Itga8-002	-	1.21075e+47	1.23019e+47	6	0.004748,0.042322,0.054464,0.091445,0.018168,0.004849	0.974657,0.653643,0.632524,1.000000,1.000000,1.000000	2	12300971	12301917	946	12301568	42	31.2089	9.70259	26.3828	2594_S1_2599_S6_2604_S11_vs_2598_S5_2603_S10_2608_S15_peak_3757
Itga8	Itga8-001	-	1.21075e+47	1.23019e+47	6	0.004748,0.042322,0.054464,0.091445,0.018168,0.004849	0.974657,0.653643,0.632524,1.000000,1.000000,1.000000	2	12300971	12301917	946	12301568	42	31.2089	9.70259	26.3828	2594_S1_2599_S6_2604_S11_vs_2598_S5_2603_S10_2608_S15_peak_3757
Pou2f3	Pou2f3-002	-	4312393943123930	4320575643210370	-4400	0.000000,0.002488	0.000000,0.551282	9	43210156	43210545	389	43210376	31	24.6579	9.61636	20.0091	2594_S1_2599_S6_2604_S11_vs_2598_S5_2603_S10_2608_S15_peak_7244
Pou2f3	Pou2f3-001	-	4312393943123930	4320575643210370	0	0.000000,0.002488	0.000000,0.551282	9	43210156	43210545	389	43210376	31	24.6579	9.61636	20.0091	2594_S1_2599_S6_2604_S11_vs_2598_S5_2603_S10_2608_S15_peak_7244
Gna11	Gna11-001	-	81528724	81545191	3047	0.026293	1	10	81541712	81542144	432	81541948	44	32.0326	9.55492	27.1899	2594_S1_2599_S6_2604_S11_vs_2598_S5_2603_S10_2608_S15_peak_328
.	.	.	.	.	.	.	.	11	98035796	98036538	742	98036107	44	32.0326	9.55492	27.1899	2594_S1_2599_S6_2604_S11_vs_2598_S5_2603_S10_2608_S15_peak_750
.	.	.	.	.	.	.	.	15	50972341	50973063	722	50972802	44	32.0326	9.55492	27.1899	2594_S1_2599_S6_2604_S11_vs_2598_S5_2603_S10_2608_S15_peak_2046
.	.	.	.	.	.	.	.	4	87401515	87402087	572	87401796	44	32.0326	9.55492	27.1899	2594_S1_2599_S6_2604_S11_vs_2598_S5_2603_S10_2608_S15_peak_5350
Gm26714	Gm26714-001	+	24422404	24440009	-690	0	0	8	24420920	24421714	794	24421224	40	29.6758	9.54057	24.8797	2594_S1_2599_S6_2604_S11_vs_2598_S5_2603_S10_2608_S15_peak_6869
.	.	.	.	.	.	.	.	2	170219292	170220118	826	170219642	31	24.412	9.48872	19.7734	2594_S1_2599_S6_2604_S11_vs_2598_S5_2603_S10_2608_S15_peak_4663
Gm28721	Gm28721-001	-	90255276	90260121	1639	0.086876	1	1	90258062	90258482	420	90258283	29	23.144	9.412	18.5578	2594_S1_2599_S6_2604_S11_vs_2598_S5_2603_S10_2608_S15_peak_71
Upb1	Upb1-005	+	7540111575351110	7542456575517270	-3544	0.000000,0.002570	0.000000,1.000000	10	75397145	75397571	426	75397301	29	23.144	9.412	18.5578	2594_S1_2599_S6_2604_S11_vs_2598_S5_2603_S10_2608_S15_peak_296
Gucd1	Gucd1-002	-	7540111575351110	7542456575517270	119703	0.000000,0.002570	0.000000,1.000000	10	75397145	75397571	426	75397301	29	23.144	9.412	18.5578	2594_S1_2599_S6_2604_S11_vs_2598_S5_2603_S10_2608_S15_peak_296
.	.	.	.	.	.	.	.	10	96751306	96752079	773	96751776	29	23.144	9.412	18.5578	2594_S1_2599_S6_2604_S11_vs_2598_S5_2603_S10_2608_S15_peak_357
2009-09-01	Sept9-005	+	1.17332e+71	1.17362e+71	-440	0.000000,0.000000,0.000000,0.009396,0.013825,0.004309,0.002545,0.003184	0.000000,0.000000,0.000000,1.000000,1.000000,1.000000,1.000000,1.000000	11	117330867	117331280	413	117331075	29	23.144	9.412	18.5578	2594_S1_2599_S6_2604_S11_vs_2598_S5_2603_S10_2608_S15_peak_930
2009-09-01	Sept9-010	+	1.17332e+71	1.17362e+71	-1148	0.000000,0.000000,0.000000,0.009396,0.013825,0.004309,0.002545,0.003184	0.000000,0.000000,0.000000,1.000000,1.000000,1.000000,1.000000,1.000000	11	117330867	117331280	413	117331075	29	23.144	9.412	18.5578	2594_S1_2599_S6_2604_S11_vs_2598_S5_2603_S10_2608_S15_peak_930
2009-09-01	Sept9-004	+	1.17332e+71	1.17362e+71	-1065	0.000000,0.000000,0.000000,0.009396,0.013825,0.004309,0.002545,0.003184	0.000000,0.000000,0.000000,1.000000,1.000000,1.000000,1.000000,1.000000	11	117330867	117331280	413	117331075	29	23.144	9.412	18.5578	2594_S1_2599_S6_2604_S11_vs_2598_S5_2603_S10_2608_S15_peak_930
2009-09-01	Sept9-003	+	1.17332e+71	1.17362e+71	22713	0.000000,0.000000,0.000000,0.009396,0.013825,0.004309,0.002545,0.003184	0.000000,0.000000,0.000000,1.000000,1.000000,1.000000,1.000000,1.000000	11	117330867	117331280	413	117331075	29	23.144	9.412	18.5578	2594_S1_2599_S6_2604_S11_vs_2598_S5_2603_S10_2608_S15_peak_930
2009-09-01	Sept9-007	+	1.17332e+71	1.17362e+71	4434	0.000000,0.000000,0.000000,0.009396,0.013825,0.004309,0.002545,0.003184	0.000000,0.000000,0.000000,1.000000,1.000000,1.000000,1.000000,1.000000	11	117330867	117331280	413	117331075	29	23.144	9.412	18.5578	2594_S1_2599_S6_2604_S11_vs_2598_S5_2603_S10_2608_S15_peak_930
2009-09-01	Sept9-002	+	1.17332e+71	1.17362e+71	64621	0.000000,0.000000,0.000000,0.009396,0.013825,0.004309,0.002545,0.003184	0.000000,0.000000,0.000000,1.000000,1.000000,1.000000,1.000000,1.000000	11	117330867	117331280	413	117331075	29	23.144	9.412	18.5578	2594_S1_2599_S6_2604_S11_vs_2598_S5_2603_S10_2608_S15_peak_930
2009-09-01	Sept9-001	+	1.17332e+71	1.17362e+71	131206	0.000000,0.000000,0.000000,0.009396,0.013825,0.004309,0.002545,0.003184	0.000000,0.000000,0.000000,1.000000,1.000000,1.000000,1.000000,1.000000	11	117330867	117331280	413	117331075	29	23.144	9.412	18.5578	2594_S1_2599_S6_2604_S11_vs_2598_S5_2603_S10_2608_S15_peak_930
2009-09-01	Sept9-006	+	1.17332e+71	1.17362e+71	98582	0.000000,0.000000,0.000000,0.009396,0.013825,0.004309,0.002545,0.003184	0.000000,0.000000,0.000000,1.000000,1.000000,1.000000,1.000000,1.000000	11	117330867	117331280	413	117331075	29	23.144	9.412	18.5578	2594_S1_2599_S6_2604_S11_vs_2598_S5_2603_S10_2608_S15_peak_930
Prkch	Prkch-002	+	7358484373584790	7376154373778180	161225	0.002054,0.001877	1.000000,1.000000	12	73746068	73746430	362	73746253	29	23.144	9.412	18.5578	2594_S1_2599_S6_2604_S11_vs_2598_S5_2603_S10_2608_S15_peak_1095
Prkch	Prkch-001	+	7358484373584790	7376154373778180	161271	0.002054,0.001877	1.000000,1.000000	12	73746068	73746430	362	73746253	29	23.144	9.412	18.5578	2594_S1_2599_S6_2604_S11_vs_2598_S5_2603_S10_2608_S15_peak_1095
.	.	.	.	.	.	.	.	13	5714211	5714722	511	5714449	29	23.144	9.412	18.5578	2594_S1_2599_S6_2604_S11_vs_2598_S5_2603_S10_2608_S15_peak_1240
.	.	.	.	.	.	.	.	15	74474839	74475338	499	74475079	29	23.144	9.412	18.5578	2594_S1_2599_S6_2604_S11_vs_2598_S5_2603_S10_2608_S15_peak_2222
.	.	.	.	.	.	.	.	16	31233423	31233882	459	31233632	29	23.144	9.412	18.5578	2594_S1_2599_S6_2604_S11_vs_2598_S5_2603_S10_2608_S15_peak_2939
.	.	.	.	.	.	.	.	18	38014583	38015258	675	38014963	29	23.144	9.412	18.5578	2594_S1_2599_S6_2604_S11_vs_2598_S5_2603_S10_2608_S15_peak_3311
.	.	.	.	.	.	.	.	2	69129006	69129438	432	69129282	29	23.144	9.412	18.5578	2594_S1_2599_S6_2604_S11_vs_2598_S5_2603_S10_2608_S15_peak_4030
Srxn1	Srxn1-001	+	1.52106e+26	1.52111e+26	-3360	0.000000,0.000000,0.000000	0.000000,0.000000,0.000000	2	152101666	152102164	498	152101862	29	23.144	9.412	18.5578	2594_S1_2599_S6_2604_S11_vs_2598_S5_2603_S10_2608_S15_peak_4444
Srxn1	Srxn1-003	+	1.52106e+26	1.52111e+26	-3352	0.000000,0.000000,0.000000	0.000000,0.000000,0.000000	2	152101666	152102164	498	152101862	29	23.144	9.412	18.5578	2594_S1_2599_S6_2604_S11_vs_2598_S5_2603_S10_2608_S15_peak_4444
Srxn1	Srxn1-002	+	1.52106e+26	1.52111e+26	-3352	0.000000,0.000000,0.000000	0.000000,0.000000,0.000000	2	152101666	152102164	498	152101862	29	23.144	9.412	18.5578	2594_S1_2599_S6_2604_S11_vs_2598_S5_2603_S10_2608_S15_peak_4444
Csgalnact1	Csgalnact1-006	-	6.85571e+55	6.87351e+55	485	0.003067,0.006113,0.001996,0.003065,0.001576,0.001448,0.001443	1.000000,1.000000,1.000000,1.000000,1.000000,1.000000,1.000000	8	68734086	68734631	545	68734342	29	23.144	9.412	18.5578	2594_S1_2599_S6_2604_S11_vs_2598_S5_2603_S10_2608_S15_peak_6947
Csgalnact1	Csgalnact1-004	-	6.85571e+55	6.87351e+55	485	0.003067,0.006113,0.001996,0.003065,0.001576,0.001448,0.001443	1.000000,1.000000,1.000000,1.000000,1.000000,1.000000,1.000000	8	68734086	68734631	545	68734342	29	23.144	9.412	18.5578	2594_S1_2599_S6_2604_S11_vs_2598_S5_2603_S10_2608_S15_peak_6947
Csgalnact1	Csgalnact1-005	-	6.85571e+55	6.87351e+55	485	0.003067,0.006113,0.001996,0.003065,0.001576,0.001448,0.001443	1.000000,1.000000,1.000000,1.000000,1.000000,1.000000,1.000000	8	68734086	68734631	545	68734342	29	23.144	9.412	18.5578	2594_S1_2599_S6_2604_S11_vs_2598_S5_2603_S10_2608_S15_peak_6947
Csgalnact1	Csgalnact1-007	-	6.85571e+55	6.87351e+55	484	0.003067,0.006113,0.001996,0.003065,0.001576,0.001448,0.001443	1.000000,1.000000,1.000000,1.000000,1.000000,1.000000,1.000000	8	68734086	68734631	545	68734342	29	23.144	9.412	18.5578	2594_S1_2599_S6_2604_S11_vs_2598_S5_2603_S10_2608_S15_peak_6947
Csgalnact1	Csgalnact1-003	-	6.85571e+55	6.87351e+55	472	0.003067,0.006113,0.001996,0.003065,0.001576,0.001448,0.001443	1.000000,1.000000,1.000000,1.000000,1.000000,1.000000,1.000000	8	68734086	68734631	545	68734342	29	23.144	9.412	18.5578	2594_S1_2599_S6_2604_S11_vs_2598_S5_2603_S10_2608_S15_peak_6947
Csgalnact1	Csgalnact1-002	-	6.85571e+55	6.87351e+55	484	0.003067,0.006113,0.001996,0.003065,0.001576,0.001448,0.001443	1.000000,1.000000,1.000000,1.000000,1.000000,1.000000,1.000000	8	68734086	68734631	545	68734342	29	23.144	9.412	18.5578	2594_S1_2599_S6_2604_S11_vs_2598_S5_2603_S10_2608_S15_peak_6947
Csgalnact1	Csgalnact1-001	-	6.85571e+55	6.87351e+55	516	0.003067,0.006113,0.001996,0.003065,0.001576,0.001448,0.001443	1.000000,1.000000,1.000000,1.000000,1.000000,1.000000,1.000000	8	68734086	68734631	545	68734342	29	23.144	9.412	18.5578	2594_S1_2599_S6_2604_S11_vs_2598_S5_2603_S10_2608_S15_peak_6947
Sema7a	Sema7a-001	+	5794011357940110	5796286657954880	0	0.075591,0.116457	0.791532,0.791993	9	57939660	57941832	2172	57940839	29	23.144	9.412	18.5578	2594_S1_2599_S6_2604_S11_vs_2598_S5_2603_S10_2608_S15_peak_7309
Sema7a	Sema7a-002	+	5794011357940110	5796286657954880	0	0.075591,0.116457	0.791532,0.791993	9	57939660	57941832	2172	57940839	29	23.144	9.412	18.5578	2594_S1_2599_S6_2604_S11_vs_2598_S5_2603_S10_2608_S15_peak_7309
.	.	.	.	.	.	.	.	8	94800810	94801226	416	94801006	36	27.0547	9.39225	22.327	2594_S1_2599_S6_2604_S11_vs_2598_S5_2603_S10_2608_S15_peak_7014
Prkca	Prkca-001	-	107933387	108343929	241435	0.001352	1	11	108101940	108102494	554	108102177	47	33.3217	9.37171	28.4586	2594_S1_2599_S6_2604_S11_vs_2598_S5_2603_S10_2608_S15_peak_840
Slit3	Slit3-001	+	3512122435544680	3570850835612630	448653	0.000921,0.007961	1.000000,1.000000	11	35569877	35570417	540	35570138	39	28.5803	9.30787	23.8113	2594_S1_2599_S6_2604_S11_vs_2598_S5_2603_S10_2608_S15_peak_502
Slit3	Slit3-004	+	3512122435544680	3570850835612630	25192	0.000921,0.007961	1.000000,1.000000	11	35569877	35570417	540	35570138	39	28.5803	9.30787	23.8113	2594_S1_2599_S6_2604_S11_vs_2598_S5_2603_S10_2608_S15_peak_502
Ssbp3	Ssbp3-001	+	1.06911e+107	1.0705e+107	85165	0.003227,0.004174,0.006899,0.004804,0.004520,0.004136,0.003877,0.003274,0.003255,0.003259,0.003505,0.003705	1.000000,1.000000,1.000000,1.000000,1.000000,1.000000,1.000000,1.000000,1.000000,1.000000,1.000000,1.000000	4	106996635	106997080	445	106996887	39	28.5803	9.30787	23.8113	2594_S1_2599_S6_2604_S11_vs_2598_S5_2603_S10_2608_S15_peak_5435
Ssbp3	Ssbp3-004	+	1.06911e+107	1.0705e+107	54937	0.003227,0.004174,0.006899,0.004804,0.004520,0.004136,0.003877,0.003274,0.003255,0.003259,0.003505,0.003705	1.000000,1.000000,1.000000,1.000000,1.000000,1.000000,1.000000,1.000000,1.000000,1.000000,1.000000,1.000000	4	106996635	106997080	445	106996887	39	28.5803	9.30787	23.8113	2594_S1_2599_S6_2604_S11_vs_2598_S5_2603_S10_2608_S15_peak_5435
Ssbp3	Ssbp3-010	+	1.06911e+107	1.0705e+107	30209	0.003227,0.004174,0.006899,0.004804,0.004520,0.004136,0.003877,0.003274,0.003255,0.003259,0.003505,0.003705	1.000000,1.000000,1.000000,1.000000,1.000000,1.000000,1.000000,1.000000,1.000000,1.000000,1.000000,1.000000	4	106996635	106997080	445	106996887	39	28.5803	9.30787	23.8113	2594_S1_2599_S6_2604_S11_vs_2598_S5_2603_S10_2608_S15_peak_5435
Ssbp3	Ssbp3-007	+	1.06911e+107	1.0705e+107	40776	0.003227,0.004174,0.006899,0.004804,0.004520,0.004136,0.003877,0.003274,0.003255,0.003259,0.003505,0.003705	1.000000,1.000000,1.000000,1.000000,1.000000,1.000000,1.000000,1.000000,1.000000,1.000000,1.000000,1.000000	4	106996635	106997080	445	106996887	39	28.5803	9.30787	23.8113	2594_S1_2599_S6_2604_S11_vs_2598_S5_2603_S10_2608_S15_peak_5435
Ssbp3	Ssbp3-011	+	1.06911e+107	1.0705e+107	84774	0.003227,0.004174,0.006899,0.004804,0.004520,0.004136,0.003877,0.003274,0.003255,0.003259,0.003505,0.003705	1.000000,1.000000,1.000000,1.000000,1.000000,1.000000,1.000000,1.000000,1.000000,1.000000,1.000000,1.000000	4	106996635	106997080	445	106996887	39	28.5803	9.30787	23.8113	2594_S1_2599_S6_2604_S11_vs_2598_S5_2603_S10_2608_S15_peak_5435
Ssbp3	Ssbp3-009	+	1.06911e+107	1.0705e+107	73450	0.003227,0.004174,0.006899,0.004804,0.004520,0.004136,0.003877,0.003274,0.003255,0.003259,0.003505,0.003705	1.000000,1.000000,1.000000,1.000000,1.000000,1.000000,1.000000,1.000000,1.000000,1.000000,1.000000,1.000000	4	106996635	106997080	445	106996887	39	28.5803	9.30787	23.8113	2594_S1_2599_S6_2604_S11_vs_2598_S5_2603_S10_2608_S15_peak_5435
Ssbp3	Ssbp3-008	+	1.06911e+107	1.0705e+107	73410	0.003227,0.004174,0.006899,0.004804,0.004520,0.004136,0.003877,0.003274,0.003255,0.003259,0.003505,0.003705	1.000000,1.000000,1.000000,1.000000,1.000000,1.000000,1.000000,1.000000,1.000000,1.000000,1.000000,1.000000	4	106996635	106997080	445	106996887	39	28.5803	9.30787	23.8113	2594_S1_2599_S6_2604_S11_vs_2598_S5_2603_S10_2608_S15_peak_5435
Ssbp3	Ssbp3-003	+	1.06911e+107	1.0705e+107	84337	0.003227,0.004174,0.006899,0.004804,0.004520,0.004136,0.003877,0.003274,0.003255,0.003259,0.003505,0.003705	1.000000,1.000000,1.000000,1.000000,1.000000,1.000000,1.000000,1.000000,1.000000,1.000000,1.000000,1.000000	4	106996635	106997080	445	106996887	39	28.5803	9.30787	23.8113	2594_S1_2599_S6_2604_S11_vs_2598_S5_2603_S10_2608_S15_peak_5435
Ssbp3	Ssbp3-002	+	1.06911e+107	1.0705e+107	85102	0.003227,0.004174,0.006899,0.004804,0.004520,0.004136,0.003877,0.003274,0.003255,0.003259,0.003505,0.003705	1.000000,1.000000,1.000000,1.000000,1.000000,1.000000,1.000000,1.000000,1.000000,1.000000,1.000000,1.000000	4	106996635	106997080	445	106996887	39	28.5803	9.30787	23.8113	2594_S1_2599_S6_2604_S11_vs_2598_S5_2603_S10_2608_S15_peak_5435
Ssbp3	Ssbp3-006	+	1.06911e+107	1.0705e+107	84968	0.003227,0.004174,0.006899,0.004804,0.004520,0.004136,0.003877,0.003274,0.003255,0.003259,0.003505,0.003705	1.000000,1.000000,1.000000,1.000000,1.000000,1.000000,1.000000,1.000000,1.000000,1.000000,1.000000,1.000000	4	106996635	106997080	445	106996887	39	28.5803	9.30787	23.8113	2594_S1_2599_S6_2604_S11_vs_2598_S5_2603_S10_2608_S15_peak_5435
Ssbp3	Ssbp3-017	+	1.06911e+107	1.0705e+107	85124	0.003227,0.004174,0.006899,0.004804,0.004520,0.004136,0.003877,0.003274,0.003255,0.003259,0.003505,0.003705	1.000000,1.000000,1.000000,1.000000,1.000000,1.000000,1.000000,1.000000,1.000000,1.000000,1.000000,1.000000	4	106996635	106997080	445	106996887	39	28.5803	9.30787	23.8113	2594_S1_2599_S6_2604_S11_vs_2598_S5_2603_S10_2608_S15_peak_5435
Ssbp3	Ssbp3-005	+	1.06911e+107	1.0705e+107	85934	0.003227,0.004174,0.006899,0.004804,0.004520,0.004136,0.003877,0.003274,0.003255,0.003259,0.003505,0.003705	1.000000,1.000000,1.000000,1.000000,1.000000,1.000000,1.000000,1.000000,1.000000,1.000000,1.000000,1.000000	4	106996635	106997080	445	106996887	39	28.5803	9.30787	23.8113	2594_S1_2599_S6_2604_S11_vs_2598_S5_2603_S10_2608_S15_peak_5435
Gm19721	Gm19721-001	-	1.07631e+53	1.07633e+53	2197	0.000000,0.000000,0.029596,0.028561,0.021237,0.021182	0.000000,0.000000,1.000000,1.000000,1.000000,1.000000	9	107629894	107630343	449	107630102	29	22.9475	9.30748	18.3798	2594_S1_2599_S6_2604_S11_vs_2598_S5_2603_S10_2608_S15_peak_7461
Gnai2	Gnai2-008	-	1.07631e+53	1.07633e+53	-3287	0.000000,0.000000,0.029596,0.028561,0.021237,0.021182	0.000000,0.000000,1.000000,1.000000,1.000000,1.000000	9	107629894	107630343	449	107630102	29	22.9475	9.30748	18.3798	2594_S1_2599_S6_2604_S11_vs_2598_S5_2603_S10_2608_S15_peak_7461
Gnai2	Gnai2-010	-	1.07631e+53	1.07633e+53	4995	0.000000,0.000000,0.029596,0.028561,0.021237,0.021182	0.000000,0.000000,1.000000,1.000000,1.000000,1.000000	9	107629894	107630343	449	107630102	29	22.9475	9.30748	18.3798	2594_S1_2599_S6_2604_S11_vs_2598_S5_2603_S10_2608_S15_peak_7461
Gnai2	Gnai2-007	-	1.07631e+53	1.07633e+53	4992	0.000000,0.000000,0.029596,0.028561,0.021237,0.021182	0.000000,0.000000,1.000000,1.000000,1.000000,1.000000	9	107629894	107630343	449	107630102	29	22.9475	9.30748	18.3798	2594_S1_2599_S6_2604_S11_vs_2598_S5_2603_S10_2608_S15_peak_7461
Gnai2	Gnai2-003	-	1.07631e+53	1.07633e+53	4970	0.000000,0.000000,0.029596,0.028561,0.021237,0.021182	0.000000,0.000000,1.000000,1.000000,1.000000,1.000000	9	107629894	107630343	449	107630102	29	22.9475	9.30748	18.3798	2594_S1_2599_S6_2604_S11_vs_2598_S5_2603_S10_2608_S15_peak_7461
Gnai2	Gnai2-001	-	1.07631e+53	1.07633e+53	5025	0.000000,0.000000,0.029596,0.028561,0.021237,0.021182	0.000000,0.000000,1.000000,1.000000,1.000000,1.000000	9	107629894	107630343	449	107630102	29	22.9475	9.30748	18.3798	2594_S1_2599_S6_2604_S11_vs_2598_S5_2603_S10_2608_S15_peak_7461
Ppm1l	Ppm1l-001	+	6931686169320040	6956080369320580	511	0.005046,0.000000	1.000000,0.000000	3	69317372	69318602	1230	69317905	43	30.8508	9.30188	26.0293	2594_S1_2599_S6_2604_S11_vs_2598_S5_2603_S10_2608_S15_peak_4836
Gm17214	Gm17214-001	-	6931686169320040	6956080369320580	1984	0.005046,0.000000	1.000000,0.000000	3	69317372	69318602	1230	69317905	43	30.8508	9.30188	26.0293	2594_S1_2599_S6_2604_S11_vs_2598_S5_2603_S10_2608_S15_peak_4836
Gm26340	Gm26340-201	+	1.34449e+152	1.34449e+152	-2138	0.000000,0.012501,0.010813,0.010432,0.006943,0.005721,0.005728,0.005724,0.005723,0.005690,0.005672,0.005672,0.005673,0.005672,0.005664,0.005665,0.005663	0.000000,1.000000,1.000000,1.000000,1.000000,1.000000,1.000000,1.000000,1.000000,1.000000,1.000000,1.000000,1.000000,1.000000,1.000000,1.000000,1.000000	5	134445876	134446436	560	134446163	30	23.4389	9.27427	18.8423	2594_S1_2599_S6_2604_S11_vs_2598_S5_2603_S10_2608_S15_peak_6199
Gtf2ird1	Gtf2ird1-016	-	1.34449e+152	1.34449e+152	9516	0.000000,0.012501,0.010813,0.010432,0.006943,0.005721,0.005728,0.005724,0.005723,0.005690,0.005672,0.005672,0.005673,0.005672,0.005664,0.005665,0.005663	0.000000,1.000000,1.000000,1.000000,1.000000,1.000000,1.000000,1.000000,1.000000,1.000000,1.000000,1.000000,1.000000,1.000000,1.000000,1.000000,1.000000	5	134445876	134446436	560	134446163	30	23.4389	9.27427	18.8423	2594_S1_2599_S6_2604_S11_vs_2598_S5_2603_S10_2608_S15_peak_6199
Gtf2ird1	Gtf2ird1-015	-	1.34449e+152	1.34449e+152	10239	0.000000,0.012501,0.010813,0.010432,0.006943,0.005721,0.005728,0.005724,0.005723,0.005690,0.005672,0.005672,0.005673,0.005672,0.005664,0.005665,0.005663	0.000000,1.000000,1.000000,1.000000,1.000000,1.000000,1.000000,1.000000,1.000000,1.000000,1.000000,1.000000,1.000000,1.000000,1.000000,1.000000,1.000000	5	134445876	134446436	560	134446163	30	23.4389	9.27427	18.8423	2594_S1_2599_S6_2604_S11_vs_2598_S5_2603_S10_2608_S15_peak_6199
Gtf2ird1	Gtf2ird1-003	-	1.34449e+152	1.34449e+152	10244	0.000000,0.012501,0.010813,0.010432,0.006943,0.005721,0.005728,0.005724,0.005723,0.005690,0.005672,0.005672,0.005673,0.005672,0.005664,0.005665,0.005663	0.000000,1.000000,1.000000,1.000000,1.000000,1.000000,1.000000,1.000000,1.000000,1.000000,1.000000,1.000000,1.000000,1.000000,1.000000,1.000000,1.000000	5	134445876	134446436	560	134446163	30	23.4389	9.27427	18.8423	2594_S1_2599_S6_2604_S11_vs_2598_S5_2603_S10_2608_S15_peak_6199
Gtf2ird1	Gtf2ird1-008	-	1.34449e+152	1.34449e+152	9842	0.000000,0.012501,0.010813,0.010432,0.006943,0.005721,0.005728,0.005724,0.005723,0.005690,0.005672,0.005672,0.005673,0.005672,0.005664,0.005665,0.005663	0.000000,1.000000,1.000000,1.000000,1.000000,1.000000,1.000000,1.000000,1.000000,1.000000,1.000000,1.000000,1.000000,1.000000,1.000000,1.000000,1.000000	5	134445876	134446436	560	134446163	30	23.4389	9.27427	18.8423	2594_S1_2599_S6_2604_S11_vs_2598_S5_2603_S10_2608_S15_peak_6199
Gtf2ird1	Gtf2ird1-002	-	1.34449e+152	1.34449e+152	10257	0.000000,0.012501,0.010813,0.010432,0.006943,0.005721,0.005728,0.005724,0.005723,0.005690,0.005672,0.005672,0.005673,0.005672,0.005664,0.005665,0.005663	0.000000,1.000000,1.000000,1.000000,1.000000,1.000000,1.000000,1.000000,1.000000,1.000000,1.000000,1.000000,1.000000,1.000000,1.000000,1.000000,1.000000	5	134445876	134446436	560	134446163	30	23.4389	9.27427	18.8423	2594_S1_2599_S6_2604_S11_vs_2598_S5_2603_S10_2608_S15_peak_6199
Gtf2ird1	Gtf2ird1-006	-	1.34449e+152	1.34449e+152	10151	0.000000,0.012501,0.010813,0.010432,0.006943,0.005721,0.005728,0.005724,0.005723,0.005690,0.005672,0.005672,0.005673,0.005672,0.005664,0.005665,0.005663	0.000000,1.000000,1.000000,1.000000,1.000000,1.000000,1.000000,1.000000,1.000000,1.000000,1.000000,1.000000,1.000000,1.000000,1.000000,1.000000,1.000000	5	134445876	134446436	560	134446163	30	23.4389	9.27427	18.8423	2594_S1_2599_S6_2604_S11_vs_2598_S5_2603_S10_2608_S15_peak_6199
Gtf2ird1	Gtf2ird1-012	-	1.34449e+152	1.34449e+152	10141	0.000000,0.012501,0.010813,0.010432,0.006943,0.005721,0.005728,0.005724,0.005723,0.005690,0.005672,0.005672,0.005673,0.005672,0.005664,0.005665,0.005663	0.000000,1.000000,1.000000,1.000000,1.000000,1.000000,1.000000,1.000000,1.000000,1.000000,1.000000,1.000000,1.000000,1.000000,1.000000,1.000000,1.000000	5	134445876	134446436	560	134446163	30	23.4389	9.27427	18.8423	2594_S1_2599_S6_2604_S11_vs_2598_S5_2603_S10_2608_S15_peak_6199
Gtf2ird1	Gtf2ird1-005	-	1.34449e+152	1.34449e+152	10154	0.000000,0.012501,0.010813,0.010432,0.006943,0.005721,0.005728,0.005724,0.005723,0.005690,0.005672,0.005672,0.005673,0.005672,0.005664,0.005665,0.005663	0.000000,1.000000,1.000000,1.000000,1.000000,1.000000,1.000000,1.000000,1.000000,1.000000,1.000000,1.000000,1.000000,1.000000,1.000000,1.000000,1.000000	5	134445876	134446436	560	134446163	30	23.4389	9.27427	18.8423	2594_S1_2599_S6_2604_S11_vs_2598_S5_2603_S10_2608_S15_peak_6199
Gtf2ird1	Gtf2ird1-009	-	1.34449e+152	1.34449e+152	9821	0.000000,0.012501,0.010813,0.010432,0.006943,0.005721,0.005728,0.005724,0.005723,0.005690,0.005672,0.005672,0.005673,0.005672,0.005664,0.005665,0.005663	0.000000,1.000000,1.000000,1.000000,1.000000,1.000000,1.000000,1.000000,1.000000,1.000000,1.000000,1.000000,1.000000,1.000000,1.000000,1.000000,1.000000	5	134445876	134446436	560	134446163	30	23.4389	9.27427	18.8423	2594_S1_2599_S6_2604_S11_vs_2598_S5_2603_S10_2608_S15_peak_6199
Gtf2ird1	Gtf2ird1-007	-	1.34449e+152	1.34449e+152	10149	0.000000,0.012501,0.010813,0.010432,0.006943,0.005721,0.005728,0.005724,0.005723,0.005690,0.005672,0.005672,0.005673,0.005672,0.005664,0.005665,0.005663	0.000000,1.000000,1.000000,1.000000,1.000000,1.000000,1.000000,1.000000,1.000000,1.000000,1.000000,1.000000,1.000000,1.000000,1.000000,1.000000,1.000000	5	134445876	134446436	560	134446163	30	23.4389	9.27427	18.8423	2594_S1_2599_S6_2604_S11_vs_2598_S5_2603_S10_2608_S15_peak_6199
Gtf2ird1	Gtf2ird1-011	-	1.34449e+152	1.34449e+152	10141	0.000000,0.012501,0.010813,0.010432,0.006943,0.005721,0.005728,0.005724,0.005723,0.005690,0.005672,0.005672,0.005673,0.005672,0.005664,0.005665,0.005663	0.000000,1.000000,1.000000,1.000000,1.000000,1.000000,1.000000,1.000000,1.000000,1.000000,1.000000,1.000000,1.000000,1.000000,1.000000,1.000000,1.000000	5	134445876	134446436	560	134446163	30	23.4389	9.27427	18.8423	2594_S1_2599_S6_2604_S11_vs_2598_S5_2603_S10_2608_S15_peak_6199
Gtf2ird1	Gtf2ird1-004	-	1.34449e+152	1.34449e+152	10154	0.000000,0.012501,0.010813,0.010432,0.006943,0.005721,0.005728,0.005724,0.005723,0.005690,0.005672,0.005672,0.005673,0.005672,0.005664,0.005665,0.005663	0.000000,1.000000,1.000000,1.000000,1.000000,1.000000,1.000000,1.000000,1.000000,1.000000,1.000000,1.000000,1.000000,1.000000,1.000000,1.000000,1.000000	5	134445876	134446436	560	134446163	30	23.4389	9.27427	18.8423	2594_S1_2599_S6_2604_S11_vs_2598_S5_2603_S10_2608_S15_peak_6199
Gtf2ird1	Gtf2ird1-010	-	1.34449e+152	1.34449e+152	10141	0.000000,0.012501,0.010813,0.010432,0.006943,0.005721,0.005728,0.005724,0.005723,0.005690,0.005672,0.005672,0.005673,0.005672,0.005664,0.005665,0.005663	0.000000,1.000000,1.000000,1.000000,1.000000,1.000000,1.000000,1.000000,1.000000,1.000000,1.000000,1.000000,1.000000,1.000000,1.000000,1.000000,1.000000	5	134445876	134446436	560	134446163	30	23.4389	9.27427	18.8423	2594_S1_2599_S6_2604_S11_vs_2598_S5_2603_S10_2608_S15_peak_6199
Gtf2ird1	Gtf2ird1-201	-	1.34449e+152	1.34449e+152	10281	0.000000,0.012501,0.010813,0.010432,0.006943,0.005721,0.005728,0.005724,0.005723,0.005690,0.005672,0.005672,0.005673,0.005672,0.005664,0.005665,0.005663	0.000000,1.000000,1.000000,1.000000,1.000000,1.000000,1.000000,1.000000,1.000000,1.000000,1.000000,1.000000,1.000000,1.000000,1.000000,1.000000,1.000000	5	134445876	134446436	560	134446163	30	23.4389	9.27427	18.8423	2594_S1_2599_S6_2604_S11_vs_2598_S5_2603_S10_2608_S15_peak_6199
Gtf2ird1	Gtf2ird1-013	-	1.34449e+152	1.34449e+152	10253	0.000000,0.012501,0.010813,0.010432,0.006943,0.005721,0.005728,0.005724,0.005723,0.005690,0.005672,0.005672,0.005673,0.005672,0.005664,0.005665,0.005663	0.000000,1.000000,1.000000,1.000000,1.000000,1.000000,1.000000,1.000000,1.000000,1.000000,1.000000,1.000000,1.000000,1.000000,1.000000,1.000000,1.000000	5	134445876	134446436	560	134446163	30	23.4389	9.27427	18.8423	2594_S1_2599_S6_2604_S11_vs_2598_S5_2603_S10_2608_S15_peak_6199
Gtf2ird1	Gtf2ird1-001	-	1.34449e+152	1.34449e+152	10281	0.000000,0.012501,0.010813,0.010432,0.006943,0.005721,0.005728,0.005724,0.005723,0.005690,0.005672,0.005672,0.005673,0.005672,0.005664,0.005665,0.005663	0.000000,1.000000,1.000000,1.000000,1.000000,1.000000,1.000000,1.000000,1.000000,1.000000,1.000000,1.000000,1.000000,1.000000,1.000000,1.000000,1.000000	5	134445876	134446436	560	134446163	30	23.4389	9.27427	18.8423	2594_S1_2599_S6_2604_S11_vs_2598_S5_2603_S10_2608_S15_peak_6199
Arid5b	Arid5b-003	-	6.81838e+23	6.82787e+23	-4058	0.000000,0.000000,0.000000	0.000000,0.000000,0.000000	10	68282780	68283634	854	68283213	35	26.2218	9.26579	21.5183	2594_S1_2599_S6_2604_S11_vs_2598_S5_2603_S10_2608_S15_peak_274
Arid5b	Arid5b-001	-	6.81838e+23	6.82787e+23	-4039	0.000000,0.000000,0.000000	0.000000,0.000000,0.000000	10	68282780	68283634	854	68283213	35	26.2218	9.26579	21.5183	2594_S1_2599_S6_2604_S11_vs_2598_S5_2603_S10_2608_S15_peak_274
Arid5b	Arid5b-002	-	6.81838e+23	6.82787e+23	-4058	0.000000,0.000000,0.000000	0.000000,0.000000,0.000000	10	68282780	68283634	854	68283213	35	26.2218	9.26579	21.5183	2594_S1_2599_S6_2604_S11_vs_2598_S5_2603_S10_2608_S15_peak_274
Camta1	Camta1-005	-	1.5147e+35	1.51862e+35	256727	0.001308,0.000638,0.000638,0.000542	1.000000,1.000000,1.000000,1.000000	4	151604413	151604924	511	151604643	35	26.2218	9.26579	21.5183	2594_S1_2599_S6_2604_S11_vs_2598_S5_2603_S10_2608_S15_peak_5813
Camta1	Camta1-002	-	1.5147e+35	1.51862e+35	256953	0.001308,0.000638,0.000638,0.000542	1.000000,1.000000,1.000000,1.000000	4	151604413	151604924	511	151604643	35	26.2218	9.26579	21.5183	2594_S1_2599_S6_2604_S11_vs_2598_S5_2603_S10_2608_S15_peak_5813
Camta1	Camta1-001	-	1.5147e+35	1.51862e+35	256823	0.001308,0.000638,0.000638,0.000542	1.000000,1.000000,1.000000,1.000000	4	151604413	151604924	511	151604643	35	26.2218	9.26579	21.5183	2594_S1_2599_S6_2604_S11_vs_2598_S5_2603_S10_2608_S15_peak_5813
Camta1	Camta1-201	-	1.5147e+35	1.51862e+35	256746	0.001308,0.000638,0.000638,0.000542	1.000000,1.000000,1.000000,1.000000	4	151604413	151604924	511	151604643	35	26.2218	9.26579	21.5183	2594_S1_2599_S6_2604_S11_vs_2598_S5_2603_S10_2608_S15_peak_5813
Fbxl13	Fbxl13-002	-	2149020021483840	2164558821645600	145058	0.002928,0.002813	1.000000,1.000000	5	21500076	21500530	454	21500351	31	23.8769	9.21373	19.2648	2594_S1_2599_S6_2604_S11_vs_2598_S5_2603_S10_2608_S15_peak_5871
Fbxl13	Fbxl13-001	-	2149020021483840	2164558821645600	145076	0.002928,0.002813	1.000000,1.000000	5	21500076	21500530	454	21500351	31	23.8769	9.21373	19.2648	2594_S1_2599_S6_2604_S11_vs_2598_S5_2603_S10_2608_S15_peak_5871
D030068K23Rik	D030068K23Rik-003	+	1.09075e+26	1.09231e+26	32597	0.003100,0.003161,0.002707	1.000000,1.000000,1.000000	8	109107820	109108302	482	109108039	39	28.3646	9.21175	23.6021	2594_S1_2599_S6_2604_S11_vs_2598_S5_2603_S10_2608_S15_peak_7048
D030068K23Rik	D030068K23Rik-004	+	1.09075e+26	1.09231e+26	32575	0.003100,0.003161,0.002707	1.000000,1.000000,1.000000	8	109107820	109108302	482	109108039	39	28.3646	9.21175	23.6021	2594_S1_2599_S6_2604_S11_vs_2598_S5_2603_S10_2608_S15_peak_7048
D030068K23Rik	D030068K23Rik-001	+	1.09075e+26	1.09231e+26	32598	0.003100,0.003161,0.002707	1.000000,1.000000,1.000000	8	109107820	109108302	482	109108039	39	28.3646	9.21175	23.6021	2594_S1_2599_S6_2604_S11_vs_2598_S5_2603_S10_2608_S15_peak_7048
Lrrc8c	Lrrc8c-002	+	1.05519e+26	1.0558e+26	5519	0.011786,0.028170,0.007572	1.000000,1.000000,1.000000	5	105524935	105525643	708	105525265	34	25.519	9.19811	20.8362	2594_S1_2599_S6_2604_S11_vs_2598_S5_2603_S10_2608_S15_peak_6053
Lrrc8c	Lrrc8c-003	+	1.05519e+26	1.0558e+26	5462	0.011786,0.028170,0.007572	1.000000,1.000000,1.000000	5	105524935	105525643	708	105525265	34	25.519	9.19811	20.8362	2594_S1_2599_S6_2604_S11_vs_2598_S5_2603_S10_2608_S15_peak_6053
Lrrc8c	Lrrc8c-001	+	1.05519e+26	1.0558e+26	5547	0.011786,0.028170,0.007572	1.000000,1.000000,1.000000	5	105524935	105525643	708	105525265	34	25.519	9.19811	20.8362	2594_S1_2599_S6_2604_S11_vs_2598_S5_2603_S10_2608_S15_peak_6053
.	.	.	.	.	.	.	.	15	51591362	51591962	600	51591655	65	43.1613	9.18875	38.2112	2594_S1_2599_S6_2604_S11_vs_2598_S5_2603_S10_2608_S15_peak_2048
.	.	.	.	.	.	.	.	6	85386591	85387193	602	85386924	42	29.8729	9.13025	25.0728	2594_S1_2599_S6_2604_S11_vs_2598_S5_2603_S10_2608_S15_peak_6405
Akap2	Akap2-007	+	5.77822e+47	5.78552e+47	-572	0.000000,0.003298,0.006095,0.006778,0.003675,0.002871	0.000000,1.000000,1.000000,1.000000,1.000000,1.000000	4	57780665	57781608	943	57781176	34	25.3707	9.12653	20.6994	2594_S1_2599_S6_2604_S11_vs_2598_S5_2603_S10_2608_S15_peak_5253
Pakap	Pakap-003	+	5.77822e+47	5.78552e+47	212335	0.000000,0.003298,0.006095,0.006778,0.003675,0.002871	0.000000,1.000000,1.000000,1.000000,1.000000,1.000000	4	57780665	57781608	943	57781176	34	25.3707	9.12653	20.6994	2594_S1_2599_S6_2604_S11_vs_2598_S5_2603_S10_2608_S15_peak_5253
Akap2	Akap2-005	+	5.77822e+47	5.78552e+47	38570	0.000000,0.003298,0.006095,0.006778,0.003675,0.002871	0.000000,1.000000,1.000000,1.000000,1.000000,1.000000	4	57780665	57781608	943	57781176	34	25.3707	9.12653	20.6994	2594_S1_2599_S6_2604_S11_vs_2598_S5_2603_S10_2608_S15_peak_5253
Akap2	Akap2-008	+	5.77822e+47	5.78552e+47	63008	0.000000,0.003298,0.006095,0.006778,0.003675,0.002871	0.000000,1.000000,1.000000,1.000000,1.000000,1.000000	4	57780665	57781608	943	57781176	34	25.3707	9.12653	20.6994	2594_S1_2599_S6_2604_S11_vs_2598_S5_2603_S10_2608_S15_peak_5253
Pakap	Pakap-001	+	5.77822e+47	5.78552e+47	142842	0.000000,0.003298,0.006095,0.006778,0.003675,0.002871	0.000000,1.000000,1.000000,1.000000,1.000000,1.000000	4	57780665	57781608	943	57781176	34	25.3707	9.12653	20.6994	2594_S1_2599_S6_2604_S11_vs_2598_S5_2603_S10_2608_S15_peak_5253
Pakap	Pakap-002	+	5.77822e+47	5.78552e+47	212486	0.000000,0.003298,0.006095,0.006778,0.003675,0.002871	0.000000,1.000000,1.000000,1.000000,1.000000,1.000000	4	57780665	57781608	943	57781176	34	25.3707	9.12653	20.6994	2594_S1_2599_S6_2604_S11_vs_2598_S5_2603_S10_2608_S15_peak_5253
.	.	.	.	.	.	.	.	1	86435122	86435519	397	86435322	28	22.0057	9.09826	17.4728	2594_S1_2599_S6_2604_S11_vs_2598_S5_2603_S10_2608_S15_peak_62
.	.	.	.	.	.	.	.	1	87175897	87176342	445	87176142	28	22.0057	9.09826	17.4728	2594_S1_2599_S6_2604_S11_vs_2598_S5_2603_S10_2608_S15_peak_65
Ccdc162	Ccdc162-201	-	4.15506e+47	4.17093e+47	121581	0.002590,0.054582,0.005671,0.006107,0.002411,0.002312	1.000000,1.000000,1.000000,1.000000,1.000000,1.000000	10	41587307	41587717	410	41587454	28	22.0057	9.09826	17.4728	2594_S1_2599_S6_2604_S11_vs_2598_S5_2603_S10_2608_S15_peak_219
Ccdc162	Ccdc162-006	-	4.15506e+47	4.17093e+47	37	0.002590,0.054582,0.005671,0.006107,0.002411,0.002312	1.000000,1.000000,1.000000,1.000000,1.000000,1.000000	10	41587307	41587717	410	41587454	28	22.0057	9.09826	17.4728	2594_S1_2599_S6_2604_S11_vs_2598_S5_2603_S10_2608_S15_peak_219
Ccdc162	Ccdc162-204	-	4.15506e+47	4.17093e+47	23603	0.002590,0.054582,0.005671,0.006107,0.002411,0.002312	1.000000,1.000000,1.000000,1.000000,1.000000,1.000000	10	41587307	41587717	410	41587454	28	22.0057	9.09826	17.4728	2594_S1_2599_S6_2604_S11_vs_2598_S5_2603_S10_2608_S15_peak_219
Ccdc162	Ccdc162-203	-	4.15506e+47	4.17093e+47	18879	0.002590,0.054582,0.005671,0.006107,0.002411,0.002312	1.000000,1.000000,1.000000,1.000000,1.000000,1.000000	10	41587307	41587717	410	41587454	28	22.0057	9.09826	17.4728	2594_S1_2599_S6_2604_S11_vs_2598_S5_2603_S10_2608_S15_peak_219
Ccdc162	Ccdc162-202	-	4.15506e+47	4.17093e+47	121584	0.002590,0.054582,0.005671,0.006107,0.002411,0.002312	1.000000,1.000000,1.000000,1.000000,1.000000,1.000000	10	41587307	41587717	410	41587454	28	22.0057	9.09826	17.4728	2594_S1_2599_S6_2604_S11_vs_2598_S5_2603_S10_2608_S15_peak_219
Ccdc162	Ccdc162-001	-	4.15506e+47	4.17093e+47	128918	0.002590,0.054582,0.005671,0.006107,0.002411,0.002312	1.000000,1.000000,1.000000,1.000000,1.000000,1.000000	10	41587307	41587717	410	41587454	28	22.0057	9.09826	17.4728	2594_S1_2599_S6_2604_S11_vs_2598_S5_2603_S10_2608_S15_peak_219
Trib2	Trib2-001	-	1579172715800990	1581678615801100	15240	0.016361,0.000000	1.000000,0.000000	12	15801137	15801546	409	15801311	28	22.0057	9.09826	17.4728	2594_S1_2599_S6_2604_S11_vs_2598_S5_2603_S10_2608_S15_peak_1015
Mir6387	Mir6387-201	-	1579172715800990	1581678615801100	-35	0.016361,0.000000	1.000000,0.000000	12	15801137	15801546	409	15801311	28	22.0057	9.09826	17.4728	2594_S1_2599_S6_2604_S11_vs_2598_S5_2603_S10_2608_S15_peak_1015
.	.	.	.	.	.	.	.	13	24786000	24786419	419	24786206	28	22.0057	9.09826	17.4728	2594_S1_2599_S6_2604_S11_vs_2598_S5_2603_S10_2608_S15_peak_1267
.	.	.	.	.	.	.	.	15	77866547	77867010	463	77866795	28	22.0057	9.09826	17.4728	2594_S1_2599_S6_2604_S11_vs_2598_S5_2603_S10_2608_S15_peak_2309
.	.	.	.	.	.	.	.	15	86050988	86051397	409	86051165	28	22.0057	9.09826	17.4728	2594_S1_2599_S6_2604_S11_vs_2598_S5_2603_S10_2608_S15_peak_2496
Tiam2	Tiam2-202	+	33265733397207	35193983519398	70333	0.002562,0.001579	1.000000,0.390688	17	3396906	3397399	493	3397148	28	22.0057	9.09826	17.4728	2594_S1_2599_S6_2604_S11_vs_2598_S5_2603_S10_2608_S15_peak_3068
Tiam2	Tiam2-201	+	33265733397207	35193983519398	0	0.002562,0.001579	1.000000,0.390688	17	3396906	3397399	493	3397148	28	22.0057	9.09826	17.4728	2594_S1_2599_S6_2604_S11_vs_2598_S5_2603_S10_2608_S15_peak_3068
Cers6	Cers6-005	+	6.88615e+31	6.90715e+31	12383	0.002732,0.002323,0.007822,0.002270	1.000000,1.000000,1.000000,1.000000	2	68873833	68874406	573	68874113	28	22.0057	9.09826	17.4728	2594_S1_2599_S6_2604_S11_vs_2598_S5_2603_S10_2608_S15_peak_4027
Cers6	Cers6-006	+	6.88615e+31	6.90715e+31	12247	0.002732,0.002323,0.007822,0.002270	1.000000,1.000000,1.000000,1.000000	2	68873833	68874406	573	68874113	28	22.0057	9.09826	17.4728	2594_S1_2599_S6_2604_S11_vs_2598_S5_2603_S10_2608_S15_peak_4027
Cers6	Cers6-002	+	6.88615e+31	6.90715e+31	12363	0.002732,0.002323,0.007822,0.002270	1.000000,1.000000,1.000000,1.000000	2	68873833	68874406	573	68874113	28	22.0057	9.09826	17.4728	2594_S1_2599_S6_2604_S11_vs_2598_S5_2603_S10_2608_S15_peak_4027
Cers6	Cers6-001	+	6.88615e+31	6.90715e+31	12392	0.002732,0.002323,0.007822,0.002270	1.000000,1.000000,1.000000,1.000000	2	68873833	68874406	573	68874113	28	22.0057	9.09826	17.4728	2594_S1_2599_S6_2604_S11_vs_2598_S5_2603_S10_2608_S15_peak_4027
Fnbp1l	Fnbp1l-002	-	1.22542e+17	1.2262e+17	-517	0.000000,0.000000	0.000000,0.000000	3	122620071	122621015	944	122620336	28	22.0057	9.09826	17.4728	2594_S1_2599_S6_2604_S11_vs_2598_S5_2603_S10_2608_S15_peak_5053
Fnbp1l	Fnbp1l-001	-	1.22542e+17	1.2262e+17	-355	0.000000,0.000000	0.000000,0.000000	3	122620071	122621015	944	122620336	28	22.0057	9.09826	17.4728	2594_S1_2599_S6_2604_S11_vs_2598_S5_2603_S10_2608_S15_peak_5053
Camk2d	Camk2d-024	+	1.26597e+170	1.26844e+170	61404	0.002916,0.316282,0.000000,0.002904,0.002917,0.002928,0.002923,0.008177,0.002891,0.002920,0.002957,0.002930,0.003351,0.002888,0.004183,0.003246,0.008146,0.002904,0.002904	1.000000,0.704167,0.000000,1.000000,1.000000,1.000000,1.000000,1.000000,1.000000,1.000000,1.000000,1.000000,1.000000,1.000000,1.000000,1.000000,1.000000,1.000000,1.000000	3	126658818	126659537	719	126659040	28	22.0057	9.09826	17.4728	2594_S1_2599_S6_2604_S11_vs_2598_S5_2603_S10_2608_S15_peak_5062
Gm43006	Gm43006-001	+	1.26597e+170	1.26844e+170	1096	0.002916,0.316282,0.000000,0.002904,0.002917,0.002928,0.002923,0.008177,0.002891,0.002920,0.002957,0.002930,0.003351,0.002888,0.004183,0.003246,0.008146,0.002904,0.002904	1.000000,0.704167,0.000000,1.000000,1.000000,1.000000,1.000000,1.000000,1.000000,1.000000,1.000000,1.000000,1.000000,1.000000,1.000000,1.000000,1.000000,1.000000,1.000000	3	126658818	126659537	719	126659040	28	22.0057	9.09826	17.4728	2594_S1_2599_S6_2604_S11_vs_2598_S5_2603_S10_2608_S15_peak_5062
Gm43005	Gm43005-001	+	1.26597e+170	1.26844e+170	-2842	0.002916,0.316282,0.000000,0.002904,0.002917,0.002928,0.002923,0.008177,0.002891,0.002920,0.002957,0.002930,0.003351,0.002888,0.004183,0.003246,0.008146,0.002904,0.002904	1.000000,0.704167,0.000000,1.000000,1.000000,1.000000,1.000000,1.000000,1.000000,1.000000,1.000000,1.000000,1.000000,1.000000,1.000000,1.000000,1.000000,1.000000,1.000000	3	126658818	126659537	719	126659040	28	22.0057	9.09826	17.4728	2594_S1_2599_S6_2604_S11_vs_2598_S5_2603_S10_2608_S15_peak_5062
Camk2d	Camk2d-020	+	1.26597e+170	1.26844e+170	61820	0.002916,0.316282,0.000000,0.002904,0.002917,0.002928,0.002923,0.008177,0.002891,0.002920,0.002957,0.002930,0.003351,0.002888,0.004183,0.003246,0.008146,0.002904,0.002904	1.000000,0.704167,0.000000,1.000000,1.000000,1.000000,1.000000,1.000000,1.000000,1.000000,1.000000,1.000000,1.000000,1.000000,1.000000,1.000000,1.000000,1.000000,1.000000	3	126658818	126659537	719	126659040	28	22.0057	9.09826	17.4728	2594_S1_2599_S6_2604_S11_vs_2598_S5_2603_S10_2608_S15_peak_5062
Camk2d	Camk2d-003	+	1.26597e+170	1.26844e+170	61783	0.002916,0.316282,0.000000,0.002904,0.002917,0.002928,0.002923,0.008177,0.002891,0.002920,0.002957,0.002930,0.003351,0.002888,0.004183,0.003246,0.008146,0.002904,0.002904	1.000000,0.704167,0.000000,1.000000,1.000000,1.000000,1.000000,1.000000,1.000000,1.000000,1.000000,1.000000,1.000000,1.000000,1.000000,1.000000,1.000000,1.000000,1.000000	3	126658818	126659537	719	126659040	28	22.0057	9.09826	17.4728	2594_S1_2599_S6_2604_S11_vs_2598_S5_2603_S10_2608_S15_peak_5062
Camk2d	Camk2d-016	+	1.26597e+170	1.26844e+170	61510	0.002916,0.316282,0.000000,0.002904,0.002917,0.002928,0.002923,0.008177,0.002891,0.002920,0.002957,0.002930,0.003351,0.002888,0.004183,0.003246,0.008146,0.002904,0.002904	1.000000,0.704167,0.000000,1.000000,1.000000,1.000000,1.000000,1.000000,1.000000,1.000000,1.000000,1.000000,1.000000,1.000000,1.000000,1.000000,1.000000,1.000000,1.000000	3	126658818	126659537	719	126659040	28	22.0057	9.09826	17.4728	2594_S1_2599_S6_2604_S11_vs_2598_S5_2603_S10_2608_S15_peak_5062
Camk2d	Camk2d-006	+	1.26597e+170	1.26844e+170	61419	0.002916,0.316282,0.000000,0.002904,0.002917,0.002928,0.002923,0.008177,0.002891,0.002920,0.002957,0.002930,0.003351,0.002888,0.004183,0.003246,0.008146,0.002904,0.002904	1.000000,0.704167,0.000000,1.000000,1.000000,1.000000,1.000000,1.000000,1.000000,1.000000,1.000000,1.000000,1.000000,1.000000,1.000000,1.000000,1.000000,1.000000,1.000000	3	126658818	126659537	719	126659040	28	22.0057	9.09826	17.4728	2594_S1_2599_S6_2604_S11_vs_2598_S5_2603_S10_2608_S15_peak_5062
Camk2d	Camk2d-005	+	1.26597e+170	1.26844e+170	61477	0.002916,0.316282,0.000000,0.002904,0.002917,0.002928,0.002923,0.008177,0.002891,0.002920,0.002957,0.002930,0.003351,0.002888,0.004183,0.003246,0.008146,0.002904,0.002904	1.000000,0.704167,0.000000,1.000000,1.000000,1.000000,1.000000,1.000000,1.000000,1.000000,1.000000,1.000000,1.000000,1.000000,1.000000,1.000000,1.000000,1.000000,1.000000	3	126658818	126659537	719	126659040	28	22.0057	9.09826	17.4728	2594_S1_2599_S6_2604_S11_vs_2598_S5_2603_S10_2608_S15_peak_5062
Camk2d	Camk2d-023	+	1.26597e+170	1.26844e+170	61612	0.002916,0.316282,0.000000,0.002904,0.002917,0.002928,0.002923,0.008177,0.002891,0.002920,0.002957,0.002930,0.003351,0.002888,0.004183,0.003246,0.008146,0.002904,0.002904	1.000000,0.704167,0.000000,1.000000,1.000000,1.000000,1.000000,1.000000,1.000000,1.000000,1.000000,1.000000,1.000000,1.000000,1.000000,1.000000,1.000000,1.000000,1.000000	3	126658818	126659537	719	126659040	28	22.0057	9.09826	17.4728	2594_S1_2599_S6_2604_S11_vs_2598_S5_2603_S10_2608_S15_peak_5062
Camk2d	Camk2d-018	+	1.26597e+170	1.26844e+170	61721	0.002916,0.316282,0.000000,0.002904,0.002917,0.002928,0.002923,0.008177,0.002891,0.002920,0.002957,0.002930,0.003351,0.002888,0.004183,0.003246,0.008146,0.002904,0.002904	1.000000,0.704167,0.000000,1.000000,1.000000,1.000000,1.000000,1.000000,1.000000,1.000000,1.000000,1.000000,1.000000,1.000000,1.000000,1.000000,1.000000,1.000000,1.000000	3	126658818	126659537	719	126659040	28	22.0057	9.09826	17.4728	2594_S1_2599_S6_2604_S11_vs_2598_S5_2603_S10_2608_S15_peak_5062
Camk2d	Camk2d-012	+	1.26597e+170	1.26844e+170	61808	0.002916,0.316282,0.000000,0.002904,0.002917,0.002928,0.002923,0.008177,0.002891,0.002920,0.002957,0.002930,0.003351,0.002888,0.004183,0.003246,0.008146,0.002904,0.002904	1.000000,0.704167,0.000000,1.000000,1.000000,1.000000,1.000000,1.000000,1.000000,1.000000,1.000000,1.000000,1.000000,1.000000,1.000000,1.000000,1.000000,1.000000,1.000000	3	126658818	126659537	719	126659040	28	22.0057	9.09826	17.4728	2594_S1_2599_S6_2604_S11_vs_2598_S5_2603_S10_2608_S15_peak_5062
Camk2d	Camk2d-004	+	1.26597e+170	1.26844e+170	61798	0.002916,0.316282,0.000000,0.002904,0.002917,0.002928,0.002923,0.008177,0.002891,0.002920,0.002957,0.002930,0.003351,0.002888,0.004183,0.003246,0.008146,0.002904,0.002904	1.000000,0.704167,0.000000,1.000000,1.000000,1.000000,1.000000,1.000000,1.000000,1.000000,1.000000,1.000000,1.000000,1.000000,1.000000,1.000000,1.000000,1.000000,1.000000	3	126658818	126659537	719	126659040	28	22.0057	9.09826	17.4728	2594_S1_2599_S6_2604_S11_vs_2598_S5_2603_S10_2608_S15_peak_5062
Camk2d	Camk2d-010	+	1.26597e+170	1.26844e+170	61808	0.002916,0.316282,0.000000,0.002904,0.002917,0.002928,0.002923,0.008177,0.002891,0.002920,0.002957,0.002930,0.003351,0.002888,0.004183,0.003246,0.008146,0.002904,0.002904	1.000000,0.704167,0.000000,1.000000,1.000000,1.000000,1.000000,1.000000,1.000000,1.000000,1.000000,1.000000,1.000000,1.000000,1.000000,1.000000,1.000000,1.000000,1.000000	3	126658818	126659537	719	126659040	28	22.0057	9.09826	17.4728	2594_S1_2599_S6_2604_S11_vs_2598_S5_2603_S10_2608_S15_peak_5062
Camk2d	Camk2d-001	+	1.26597e+170	1.26844e+170	61811	0.002916,0.316282,0.000000,0.002904,0.002917,0.002928,0.002923,0.008177,0.002891,0.002920,0.002957,0.002930,0.003351,0.002888,0.004183,0.003246,0.008146,0.002904,0.002904	1.000000,0.704167,0.000000,1.000000,1.000000,1.000000,1.000000,1.000000,1.000000,1.000000,1.000000,1.000000,1.000000,1.000000,1.000000,1.000000,1.000000,1.000000,1.000000	3	126658818	126659537	719	126659040	28	22.0057	9.09826	17.4728	2594_S1_2599_S6_2604_S11_vs_2598_S5_2603_S10_2608_S15_peak_5062
Camk2d	Camk2d-007	+	1.26597e+170	1.26844e+170	61809	0.002916,0.316282,0.000000,0.002904,0.002917,0.002928,0.002923,0.008177,0.002891,0.002920,0.002957,0.002930,0.003351,0.002888,0.004183,0.003246,0.008146,0.002904,0.002904	1.000000,0.704167,0.000000,1.000000,1.000000,1.000000,1.000000,1.000000,1.000000,1.000000,1.000000,1.000000,1.000000,1.000000,1.000000,1.000000,1.000000,1.000000,1.000000	3	126658818	126659537	719	126659040	28	22.0057	9.09826	17.4728	2594_S1_2599_S6_2604_S11_vs_2598_S5_2603_S10_2608_S15_peak_5062
Camk2d	Camk2d-017	+	1.26597e+170	1.26844e+170	61813	0.002916,0.316282,0.000000,0.002904,0.002917,0.002928,0.002923,0.008177,0.002891,0.002920,0.002957,0.002930,0.003351,0.002888,0.004183,0.003246,0.008146,0.002904,0.002904	1.000000,0.704167,0.000000,1.000000,1.000000,1.000000,1.000000,1.000000,1.000000,1.000000,1.000000,1.000000,1.000000,1.000000,1.000000,1.000000,1.000000,1.000000,1.000000	3	126658818	126659537	719	126659040	28	22.0057	9.09826	17.4728	2594_S1_2599_S6_2604_S11_vs_2598_S5_2603_S10_2608_S15_peak_5062
Camk2d	Camk2d-013	+	1.26597e+170	1.26844e+170	62516	0.002916,0.316282,0.000000,0.002904,0.002917,0.002928,0.002923,0.008177,0.002891,0.002920,0.002957,0.002930,0.003351,0.002888,0.004183,0.003246,0.008146,0.002904,0.002904	1.000000,0.704167,0.000000,1.000000,1.000000,1.000000,1.000000,1.000000,1.000000,1.000000,1.000000,1.000000,1.000000,1.000000,1.000000,1.000000,1.000000,1.000000,1.000000	3	126658818	126659537	719	126659040	28	22.0057	9.09826	17.4728	2594_S1_2599_S6_2604_S11_vs_2598_S5_2603_S10_2608_S15_peak_5062
Camk2d	Camk2d-008	+	1.26597e+170	1.26844e+170	61858	0.002916,0.316282,0.000000,0.002904,0.002917,0.002928,0.002923,0.008177,0.002891,0.002920,0.002957,0.002930,0.003351,0.002888,0.004183,0.003246,0.008146,0.002904,0.002904	1.000000,0.704167,0.000000,1.000000,1.000000,1.000000,1.000000,1.000000,1.000000,1.000000,1.000000,1.000000,1.000000,1.000000,1.000000,1.000000,1.000000,1.000000,1.000000	3	126658818	126659537	719	126659040	28	22.0057	9.09826	17.4728	2594_S1_2599_S6_2604_S11_vs_2598_S5_2603_S10_2608_S15_peak_5062
Camk2d	Camk2d-014	+	1.26597e+170	1.26844e+170	61867	0.002916,0.316282,0.000000,0.002904,0.002917,0.002928,0.002923,0.008177,0.002891,0.002920,0.002957,0.002930,0.003351,0.002888,0.004183,0.003246,0.008146,0.002904,0.002904	1.000000,0.704167,0.000000,1.000000,1.000000,1.000000,1.000000,1.000000,1.000000,1.000000,1.000000,1.000000,1.000000,1.000000,1.000000,1.000000,1.000000,1.000000,1.000000	3	126658818	126659537	719	126659040	28	22.0057	9.09826	17.4728	2594_S1_2599_S6_2604_S11_vs_2598_S5_2603_S10_2608_S15_peak_5062
.	.	.	.	.	.	.	.	4	62736222	62736804	582	62736507	28	22.0057	9.09826	17.4728	2594_S1_2599_S6_2604_S11_vs_2598_S5_2603_S10_2608_S15_peak_5284
Gm22184	Gm22184-201	-	8.65741e+23	8.65742e+23	2895	0.000000,0.015368,0.009597	0.000000,1.000000,1.000000	6	86570738	86571267	529	86570991	28	22.0057	9.09826	17.4728	2594_S1_2599_S6_2604_S11_vs_2598_S5_2603_S10_2608_S15_peak_6407
1600020E01Rik	1600020E01Rik-004	+	8.65741e+23	8.65742e+23	22757	0.000000,0.015368,0.009597	0.000000,1.000000,1.000000	6	86570738	86571267	529	86570991	28	22.0057	9.09826	17.4728	2594_S1_2599_S6_2604_S11_vs_2598_S5_2603_S10_2608_S15_peak_6407
1600020E01Rik	1600020E01Rik-003	+	8.65741e+23	8.65742e+23	43928	0.000000,0.015368,0.009597	0.000000,1.000000,1.000000	6	86570738	86571267	529	86570991	28	22.0057	9.09826	17.4728	2594_S1_2599_S6_2604_S11_vs_2598_S5_2603_S10_2608_S15_peak_6407
RP23-114G13.5	RP23-114G13.5-001	-	4.03416e+103	4.03421e+103	-1475	0.000000,0.000000,0.002854,0.002855,0.005031,0.005032,0.002320,0.001583,0.003624,0.003999,0.002321,0.007105,0.004532	0.000000,0.000000,1.000000,1.000000,1.000000,1.000000,1.000000,1.000000,1.000000,1.000000,1.000000,1.000000,1.000000	9	40343579	40343955	376	40343794	28	22.0057	9.09826	17.4728	2594_S1_2599_S6_2604_S11_vs_2598_S5_2603_S10_2608_S15_peak_7231
RP23-114G13.4	RP23-114G13.4-001	-	4.03416e+103	4.03421e+103	-640	0.000000,0.000000,0.002854,0.002855,0.005031,0.005032,0.002320,0.001583,0.003624,0.003999,0.002321,0.007105,0.004532	0.000000,0.000000,1.000000,1.000000,1.000000,1.000000,1.000000,1.000000,1.000000,1.000000,1.000000,1.000000,1.000000	9	40343579	40343955	376	40343794	28	22.0057	9.09826	17.4728	2594_S1_2599_S6_2604_S11_vs_2598_S5_2603_S10_2608_S15_peak_7231
Gramd1b	Gramd1b-004	-	4.03416e+103	4.03421e+103	121610	0.000000,0.000000,0.002854,0.002855,0.005031,0.005032,0.002320,0.001583,0.003624,0.003999,0.002321,0.007105,0.004532	0.000000,0.000000,1.000000,1.000000,1.000000,1.000000,1.000000,1.000000,1.000000,1.000000,1.000000,1.000000,1.000000	9	40343579	40343955	376	40343794	28	22.0057	9.09826	17.4728	2594_S1_2599_S6_2604_S11_vs_2598_S5_2603_S10_2608_S15_peak_7231
Gramd1b	Gramd1b-003	-	4.03416e+103	4.03421e+103	121600	0.000000,0.000000,0.002854,0.002855,0.005031,0.005032,0.002320,0.001583,0.003624,0.003999,0.002321,0.007105,0.004532	0.000000,0.000000,1.000000,1.000000,1.000000,1.000000,1.000000,1.000000,1.000000,1.000000,1.000000,1.000000,1.000000	9	40343579	40343955	376	40343794	28	22.0057	9.09826	17.4728	2594_S1_2599_S6_2604_S11_vs_2598_S5_2603_S10_2608_S15_peak_7231
Gramd1b	Gramd1b-006	-	4.03416e+103	4.03421e+103	48496	0.000000,0.000000,0.002854,0.002855,0.005031,0.005032,0.002320,0.001583,0.003624,0.003999,0.002321,0.007105,0.004532	0.000000,0.000000,1.000000,1.000000,1.000000,1.000000,1.000000,1.000000,1.000000,1.000000,1.000000,1.000000,1.000000	9	40343579	40343955	376	40343794	28	22.0057	9.09826	17.4728	2594_S1_2599_S6_2604_S11_vs_2598_S5_2603_S10_2608_S15_peak_7231
Gramd1b	Gramd1b-005	-	4.03416e+103	4.03421e+103	48482	0.000000,0.000000,0.002854,0.002855,0.005031,0.005032,0.002320,0.001583,0.003624,0.003999,0.002321,0.007105,0.004532	0.000000,0.000000,1.000000,1.000000,1.000000,1.000000,1.000000,1.000000,1.000000,1.000000,1.000000,1.000000,1.000000	9	40343579	40343955	376	40343794	28	22.0057	9.09826	17.4728	2594_S1_2599_S6_2604_S11_vs_2598_S5_2603_S10_2608_S15_peak_7231
Gramd1b	Gramd1b-001	-	4.03416e+103	4.03421e+103	111810	0.000000,0.000000,0.002854,0.002855,0.005031,0.005032,0.002320,0.001583,0.003624,0.003999,0.002321,0.007105,0.004532	0.000000,0.000000,1.000000,1.000000,1.000000,1.000000,1.000000,1.000000,1.000000,1.000000,1.000000,1.000000,1.000000	9	40343579	40343955	376	40343794	28	22.0057	9.09826	17.4728	2594_S1_2599_S6_2604_S11_vs_2598_S5_2603_S10_2608_S15_peak_7231
Gramd1b	Gramd1b-002	-	4.03416e+103	4.03421e+103	187429	0.000000,0.000000,0.002854,0.002855,0.005031,0.005032,0.002320,0.001583,0.003624,0.003999,0.002321,0.007105,0.004532	0.000000,0.000000,1.000000,1.000000,1.000000,1.000000,1.000000,1.000000,1.000000,1.000000,1.000000,1.000000,1.000000	9	40343579	40343955	376	40343794	28	22.0057	9.09826	17.4728	2594_S1_2599_S6_2604_S11_vs_2598_S5_2603_S10_2608_S15_peak_7231
Gramd1b	Gramd1b-013	-	4.03416e+103	4.03421e+103	57915	0.000000,0.000000,0.002854,0.002855,0.005031,0.005032,0.002320,0.001583,0.003624,0.003999,0.002321,0.007105,0.004532	0.000000,0.000000,1.000000,1.000000,1.000000,1.000000,1.000000,1.000000,1.000000,1.000000,1.000000,1.000000,1.000000	9	40343579	40343955	376	40343794	28	22.0057	9.09826	17.4728	2594_S1_2599_S6_2604_S11_vs_2598_S5_2603_S10_2608_S15_peak_7231
Gramd1b	Gramd1b-012	-	4.03416e+103	4.03421e+103	48198	0.000000,0.000000,0.002854,0.002855,0.005031,0.005032,0.002320,0.001583,0.003624,0.003999,0.002321,0.007105,0.004532	0.000000,0.000000,1.000000,1.000000,1.000000,1.000000,1.000000,1.000000,1.000000,1.000000,1.000000,1.000000,1.000000	9	40343579	40343955	376	40343794	28	22.0057	9.09826	17.4728	2594_S1_2599_S6_2604_S11_vs_2598_S5_2603_S10_2608_S15_peak_7231
Gramd1b	Gramd1b-201	-	4.03416e+103	4.03421e+103	111716	0.000000,0.000000,0.002854,0.002855,0.005031,0.005032,0.002320,0.001583,0.003624,0.003999,0.002321,0.007105,0.004532	0.000000,0.000000,1.000000,1.000000,1.000000,1.000000,1.000000,1.000000,1.000000,1.000000,1.000000,1.000000,1.000000	9	40343579	40343955	376	40343794	28	22.0057	9.09826	17.4728	2594_S1_2599_S6_2604_S11_vs_2598_S5_2603_S10_2608_S15_peak_7231
Gramd1b	Gramd1b-011	-	4.03416e+103	4.03421e+103	2336	0.000000,0.000000,0.002854,0.002855,0.005031,0.005032,0.002320,0.001583,0.003624,0.003999,0.002321,0.007105,0.004532	0.000000,0.000000,1.000000,1.000000,1.000000,1.000000,1.000000,1.000000,1.000000,1.000000,1.000000,1.000000,1.000000	9	40343579	40343955	376	40343794	28	22.0057	9.09826	17.4728	2594_S1_2599_S6_2604_S11_vs_2598_S5_2603_S10_2608_S15_peak_7231
Gramd1b	Gramd1b-007	-	4.03416e+103	4.03421e+103	32467	0.000000,0.000000,0.002854,0.002855,0.005031,0.005032,0.002320,0.001583,0.003624,0.003999,0.002321,0.007105,0.004532	0.000000,0.000000,1.000000,1.000000,1.000000,1.000000,1.000000,1.000000,1.000000,1.000000,1.000000,1.000000,1.000000	9	40343579	40343955	376	40343794	28	22.0057	9.09826	17.4728	2594_S1_2599_S6_2604_S11_vs_2598_S5_2603_S10_2608_S15_peak_7231
Gm12216	Gm12216-004	-	5.37855e+31	5.38593e+31	53129	0.005734,0.007617,0.005651,0.006552	1.000000,1.000000,1.000000,1.000000	11	53805706	53806128	422	53805915	31	23.5513	9.04836	18.9519	2594_S1_2599_S6_2604_S11_vs_2598_S5_2603_S10_2608_S15_peak_552
Gm12216	Gm12216-002	-	5.37855e+31	5.38593e+31	53102	0.005734,0.007617,0.005651,0.006552	1.000000,1.000000,1.000000,1.000000	11	53805706	53806128	422	53805915	31	23.5513	9.04836	18.9519	2594_S1_2599_S6_2604_S11_vs_2598_S5_2603_S10_2608_S15_peak_552
Gm12216	Gm12216-005	-	5.37855e+31	5.38593e+31	53017	0.005734,0.007617,0.005651,0.006552	1.000000,1.000000,1.000000,1.000000	11	53805706	53806128	422	53805915	31	23.5513	9.04836	18.9519	2594_S1_2599_S6_2604_S11_vs_2598_S5_2603_S10_2608_S15_peak_552
Gm12216	Gm12216-007	-	5.37855e+31	5.38593e+31	43921	0.005734,0.007617,0.005651,0.006552	1.000000,1.000000,1.000000,1.000000	11	53805706	53806128	422	53805915	31	23.5513	9.04836	18.9519	2594_S1_2599_S6_2604_S11_vs_2598_S5_2603_S10_2608_S15_peak_552
Msi2	Msi2-003	-	8.85901e+31	8.87185e+31	118644	0.004585,0.002453,0.001574,0.001555	1.000000,1.000000,1.000000,1.000000	11	88599282	88599870	588	88599594	48	33.0529	9.04629	28.1938	2594_S1_2599_S6_2604_S11_vs_2598_S5_2603_S10_2608_S15_peak_670
Msi2	Msi2-002	-	8.85901e+31	8.87185e+31	118241	0.004585,0.002453,0.001574,0.001555	1.000000,1.000000,1.000000,1.000000	11	88599282	88599870	588	88599594	48	33.0529	9.04629	28.1938	2594_S1_2599_S6_2604_S11_vs_2598_S5_2603_S10_2608_S15_peak_670
Msi2	Msi2-006	-	8.85901e+31	8.87185e+31	118232	0.004585,0.002453,0.001574,0.001555	1.000000,1.000000,1.000000,1.000000	11	88599282	88599870	588	88599594	48	33.0529	9.04629	28.1938	2594_S1_2599_S6_2604_S11_vs_2598_S5_2603_S10_2608_S15_peak_670
Msi2	Msi2-001	-	8.85901e+31	8.87185e+31	118360	0.004585,0.002453,0.001574,0.001555	1.000000,1.000000,1.000000,1.000000	11	88599282	88599870	588	88599594	48	33.0529	9.04629	28.1938	2594_S1_2599_S6_2604_S11_vs_2598_S5_2603_S10_2608_S15_peak_670
Igf2bp2	Igf2bp2-008	-	2.20839e+31	2.21372e+31	15703	0.009330,0.004780,0.004873,0.004765	1.000000,1.000000,1.000000,1.000000	16	22121011	22121507	496	22121265	34	25.1246	9.00841	20.4608	2594_S1_2599_S6_2604_S11_vs_2598_S5_2603_S10_2608_S15_peak_2895
Igf2bp2	Igf2bp2-003	-	2.20839e+31	2.21372e+31	41513	0.009330,0.004780,0.004873,0.004765	1.000000,1.000000,1.000000,1.000000	16	22121011	22121507	496	22121265	34	25.1246	9.00841	20.4608	2594_S1_2599_S6_2604_S11_vs_2598_S5_2603_S10_2608_S15_peak_2895
Igf2bp2	Igf2bp2-004	-	2.20839e+31	2.21372e+31	39944	0.009330,0.004780,0.004873,0.004765	1.000000,1.000000,1.000000,1.000000	16	22121011	22121507	496	22121265	34	25.1246	9.00841	20.4608	2594_S1_2599_S6_2604_S11_vs_2598_S5_2603_S10_2608_S15_peak_2895
Igf2bp2	Igf2bp2-001	-	2.20839e+31	2.21372e+31	41793	0.009330,0.004780,0.004873,0.004765	1.000000,1.000000,1.000000,1.000000	16	22121011	22121507	496	22121265	34	25.1246	9.00841	20.4608	2594_S1_2599_S6_2604_S11_vs_2598_S5_2603_S10_2608_S15_peak_2895
Gm13387	Gm13387-001	-	25122603	25145397	16822	0.023075	1	2	25128050	25128575	525	25128344	34	25.1246	9.00841	20.4608	2594_S1_2599_S6_2604_S11_vs_2598_S5_2603_S10_2608_S15_peak_3791
.	.	.	.	.	.	.	.	9	57967490	57968156	666	57967760	34	25.1246	9.00841	20.4608	2594_S1_2599_S6_2604_S11_vs_2598_S5_2603_S10_2608_S15_peak_7311
Gm29282	Gm29282-001	-	155011332	155057180	-2220	0	0	1	155059400	155059968	568	155059762	33	24.5672	9.00593	19.9247	2594_S1_2599_S6_2604_S11_vs_2598_S5_2603_S10_2608_S15_peak_128
Fam19a1	Fam19a1-002	+	9.61153e+31	9.66565e+31	43	0.000715,0.020684,0.304724,0.000711	1.000000,1.000000,1.000000,1.000000	6	96115354	96115740	386	96115567	30	22.7639	8.9258	18.2022	2594_S1_2599_S6_2604_S11_vs_2598_S5_2603_S10_2608_S15_peak_6442
Fam19a1	Fam19a1-004	+	9.61153e+31	9.66565e+31	2112	0.000715,0.020684,0.304724,0.000711	1.000000,1.000000,1.000000,1.000000	6	96115354	96115740	386	96115567	30	22.7639	8.9258	18.2022	2594_S1_2599_S6_2604_S11_vs_2598_S5_2603_S10_2608_S15_peak_6442
Fam19a1	Fam19a1-003	+	9.61153e+31	9.66565e+31	705	0.000715,0.020684,0.304724,0.000711	1.000000,1.000000,1.000000,1.000000	6	96115354	96115740	386	96115567	30	22.7639	8.9258	18.2022	2594_S1_2599_S6_2604_S11_vs_2598_S5_2603_S10_2608_S15_peak_6442
Fam19a1	Fam19a1-001	+	9.61153e+31	9.66565e+31	2200	0.000715,0.020684,0.304724,0.000711	1.000000,1.000000,1.000000,1.000000	6	96115354	96115740	386	96115567	30	22.7639	8.9258	18.2022	2594_S1_2599_S6_2604_S11_vs_2598_S5_2603_S10_2608_S15_peak_6442
.	.	.	.	.	.	.	.	8	11580254	11580708	454	11580506	30	22.7639	8.9258	18.2022	2594_S1_2599_S6_2604_S11_vs_2598_S5_2603_S10_2608_S15_peak_6832
.	.	.	.	.	.	.	.	4	106189865	106190432	567	106190119	41	28.8078	8.91792	24.034	2594_S1_2599_S6_2604_S11_vs_2598_S5_2603_S10_2608_S15_peak_5418
Fndc3b	Fndc3b-002	-	2.74162e+31	2.77104e+31	93266	0.002246,0.003151,0.003048,0.002246	1.000000,1.000000,1.000000,1.000000	3	27616473	27617133	660	27616813	39	27.6012	8.87624	22.8575	2594_S1_2599_S6_2604_S11_vs_2598_S5_2603_S10_2608_S15_peak_4746
Fndc3b	Fndc3b-003	-	2.74162e+31	2.77104e+31	94107	0.002246,0.003151,0.003048,0.002246	1.000000,1.000000,1.000000,1.000000	3	27616473	27617133	660	27616813	39	27.6012	8.87624	22.8575	2594_S1_2599_S6_2604_S11_vs_2598_S5_2603_S10_2608_S15_peak_4746
Fndc3b	Fndc3b-004	-	2.74162e+31	2.77104e+31	94175	0.002246,0.003151,0.003048,0.002246	1.000000,1.000000,1.000000,1.000000	3	27616473	27617133	660	27616813	39	27.6012	8.87624	22.8575	2594_S1_2599_S6_2604_S11_vs_2598_S5_2603_S10_2608_S15_peak_4746
Fndc3b	Fndc3b-001	-	2.74162e+31	2.77104e+31	93307	0.002246,0.003151,0.003048,0.002246	1.000000,1.000000,1.000000,1.000000	3	27616473	27617133	660	27616813	39	27.6012	8.87624	22.8575	2594_S1_2599_S6_2604_S11_vs_2598_S5_2603_S10_2608_S15_peak_4746
Lifr	Lifr-202	+	71295727129559	71853367191744	-208	0.000000,0.000000	0.000000,0.000000	15	7128544	7129364	820	7128775	37	26.4216	8.84248	21.7129	2594_S1_2599_S6_2604_S11_vs_2598_S5_2603_S10_2608_S15_peak_1814
Lifr	Lifr-201	+	71295727129559	71853367191744	-195	0.000000,0.000000	0.000000,0.000000	15	7128544	7129364	820	7128775	37	26.4216	8.84248	21.7129	2594_S1_2599_S6_2604_S11_vs_2598_S5_2603_S10_2608_S15_peak_1814
Jph2	Jph2-201	-	1.63336e+17	1.63398e+17	10603	0.007465,0.007471	1.000000,1.000000	2	163386931	163387391	460	163387157	37	26.4216	8.84248	21.7129	2594_S1_2599_S6_2604_S11_vs_2598_S5_2603_S10_2608_S15_peak_4541
Jph2	Jph2-001	-	1.63336e+17	1.63398e+17	10559	0.007465,0.007471	1.000000,1.000000	2	163386931	163387391	460	163387157	37	26.4216	8.84248	21.7129	2594_S1_2599_S6_2604_S11_vs_2598_S5_2603_S10_2608_S15_peak_4541
Rcor2	Rcor2-201	+	7.26976e+27	7.27523e+27	-1944	0.000000,0.000000,0.175824,0.000000	0.000000,0.000000,0.489635,0.000000	19	7266808	7267820	1012	7267067	53	35.2528	8.8266	30.3654	2594_S1_2599_S6_2604_S11_vs_2598_S5_2603_S10_2608_S15_peak_3493
Rcor2	Rcor2-003	+	7.26976e+27	7.27523e+27	-3132	0.000000,0.000000,0.175824,0.000000	0.000000,0.000000,0.489635,0.000000	19	7266808	7267820	1012	7267067	53	35.2528	8.8266	30.3654	2594_S1_2599_S6_2604_S11_vs_2598_S5_2603_S10_2608_S15_peak_3493
Rcor2	Rcor2-002	+	7.26976e+27	7.27523e+27	0	0.000000,0.000000,0.175824,0.000000	0.000000,0.000000,0.489635,0.000000	19	7266808	7267820	1012	7267067	53	35.2528	8.8266	30.3654	2594_S1_2599_S6_2604_S11_vs_2598_S5_2603_S10_2608_S15_peak_3493
Rcor2	Rcor2-001	+	7.26976e+27	7.27523e+27	-481	0.000000,0.000000,0.175824,0.000000	0.000000,0.000000,0.489635,0.000000	19	7266808	7267820	1012	7267067	53	35.2528	8.8266	30.3654	2594_S1_2599_S6_2604_S11_vs_2598_S5_2603_S10_2608_S15_peak_3493
Slc38a6	Slc38a6-002	+	7.32869e+23	7.33279e+23	37288	0.017405,0.033424,0.010614	1.000000,1.000000,1.000000	12	73324145	73324858	713	73324639	44	30.1483	8.78598	25.3453	2594_S1_2599_S6_2604_S11_vs_2598_S5_2603_S10_2608_S15_peak_1090
Slc38a6	Slc38a6-007	+	7.32869e+23	7.33279e+23	5516	0.017405,0.033424,0.010614	1.000000,1.000000,1.000000	12	73324145	73324858	713	73324639	44	30.1483	8.78598	25.3453	2594_S1_2599_S6_2604_S11_vs_2598_S5_2603_S10_2608_S15_peak_1090
Slc38a6	Slc38a6-001	+	7.32869e+23	7.33279e+23	37366	0.017405,0.033424,0.010614	1.000000,1.000000,1.000000	12	73324145	73324858	713	73324639	44	30.1483	8.78598	25.3453	2594_S1_2599_S6_2604_S11_vs_2598_S5_2603_S10_2608_S15_peak_1090
.	.	.	.	.	.	.	.	10	67512204	67512581	377	67512398	27	20.8821	8.78453	16.4084	2594_S1_2599_S6_2604_S11_vs_2598_S5_2603_S10_2608_S15_peak_269
.	.	.	.	.	.	.	.	10	77434375	77434978	603	77434628	27	20.8821	8.78453	16.4084	2594_S1_2599_S6_2604_S11_vs_2598_S5_2603_S10_2608_S15_peak_306
Rptor	Rptor-004	+	1.19656e+44	1.19866e+44	136961	0.001987,0.001723,0.001409,0.001408,0.001893	1.000000,1.000000,1.000000,1.000000,1.000000	11	119792905	119793321	416	119793062	27	20.8821	8.78453	16.4084	2594_S1_2599_S6_2604_S11_vs_2598_S5_2603_S10_2608_S15_peak_974
Rptor	Rptor-012	+	1.19656e+44	1.19866e+44	189890	0.001987,0.001723,0.001409,0.001408,0.001893	1.000000,1.000000,1.000000,1.000000,1.000000	11	119792905	119793321	416	119793062	27	20.8821	8.78453	16.4084	2594_S1_2599_S6_2604_S11_vs_2598_S5_2603_S10_2608_S15_peak_974
Rptor	Rptor-001	+	1.19656e+44	1.19866e+44	189207	0.001987,0.001723,0.001409,0.001408,0.001893	1.000000,1.000000,1.000000,1.000000,1.000000	11	119792905	119793321	416	119793062	27	20.8821	8.78453	16.4084	2594_S1_2599_S6_2604_S11_vs_2598_S5_2603_S10_2608_S15_peak_974
Rptor	Rptor-003	+	1.19656e+44	1.19866e+44	189756	0.001987,0.001723,0.001409,0.001408,0.001893	1.000000,1.000000,1.000000,1.000000,1.000000	11	119792905	119793321	416	119793062	27	20.8821	8.78453	16.4084	2594_S1_2599_S6_2604_S11_vs_2598_S5_2603_S10_2608_S15_peak_974
Rptor	Rptor-008	+	1.19656e+44	1.19866e+44	190000	0.001987,0.001723,0.001409,0.001408,0.001893	1.000000,1.000000,1.000000,1.000000,1.000000	11	119792905	119793321	416	119793062	27	20.8821	8.78453	16.4084	2594_S1_2599_S6_2604_S11_vs_2598_S5_2603_S10_2608_S15_peak_974
Msh3	Msh3-015	-	9.22499e+31	9.2355e+31	80024	0.004413,0.003242,0.003242,0.003242	1.000000,1.000000,1.000000,1.000000	13	92274499	92274962	463	92274795	27	20.8821	8.78453	16.4084	2594_S1_2599_S6_2604_S11_vs_2598_S5_2603_S10_2608_S15_peak_1517
Msh3	Msh3-002	-	9.22499e+31	9.2355e+31	80042	0.004413,0.003242,0.003242,0.003242	1.000000,1.000000,1.000000,1.000000	13	92274499	92274962	463	92274795	27	20.8821	8.78453	16.4084	2594_S1_2599_S6_2604_S11_vs_2598_S5_2603_S10_2608_S15_peak_1517
Msh3	Msh3-001	-	9.22499e+31	9.2355e+31	80038	0.004413,0.003242,0.003242,0.003242	1.000000,1.000000,1.000000,1.000000	13	92274499	92274962	463	92274795	27	20.8821	8.78453	16.4084	2594_S1_2599_S6_2604_S11_vs_2598_S5_2603_S10_2608_S15_peak_1517
Msh3	Msh3-004	-	9.22499e+31	9.2355e+31	80034	0.004413,0.003242,0.003242,0.003242	1.000000,1.000000,1.000000,1.000000	13	92274499	92274962	463	92274795	27	20.8821	8.78453	16.4084	2594_S1_2599_S6_2604_S11_vs_2598_S5_2603_S10_2608_S15_peak_1517
Mir1907	Mir1907-201	-	5.0889e+63	5.08891e+63	1111	0.000000,0.011786,0.002222,0.002283,0.002274,0.000000,0.002263,0.002257	0.000000,1.000000,1.000000,1.000000,1.000000,0.000000,1.000000,1.000000	15	50887483	50888004	521	50887771	27	20.8821	8.78453	16.4084	2594_S1_2599_S6_2604_S11_vs_2598_S5_2603_S10_2608_S15_peak_2045
Trps1	Trps1-007	-	5.0889e+63	5.08891e+63	2460	0.000000,0.011786,0.002222,0.002283,0.002274,0.000000,0.002263,0.002257	0.000000,1.000000,1.000000,1.000000,1.000000,0.000000,1.000000,1.000000	15	50887483	50888004	521	50887771	27	20.8821	8.78453	16.4084	2594_S1_2599_S6_2604_S11_vs_2598_S5_2603_S10_2608_S15_peak_2045
Trps1	Trps1-001	-	5.0889e+63	5.08891e+63	1688	0.000000,0.011786,0.002222,0.002283,0.002274,0.000000,0.002263,0.002257	0.000000,1.000000,1.000000,1.000000,1.000000,0.000000,1.000000,1.000000	15	50887483	50888004	521	50887771	27	20.8821	8.78453	16.4084	2594_S1_2599_S6_2604_S11_vs_2598_S5_2603_S10_2608_S15_peak_2045
Trps1	Trps1-004	-	5.0889e+63	5.08891e+63	1043	0.000000,0.011786,0.002222,0.002283,0.002274,0.000000,0.002263,0.002257	0.000000,1.000000,1.000000,1.000000,1.000000,0.000000,1.000000,1.000000	15	50887483	50888004	521	50887771	27	20.8821	8.78453	16.4084	2594_S1_2599_S6_2604_S11_vs_2598_S5_2603_S10_2608_S15_peak_2045
Trps1	Trps1-201	-	5.0889e+63	5.08891e+63	2038	0.000000,0.011786,0.002222,0.002283,0.002274,0.000000,0.002263,0.002257	0.000000,1.000000,1.000000,1.000000,1.000000,0.000000,1.000000,1.000000	15	50887483	50888004	521	50887771	27	20.8821	8.78453	16.4084	2594_S1_2599_S6_2604_S11_vs_2598_S5_2603_S10_2608_S15_peak_2045
Trps1	Trps1-005	-	5.0889e+63	5.08891e+63	-4676	0.000000,0.011786,0.002222,0.002283,0.002274,0.000000,0.002263,0.002257	0.000000,1.000000,1.000000,1.000000,1.000000,0.000000,1.000000,1.000000	15	50887483	50888004	521	50887771	27	20.8821	8.78453	16.4084	2594_S1_2599_S6_2604_S11_vs_2598_S5_2603_S10_2608_S15_peak_2045
Trps1	Trps1-003	-	5.0889e+63	5.08891e+63	1046	0.000000,0.011786,0.002222,0.002283,0.002274,0.000000,0.002263,0.002257	0.000000,1.000000,1.000000,1.000000,1.000000,0.000000,1.000000,1.000000	15	50887483	50888004	521	50887771	27	20.8821	8.78453	16.4084	2594_S1_2599_S6_2604_S11_vs_2598_S5_2603_S10_2608_S15_peak_2045
Trps1	Trps1-002	-	5.0889e+63	5.08891e+63	1710	0.000000,0.011786,0.002222,0.002283,0.002274,0.000000,0.002263,0.002257	0.000000,1.000000,1.000000,1.000000,1.000000,0.000000,1.000000,1.000000	15	50887483	50888004	521	50887771	27	20.8821	8.78453	16.4084	2594_S1_2599_S6_2604_S11_vs_2598_S5_2603_S10_2608_S15_peak_2045
Asap1	Asap1-202	-	6.40885e+119	6.43829e+119	87124	0.001790,0.005004,0.002515,0.004386,0.004333,0.002023,0.001792,0.002023,0.001790,0.002334,0.001791,0.001790,0.002016,0.001790,0.002352	1.000000,1.000000,1.000000,1.000000,1.000000,1.000000,1.000000,1.000000,1.000000,1.000000,1.000000,1.000000,1.000000,1.000000,1.000000	15	64295270	64295796	526	64295596	27	20.8821	8.78453	16.4084	2594_S1_2599_S6_2604_S11_vs_2598_S5_2603_S10_2608_S15_peak_2175
Asap1	Asap1-010	-	6.40885e+119	6.43829e+119	18015	0.001790,0.005004,0.002515,0.004386,0.004333,0.002023,0.001792,0.002023,0.001790,0.002334,0.001791,0.001790,0.002016,0.001790,0.002352	1.000000,1.000000,1.000000,1.000000,1.000000,1.000000,1.000000,1.000000,1.000000,1.000000,1.000000,1.000000,1.000000,1.000000,1.000000	15	64295270	64295796	526	64295596	27	20.8821	8.78453	16.4084	2594_S1_2599_S6_2604_S11_vs_2598_S5_2603_S10_2608_S15_peak_2175
Asap1	Asap1-011	-	6.40885e+119	6.43829e+119	86937	0.001790,0.005004,0.002515,0.004386,0.004333,0.002023,0.001792,0.002023,0.001790,0.002334,0.001791,0.001790,0.002016,0.001790,0.002352	1.000000,1.000000,1.000000,1.000000,1.000000,1.000000,1.000000,1.000000,1.000000,1.000000,1.000000,1.000000,1.000000,1.000000,1.000000	15	64295270	64295796	526	64295596	27	20.8821	8.78453	16.4084	2594_S1_2599_S6_2604_S11_vs_2598_S5_2603_S10_2608_S15_peak_2175
Asap1	Asap1-012	-	6.40885e+119	6.43829e+119	15894	0.001790,0.005004,0.002515,0.004386,0.004333,0.002023,0.001792,0.002023,0.001790,0.002334,0.001791,0.001790,0.002016,0.001790,0.002352	1.000000,1.000000,1.000000,1.000000,1.000000,1.000000,1.000000,1.000000,1.000000,1.000000,1.000000,1.000000,1.000000,1.000000,1.000000	15	64295270	64295796	526	64295596	27	20.8821	8.78453	16.4084	2594_S1_2599_S6_2604_S11_vs_2598_S5_2603_S10_2608_S15_peak_2175
Asap1	Asap1-009	-	6.40885e+119	6.43829e+119	16878	0.001790,0.005004,0.002515,0.004386,0.004333,0.002023,0.001792,0.002023,0.001790,0.002334,0.001791,0.001790,0.002016,0.001790,0.002352	1.000000,1.000000,1.000000,1.000000,1.000000,1.000000,1.000000,1.000000,1.000000,1.000000,1.000000,1.000000,1.000000,1.000000,1.000000	15	64295270	64295796	526	64295596	27	20.8821	8.78453	16.4084	2594_S1_2599_S6_2604_S11_vs_2598_S5_2603_S10_2608_S15_peak_2175
Asap1	Asap1-008	-	6.40885e+119	6.43829e+119	54091	0.001790,0.005004,0.002515,0.004386,0.004333,0.002023,0.001792,0.002023,0.001790,0.002334,0.001791,0.001790,0.002016,0.001790,0.002352	1.000000,1.000000,1.000000,1.000000,1.000000,1.000000,1.000000,1.000000,1.000000,1.000000,1.000000,1.000000,1.000000,1.000000,1.000000	15	64295270	64295796	526	64295596	27	20.8821	8.78453	16.4084	2594_S1_2599_S6_2604_S11_vs_2598_S5_2603_S10_2608_S15_peak_2175
Asap1	Asap1-002	-	6.40885e+119	6.43829e+119	86942	0.001790,0.005004,0.002515,0.004386,0.004333,0.002023,0.001792,0.002023,0.001790,0.002334,0.001791,0.001790,0.002016,0.001790,0.002352	1.000000,1.000000,1.000000,1.000000,1.000000,1.000000,1.000000,1.000000,1.000000,1.000000,1.000000,1.000000,1.000000,1.000000,1.000000	15	64295270	64295796	526	64295596	27	20.8821	8.78453	16.4084	2594_S1_2599_S6_2604_S11_vs_2598_S5_2603_S10_2608_S15_peak_2175
Asap1	Asap1-007	-	6.40885e+119	6.43829e+119	54091	0.001790,0.005004,0.002515,0.004386,0.004333,0.002023,0.001792,0.002023,0.001790,0.002334,0.001791,0.001790,0.002016,0.001790,0.002352	1.000000,1.000000,1.000000,1.000000,1.000000,1.000000,1.000000,1.000000,1.000000,1.000000,1.000000,1.000000,1.000000,1.000000,1.000000	15	64295270	64295796	526	64295596	27	20.8821	8.78453	16.4084	2594_S1_2599_S6_2604_S11_vs_2598_S5_2603_S10_2608_S15_peak_2175
Asap1	Asap1-203	-	6.40885e+119	6.43829e+119	87124	0.001790,0.005004,0.002515,0.004386,0.004333,0.002023,0.001792,0.002023,0.001790,0.002334,0.001791,0.001790,0.002016,0.001790,0.002352	1.000000,1.000000,1.000000,1.000000,1.000000,1.000000,1.000000,1.000000,1.000000,1.000000,1.000000,1.000000,1.000000,1.000000,1.000000	15	64295270	64295796	526	64295596	27	20.8821	8.78453	16.4084	2594_S1_2599_S6_2604_S11_vs_2598_S5_2603_S10_2608_S15_peak_2175
Asap1	Asap1-004	-	6.40885e+119	6.43829e+119	16878	0.001790,0.005004,0.002515,0.004386,0.004333,0.002023,0.001792,0.002023,0.001790,0.002334,0.001791,0.001790,0.002016,0.001790,0.002352	1.000000,1.000000,1.000000,1.000000,1.000000,1.000000,1.000000,1.000000,1.000000,1.000000,1.000000,1.000000,1.000000,1.000000,1.000000	15	64295270	64295796	526	64295596	27	20.8821	8.78453	16.4084	2594_S1_2599_S6_2604_S11_vs_2598_S5_2603_S10_2608_S15_peak_2175
Asap1	Asap1-003	-	6.40885e+119	6.43829e+119	86961	0.001790,0.005004,0.002515,0.004386,0.004333,0.002023,0.001792,0.002023,0.001790,0.002334,0.001791,0.001790,0.002016,0.001790,0.002352	1.000000,1.000000,1.000000,1.000000,1.000000,1.000000,1.000000,1.000000,1.000000,1.000000,1.000000,1.000000,1.000000,1.000000,1.000000	15	64295270	64295796	526	64295596	27	20.8821	8.78453	16.4084	2594_S1_2599_S6_2604_S11_vs_2598_S5_2603_S10_2608_S15_peak_2175
Asap1	Asap1-201	-	6.40885e+119	6.43829e+119	87124	0.001790,0.005004,0.002515,0.004386,0.004333,0.002023,0.001792,0.002023,0.001790,0.002334,0.001791,0.001790,0.002016,0.001790,0.002352	1.000000,1.000000,1.000000,1.000000,1.000000,1.000000,1.000000,1.000000,1.000000,1.000000,1.000000,1.000000,1.000000,1.000000,1.000000	15	64295270	64295796	526	64295596	27	20.8821	8.78453	16.4084	2594_S1_2599_S6_2604_S11_vs_2598_S5_2603_S10_2608_S15_peak_2175
Asap1	Asap1-006	-	6.40885e+119	6.43829e+119	54091	0.001790,0.005004,0.002515,0.004386,0.004333,0.002023,0.001792,0.002023,0.001790,0.002334,0.001791,0.001790,0.002016,0.001790,0.002352	1.000000,1.000000,1.000000,1.000000,1.000000,1.000000,1.000000,1.000000,1.000000,1.000000,1.000000,1.000000,1.000000,1.000000,1.000000	15	64295270	64295796	526	64295596	27	20.8821	8.78453	16.4084	2594_S1_2599_S6_2604_S11_vs_2598_S5_2603_S10_2608_S15_peak_2175
Asap1	Asap1-001	-	6.40885e+119	6.43829e+119	87124	0.001790,0.005004,0.002515,0.004386,0.004333,0.002023,0.001792,0.002023,0.001790,0.002334,0.001791,0.001790,0.002016,0.001790,0.002352	1.000000,1.000000,1.000000,1.000000,1.000000,1.000000,1.000000,1.000000,1.000000,1.000000,1.000000,1.000000,1.000000,1.000000,1.000000	15	64295270	64295796	526	64295596	27	20.8821	8.78453	16.4084	2594_S1_2599_S6_2604_S11_vs_2598_S5_2603_S10_2608_S15_peak_2175
Asap1	Asap1-005	-	6.40885e+119	6.43829e+119	16844	0.001790,0.005004,0.002515,0.004386,0.004333,0.002023,0.001792,0.002023,0.001790,0.002334,0.001791,0.001790,0.002016,0.001790,0.002352	1.000000,1.000000,1.000000,1.000000,1.000000,1.000000,1.000000,1.000000,1.000000,1.000000,1.000000,1.000000,1.000000,1.000000,1.000000	15	64295270	64295796	526	64295596	27	20.8821	8.78453	16.4084	2594_S1_2599_S6_2604_S11_vs_2598_S5_2603_S10_2608_S15_peak_2175
.	.	.	.	.	.	.	.	17	31693477	31693904	427	31693614	27	20.8821	8.78453	16.4084	2594_S1_2599_S6_2604_S11_vs_2598_S5_2603_S10_2608_S15_peak_3121
.	.	.	.	.	.	.	.	2	61344638	61345340	702	61344986	27	20.8821	8.78453	16.4084	2594_S1_2599_S6_2604_S11_vs_2598_S5_2603_S10_2608_S15_peak_4005
.	.	.	.	.	.	.	.	2	65818232	65818868	636	65818442	27	20.8821	8.78453	16.4084	2594_S1_2599_S6_2604_S11_vs_2598_S5_2603_S10_2608_S15_peak_4016
Plcb4	Plcb4-008	+	1.3566e+35	1.35878e+35	0	0.002672,0.001506,0.007732,0.008120	0.857353,0.716176,0.947059,1.000000	2	135659518	135660197	679	135659968	27	20.8821	8.78453	16.4084	2594_S1_2599_S6_2604_S11_vs_2598_S5_2603_S10_2608_S15_peak_4379
Plcb4	Plcb4-001	+	1.3566e+35	1.35878e+35	0	0.002672,0.001506,0.007732,0.008120	0.857353,0.716176,0.947059,1.000000	2	135659518	135660197	679	135659968	27	20.8821	8.78453	16.4084	2594_S1_2599_S6_2604_S11_vs_2598_S5_2603_S10_2608_S15_peak_4379
Plcb4	Plcb4-005	+	1.3566e+35	1.35878e+35	0	0.002672,0.001506,0.007732,0.008120	0.857353,0.716176,0.947059,1.000000	2	135659518	135660197	679	135659968	27	20.8821	8.78453	16.4084	2594_S1_2599_S6_2604_S11_vs_2598_S5_2603_S10_2608_S15_peak_4379
Plcb4	Plcb4-004	+	1.3566e+35	1.35878e+35	507	0.002672,0.001506,0.007732,0.008120	0.857353,0.716176,0.947059,1.000000	2	135659518	135660197	679	135659968	27	20.8821	8.78453	16.4084	2594_S1_2599_S6_2604_S11_vs_2598_S5_2603_S10_2608_S15_peak_4379
Mecom	Mecom-004	-	3.0015e+55	3.05097e+55	416971	0.000920,0.000797,0.000836,0.000833,0.002406,0.001593,0.000815	1.000000,1.000000,1.000000,1.000000,1.000000,1.000000,1.000000	3	30092309	30092763	454	30092584	27	20.8821	8.78453	16.4084	2594_S1_2599_S6_2604_S11_vs_2598_S5_2603_S10_2608_S15_peak_4750
Mecom	Mecom-002	-	3.0015e+55	3.05097e+55	455246	0.000920,0.000797,0.000836,0.000833,0.002406,0.001593,0.000815	1.000000,1.000000,1.000000,1.000000,1.000000,1.000000,1.000000	3	30092309	30092763	454	30092584	27	20.8821	8.78453	16.4084	2594_S1_2599_S6_2604_S11_vs_2598_S5_2603_S10_2608_S15_peak_4750
Mecom	Mecom-003	-	3.0015e+55	3.05097e+55	417060	0.000920,0.000797,0.000836,0.000833,0.002406,0.001593,0.000815	1.000000,1.000000,1.000000,1.000000,1.000000,1.000000,1.000000	3	30092309	30092763	454	30092584	27	20.8821	8.78453	16.4084	2594_S1_2599_S6_2604_S11_vs_2598_S5_2603_S10_2608_S15_peak_4750
Mecom	Mecom-005	-	3.0015e+55	3.05097e+55	416752	0.000920,0.000797,0.000836,0.000833,0.002406,0.001593,0.000815	1.000000,1.000000,1.000000,1.000000,1.000000,1.000000,1.000000	3	30092309	30092763	454	30092584	27	20.8821	8.78453	16.4084	2594_S1_2599_S6_2604_S11_vs_2598_S5_2603_S10_2608_S15_peak_4750
Mecom	Mecom-008	-	3.0015e+55	3.05097e+55	47661	0.000920,0.000797,0.000836,0.000833,0.002406,0.001593,0.000815	1.000000,1.000000,1.000000,1.000000,1.000000,1.000000,1.000000	3	30092309	30092763	454	30092584	27	20.8821	8.78453	16.4084	2594_S1_2599_S6_2604_S11_vs_2598_S5_2603_S10_2608_S15_peak_4750
Mecom	Mecom-007	-	3.0015e+55	3.05097e+55	145400	0.000920,0.000797,0.000836,0.000833,0.002406,0.001593,0.000815	1.000000,1.000000,1.000000,1.000000,1.000000,1.000000,1.000000	3	30092309	30092763	454	30092584	27	20.8821	8.78453	16.4084	2594_S1_2599_S6_2604_S11_vs_2598_S5_2603_S10_2608_S15_peak_4750
Mecom	Mecom-001	-	3.0015e+55	3.05097e+55	416971	0.000920,0.000797,0.000836,0.000833,0.002406,0.001593,0.000815	1.000000,1.000000,1.000000,1.000000,1.000000,1.000000,1.000000	3	30092309	30092763	454	30092584	27	20.8821	8.78453	16.4084	2594_S1_2599_S6_2604_S11_vs_2598_S5_2603_S10_2608_S15_peak_4750
.	.	.	.	.	.	.	.	3	87515607	87516401	794	87515904	27	20.8821	8.78453	16.4084	2594_S1_2599_S6_2604_S11_vs_2598_S5_2603_S10_2608_S15_peak_4877
Gm12602	Gm12602-002	-	8912392489100660	8912818289128220	4712	0.000000,0.016979	0.000000,1.000000	4	89123003	89123470	467	89123224	27	20.8821	8.78453	16.4084	2594_S1_2599_S6_2604_S11_vs_2598_S5_2603_S10_2608_S15_peak_5358
Gm12602	Gm12602-001	-	8912392489100660	8912818289128220	4757	0.000000,0.016979	0.000000,1.000000	4	89123003	89123470	467	89123224	27	20.8821	8.78453	16.4084	2594_S1_2599_S6_2604_S11_vs_2598_S5_2603_S10_2608_S15_peak_5358
.	.	.	.	.	.	.	.	4	89530949	89531437	488	89531211	27	20.8821	8.78453	16.4084	2594_S1_2599_S6_2604_S11_vs_2598_S5_2603_S10_2608_S15_peak_5361
Antxr1	Antxr1-002	-	8.71787e+31	8.73358e+31	148231	0.004839,0.003764,0.004270,0.004354	1.000000,1.000000,1.000000,1.000000	6	87186775	87187534	759	87187097	45	30.6288	8.7578	25.8134	2594_S1_2599_S6_2604_S11_vs_2598_S5_2603_S10_2608_S15_peak_6411
Antxr1	Antxr1-001	-	8.71787e+31	8.73358e+31	148231	0.004839,0.003764,0.004270,0.004354	1.000000,1.000000,1.000000,1.000000	6	87186775	87187534	759	87187097	45	30.6288	8.7578	25.8134	2594_S1_2599_S6_2604_S11_vs_2598_S5_2603_S10_2608_S15_peak_6411
Antxr1	Antxr1-005	-	8.71787e+31	8.73358e+31	148191	0.004839,0.003764,0.004270,0.004354	1.000000,1.000000,1.000000,1.000000	6	87186775	87187534	759	87187097	45	30.6288	8.7578	25.8134	2594_S1_2599_S6_2604_S11_vs_2598_S5_2603_S10_2608_S15_peak_6411
Antxr1	Antxr1-004	-	8.71787e+31	8.73358e+31	120855	0.004839,0.003764,0.004270,0.004354	1.000000,1.000000,1.000000,1.000000	6	87186775	87187534	759	87187097	45	30.6288	8.7578	25.8134	2594_S1_2599_S6_2604_S11_vs_2598_S5_2603_S10_2608_S15_peak_6411
Gm22022	Gm22022-201	-	34842228	34842355	-3429	0	0	11	34845784	34846335	551	34846051	33	24.0397	8.75103	19.4216	2594_S1_2599_S6_2604_S11_vs_2598_S5_2603_S10_2608_S15_peak_464
Plekhm1	Plekhm1-002	-	1.03367e+17	1.03395e+17	7410	0.022378,0.013013	1.000000,1.000000	11	103386730	103387359	629	103386953	33	24.0397	8.75103	19.4216	2594_S1_2599_S6_2604_S11_vs_2598_S5_2603_S10_2608_S15_peak_807
Plekhm1	Plekhm1-001	-	1.03367e+17	1.03395e+17	25329	0.022378,0.013013	1.000000,1.000000	11	103386730	103387359	629	103386953	33	24.0397	8.75103	19.4216	2594_S1_2599_S6_2604_S11_vs_2598_S5_2603_S10_2608_S15_peak_807
Trio	Trio-201	-	27730652	28025849	238939	0.001629	1	15	27786430	27786910	480	27786698	33	24.0397	8.75103	19.4216	2594_S1_2599_S6_2604_S11_vs_2598_S5_2603_S10_2608_S15_peak_1937
Osbpl2	Osbpl2-001	+	1.80119e+26	1.80163e+26	-2630	0.000000,0.000000,0.000000	0.000000,0.000000,0.000000	2	180115912	180116676	764	180116138	33	24.0397	8.75103	19.4216	2594_S1_2599_S6_2604_S11_vs_2598_S5_2603_S10_2608_S15_peak_4700
Osbpl2	Osbpl2-002	+	1.80119e+26	1.80163e+26	-2728	0.000000,0.000000,0.000000	0.000000,0.000000,0.000000	2	180115912	180116676	764	180116138	33	24.0397	8.75103	19.4216	2594_S1_2599_S6_2604_S11_vs_2598_S5_2603_S10_2608_S15_peak_4700
Osbpl2	Osbpl2-004	+	1.80119e+26	1.80163e+26	-2659	0.000000,0.000000,0.000000	0.000000,0.000000,0.000000	2	180115912	180116676	764	180116138	33	24.0397	8.75103	19.4216	2594_S1_2599_S6_2604_S11_vs_2598_S5_2603_S10_2608_S15_peak_4700
.	.	.	.	.	.	.	.	8	34372297	34373211	914	34372524	39	27.267	8.73169	22.5344	2594_S1_2599_S6_2604_S11_vs_2598_S5_2603_S10_2608_S15_peak_6892
Nfix	Nfix-001	-	8.47047e+39	8.47734e+39	34835	0.014268,0.014906,0.011365,0.010684,0.010707	1.000000,1.000000,1.000000,1.000000,1.000000	8	84737583	84738562	979	84738333	38	26.6752	8.71203	21.9546	2594_S1_2599_S6_2604_S11_vs_2598_S5_2603_S10_2608_S15_peak_6993
Nfix	Nfix-004	-	8.47047e+39	8.47734e+39	35808	0.014268,0.014906,0.011365,0.010684,0.010707	1.000000,1.000000,1.000000,1.000000,1.000000	8	84737583	84738562	979	84738333	38	26.6752	8.71203	21.9546	2594_S1_2599_S6_2604_S11_vs_2598_S5_2603_S10_2608_S15_peak_6993
Nfix	Nfix-005	-	8.47047e+39	8.47734e+39	61463	0.014268,0.014906,0.011365,0.010684,0.010707	1.000000,1.000000,1.000000,1.000000,1.000000	8	84737583	84738562	979	84738333	38	26.6752	8.71203	21.9546	2594_S1_2599_S6_2604_S11_vs_2598_S5_2603_S10_2608_S15_peak_6993
Nfix	Nfix-002	-	8.47047e+39	8.47734e+39	61783	0.014268,0.014906,0.011365,0.010684,0.010707	1.000000,1.000000,1.000000,1.000000,1.000000	8	84737583	84738562	979	84738333	38	26.6752	8.71203	21.9546	2594_S1_2599_S6_2604_S11_vs_2598_S5_2603_S10_2608_S15_peak_6993
Nfix	Nfix-003	-	8.47047e+39	8.47734e+39	61579	0.014268,0.014906,0.011365,0.010684,0.010707	1.000000,1.000000,1.000000,1.000000,1.000000	8	84737583	84738562	979	84738333	38	26.6752	8.71203	21.9546	2594_S1_2599_S6_2604_S11_vs_2598_S5_2603_S10_2608_S15_peak_6993
Iqgap1	Iqgap1-006	-	80768359	80825975	-4095	0	0	7	80830070	80831245	1175	80830565	31	22.8196	8.68206	18.2556	2594_S1_2599_S6_2604_S11_vs_2598_S5_2603_S10_2608_S15_peak_6699
Fndc3b	Fndc3b-002	-	2.74162e+31	2.77104e+31	92254	0.001580,0.002216,0.002144,0.001580	1.000000,1.000000,1.000000,1.000000	3	27617681	27618145	464	27617915	44	29.8447	8.66589	25.0463	2594_S1_2599_S6_2604_S11_vs_2598_S5_2603_S10_2608_S15_peak_4747
Fndc3b	Fndc3b-003	-	2.74162e+31	2.77104e+31	93095	0.001580,0.002216,0.002144,0.001580	1.000000,1.000000,1.000000,1.000000	3	27617681	27618145	464	27617915	44	29.8447	8.66589	25.0463	2594_S1_2599_S6_2604_S11_vs_2598_S5_2603_S10_2608_S15_peak_4747
Fndc3b	Fndc3b-004	-	2.74162e+31	2.77104e+31	93163	0.001580,0.002216,0.002144,0.001580	1.000000,1.000000,1.000000,1.000000	3	27617681	27618145	464	27617915	44	29.8447	8.66589	25.0463	2594_S1_2599_S6_2604_S11_vs_2598_S5_2603_S10_2608_S15_peak_4747
Fndc3b	Fndc3b-001	-	2.74162e+31	2.77104e+31	92295	0.001580,0.002216,0.002144,0.001580	1.000000,1.000000,1.000000,1.000000	3	27617681	27618145	464	27617915	44	29.8447	8.66589	25.0463	2594_S1_2599_S6_2604_S11_vs_2598_S5_2603_S10_2608_S15_peak_4747
Rapgef3	Rapgef3-002	-	9.77452e+111	9.77677e+111	59	0.047556,0.489381,0.672646,0.064683,0.000000,0.110285,0.066198,0.000000,0.049855,0.039888,0.046833,0.023812,0.047116,0.046365	1.000000,0.990654,0.700935,0.396262,0.000000,0.679439,0.475701,0.000000,0.981308,0.825234,1.000000,0.490654,1.000000,1.000000	15	97766539	97767608	1069	97766828	67	42.4442	8.64742	37.4982	2594_S1_2599_S6_2604_S11_vs_2598_S5_2603_S10_2608_S15_peak_2648
Rapgef3os2	Rapgef3os2-001	+	9.77452e+111	9.77677e+111	0	0.047556,0.489381,0.672646,0.064683,0.000000,0.110285,0.066198,0.000000,0.049855,0.039888,0.046833,0.023812,0.047116,0.046365	1.000000,0.990654,0.700935,0.396262,0.000000,0.679439,0.475701,0.000000,0.981308,0.825234,1.000000,0.490654,1.000000,1.000000	15	97766539	97767608	1069	97766828	67	42.4442	8.64742	37.4982	2594_S1_2599_S6_2604_S11_vs_2598_S5_2603_S10_2608_S15_peak_2648
Rapgef3	Rapgef3-006	-	9.77452e+111	9.77677e+111	365	0.047556,0.489381,0.672646,0.064683,0.000000,0.110285,0.066198,0.000000,0.049855,0.039888,0.046833,0.023812,0.047116,0.046365	1.000000,0.990654,0.700935,0.396262,0.000000,0.679439,0.475701,0.000000,0.981308,0.825234,1.000000,0.490654,1.000000,1.000000	15	97766539	97767608	1069	97766828	67	42.4442	8.64742	37.4982	2594_S1_2599_S6_2604_S11_vs_2598_S5_2603_S10_2608_S15_peak_2648
Rapgef3os1	Rapgef3os1-001	+	9.77452e+111	9.77677e+111	6131	0.047556,0.489381,0.672646,0.064683,0.000000,0.110285,0.066198,0.000000,0.049855,0.039888,0.046833,0.023812,0.047116,0.046365	1.000000,0.990654,0.700935,0.396262,0.000000,0.679439,0.475701,0.000000,0.981308,0.825234,1.000000,0.490654,1.000000,1.000000	15	97766539	97767608	1069	97766828	67	42.4442	8.64742	37.4982	2594_S1_2599_S6_2604_S11_vs_2598_S5_2603_S10_2608_S15_peak_2648
Rapgef3	Rapgef3-010	-	9.77452e+111	9.77677e+111	-4659	0.047556,0.489381,0.672646,0.064683,0.000000,0.110285,0.066198,0.000000,0.049855,0.039888,0.046833,0.023812,0.047116,0.046365	1.000000,0.990654,0.700935,0.396262,0.000000,0.679439,0.475701,0.000000,0.981308,0.825234,1.000000,0.490654,1.000000,1.000000	15	97766539	97767608	1069	97766828	67	42.4442	8.64742	37.4982	2594_S1_2599_S6_2604_S11_vs_2598_S5_2603_S10_2608_S15_peak_2648
Rapgef3	Rapgef3-008	-	9.77452e+111	9.77677e+111	0	0.047556,0.489381,0.672646,0.064683,0.000000,0.110285,0.066198,0.000000,0.049855,0.039888,0.046833,0.023812,0.047116,0.046365	1.000000,0.990654,0.700935,0.396262,0.000000,0.679439,0.475701,0.000000,0.981308,0.825234,1.000000,0.490654,1.000000,1.000000	15	97766539	97767608	1069	97766828	67	42.4442	8.64742	37.4982	2594_S1_2599_S6_2604_S11_vs_2598_S5_2603_S10_2608_S15_peak_2648
Rapgef3	Rapgef3-009	-	9.77452e+111	9.77677e+111	0	0.047556,0.489381,0.672646,0.064683,0.000000,0.110285,0.066198,0.000000,0.049855,0.039888,0.046833,0.023812,0.047116,0.046365	1.000000,0.990654,0.700935,0.396262,0.000000,0.679439,0.475701,0.000000,0.981308,0.825234,1.000000,0.490654,1.000000,1.000000	15	97766539	97767608	1069	97766828	67	42.4442	8.64742	37.4982	2594_S1_2599_S6_2604_S11_vs_2598_S5_2603_S10_2608_S15_peak_2648
Rapgef3	Rapgef3-011	-	9.77452e+111	9.77677e+111	-4684	0.047556,0.489381,0.672646,0.064683,0.000000,0.110285,0.066198,0.000000,0.049855,0.039888,0.046833,0.023812,0.047116,0.046365	1.000000,0.990654,0.700935,0.396262,0.000000,0.679439,0.475701,0.000000,0.981308,0.825234,1.000000,0.490654,1.000000,1.000000	15	97766539	97767608	1069	97766828	67	42.4442	8.64742	37.4982	2594_S1_2599_S6_2604_S11_vs_2598_S5_2603_S10_2608_S15_peak_2648
Rapgef3	Rapgef3-004	-	9.77452e+111	9.77677e+111	0	0.047556,0.489381,0.672646,0.064683,0.000000,0.110285,0.066198,0.000000,0.049855,0.039888,0.046833,0.023812,0.047116,0.046365	1.000000,0.990654,0.700935,0.396262,0.000000,0.679439,0.475701,0.000000,0.981308,0.825234,1.000000,0.490654,1.000000,1.000000	15	97766539	97767608	1069	97766828	67	42.4442	8.64742	37.4982	2594_S1_2599_S6_2604_S11_vs_2598_S5_2603_S10_2608_S15_peak_2648
Rapgef3	Rapgef3-018	-	9.77452e+111	9.77677e+111	0	0.047556,0.489381,0.672646,0.064683,0.000000,0.110285,0.066198,0.000000,0.049855,0.039888,0.046833,0.023812,0.047116,0.046365	1.000000,0.990654,0.700935,0.396262,0.000000,0.679439,0.475701,0.000000,0.981308,0.825234,1.000000,0.490654,1.000000,1.000000	15	97766539	97767608	1069	97766828	67	42.4442	8.64742	37.4982	2594_S1_2599_S6_2604_S11_vs_2598_S5_2603_S10_2608_S15_peak_2648
Rapgef3	Rapgef3-001	-	9.77452e+111	9.77677e+111	191	0.047556,0.489381,0.672646,0.064683,0.000000,0.110285,0.066198,0.000000,0.049855,0.039888,0.046833,0.023812,0.047116,0.046365	1.000000,0.990654,0.700935,0.396262,0.000000,0.679439,0.475701,0.000000,0.981308,0.825234,1.000000,0.490654,1.000000,1.000000	15	97766539	97767608	1069	97766828	67	42.4442	8.64742	37.4982	2594_S1_2599_S6_2604_S11_vs_2598_S5_2603_S10_2608_S15_peak_2648
Rapgef3	Rapgef3-007	-	9.77452e+111	9.77677e+111	0	0.047556,0.489381,0.672646,0.064683,0.000000,0.110285,0.066198,0.000000,0.049855,0.039888,0.046833,0.023812,0.047116,0.046365	1.000000,0.990654,0.700935,0.396262,0.000000,0.679439,0.475701,0.000000,0.981308,0.825234,1.000000,0.490654,1.000000,1.000000	15	97766539	97767608	1069	97766828	67	42.4442	8.64742	37.4982	2594_S1_2599_S6_2604_S11_vs_2598_S5_2603_S10_2608_S15_peak_2648
Rapgef3	Rapgef3-003	-	9.77452e+111	9.77677e+111	57	0.047556,0.489381,0.672646,0.064683,0.000000,0.110285,0.066198,0.000000,0.049855,0.039888,0.046833,0.023812,0.047116,0.046365	1.000000,0.990654,0.700935,0.396262,0.000000,0.679439,0.475701,0.000000,0.981308,0.825234,1.000000,0.490654,1.000000,1.000000	15	97766539	97767608	1069	97766828	67	42.4442	8.64742	37.4982	2594_S1_2599_S6_2604_S11_vs_2598_S5_2603_S10_2608_S15_peak_2648
Rapgef3	Rapgef3-005	-	9.77452e+111	9.77677e+111	239	0.047556,0.489381,0.672646,0.064683,0.000000,0.110285,0.066198,0.000000,0.049855,0.039888,0.046833,0.023812,0.047116,0.046365	1.000000,0.990654,0.700935,0.396262,0.000000,0.679439,0.475701,0.000000,0.981308,0.825234,1.000000,0.490654,1.000000,1.000000	15	97766539	97767608	1069	97766828	67	42.4442	8.64742	37.4982	2594_S1_2599_S6_2604_S11_vs_2598_S5_2603_S10_2608_S15_peak_2648
Csdc2	Csdc2-003	+	8193698281936750	8194687081950940	-3649	0.000000,0.000000	0.000000,0.000000	15	81932645	81933333	688	81933109	27	20.6245	8.64695	16.1748	2594_S1_2599_S6_2604_S11_vs_2598_S5_2603_S10_2608_S15_peak_2402
Csdc2	Csdc2-001	+	8193698281936750	8194687081950940	-3426	0.000000,0.000000	0.000000,0.000000	15	81932645	81933333	688	81933109	27	20.6245	8.64695	16.1748	2594_S1_2599_S6_2604_S11_vs_2598_S5_2603_S10_2608_S15_peak_2402
Gm12511	Gm12511-001	+	55563265	55599297	29360	0.017234	1	4	55592625	55593245	620	55593021	29	21.6646	8.63787	17.157	2594_S1_2599_S6_2604_S11_vs_2598_S5_2603_S10_2608_S15_peak_5229
.	.	.	.	.	.	.	.	5	119796423	119797035	612	119796779	29	21.6646	8.63787	17.157	2594_S1_2599_S6_2604_S11_vs_2598_S5_2603_S10_2608_S15_peak_6138
.	.	.	.	.	.	.	.	2	128179279	128180222	943	128179568	27	20.55	8.60729	16.1057	2594_S1_2599_S6_2604_S11_vs_2598_S5_2603_S10_2608_S15_peak_4316
Trex1	Trex1-001	-	1.09058e+89	1.0906e+89	840	0.380477,0.042382,0.000000,0.042503,0.227807,0.000000,0.000000,0.521673,0.000000,0.000000	1.000000,1.000000,0.000000,1.000000,0.620991,0.000000,0.000000,1.000000,0.000000,0.000000	9	109058210	109058895	685	109058625	42	28.5935	8.60206	23.8243	2594_S1_2599_S6_2604_S11_vs_2598_S5_2603_S10_2608_S15_peak_7468
Gm42641	Gm42641-001	-	1.09058e+89	1.0906e+89	15226	0.380477,0.042382,0.000000,0.042503,0.227807,0.000000,0.000000,0.521673,0.000000,0.000000	1.000000,1.000000,0.000000,1.000000,0.620991,0.000000,0.000000,1.000000,0.000000,0.000000	9	109058210	109058895	685	109058625	42	28.5935	8.60206	23.8243	2594_S1_2599_S6_2604_S11_vs_2598_S5_2603_S10_2608_S15_peak_7468
Atrip	Atrip-007	-	1.09058e+89	1.0906e+89	3395	0.380477,0.042382,0.000000,0.042503,0.227807,0.000000,0.000000,0.521673,0.000000,0.000000	1.000000,1.000000,0.000000,1.000000,0.620991,0.000000,0.000000,1.000000,0.000000,0.000000	9	109058210	109058895	685	109058625	42	28.5935	8.60206	23.8243	2594_S1_2599_S6_2604_S11_vs_2598_S5_2603_S10_2608_S15_peak_7468
Gm42641	Gm42641-002	-	1.09058e+89	1.0906e+89	15177	0.380477,0.042382,0.000000,0.042503,0.227807,0.000000,0.000000,0.521673,0.000000,0.000000	1.000000,1.000000,0.000000,1.000000,0.620991,0.000000,0.000000,1.000000,0.000000,0.000000	9	109058210	109058895	685	109058625	42	28.5935	8.60206	23.8243	2594_S1_2599_S6_2604_S11_vs_2598_S5_2603_S10_2608_S15_peak_7468
Gm42641	Gm42641-003	-	1.09058e+89	1.0906e+89	1444	0.380477,0.042382,0.000000,0.042503,0.227807,0.000000,0.000000,0.521673,0.000000,0.000000	1.000000,1.000000,0.000000,1.000000,0.620991,0.000000,0.000000,1.000000,0.000000,0.000000	9	109058210	109058895	685	109058625	42	28.5935	8.60206	23.8243	2594_S1_2599_S6_2604_S11_vs_2598_S5_2603_S10_2608_S15_peak_7468
Shisa5	Shisa5-014	+	1.09058e+89	1.0906e+89	3262	0.380477,0.042382,0.000000,0.042503,0.227807,0.000000,0.000000,0.521673,0.000000,0.000000	1.000000,1.000000,0.000000,1.000000,0.620991,0.000000,0.000000,1.000000,0.000000,0.000000	9	109058210	109058895	685	109058625	42	28.5935	8.60206	23.8243	2594_S1_2599_S6_2604_S11_vs_2598_S5_2603_S10_2608_S15_peak_7468
Shisa5	Shisa5-019	+	1.09058e+89	1.0906e+89	2270	0.380477,0.042382,0.000000,0.042503,0.227807,0.000000,0.000000,0.521673,0.000000,0.000000	1.000000,1.000000,0.000000,1.000000,0.620991,0.000000,0.000000,1.000000,0.000000,0.000000	9	109058210	109058895	685	109058625	42	28.5935	8.60206	23.8243	2594_S1_2599_S6_2604_S11_vs_2598_S5_2603_S10_2608_S15_peak_7468
Trex1	Trex1-002	-	1.09058e+89	1.0906e+89	357	0.380477,0.042382,0.000000,0.042503,0.227807,0.000000,0.000000,0.521673,0.000000,0.000000	1.000000,1.000000,0.000000,1.000000,0.620991,0.000000,0.000000,1.000000,0.000000,0.000000	9	109058210	109058895	685	109058625	42	28.5935	8.60206	23.8243	2594_S1_2599_S6_2604_S11_vs_2598_S5_2603_S10_2608_S15_peak_7468
Shisa5	Shisa5-016	+	1.09058e+89	1.0906e+89	3198	0.380477,0.042382,0.000000,0.042503,0.227807,0.000000,0.000000,0.521673,0.000000,0.000000	1.000000,1.000000,0.000000,1.000000,0.620991,0.000000,0.000000,1.000000,0.000000,0.000000	9	109058210	109058895	685	109058625	42	28.5935	8.60206	23.8243	2594_S1_2599_S6_2604_S11_vs_2598_S5_2603_S10_2608_S15_peak_7468
Shisa5	Shisa5-013	+	1.09058e+89	1.0906e+89	3347	0.380477,0.042382,0.000000,0.042503,0.227807,0.000000,0.000000,0.521673,0.000000,0.000000	1.000000,1.000000,0.000000,1.000000,0.620991,0.000000,0.000000,1.000000,0.000000,0.000000	9	109058210	109058895	685	109058625	42	28.5935	8.60206	23.8243	2594_S1_2599_S6_2604_S11_vs_2598_S5_2603_S10_2608_S15_peak_7468
Mir3971	Mir3971-201	+	7.55514e+31	7.55515e+31	-378	0.000000,0.010975,0.010185,0.010092	0.000000,1.000000,1.000000,1.000000	11	75550589	75551051	462	75550800	43	29.1092	8.59074	24.324	2594_S1_2599_S6_2604_S11_vs_2598_S5_2603_S10_2608_S15_peak_616
Slc43a2	Slc43a2-002	+	7.55514e+31	7.55515e+31	18891	0.000000,0.010975,0.010185,0.010092	0.000000,1.000000,1.000000,1.000000	11	75550589	75551051	462	75550800	43	29.1092	8.59074	24.324	2594_S1_2599_S6_2604_S11_vs_2598_S5_2603_S10_2608_S15_peak_616
Slc43a2	Slc43a2-201	+	7.55514e+31	7.55515e+31	18477	0.000000,0.010975,0.010185,0.010092	0.000000,1.000000,1.000000,1.000000	11	75550589	75551051	462	75550800	43	29.1092	8.59074	24.324	2594_S1_2599_S6_2604_S11_vs_2598_S5_2603_S10_2608_S15_peak_616
Slc43a2	Slc43a2-001	+	7.55514e+31	7.55515e+31	18891	0.000000,0.010975,0.010185,0.010092	0.000000,1.000000,1.000000,1.000000	11	75550589	75551051	462	75550800	43	29.1092	8.59074	24.324	2594_S1_2599_S6_2604_S11_vs_2598_S5_2603_S10_2608_S15_peak_616
Schip1	Schip1-008	+	6.84935e+63	6.86187e+63	93251	0.004690,0.010826,0.013881,0.004438,0.003708,0.001045,0.001045,0.000799	1.000000,1.000000,1.000000,1.000000,1.000000,1.000000,1.000000,1.000000	3	68586742	68587328	586	68586994	35	24.7667	8.58559	20.1158	2594_S1_2599_S6_2604_S11_vs_2598_S5_2603_S10_2608_S15_peak_4834
Schip1	Schip1-001	+	6.84935e+63	6.86187e+63	14497	0.004690,0.010826,0.013881,0.004438,0.003708,0.001045,0.001045,0.000799	1.000000,1.000000,1.000000,1.000000,1.000000,1.000000,1.000000,1.000000	3	68586742	68587328	586	68586994	35	24.7667	8.58559	20.1158	2594_S1_2599_S6_2604_S11_vs_2598_S5_2603_S10_2608_S15_peak_4834
Schip1	Schip1-005	+	6.84935e+63	6.86187e+63	2563	0.004690,0.010826,0.013881,0.004438,0.003708,0.001045,0.001045,0.000799	1.000000,1.000000,1.000000,1.000000,1.000000,1.000000,1.000000,1.000000	3	68586742	68587328	586	68586994	35	24.7667	8.58559	20.1158	2594_S1_2599_S6_2604_S11_vs_2598_S5_2603_S10_2608_S15_peak_4834
Schip1	Schip1-009	+	6.84935e+63	6.86187e+63	92534	0.004690,0.010826,0.013881,0.004438,0.003708,0.001045,0.001045,0.000799	1.000000,1.000000,1.000000,1.000000,1.000000,1.000000,1.000000,1.000000	3	68586742	68587328	586	68586994	35	24.7667	8.58559	20.1158	2594_S1_2599_S6_2604_S11_vs_2598_S5_2603_S10_2608_S15_peak_4834
Schip1	Schip1-004	+	6.84935e+63	6.86187e+63	118559	0.004690,0.010826,0.013881,0.004438,0.003708,0.001045,0.001045,0.000799	1.000000,1.000000,1.000000,1.000000,1.000000,1.000000,1.000000,1.000000	3	68586742	68587328	586	68586994	35	24.7667	8.58559	20.1158	2594_S1_2599_S6_2604_S11_vs_2598_S5_2603_S10_2608_S15_peak_4834
Schip1	Schip1-002	+	6.84935e+63	6.86187e+63	521940	0.004690,0.010826,0.013881,0.004438,0.003708,0.001045,0.001045,0.000799	1.000000,1.000000,1.000000,1.000000,1.000000,1.000000,1.000000,1.000000	3	68586742	68587328	586	68586994	35	24.7667	8.58559	20.1158	2594_S1_2599_S6_2604_S11_vs_2598_S5_2603_S10_2608_S15_peak_4834
Schip1	Schip1-003	+	6.84935e+63	6.86187e+63	521940	0.004690,0.010826,0.013881,0.004438,0.003708,0.001045,0.001045,0.000799	1.000000,1.000000,1.000000,1.000000,1.000000,1.000000,1.000000,1.000000	3	68586742	68587328	586	68586994	35	24.7667	8.58559	20.1158	2594_S1_2599_S6_2604_S11_vs_2598_S5_2603_S10_2608_S15_peak_4834
Gm21949	Gm21949-001	+	6.84935e+63	6.86187e+63	694510	0.004690,0.010826,0.013881,0.004438,0.003708,0.001045,0.001045,0.000799	1.000000,1.000000,1.000000,1.000000,1.000000,1.000000,1.000000,1.000000	3	68586742	68587328	586	68586994	35	24.7667	8.58559	20.1158	2594_S1_2599_S6_2604_S11_vs_2598_S5_2603_S10_2608_S15_peak_4834
.	.	.	.	.	.	.	.	5	118321775	118322714	939	118322012	57	36.6822	8.56656	31.7782	2594_S1_2599_S6_2604_S11_vs_2598_S5_2603_S10_2608_S15_peak_6120
Usp2	Usp2-006	+	4.4085e+63	4.40939e+63	-367	0.000000,0.000000,0.037752,0.022893,0.000000,0.043988,0.022892,0.040219	0.000000,0.000000,1.000000,1.000000,0.000000,1.000000,1.000000,1.000000	9	44083504	44084583	1079	44083702	41	27.9361	8.55523	23.1801	2594_S1_2599_S6_2604_S11_vs_2598_S5_2603_S10_2608_S15_peak_7253
Usp2	Usp2-008	+	4.4085e+63	4.40939e+63	-2607	0.000000,0.000000,0.037752,0.022893,0.000000,0.043988,0.022892,0.040219	0.000000,0.000000,1.000000,1.000000,0.000000,1.000000,1.000000,1.000000	9	44083504	44084583	1079	44083702	41	27.9361	8.55523	23.1801	2594_S1_2599_S6_2604_S11_vs_2598_S5_2603_S10_2608_S15_peak_7253
Usp2	Usp2-001	+	4.4085e+63	4.40939e+63	16483	0.000000,0.000000,0.037752,0.022893,0.000000,0.043988,0.022892,0.040219	0.000000,0.000000,1.000000,1.000000,0.000000,1.000000,1.000000,1.000000	9	44083504	44084583	1079	44083702	41	27.9361	8.55523	23.1801	2594_S1_2599_S6_2604_S11_vs_2598_S5_2603_S10_2608_S15_peak_7253
Rnf26	Rnf26-201	-	4.4085e+63	4.40939e+63	28918	0.000000,0.000000,0.037752,0.022893,0.000000,0.043988,0.022892,0.040219	0.000000,0.000000,1.000000,1.000000,0.000000,1.000000,1.000000,1.000000	9	44083504	44084583	1079	44083702	41	27.9361	8.55523	23.1801	2594_S1_2599_S6_2604_S11_vs_2598_S5_2603_S10_2608_S15_peak_7253
Usp2	Usp2-005	+	4.4085e+63	4.40939e+63	-356	0.000000,0.000000,0.037752,0.022893,0.000000,0.043988,0.022892,0.040219	0.000000,0.000000,1.000000,1.000000,0.000000,1.000000,1.000000,1.000000	9	44083504	44084583	1079	44083702	41	27.9361	8.55523	23.1801	2594_S1_2599_S6_2604_S11_vs_2598_S5_2603_S10_2608_S15_peak_7253
Usp2	Usp2-004	+	4.4085e+63	4.40939e+63	14061	0.000000,0.000000,0.037752,0.022893,0.000000,0.043988,0.022892,0.040219	0.000000,0.000000,1.000000,1.000000,0.000000,1.000000,1.000000,1.000000	9	44083504	44084583	1079	44083702	41	27.9361	8.55523	23.1801	2594_S1_2599_S6_2604_S11_vs_2598_S5_2603_S10_2608_S15_peak_7253
Rnf26	Rnf26-001	-	4.4085e+63	4.40939e+63	28922	0.000000,0.000000,0.037752,0.022893,0.000000,0.043988,0.022892,0.040219	0.000000,0.000000,1.000000,1.000000,0.000000,1.000000,1.000000,1.000000	9	44083504	44084583	1079	44083702	41	27.9361	8.55523	23.1801	2594_S1_2599_S6_2604_S11_vs_2598_S5_2603_S10_2608_S15_peak_7253
Usp2	Usp2-003	+	4.4085e+63	4.40939e+63	16426	0.000000,0.000000,0.037752,0.022893,0.000000,0.043988,0.022892,0.040219	0.000000,0.000000,1.000000,1.000000,0.000000,1.000000,1.000000,1.000000	9	44083504	44084583	1079	44083702	41	27.9361	8.55523	23.1801	2594_S1_2599_S6_2604_S11_vs_2598_S5_2603_S10_2608_S15_peak_7253
4930578G10Rik	4930578G10Rik-201	+	4.27355e+23	4.2846e+23	31020	0.004690,0.004695,0.016318	1.000000,1.000000,1.000000	4	42766565	42767082	517	42766755	32	22.9672	8.49365	18.3976	2594_S1_2599_S6_2604_S11_vs_2598_S5_2603_S10_2608_S15_peak_5201
4930578G10Rik	4930578G10Rik-001	+	4.27355e+23	4.2846e+23	30653	0.004690,0.004695,0.016318	1.000000,1.000000,1.000000	4	42766565	42767082	517	42766755	32	22.9672	8.49365	18.3976	2594_S1_2599_S6_2604_S11_vs_2598_S5_2603_S10_2608_S15_peak_5201
4930578G10Rik	4930578G10Rik-002	+	4.27355e+23	4.2846e+23	31020	0.004690,0.004695,0.016318	1.000000,1.000000,1.000000	4	42766565	42767082	517	42766755	32	22.9672	8.49365	18.3976	2594_S1_2599_S6_2604_S11_vs_2598_S5_2603_S10_2608_S15_peak_5201
Arhgef10l	Arhgef10l-001	-	140514485	140666013	7028	0.006916	1	4	140657938	140658985	1047	140658119	32	22.9672	8.49365	18.3976	2594_S1_2599_S6_2604_S11_vs_2598_S5_2603_S10_2608_S15_peak_5748
Cox7a1	Cox7a1-002	+	3018419430184140	3018607930186030	0	0.148462,0.174788	0.658824,0.776471	7	30184049	30184473	424	30184229	27	20.3295	8.49046	15.8957	2594_S1_2599_S6_2604_S11_vs_2598_S5_2603_S10_2608_S15_peak_6617
Cox7a1	Cox7a1-001	+	3018419430184140	3018607930186030	0	0.148462,0.174788	0.658824,0.776471	7	30184049	30184473	424	30184229	27	20.3295	8.49046	15.8957	2594_S1_2599_S6_2604_S11_vs_2598_S5_2603_S10_2608_S15_peak_6617
RP23-193M19.6	RP23-193M19.6-002	-	3209661332113660	3212370332123700	-4030	0.000000,0.000000	0.000000,0.000000	12	32127733	32128161	428	32127939	26	19.7736	8.4708	15.3672	2594_S1_2599_S6_2604_S11_vs_2598_S5_2603_S10_2608_S15_peak_1040
RP23-193M19.6	RP23-193M19.6-001	-	3209661332113660	3212370332123700	-4030	0.000000,0.000000	0.000000,0.000000	12	32127733	32128161	428	32127939	26	19.7736	8.4708	15.3672	2594_S1_2599_S6_2604_S11_vs_2598_S5_2603_S10_2608_S15_peak_1040
Mmrn2	Mmrn2-201	+	3437550434370270	3440428834374790	0	0.002744,0.087669	0.066498,0.333333	14	34374395	34375582	1187	34374621	26	19.7736	8.4708	15.3672	2594_S1_2599_S6_2604_S11_vs_2598_S5_2603_S10_2608_S15_peak_1696
Sncg	Sncg-001	-	3437550434370270	3440428834374790	0	0.002744,0.087669	0.066498,0.333333	14	34374395	34375582	1187	34374621	26	19.7736	8.4708	15.3672	2594_S1_2599_S6_2604_S11_vs_2598_S5_2603_S10_2608_S15_peak_1696
Itgb5	Itgb5-001	+	3382966533829670	3394914733949150	4323	0.004687,0.004687	1.000000,1.000000	16	33833988	33834547	559	33834246	26	19.7736	8.4708	15.3672	2594_S1_2599_S6_2604_S11_vs_2598_S5_2603_S10_2608_S15_peak_2953
Itgb5	Itgb5-002	+	3382966533829670	3394914733949150	4311	0.004687,0.004687	1.000000,1.000000	16	33833988	33834547	559	33834246	26	19.7736	8.4708	15.3672	2594_S1_2599_S6_2604_S11_vs_2598_S5_2603_S10_2608_S15_peak_2953
Fbn1	Fbn1-003	-	1.25301e+17	1.25508e+17	177152	0.001910,0.001924	1.000000,1.000000	2	125330447	125330842	395	125330600	26	19.7736	8.4708	15.3672	2594_S1_2599_S6_2604_S11_vs_2598_S5_2603_S10_2608_S15_peak_4284
Fbn1	Fbn1-001	-	1.25301e+17	1.25508e+17	175544	0.001910,0.001924	1.000000,1.000000	2	125330447	125330842	395	125330600	26	19.7736	8.4708	15.3672	2594_S1_2599_S6_2604_S11_vs_2598_S5_2603_S10_2608_S15_peak_4284
.	.	.	.	.	.	.	.	2	153610883	153611317	434	153611095	26	19.7736	8.4708	15.3672	2594_S1_2599_S6_2604_S11_vs_2598_S5_2603_S10_2608_S15_peak_4468
Ptpn1	Ptpn1-004	+	1.67932e+53	1.67964e+53	12320	0.028887,0.021180,0.025526,0.025580,0.019228,0.019210	1.000000,1.000000,1.000000,1.000000,1.000000,1.000000	2	167944715	167945618	903	167945256	26	19.7736	8.4708	15.3672	2594_S1_2599_S6_2604_S11_vs_2598_S5_2603_S10_2608_S15_peak_4631
Ptpn1	Ptpn1-006	+	1.67932e+53	1.67964e+53	12658	0.028887,0.021180,0.025526,0.025580,0.019228,0.019210	1.000000,1.000000,1.000000,1.000000,1.000000,1.000000	2	167944715	167945618	903	167945256	26	19.7736	8.4708	15.3672	2594_S1_2599_S6_2604_S11_vs_2598_S5_2603_S10_2608_S15_peak_4631
Ptpn1	Ptpn1-007	+	1.67932e+53	1.67964e+53	12343	0.028887,0.021180,0.025526,0.025580,0.019228,0.019210	1.000000,1.000000,1.000000,1.000000,1.000000,1.000000	2	167944715	167945618	903	167945256	26	19.7736	8.4708	15.3672	2594_S1_2599_S6_2604_S11_vs_2598_S5_2603_S10_2608_S15_peak_4631
Ptpn1	Ptpn1-003	+	1.67932e+53	1.67964e+53	12320	0.028887,0.021180,0.025526,0.025580,0.019228,0.019210	1.000000,1.000000,1.000000,1.000000,1.000000,1.000000	2	167944715	167945618	903	167945256	26	19.7736	8.4708	15.3672	2594_S1_2599_S6_2604_S11_vs_2598_S5_2603_S10_2608_S15_peak_4631
Ptpn1	Ptpn1-002	+	1.67932e+53	1.67964e+53	12343	0.028887,0.021180,0.025526,0.025580,0.019228,0.019210	1.000000,1.000000,1.000000,1.000000,1.000000,1.000000	2	167944715	167945618	903	167945256	26	19.7736	8.4708	15.3672	2594_S1_2599_S6_2604_S11_vs_2598_S5_2603_S10_2608_S15_peak_4631
Ptpn1	Ptpn1-001	+	1.67932e+53	1.67964e+53	12388	0.028887,0.021180,0.025526,0.025580,0.019228,0.019210	1.000000,1.000000,1.000000,1.000000,1.000000,1.000000	2	167944715	167945618	903	167945256	26	19.7736	8.4708	15.3672	2594_S1_2599_S6_2604_S11_vs_2598_S5_2603_S10_2608_S15_peak_4631
Frrs1	Frrs1-002	+	1.1686e+17	1.16891e+17	559	0.019995,0.014268	1.000000,1.000000	3	116860126	116860753	627	116860465	26	19.7736	8.4708	15.3672	2594_S1_2599_S6_2604_S11_vs_2598_S5_2603_S10_2608_S15_peak_5024
Frrs1	Frrs1-005	+	1.1686e+17	1.16891e+17	662	0.019995,0.014268	1.000000,1.000000	3	116860126	116860753	627	116860465	26	19.7736	8.4708	15.3672	2594_S1_2599_S6_2604_S11_vs_2598_S5_2603_S10_2608_S15_peak_5024
Bre	Bre-003	+	3.16981e+87	3.20847e+87	113041	0.001226,0.013442,0.003869,0.001332,0.001226,0.001226,0.001556,0.001225,0.001226,0.003558,0.001224	1.000000,1.000000,1.000000,1.000000,1.000000,1.000000,1.000000,1.000000,1.000000,1.000000,1.000000	5	31811091	31811564	473	31811382	26	19.7736	8.4708	15.3672	2594_S1_2599_S6_2604_S11_vs_2598_S5_2603_S10_2608_S15_peak_5897
Bre	Bre-013	+	3.16981e+87	3.20847e+87	25708	0.001226,0.013442,0.003869,0.001332,0.001226,0.001226,0.001556,0.001225,0.001226,0.003558,0.001224	1.000000,1.000000,1.000000,1.000000,1.000000,1.000000,1.000000,1.000000,1.000000,1.000000,1.000000	5	31811091	31811564	473	31811382	26	19.7736	8.4708	15.3672	2594_S1_2599_S6_2604_S11_vs_2598_S5_2603_S10_2608_S15_peak_5897
Bre	Bre-004	+	3.16981e+87	3.20847e+87	113040	0.001226,0.013442,0.003869,0.001332,0.001226,0.001226,0.001556,0.001225,0.001226,0.003558,0.001224	1.000000,1.000000,1.000000,1.000000,1.000000,1.000000,1.000000,1.000000,1.000000,1.000000,1.000000	5	31811091	31811564	473	31811382	26	19.7736	8.4708	15.3672	2594_S1_2599_S6_2604_S11_vs_2598_S5_2603_S10_2608_S15_peak_5897
Bre	Bre-009	+	3.16981e+87	3.20847e+87	109246	0.001226,0.013442,0.003869,0.001332,0.001226,0.001226,0.001556,0.001225,0.001226,0.003558,0.001224	1.000000,1.000000,1.000000,1.000000,1.000000,1.000000,1.000000,1.000000,1.000000,1.000000,1.000000	5	31811091	31811564	473	31811382	26	19.7736	8.4708	15.3672	2594_S1_2599_S6_2604_S11_vs_2598_S5_2603_S10_2608_S15_peak_5897
Bre	Bre-016	+	3.16981e+87	3.20847e+87	113041	0.001226,0.013442,0.003869,0.001332,0.001226,0.001226,0.001556,0.001225,0.001226,0.003558,0.001224	1.000000,1.000000,1.000000,1.000000,1.000000,1.000000,1.000000,1.000000,1.000000,1.000000,1.000000	5	31811091	31811564	473	31811382	26	19.7736	8.4708	15.3672	2594_S1_2599_S6_2604_S11_vs_2598_S5_2603_S10_2608_S15_peak_5897
Bre	Bre-007	+	3.16981e+87	3.20847e+87	113041	0.001226,0.013442,0.003869,0.001332,0.001226,0.001226,0.001556,0.001225,0.001226,0.003558,0.001224	1.000000,1.000000,1.000000,1.000000,1.000000,1.000000,1.000000,1.000000,1.000000,1.000000,1.000000	5	31811091	31811564	473	31811382	26	19.7736	8.4708	15.3672	2594_S1_2599_S6_2604_S11_vs_2598_S5_2603_S10_2608_S15_peak_5897
Bre	Bre-005	+	3.16981e+87	3.20847e+87	113085	0.001226,0.013442,0.003869,0.001332,0.001226,0.001226,0.001556,0.001225,0.001226,0.003558,0.001224	1.000000,1.000000,1.000000,1.000000,1.000000,1.000000,1.000000,1.000000,1.000000,1.000000,1.000000	5	31811091	31811564	473	31811382	26	19.7736	8.4708	15.3672	2594_S1_2599_S6_2604_S11_vs_2598_S5_2603_S10_2608_S15_peak_5897
Bre	Bre-010	+	3.16981e+87	3.20847e+87	113061	0.001226,0.013442,0.003869,0.001332,0.001226,0.001226,0.001556,0.001225,0.001226,0.003558,0.001224	1.000000,1.000000,1.000000,1.000000,1.000000,1.000000,1.000000,1.000000,1.000000,1.000000,1.000000	5	31811091	31811564	473	31811382	26	19.7736	8.4708	15.3672	2594_S1_2599_S6_2604_S11_vs_2598_S5_2603_S10_2608_S15_peak_5897
Bre	Bre-002	+	3.16981e+87	3.20847e+87	113041	0.001226,0.013442,0.003869,0.001332,0.001226,0.001226,0.001556,0.001225,0.001226,0.003558,0.001224	1.000000,1.000000,1.000000,1.000000,1.000000,1.000000,1.000000,1.000000,1.000000,1.000000,1.000000	5	31811091	31811564	473	31811382	26	19.7736	8.4708	15.3672	2594_S1_2599_S6_2604_S11_vs_2598_S5_2603_S10_2608_S15_peak_5897
Bre	Bre-008	+	3.16981e+87	3.20847e+87	113077	0.001226,0.013442,0.003869,0.001332,0.001226,0.001226,0.001556,0.001225,0.001226,0.003558,0.001224	1.000000,1.000000,1.000000,1.000000,1.000000,1.000000,1.000000,1.000000,1.000000,1.000000,1.000000	5	31811091	31811564	473	31811382	26	19.7736	8.4708	15.3672	2594_S1_2599_S6_2604_S11_vs_2598_S5_2603_S10_2608_S15_peak_5897
Bre	Bre-001	+	3.16981e+87	3.20847e+87	113407	0.001226,0.013442,0.003869,0.001332,0.001226,0.001226,0.001556,0.001225,0.001226,0.003558,0.001224	1.000000,1.000000,1.000000,1.000000,1.000000,1.000000,1.000000,1.000000,1.000000,1.000000,1.000000	5	31811091	31811564	473	31811382	26	19.7736	8.4708	15.3672	2594_S1_2599_S6_2604_S11_vs_2598_S5_2603_S10_2608_S15_peak_5897
Afap1	Afap1-002	+	3591308235893310	3599602536003920	-3934	0.000000,0.003951	0.000000,1.000000	5	35908712	35909148	436	35908920	26	19.7736	8.4708	15.3672	2594_S1_2599_S6_2604_S11_vs_2598_S5_2603_S10_2608_S15_peak_5914
Afap1	Afap1-001	+	3591308235893310	3599602536003920	15393	0.000000,0.003951	0.000000,1.000000	5	35908712	35909148	436	35908920	26	19.7736	8.4708	15.3672	2594_S1_2599_S6_2604_S11_vs_2598_S5_2603_S10_2608_S15_peak_5914
.	.	.	.	.	.	.	.	5	51412265	51412675	410	51412436	26	19.7736	8.4708	15.3672	2594_S1_2599_S6_2604_S11_vs_2598_S5_2603_S10_2608_S15_peak_5940
Abhd2	Abhd2-001	+	7927319979273250	7936550979345370	35698	0.009934,0.012715	1.000000,1.000000	7	79308897	79309813	916	79309597	26	19.7736	8.4708	15.3672	2594_S1_2599_S6_2604_S11_vs_2598_S5_2603_S10_2608_S15_peak_6687
Abhd2	Abhd2-002	+	7927319979273250	7936550979345370	35643	0.009934,0.012715	1.000000,1.000000	7	79308897	79309813	916	79309597	26	19.7736	8.4708	15.3672	2594_S1_2599_S6_2604_S11_vs_2598_S5_2603_S10_2608_S15_peak_6687
Hook2	Hook2-002	+	8.49906e+23	8.49997e+23	-4095	0.000000,0.000000,0.000000	0.000000,0.000000,0.000000	8	84985930	84986547	617	84986240	26	19.7736	8.4708	15.3672	2594_S1_2599_S6_2604_S11_vs_2598_S5_2603_S10_2608_S15_peak_6996
Hook2	Hook2-001	+	8.49906e+23	8.49997e+23	-4070	0.000000,0.000000,0.000000	0.000000,0.000000,0.000000	8	84985930	84986547	617	84986240	26	19.7736	8.4708	15.3672	2594_S1_2599_S6_2604_S11_vs_2598_S5_2603_S10_2608_S15_peak_6996
Hook2	Hook2-003	+	8.49906e+23	8.49997e+23	-4056	0.000000,0.000000,0.000000	0.000000,0.000000,0.000000	8	84985930	84986547	617	84986240	26	19.7736	8.4708	15.3672	2594_S1_2599_S6_2604_S11_vs_2598_S5_2603_S10_2608_S15_peak_6996
Mn1	Mn1-001	+	111417442	111457034	24557	0.009547	1	5	111441999	111442376	377	111442147	34	23.9751	8.46763	19.3604	2594_S1_2599_S6_2604_S11_vs_2598_S5_2603_S10_2608_S15_peak_6070
.	.	.	.	.	.	.	.	15	11411727	11412210	483	11412010	27	20.257	8.45222	15.8258	2594_S1_2599_S6_2604_S11_vs_2598_S5_2603_S10_2608_S15_peak_1860
Nfic	Nfic-004	-	8.1401e+55	8.1431e+55	18962	0.028083,0.000000,0.189432,0.030103,0.000000,0.030167,0.027223	1.000000,0.000000,0.450237,1.000000,0.000000,1.000000,1.000000	10	81411201	81412044	843	81411387	42	28.1562	8.42601	23.3961	2594_S1_2599_S6_2604_S11_vs_2598_S5_2603_S10_2608_S15_peak_322
Mir1191b	Mir1191b-201	-	8.1401e+55	8.1431e+55	4254	0.028083,0.000000,0.189432,0.030103,0.000000,0.030167,0.027223	1.000000,0.000000,0.450237,1.000000,0.000000,1.000000,1.000000	10	81411201	81412044	843	81411387	42	28.1562	8.42601	23.3961	2594_S1_2599_S6_2604_S11_vs_2598_S5_2603_S10_2608_S15_peak_322
Gm16104	Gm16104-001	+	8.1401e+55	8.1431e+55	1626	0.028083,0.000000,0.189432,0.030103,0.000000,0.030167,0.027223	1.000000,0.000000,0.450237,1.000000,0.000000,1.000000,1.000000	10	81411201	81412044	843	81411387	42	28.1562	8.42601	23.3961	2594_S1_2599_S6_2604_S11_vs_2598_S5_2603_S10_2608_S15_peak_322
Nfic	Nfic-002	-	8.1401e+55	8.1431e+55	15130	0.028083,0.000000,0.189432,0.030103,0.000000,0.030167,0.027223	1.000000,0.000000,0.450237,1.000000,0.000000,1.000000,1.000000	10	81411201	81412044	843	81411387	42	28.1562	8.42601	23.3961	2594_S1_2599_S6_2604_S11_vs_2598_S5_2603_S10_2608_S15_peak_322
Nfic	Nfic-009	-	8.1401e+55	8.1431e+55	-3559	0.028083,0.000000,0.189432,0.030103,0.000000,0.030167,0.027223	1.000000,0.000000,0.450237,1.000000,0.000000,1.000000,1.000000	10	81411201	81412044	843	81411387	42	28.1562	8.42601	23.3961	2594_S1_2599_S6_2604_S11_vs_2598_S5_2603_S10_2608_S15_peak_322
Nfic	Nfic-005	-	8.1401e+55	8.1431e+55	15071	0.028083,0.000000,0.189432,0.030103,0.000000,0.030167,0.027223	1.000000,0.000000,0.450237,1.000000,0.000000,1.000000,1.000000	10	81411201	81412044	843	81411387	42	28.1562	8.42601	23.3961	2594_S1_2599_S6_2604_S11_vs_2598_S5_2603_S10_2608_S15_peak_322
Nfic	Nfic-001	-	8.1401e+55	8.1431e+55	15144	0.028083,0.000000,0.189432,0.030103,0.000000,0.030167,0.027223	1.000000,0.000000,0.450237,1.000000,0.000000,1.000000,1.000000	10	81411201	81412044	843	81411387	42	28.1562	8.42601	23.3961	2594_S1_2599_S6_2604_S11_vs_2598_S5_2603_S10_2608_S15_peak_322
.	.	.	.	.	.	.	.	19	44363609	44364243	634	44363991	29	21.2211	8.41185	16.7329	2594_S1_2599_S6_2604_S11_vs_2598_S5_2603_S10_2608_S15_peak_3611
.	.	.	.	.	.	.	.	15	101145455	101146496	1041	101145669	32	22.7901	8.40872	18.2279	2594_S1_2599_S6_2604_S11_vs_2598_S5_2603_S10_2608_S15_peak_2764
Ank2	Ank2-004	-	1.27025e+107	1.27409e+107	270151	0.001109,0.160452,0.002870,0.001295,0.005064,0.001128,0.003248,0.001109,0.000788,0.000948,0.001408,0.000874	1.000000,1.000000,1.000000,1.000000,1.000000,1.000000,1.000000,1.000000,1.000000,1.000000,1.000000,1.000000	3	127138456	127138881	425	127138677	35	24.3078	8.37709	19.6718	2594_S1_2599_S6_2604_S11_vs_2598_S5_2603_S10_2608_S15_peak_5064
Gm42974	Gm42974-001	-	1.27025e+107	1.27409e+107	1610	0.001109,0.160452,0.002870,0.001295,0.005064,0.001128,0.003248,0.001109,0.000788,0.000948,0.001408,0.000874	1.000000,1.000000,1.000000,1.000000,1.000000,1.000000,1.000000,1.000000,1.000000,1.000000,1.000000,1.000000	3	127138456	127138881	425	127138677	35	24.3078	8.37709	19.6718	2594_S1_2599_S6_2604_S11_vs_2598_S5_2603_S10_2608_S15_peak_5064
Ank2	Ank2-026	-	1.27025e+107	1.27409e+107	87053	0.001109,0.160452,0.002870,0.001295,0.005064,0.001128,0.003248,0.001109,0.000788,0.000948,0.001408,0.000874	1.000000,1.000000,1.000000,1.000000,1.000000,1.000000,1.000000,1.000000,1.000000,1.000000,1.000000,1.000000	3	127138456	127138881	425	127138677	35	24.3078	8.37709	19.6718	2594_S1_2599_S6_2604_S11_vs_2598_S5_2603_S10_2608_S15_peak_5064
Ank2	Ank2-017	-	1.27025e+107	1.27409e+107	270074	0.001109,0.160452,0.002870,0.001295,0.005064,0.001128,0.003248,0.001109,0.000788,0.000948,0.001408,0.000874	1.000000,1.000000,1.000000,1.000000,1.000000,1.000000,1.000000,1.000000,1.000000,1.000000,1.000000,1.000000	3	127138456	127138881	425	127138677	35	24.3078	8.37709	19.6718	2594_S1_2599_S6_2604_S11_vs_2598_S5_2603_S10_2608_S15_peak_5064
Ank2	Ank2-010	-	1.27025e+107	1.27409e+107	23358	0.001109,0.160452,0.002870,0.001295,0.005064,0.001128,0.003248,0.001109,0.000788,0.000948,0.001408,0.000874	1.000000,1.000000,1.000000,1.000000,1.000000,1.000000,1.000000,1.000000,1.000000,1.000000,1.000000,1.000000	3	127138456	127138881	425	127138677	35	24.3078	8.37709	19.6718	2594_S1_2599_S6_2604_S11_vs_2598_S5_2603_S10_2608_S15_peak_5064
Ank2	Ank2-016	-	1.27025e+107	1.27409e+107	270087	0.001109,0.160452,0.002870,0.001295,0.005064,0.001128,0.003248,0.001109,0.000788,0.000948,0.001408,0.000874	1.000000,1.000000,1.000000,1.000000,1.000000,1.000000,1.000000,1.000000,1.000000,1.000000,1.000000,1.000000	3	127138456	127138881	425	127138677	35	24.3078	8.37709	19.6718	2594_S1_2599_S6_2604_S11_vs_2598_S5_2603_S10_2608_S15_peak_5064
Ank2	Ank2-009	-	1.27025e+107	1.27409e+107	23466	0.001109,0.160452,0.002870,0.001295,0.005064,0.001128,0.003248,0.001109,0.000788,0.000948,0.001408,0.000874	1.000000,1.000000,1.000000,1.000000,1.000000,1.000000,1.000000,1.000000,1.000000,1.000000,1.000000,1.000000	3	127138456	127138881	425	127138677	35	24.3078	8.37709	19.6718	2594_S1_2599_S6_2604_S11_vs_2598_S5_2603_S10_2608_S15_peak_5064
Ank2	Ank2-003	-	1.27025e+107	1.27409e+107	270151	0.001109,0.160452,0.002870,0.001295,0.005064,0.001128,0.003248,0.001109,0.000788,0.000948,0.001408,0.000874	1.000000,1.000000,1.000000,1.000000,1.000000,1.000000,1.000000,1.000000,1.000000,1.000000,1.000000,1.000000	3	127138456	127138881	425	127138677	35	24.3078	8.37709	19.6718	2594_S1_2599_S6_2604_S11_vs_2598_S5_2603_S10_2608_S15_peak_5064
Ank2	Ank2-013	-	1.27025e+107	1.27409e+107	360470	0.001109,0.160452,0.002870,0.001295,0.005064,0.001128,0.003248,0.001109,0.000788,0.000948,0.001408,0.000874	1.000000,1.000000,1.000000,1.000000,1.000000,1.000000,1.000000,1.000000,1.000000,1.000000,1.000000,1.000000	3	127138456	127138881	425	127138677	35	24.3078	8.37709	19.6718	2594_S1_2599_S6_2604_S11_vs_2598_S5_2603_S10_2608_S15_peak_5064
Ank2	Ank2-015	-	1.27025e+107	1.27409e+107	270118	0.001109,0.160452,0.002870,0.001295,0.005064,0.001128,0.003248,0.001109,0.000788,0.000948,0.001408,0.000874	1.000000,1.000000,1.000000,1.000000,1.000000,1.000000,1.000000,1.000000,1.000000,1.000000,1.000000,1.000000	3	127138456	127138881	425	127138677	35	24.3078	8.37709	19.6718	2594_S1_2599_S6_2604_S11_vs_2598_S5_2603_S10_2608_S15_peak_5064
Ank2	Ank2-028	-	1.27025e+107	1.27409e+107	86967	0.001109,0.160452,0.002870,0.001295,0.005064,0.001128,0.003248,0.001109,0.000788,0.000948,0.001408,0.000874	1.000000,1.000000,1.000000,1.000000,1.000000,1.000000,1.000000,1.000000,1.000000,1.000000,1.000000,1.000000	3	127138456	127138881	425	127138677	35	24.3078	8.37709	19.6718	2594_S1_2599_S6_2604_S11_vs_2598_S5_2603_S10_2608_S15_peak_5064
Ank2	Ank2-024	-	1.27025e+107	1.27409e+107	270179	0.001109,0.160452,0.002870,0.001295,0.005064,0.001128,0.003248,0.001109,0.000788,0.000948,0.001408,0.000874	1.000000,1.000000,1.000000,1.000000,1.000000,1.000000,1.000000,1.000000,1.000000,1.000000,1.000000,1.000000	3	127138456	127138881	425	127138677	35	24.3078	8.37709	19.6718	2594_S1_2599_S6_2604_S11_vs_2598_S5_2603_S10_2608_S15_peak_5064
Irak2	Irak2-004	+	1.13639e+53	1.13695e+53	30198	0.008958,0.000000,0.093376,0.014667,0.008946,0.009148	1.000000,0.000000,0.754941,1.000000,1.000000,1.000000	6	113668726	113669231	505	113668963	36	24.8375	8.37694	20.1851	2594_S1_2599_S6_2604_S11_vs_2598_S5_2603_S10_2608_S15_peak_6459
Irak2	Irak2-005	+	1.13639e+53	1.13695e+53	-547	0.008958,0.000000,0.093376,0.014667,0.008946,0.009148	1.000000,0.000000,0.754941,1.000000,1.000000,1.000000	6	113668726	113669231	505	113668963	36	24.8375	8.37694	20.1851	2594_S1_2599_S6_2604_S11_vs_2598_S5_2603_S10_2608_S15_peak_6459
Irak2	Irak2-006	+	1.13639e+53	1.13695e+53	0	0.008958,0.000000,0.093376,0.014667,0.008946,0.009148	1.000000,0.000000,0.754941,1.000000,1.000000,1.000000	6	113668726	113669231	505	113668963	36	24.8375	8.37694	20.1851	2594_S1_2599_S6_2604_S11_vs_2598_S5_2603_S10_2608_S15_peak_6459
Irak2	Irak2-008	+	1.13639e+53	1.13695e+53	30190	0.008958,0.000000,0.093376,0.014667,0.008946,0.009148	1.000000,0.000000,0.754941,1.000000,1.000000,1.000000	6	113668726	113669231	505	113668963	36	24.8375	8.37694	20.1851	2594_S1_2599_S6_2604_S11_vs_2598_S5_2603_S10_2608_S15_peak_6459
Irak2	Irak2-001	+	1.13639e+53	1.13695e+53	30259	0.008958,0.000000,0.093376,0.014667,0.008946,0.009148	1.000000,0.000000,0.754941,1.000000,1.000000,1.000000	6	113668726	113669231	505	113668963	36	24.8375	8.37694	20.1851	2594_S1_2599_S6_2604_S11_vs_2598_S5_2603_S10_2608_S15_peak_6459
Irak2	Irak2-002	+	1.13639e+53	1.13695e+53	30238	0.008958,0.000000,0.093376,0.014667,0.008946,0.009148	1.000000,0.000000,0.754941,1.000000,1.000000,1.000000	6	113668726	113669231	505	113668963	36	24.8375	8.37694	20.1851	2594_S1_2599_S6_2604_S11_vs_2598_S5_2603_S10_2608_S15_peak_6459
Mlph	Mlph-001	+	90915085	90951143	-4417	0	0	1	90909591	90910668	1077	90909905	28	20.5794	8.34994	16.1317	2594_S1_2599_S6_2604_S11_vs_2598_S5_2603_S10_2608_S15_peak_75
Syne1	Syne1-001	-	50215795020917	50690645550679	12502	0.009203,0.000825	1.000000,1.000000	10	5056126	5056562	436	5056277	28	20.5794	8.34994	16.1317	2594_S1_2599_S6_2604_S11_vs_2598_S5_2603_S10_2608_S15_peak_176
Syne1	Syne1-002	-	50215795020917	50690645550679	494117	0.009203,0.000825	1.000000,1.000000	10	5056126	5056562	436	5056277	28	20.5794	8.34994	16.1317	2594_S1_2599_S6_2604_S11_vs_2598_S5_2603_S10_2608_S15_peak_176
.	.	.	.	.	.	.	.	15	83293337	83293823	486	83293603	28	20.5794	8.34994	16.1317	2594_S1_2599_S6_2604_S11_vs_2598_S5_2603_S10_2608_S15_peak_2431
Il1rap	Il1rap-004	+	2.65818e+31	2.67177e+31	-56	0.000000,0.000000,0.000000,0.000000	0.000000,0.000000,0.000000,0.000000	16	26581198	26581701	503	26581470	28	20.5794	8.34994	16.1317	2594_S1_2599_S6_2604_S11_vs_2598_S5_2603_S10_2608_S15_peak_2911
Il1rap	Il1rap-001	+	2.65818e+31	2.67177e+31	-3	0.000000,0.000000,0.000000,0.000000	0.000000,0.000000,0.000000,0.000000	16	26581198	26581701	503	26581470	28	20.5794	8.34994	16.1317	2594_S1_2599_S6_2604_S11_vs_2598_S5_2603_S10_2608_S15_peak_2911
Il1rap	Il1rap-005	+	2.65818e+31	2.67177e+31	-52	0.000000,0.000000,0.000000,0.000000	0.000000,0.000000,0.000000,0.000000	16	26581198	26581701	503	26581470	28	20.5794	8.34994	16.1317	2594_S1_2599_S6_2604_S11_vs_2598_S5_2603_S10_2608_S15_peak_2911
Il1rap	Il1rap-002	+	2.65818e+31	2.67177e+31	-41	0.000000,0.000000,0.000000,0.000000	0.000000,0.000000,0.000000,0.000000	16	26581198	26581701	503	26581470	28	20.5794	8.34994	16.1317	2594_S1_2599_S6_2604_S11_vs_2598_S5_2603_S10_2608_S15_peak_2911
Col4a1	Col4a1-003	-	1.12444e+23	1.12797e+23	5464	0.016830,0.005192,0.005199	1.000000,1.000000,1.000000	8	11273600	11274193	593	11273945	28	20.5794	8.34994	16.1317	2594_S1_2599_S6_2604_S11_vs_2598_S5_2603_S10_2608_S15_peak_6823
Col4a1	Col4a1-001	-	1.12444e+23	1.12797e+23	38634	0.016830,0.005192,0.005199	1.000000,1.000000,1.000000	8	11273600	11274193	593	11273945	28	20.5794	8.34994	16.1317	2594_S1_2599_S6_2604_S11_vs_2598_S5_2603_S10_2608_S15_peak_6823
Col4a1	Col4a1-007	-	1.12444e+23	1.12797e+23	38497	0.016830,0.005192,0.005199	1.000000,1.000000,1.000000	8	11273600	11274193	593	11273945	28	20.5794	8.34994	16.1317	2594_S1_2599_S6_2604_S11_vs_2598_S5_2603_S10_2608_S15_peak_6823
RP23-360L4.2	RP23-360L4.2-001	-	119028290	119050500	0	0.00923	0.543767	10	119050296	119050672	376	119050471	36	24.7738	8.34874	20.1225	2594_S1_2599_S6_2604_S11_vs_2598_S5_2603_S10_2608_S15_peak_386
4930595D18Rik	4930595D18Rik-001	-	111159850	111184492	24002	0.017287	1	12	111160065	111160490	425	111160295	27	19.9721	8.30263	15.5541	2594_S1_2599_S6_2604_S11_vs_2598_S5_2603_S10_2608_S15_peak_1213
.	.	.	.	.	.	.	.	6	94773461	94774464	1003	94773765	43	28.2675	8.25971	23.5063	2594_S1_2599_S6_2604_S11_vs_2598_S5_2603_S10_2608_S15_peak_6438
Lncpint	Lncpint-001	-	3.11655e+31	3.12184e+31	41567	0.008070,0.008239,0.008220,0.003418	1.000000,1.000000,1.000000,1.000000	6	31176441	31176867	426	31176652	30	21.4048	8.24388	16.9073	2594_S1_2599_S6_2604_S11_vs_2598_S5_2603_S10_2608_S15_peak_6326
Lncpint	Lncpint-003	-	3.11655e+31	3.12184e+31	41480	0.008070,0.008239,0.008220,0.003418	1.000000,1.000000,1.000000,1.000000	6	31176441	31176867	426	31176652	30	21.4048	8.24388	16.9073	2594_S1_2599_S6_2604_S11_vs_2598_S5_2603_S10_2608_S15_peak_6326
Lncpint	Lncpint-004	-	3.11655e+31	3.12184e+31	41554	0.008070,0.008239,0.008220,0.003418	1.000000,1.000000,1.000000,1.000000	6	31176441	31176867	426	31176652	30	21.4048	8.24388	16.9073	2594_S1_2599_S6_2604_S11_vs_2598_S5_2603_S10_2608_S15_peak_6326
Lncpint	Lncpint-002	-	3.11655e+31	3.12184e+31	41608	0.008070,0.008239,0.008220,0.003418	1.000000,1.000000,1.000000,1.000000	6	31176441	31176867	426	31176652	30	21.4048	8.24388	16.9073	2594_S1_2599_S6_2604_S11_vs_2598_S5_2603_S10_2608_S15_peak_6326
.	.	.	.	.	.	.	.	16	92581856	92582371	515	92582088	31	21.9077	8.23626	17.3885	2594_S1_2599_S6_2604_S11_vs_2598_S5_2603_S10_2608_S15_peak_3034
Mir7000	Mir7000-201	-	9.23874e+31	9.23874e+31	-4656	0.000000,0.222811,0.041740,0.069559	0.000000,0.859673,1.000000,0.858311	2	92392103	92392836	733	92392502	41	27.0605	8.20025	22.3322	2594_S1_2599_S6_2604_S11_vs_2598_S5_2603_S10_2608_S15_peak_4157
Mapk8ip1	Mapk8ip1-003	-	9.23874e+31	9.23874e+31	0	0.000000,0.222811,0.041740,0.069559	0.000000,0.859673,1.000000,0.858311	2	92392103	92392836	733	92392502	41	27.0605	8.20025	22.3322	2594_S1_2599_S6_2604_S11_vs_2598_S5_2603_S10_2608_S15_peak_4157
Mapk8ip1	Mapk8ip1-001	-	9.23874e+31	9.23874e+31	8428	0.000000,0.222811,0.041740,0.069559	0.000000,0.859673,1.000000,0.858311	2	92392103	92392836	733	92392502	41	27.0605	8.20025	22.3322	2594_S1_2599_S6_2604_S11_vs_2598_S5_2603_S10_2608_S15_peak_4157
Mapk8ip1	Mapk8ip1-002	-	9.23874e+31	9.23874e+31	0	0.000000,0.222811,0.041740,0.069559	0.000000,0.859673,1.000000,0.858311	2	92392103	92392836	733	92392502	41	27.0605	8.20025	22.3322	2594_S1_2599_S6_2604_S11_vs_2598_S5_2603_S10_2608_S15_peak_4157
Hpse2	Hpse2-201	-	42788947	43388312	592522	0.000899	1	19	42795252	42795790	538	42795432	28	20.2868	8.20007	15.8544	2594_S1_2599_S6_2604_S11_vs_2598_S5_2603_S10_2608_S15_peak_3596
.	.	.	.	.	.	.	.	6	70824407	70824828	421	70824676	28	20.2868	8.20007	15.8544	2594_S1_2599_S6_2604_S11_vs_2598_S5_2603_S10_2608_S15_peak_6382
Sphk1	Sphk1-005	+	1.16532e+152	1.16537e+152	-596	0.000000,0.000000,0.000000,0.000000,0.000000,0.000000,0.220497,0.000000,0.165248,0.000000,0.000000,0.000000,0.000000,0.027263,0.000000,0.173618,0.148587	0.000000,0.000000,0.000000,0.000000,0.000000,0.000000,1.000000,0.000000,0.888498,0.000000,0.000000,0.000000,0.000000,0.157277,0.000000,0.840376,1.000000	11	116531026	116531877	851	116531560	51	32.278	8.17824	27.4326	2594_S1_2599_S6_2604_S11_vs_2598_S5_2603_S10_2608_S15_peak_911
Sphk1	Sphk1-014	+	1.16532e+152	1.16537e+152	-1698	0.000000,0.000000,0.000000,0.000000,0.000000,0.000000,0.220497,0.000000,0.165248,0.000000,0.000000,0.000000,0.000000,0.027263,0.000000,0.173618,0.148587	0.000000,0.000000,0.000000,0.000000,0.000000,0.000000,1.000000,0.000000,0.888498,0.000000,0.000000,0.000000,0.000000,0.157277,0.000000,0.840376,1.000000	11	116531026	116531877	851	116531560	51	32.278	8.17824	27.4326	2594_S1_2599_S6_2604_S11_vs_2598_S5_2603_S10_2608_S15_peak_911
Sphk1	Sphk1-007	+	1.16532e+152	1.16537e+152	-2863	0.000000,0.000000,0.000000,0.000000,0.000000,0.000000,0.220497,0.000000,0.165248,0.000000,0.000000,0.000000,0.000000,0.027263,0.000000,0.173618,0.148587	0.000000,0.000000,0.000000,0.000000,0.000000,0.000000,1.000000,0.000000,0.888498,0.000000,0.000000,0.000000,0.000000,0.157277,0.000000,0.840376,1.000000	11	116531026	116531877	851	116531560	51	32.278	8.17824	27.4326	2594_S1_2599_S6_2604_S11_vs_2598_S5_2603_S10_2608_S15_peak_911
Sphk1	Sphk1-015	+	1.16532e+152	1.16537e+152	-2283	0.000000,0.000000,0.000000,0.000000,0.000000,0.000000,0.220497,0.000000,0.165248,0.000000,0.000000,0.000000,0.000000,0.027263,0.000000,0.173618,0.148587	0.000000,0.000000,0.000000,0.000000,0.000000,0.000000,1.000000,0.000000,0.888498,0.000000,0.000000,0.000000,0.000000,0.157277,0.000000,0.840376,1.000000	11	116531026	116531877	851	116531560	51	32.278	8.17824	27.4326	2594_S1_2599_S6_2604_S11_vs_2598_S5_2603_S10_2608_S15_peak_911
Sphk1	Sphk1-013	+	1.16532e+152	1.16537e+152	-1374	0.000000,0.000000,0.000000,0.000000,0.000000,0.000000,0.220497,0.000000,0.165248,0.000000,0.000000,0.000000,0.000000,0.027263,0.000000,0.173618,0.148587	0.000000,0.000000,0.000000,0.000000,0.000000,0.000000,1.000000,0.000000,0.888498,0.000000,0.000000,0.000000,0.000000,0.157277,0.000000,0.840376,1.000000	11	116531026	116531877	851	116531560	51	32.278	8.17824	27.4326	2594_S1_2599_S6_2604_S11_vs_2598_S5_2603_S10_2608_S15_peak_911
Sphk1	Sphk1-012	+	1.16532e+152	1.16537e+152	-1391	0.000000,0.000000,0.000000,0.000000,0.000000,0.000000,0.220497,0.000000,0.165248,0.000000,0.000000,0.000000,0.000000,0.027263,0.000000,0.173618,0.148587	0.000000,0.000000,0.000000,0.000000,0.000000,0.000000,1.000000,0.000000,0.888498,0.000000,0.000000,0.000000,0.000000,0.157277,0.000000,0.840376,1.000000	11	116531026	116531877	851	116531560	51	32.278	8.17824	27.4326	2594_S1_2599_S6_2604_S11_vs_2598_S5_2603_S10_2608_S15_peak_911
Gm29292	Gm29292-001	-	1.16532e+152	1.16537e+152	1201	0.000000,0.000000,0.000000,0.000000,0.000000,0.000000,0.220497,0.000000,0.165248,0.000000,0.000000,0.000000,0.000000,0.027263,0.000000,0.173618,0.148587	0.000000,0.000000,0.000000,0.000000,0.000000,0.000000,1.000000,0.000000,0.888498,0.000000,0.000000,0.000000,0.000000,0.157277,0.000000,0.840376,1.000000	11	116531026	116531877	851	116531560	51	32.278	8.17824	27.4326	2594_S1_2599_S6_2604_S11_vs_2598_S5_2603_S10_2608_S15_peak_911
Sphk1	Sphk1-006	+	1.16532e+152	1.16537e+152	-1048	0.000000,0.000000,0.000000,0.000000,0.000000,0.000000,0.220497,0.000000,0.165248,0.000000,0.000000,0.000000,0.000000,0.027263,0.000000,0.173618,0.148587	0.000000,0.000000,0.000000,0.000000,0.000000,0.000000,1.000000,0.000000,0.888498,0.000000,0.000000,0.000000,0.000000,0.157277,0.000000,0.840376,1.000000	11	116531026	116531877	851	116531560	51	32.278	8.17824	27.4326	2594_S1_2599_S6_2604_S11_vs_2598_S5_2603_S10_2608_S15_peak_911
Sphk1	Sphk1-008	+	1.16532e+152	1.16537e+152	0	0.000000,0.000000,0.000000,0.000000,0.000000,0.000000,0.220497,0.000000,0.165248,0.000000,0.000000,0.000000,0.000000,0.027263,0.000000,0.173618,0.148587	0.000000,0.000000,0.000000,0.000000,0.000000,0.000000,1.000000,0.000000,0.888498,0.000000,0.000000,0.000000,0.000000,0.157277,0.000000,0.840376,1.000000	11	116531026	116531877	851	116531560	51	32.278	8.17824	27.4326	2594_S1_2599_S6_2604_S11_vs_2598_S5_2603_S10_2608_S15_peak_911
Sphk1	Sphk1-004	+	1.16532e+152	1.16537e+152	-567	0.000000,0.000000,0.000000,0.000000,0.000000,0.000000,0.220497,0.000000,0.165248,0.000000,0.000000,0.000000,0.000000,0.027263,0.000000,0.173618,0.148587	0.000000,0.000000,0.000000,0.000000,0.000000,0.000000,1.000000,0.000000,0.888498,0.000000,0.000000,0.000000,0.000000,0.157277,0.000000,0.840376,1.000000	11	116531026	116531877	851	116531560	51	32.278	8.17824	27.4326	2594_S1_2599_S6_2604_S11_vs_2598_S5_2603_S10_2608_S15_peak_911
Sphk1	Sphk1-010	+	1.16532e+152	1.16537e+152	-577	0.000000,0.000000,0.000000,0.000000,0.000000,0.000000,0.220497,0.000000,0.165248,0.000000,0.000000,0.000000,0.000000,0.027263,0.000000,0.173618,0.148587	0.000000,0.000000,0.000000,0.000000,0.000000,0.000000,1.000000,0.000000,0.888498,0.000000,0.000000,0.000000,0.000000,0.157277,0.000000,0.840376,1.000000	11	116531026	116531877	851	116531560	51	32.278	8.17824	27.4326	2594_S1_2599_S6_2604_S11_vs_2598_S5_2603_S10_2608_S15_peak_911
Sphk1	Sphk1-011	+	1.16532e+152	1.16537e+152	-580	0.000000,0.000000,0.000000,0.000000,0.000000,0.000000,0.220497,0.000000,0.165248,0.000000,0.000000,0.000000,0.000000,0.027263,0.000000,0.173618,0.148587	0.000000,0.000000,0.000000,0.000000,0.000000,0.000000,1.000000,0.000000,0.888498,0.000000,0.000000,0.000000,0.000000,0.157277,0.000000,0.840376,1.000000	11	116531026	116531877	851	116531560	51	32.278	8.17824	27.4326	2594_S1_2599_S6_2604_S11_vs_2598_S5_2603_S10_2608_S15_peak_911
Sphk1	Sphk1-016	+	1.16532e+152	1.16537e+152	-574	0.000000,0.000000,0.000000,0.000000,0.000000,0.000000,0.220497,0.000000,0.165248,0.000000,0.000000,0.000000,0.000000,0.027263,0.000000,0.173618,0.148587	0.000000,0.000000,0.000000,0.000000,0.000000,0.000000,1.000000,0.000000,0.888498,0.000000,0.000000,0.000000,0.000000,0.157277,0.000000,0.840376,1.000000	11	116531026	116531877	851	116531560	51	32.278	8.17824	27.4326	2594_S1_2599_S6_2604_S11_vs_2598_S5_2603_S10_2608_S15_peak_911
Sphk1	Sphk1-002	+	1.16532e+152	1.16537e+152	0	0.000000,0.000000,0.000000,0.000000,0.000000,0.000000,0.220497,0.000000,0.165248,0.000000,0.000000,0.000000,0.000000,0.027263,0.000000,0.173618,0.148587	0.000000,0.000000,0.000000,0.000000,0.000000,0.000000,1.000000,0.000000,0.888498,0.000000,0.000000,0.000000,0.000000,0.157277,0.000000,0.840376,1.000000	11	116531026	116531877	851	116531560	51	32.278	8.17824	27.4326	2594_S1_2599_S6_2604_S11_vs_2598_S5_2603_S10_2608_S15_peak_911
Sphk1	Sphk1-001	+	1.16532e+152	1.16537e+152	-34	0.000000,0.000000,0.000000,0.000000,0.000000,0.000000,0.220497,0.000000,0.165248,0.000000,0.000000,0.000000,0.000000,0.027263,0.000000,0.173618,0.148587	0.000000,0.000000,0.000000,0.000000,0.000000,0.000000,1.000000,0.000000,0.888498,0.000000,0.000000,0.000000,0.000000,0.157277,0.000000,0.840376,1.000000	11	116531026	116531877	851	116531560	51	32.278	8.17824	27.4326	2594_S1_2599_S6_2604_S11_vs_2598_S5_2603_S10_2608_S15_peak_911
Sphk1	Sphk1-009	+	1.16532e+152	1.16537e+152	0	0.000000,0.000000,0.000000,0.000000,0.000000,0.000000,0.220497,0.000000,0.165248,0.000000,0.000000,0.000000,0.000000,0.027263,0.000000,0.173618,0.148587	0.000000,0.000000,0.000000,0.000000,0.000000,0.000000,1.000000,0.000000,0.888498,0.000000,0.000000,0.000000,0.000000,0.157277,0.000000,0.840376,1.000000	11	116531026	116531877	851	116531560	51	32.278	8.17824	27.4326	2594_S1_2599_S6_2604_S11_vs_2598_S5_2603_S10_2608_S15_peak_911
Sphk1	Sphk1-003	+	1.16532e+152	1.16537e+152	101	0.000000,0.000000,0.000000,0.000000,0.000000,0.000000,0.220497,0.000000,0.165248,0.000000,0.000000,0.000000,0.000000,0.027263,0.000000,0.173618,0.148587	0.000000,0.000000,0.000000,0.000000,0.000000,0.000000,1.000000,0.000000,0.888498,0.000000,0.000000,0.000000,0.000000,0.157277,0.000000,0.840376,1.000000	11	116531026	116531877	851	116531560	51	32.278	8.17824	27.4326	2594_S1_2599_S6_2604_S11_vs_2598_S5_2603_S10_2608_S15_peak_911
Gm13707	Gm13707-001	+	73421909	73429143	6844	0.054043	0.799591	2	73428753	73429241	488	73429064	51	32.2281	8.16131	27.3835	2594_S1_2599_S6_2604_S11_vs_2598_S5_2603_S10_2608_S15_peak_4077
.	.	.	.	.	.	.	.	15	58490034	58490549	515	58490201	25	18.6808	8.15707	14.341	2594_S1_2599_S6_2604_S11_vs_2598_S5_2603_S10_2608_S15_peak_2111
.	.	.	.	.	.	.	.	16	92903384	92903992	608	92903716	25	18.6808	8.15707	14.341	2594_S1_2599_S6_2604_S11_vs_2598_S5_2603_S10_2608_S15_peak_3041
1600002D24Rik	1600002D24Rik-002	-	95831123	95898714	64940	0.007146	1	16	95833292	95833774	482	95833556	25	18.6808	8.15707	14.341	2594_S1_2599_S6_2604_S11_vs_2598_S5_2603_S10_2608_S15_peak_3059
.	.	.	.	.	.	.	.	17	73258596	73259064	468	73258785	25	18.6808	8.15707	14.341	2594_S1_2599_S6_2604_S11_vs_2598_S5_2603_S10_2608_S15_peak_3196
2410080I02Rik	2410080I02Rik-001	+	23134900	23135718	-423	0	0	19	23134093	23134477	384	23134275	25	18.6808	8.15707	14.341	2594_S1_2599_S6_2604_S11_vs_2598_S5_2603_S10_2608_S15_peak_3524
.	.	.	.	.	.	.	.	2	10315043	10315566	523	10315340	25	18.6808	8.15707	14.341	2594_S1_2599_S6_2604_S11_vs_2598_S5_2603_S10_2608_S15_peak_3751
Notch1	Notch1-002	-	26471276	26516664	6	0.010443	1	2	26516185	26516658	473	26516459	25	18.6808	8.15707	14.341	2594_S1_2599_S6_2604_S11_vs_2598_S5_2603_S10_2608_S15_peak_3811
.	.	.	.	.	.	.	.	2	30758358	30758950	592	30758645	25	18.6808	8.15707	14.341	2594_S1_2599_S6_2604_S11_vs_2598_S5_2603_S10_2608_S15_peak_3858
Itgb6	Itgb6-001	-	6.06002e+31	6.07226e+31	94555	0.004248,0.007581,0.004392,0.006895	1.000000,1.000000,1.000000,1.000000	2	60627570	60628089	519	60627912	25	18.6808	8.15707	14.341	2594_S1_2599_S6_2604_S11_vs_2598_S5_2603_S10_2608_S15_peak_4001
Itgb6	Itgb6-004	-	6.06002e+31	6.07226e+31	45638	0.004248,0.007581,0.004392,0.006895	1.000000,1.000000,1.000000,1.000000	2	60627570	60628089	519	60627912	25	18.6808	8.15707	14.341	2594_S1_2599_S6_2604_S11_vs_2598_S5_2603_S10_2608_S15_peak_4001
Itgb6	Itgb6-003	-	6.06002e+31	6.07226e+31	94555	0.004248,0.007581,0.004392,0.006895	1.000000,1.000000,1.000000,1.000000	2	60627570	60628089	519	60627912	25	18.6808	8.15707	14.341	2594_S1_2599_S6_2604_S11_vs_2598_S5_2603_S10_2608_S15_peak_4001
Itgb6	Itgb6-002	-	6.06002e+31	6.07226e+31	45623	0.004248,0.007581,0.004392,0.006895	1.000000,1.000000,1.000000,1.000000	2	60627570	60628089	519	60627912	25	18.6808	8.15707	14.341	2594_S1_2599_S6_2604_S11_vs_2598_S5_2603_S10_2608_S15_peak_4001
Rapgef4	Rapgef4-001	+	7.19812e+31	7.22575e+31	241563	0.001741,0.006184,0.001749,0.002371	1.000000,1.000000,1.000000,1.000000	2	72222803	72223283	480	72223066	25	18.6808	8.15707	14.341	2594_S1_2599_S6_2604_S11_vs_2598_S5_2603_S10_2608_S15_peak_4064
Rapgef4	Rapgef4-006	+	7.19812e+31	7.22575e+31	43110	0.001741,0.006184,0.001749,0.002371	1.000000,1.000000,1.000000,1.000000	2	72222803	72223283	480	72223066	25	18.6808	8.15707	14.341	2594_S1_2599_S6_2604_S11_vs_2598_S5_2603_S10_2608_S15_peak_4064
Rapgef4	Rapgef4-003	+	7.19812e+31	7.22575e+31	241516	0.001741,0.006184,0.001749,0.002371	1.000000,1.000000,1.000000,1.000000	2	72222803	72223283	480	72223066	25	18.6808	8.15707	14.341	2594_S1_2599_S6_2604_S11_vs_2598_S5_2603_S10_2608_S15_peak_4064
Rapgef4	Rapgef4-005	+	7.19812e+31	7.22575e+31	168199	0.001741,0.006184,0.001749,0.002371	1.000000,1.000000,1.000000,1.000000	2	72222803	72223283	480	72223066	25	18.6808	8.15707	14.341	2594_S1_2599_S6_2604_S11_vs_2598_S5_2603_S10_2608_S15_peak_4064
Plekho1	Plekho1-001	-	9.59884e+39	9.5996e+39	-1248	0.000000,0.000000,0.000000,0.000000,0.000000	0.000000,0.000000,0.000000,0.000000,0.000000	3	95997250	95997706	456	95997422	25	18.6808	8.15707	14.341	2594_S1_2599_S6_2604_S11_vs_2598_S5_2603_S10_2608_S15_peak_4939
Plekho1	Plekho1-003	-	9.59884e+39	9.5996e+39	-1451	0.000000,0.000000,0.000000,0.000000,0.000000	0.000000,0.000000,0.000000,0.000000,0.000000	3	95997250	95997706	456	95997422	25	18.6808	8.15707	14.341	2594_S1_2599_S6_2604_S11_vs_2598_S5_2603_S10_2608_S15_peak_4939
Plekho1	Plekho1-002	-	9.59884e+39	9.5996e+39	-1383	0.000000,0.000000,0.000000,0.000000,0.000000	0.000000,0.000000,0.000000,0.000000,0.000000	3	95997250	95997706	456	95997422	25	18.6808	8.15707	14.341	2594_S1_2599_S6_2604_S11_vs_2598_S5_2603_S10_2608_S15_peak_4939
Plekho1	Plekho1-004	-	9.59884e+39	9.5996e+39	-1527	0.000000,0.000000,0.000000,0.000000,0.000000	0.000000,0.000000,0.000000,0.000000,0.000000	3	95997250	95997706	456	95997422	25	18.6808	8.15707	14.341	2594_S1_2599_S6_2604_S11_vs_2598_S5_2603_S10_2608_S15_peak_4939
Plekho1	Plekho1-005	-	9.59884e+39	9.5996e+39	-1581	0.000000,0.000000,0.000000,0.000000,0.000000	0.000000,0.000000,0.000000,0.000000,0.000000	3	95997250	95997706	456	95997422	25	18.6808	8.15707	14.341	2594_S1_2599_S6_2604_S11_vs_2598_S5_2603_S10_2608_S15_peak_4939
Ak5	Ak5-001	-	152462815	152668361	74665	0.001771	1	3	152593333	152593696	363	152593525	25	18.6808	8.15707	14.341	2594_S1_2599_S6_2604_S11_vs_2598_S5_2603_S10_2608_S15_peak_5163
Cux1	Cux1-002	-	1.36483e+89	1.36567e+89	55662	0.005803,0.002396,0.001688,0.001682,0.001550,0.001643,0.001631,0.001540,0.001539,0.001539	1.000000,1.000000,1.000000,1.000000,1.000000,1.000000,1.000000,1.000000,1.000000,1.000000	5	136511339	136511829	490	136511624	25	18.6808	8.15707	14.341	2594_S1_2599_S6_2604_S11_vs_2598_S5_2603_S10_2608_S15_peak_6215
Cux1	Cux1-007	-	1.36483e+89	1.36567e+89	55424	0.005803,0.002396,0.001688,0.001682,0.001550,0.001643,0.001631,0.001540,0.001539,0.001539	1.000000,1.000000,1.000000,1.000000,1.000000,1.000000,1.000000,1.000000,1.000000,1.000000	5	136511339	136511829	490	136511624	25	18.6808	8.15707	14.341	2594_S1_2599_S6_2604_S11_vs_2598_S5_2603_S10_2608_S15_peak_6215
Cux1	Cux1-011	-	1.36483e+89	1.36567e+89	53604	0.005803,0.002396,0.001688,0.001682,0.001550,0.001643,0.001631,0.001540,0.001539,0.001539	1.000000,1.000000,1.000000,1.000000,1.000000,1.000000,1.000000,1.000000,1.000000,1.000000	5	136511339	136511829	490	136511624	25	18.6808	8.15707	14.341	2594_S1_2599_S6_2604_S11_vs_2598_S5_2603_S10_2608_S15_peak_6215
Cux1	Cux1-005	-	1.36483e+89	1.36567e+89	54523	0.005803,0.002396,0.001688,0.001682,0.001550,0.001643,0.001631,0.001540,0.001539,0.001539	1.000000,1.000000,1.000000,1.000000,1.000000,1.000000,1.000000,1.000000,1.000000,1.000000	5	136511339	136511829	490	136511624	25	18.6808	8.15707	14.341	2594_S1_2599_S6_2604_S11_vs_2598_S5_2603_S10_2608_S15_peak_6215
Cux1	Cux1-009	-	1.36483e+89	1.36567e+89	55435	0.005803,0.002396,0.001688,0.001682,0.001550,0.001643,0.001631,0.001540,0.001539,0.001539	1.000000,1.000000,1.000000,1.000000,1.000000,1.000000,1.000000,1.000000,1.000000,1.000000	5	136511339	136511829	490	136511624	25	18.6808	8.15707	14.341	2594_S1_2599_S6_2604_S11_vs_2598_S5_2603_S10_2608_S15_peak_6215
Cux1	Cux1-008	-	1.36483e+89	1.36567e+89	55418	0.005803,0.002396,0.001688,0.001682,0.001550,0.001643,0.001631,0.001540,0.001539,0.001539	1.000000,1.000000,1.000000,1.000000,1.000000,1.000000,1.000000,1.000000,1.000000,1.000000	5	136511339	136511829	490	136511624	25	18.6808	8.15707	14.341	2594_S1_2599_S6_2604_S11_vs_2598_S5_2603_S10_2608_S15_peak_6215
Cux1	Cux1-001	-	1.36483e+89	1.36567e+89	55617	0.005803,0.002396,0.001688,0.001682,0.001550,0.001643,0.001631,0.001540,0.001539,0.001539	1.000000,1.000000,1.000000,1.000000,1.000000,1.000000,1.000000,1.000000,1.000000,1.000000	5	136511339	136511829	490	136511624	25	18.6808	8.15707	14.341	2594_S1_2599_S6_2604_S11_vs_2598_S5_2603_S10_2608_S15_peak_6215
Cux1	Cux1-003	-	1.36483e+89	1.36567e+89	55450	0.005803,0.002396,0.001688,0.001682,0.001550,0.001643,0.001631,0.001540,0.001539,0.001539	1.000000,1.000000,1.000000,1.000000,1.000000,1.000000,1.000000,1.000000,1.000000,1.000000	5	136511339	136511829	490	136511624	25	18.6808	8.15707	14.341	2594_S1_2599_S6_2604_S11_vs_2598_S5_2603_S10_2608_S15_peak_6215
Cux1	Cux1-006	-	1.36483e+89	1.36567e+89	55436	0.005803,0.002396,0.001688,0.001682,0.001550,0.001643,0.001631,0.001540,0.001539,0.001539	1.000000,1.000000,1.000000,1.000000,1.000000,1.000000,1.000000,1.000000,1.000000,1.000000	5	136511339	136511829	490	136511624	25	18.6808	8.15707	14.341	2594_S1_2599_S6_2604_S11_vs_2598_S5_2603_S10_2608_S15_peak_6215
Cux1	Cux1-004	-	1.36483e+89	1.36567e+89	55420	0.005803,0.002396,0.001688,0.001682,0.001550,0.001643,0.001631,0.001540,0.001539,0.001539	1.000000,1.000000,1.000000,1.000000,1.000000,1.000000,1.000000,1.000000,1.000000,1.000000	5	136511339	136511829	490	136511624	25	18.6808	8.15707	14.341	2594_S1_2599_S6_2604_S11_vs_2598_S5_2603_S10_2608_S15_peak_6215
Mad1l1	Mad1l1-003	-	1.40167e+26	1.40263e+26	76555	0.004697,0.001435,0.001435	1.000000,1.000000,1.000000	5	140185563	140186011	448	140185792	25	18.6808	8.15707	14.341	2594_S1_2599_S6_2604_S11_vs_2598_S5_2603_S10_2608_S15_peak_6238
Mad1l1	Mad1l1-001	-	1.40167e+26	1.40263e+26	135542	0.004697,0.001435,0.001435	1.000000,1.000000,1.000000	5	140185563	140186011	448	140185792	25	18.6808	8.15707	14.341	2594_S1_2599_S6_2604_S11_vs_2598_S5_2603_S10_2608_S15_peak_6238
Mad1l1	Mad1l1-002	-	1.40167e+26	1.40263e+26	135540	0.004697,0.001435,0.001435	1.000000,1.000000,1.000000	5	140185563	140186011	448	140185792	25	18.6808	8.15707	14.341	2594_S1_2599_S6_2604_S11_vs_2598_S5_2603_S10_2608_S15_peak_6238
Efcc1	Efcc1-004	+	8.77309e+23	8.77559e+23	11050	0.018627,0.024412,0.018955	1.000000,1.000000,1.000000	6	87741943	87742408	465	87742195	25	18.6808	8.15707	14.341	2594_S1_2599_S6_2604_S11_vs_2598_S5_2603_S10_2608_S15_peak_6414
Efcc1	Efcc1-002	+	8.77309e+23	8.77559e+23	9134	0.018627,0.024412,0.018955	1.000000,1.000000,1.000000	6	87741943	87742408	465	87742195	25	18.6808	8.15707	14.341	2594_S1_2599_S6_2604_S11_vs_2598_S5_2603_S10_2608_S15_peak_6414
Efcc1	Efcc1-001	+	8.77309e+23	8.77559e+23	11074	0.018627,0.024412,0.018955	1.000000,1.000000,1.000000	6	87741943	87742408	465	87742195	25	18.6808	8.15707	14.341	2594_S1_2599_S6_2604_S11_vs_2598_S5_2603_S10_2608_S15_peak_6414
Kifc3	Kifc3-007	-	9511024995129250	9518279295202810	32952	0.006424,0.006335	1.000000,1.000000	8	95149375	95149840	465	95149634	25	18.6808	8.15707	14.341	2594_S1_2599_S6_2604_S11_vs_2598_S5_2603_S10_2608_S15_peak_7016
Kifc3	Kifc3-006	-	9511024995129250	9518279295202810	52973	0.006424,0.006335	1.000000,1.000000	8	95149375	95149840	465	95149634	25	18.6808	8.15707	14.341	2594_S1_2599_S6_2604_S11_vs_2598_S5_2603_S10_2608_S15_peak_7016
Mcam	Mcam-005	+	4.41365e+55	4.41373e+55	-1037	0.000000,0.000000,0.232595,0.105354,0.351452,0.115832,0.033249	0.000000,0.000000,0.726573,0.594406,0.592308,0.661538,0.286014	9	44134078	44135507	1429	44134409	25	18.6808	8.15707	14.341	2594_S1_2599_S6_2604_S11_vs_2598_S5_2603_S10_2608_S15_peak_7255
Mcam	Mcam-004	+	4.41365e+55	4.41373e+55	-1354	0.000000,0.000000,0.232595,0.105354,0.351452,0.115832,0.033249	0.000000,0.000000,0.726573,0.594406,0.592308,0.661538,0.286014	9	44134078	44135507	1429	44134409	25	18.6808	8.15707	14.341	2594_S1_2599_S6_2604_S11_vs_2598_S5_2603_S10_2608_S15_peak_7255
Mcam	Mcam-003	+	4.41365e+55	4.41373e+55	0	0.000000,0.000000,0.232595,0.105354,0.351452,0.115832,0.033249	0.000000,0.000000,0.726573,0.594406,0.592308,0.661538,0.286014	9	44134078	44135507	1429	44134409	25	18.6808	8.15707	14.341	2594_S1_2599_S6_2604_S11_vs_2598_S5_2603_S10_2608_S15_peak_7255
Mcam	Mcam-002	+	4.41365e+55	4.41373e+55	0	0.000000,0.000000,0.232595,0.105354,0.351452,0.115832,0.033249	0.000000,0.000000,0.726573,0.594406,0.592308,0.661538,0.286014	9	44134078	44135507	1429	44134409	25	18.6808	8.15707	14.341	2594_S1_2599_S6_2604_S11_vs_2598_S5_2603_S10_2608_S15_peak_7255
Mcam	Mcam-006	+	4.41365e+55	4.41373e+55	0	0.000000,0.000000,0.232595,0.105354,0.351452,0.115832,0.033249	0.000000,0.000000,0.726573,0.594406,0.592308,0.661538,0.286014	9	44134078	44135507	1429	44134409	25	18.6808	8.15707	14.341	2594_S1_2599_S6_2604_S11_vs_2598_S5_2603_S10_2608_S15_peak_7255
Mcam	Mcam-001	+	4.41365e+55	4.41373e+55	0	0.000000,0.000000,0.232595,0.105354,0.351452,0.115832,0.033249	0.000000,0.000000,0.726573,0.594406,0.592308,0.661538,0.286014	9	44134078	44135507	1429	44134409	25	18.6808	8.15707	14.341	2594_S1_2599_S6_2604_S11_vs_2598_S5_2603_S10_2608_S15_peak_7255
Gm10687	Gm10687-001	-	4.41365e+55	4.41373e+55	0	0.000000,0.000000,0.232595,0.105354,0.351452,0.115832,0.033249	0.000000,0.000000,0.726573,0.594406,0.592308,0.661538,0.286014	9	44134078	44135507	1429	44134409	25	18.6808	8.15707	14.341	2594_S1_2599_S6_2604_S11_vs_2598_S5_2603_S10_2608_S15_peak_7255
Hmbs	Hmbs-003	-	4.434e+95	4.43423e+95	4138	0.000000,0.211604,0.061681,0.000000,0.000000,0.000000,0.047142,0.141553,0.000000,0.000000,0.113593,0.000000	0.000000,1.000000,1.000000,0.000000,0.000000,0.000000,1.000000,1.000000,0.000000,0.000000,0.478495,0.000000	9	44337799	44338170	371	44338043	25	18.6808	8.15707	14.341	2594_S1_2599_S6_2604_S11_vs_2598_S5_2603_S10_2608_S15_peak_7257
Hmbs	Hmbs-008	-	4.434e+95	4.43423e+95	1362	0.000000,0.211604,0.061681,0.000000,0.000000,0.000000,0.047142,0.141553,0.000000,0.000000,0.113593,0.000000	0.000000,1.000000,1.000000,0.000000,0.000000,0.000000,1.000000,1.000000,0.000000,0.000000,0.478495,0.000000	9	44337799	44338170	371	44338043	25	18.6808	8.15707	14.341	2594_S1_2599_S6_2604_S11_vs_2598_S5_2603_S10_2608_S15_peak_7257
Hmbs	Hmbs-002	-	4.434e+95	4.43423e+95	4212	0.000000,0.211604,0.061681,0.000000,0.000000,0.000000,0.047142,0.141553,0.000000,0.000000,0.113593,0.000000	0.000000,1.000000,1.000000,0.000000,0.000000,0.000000,1.000000,1.000000,0.000000,0.000000,0.478495,0.000000	9	44337799	44338170	371	44338043	25	18.6808	8.15707	14.341	2594_S1_2599_S6_2604_S11_vs_2598_S5_2603_S10_2608_S15_peak_7257
Hmbs	Hmbs-005	-	4.434e+95	4.43423e+95	4136	0.000000,0.211604,0.061681,0.000000,0.000000,0.000000,0.047142,0.141553,0.000000,0.000000,0.113593,0.000000	0.000000,1.000000,1.000000,0.000000,0.000000,0.000000,1.000000,1.000000,0.000000,0.000000,0.478495,0.000000	9	44337799	44338170	371	44338043	25	18.6808	8.15707	14.341	2594_S1_2599_S6_2604_S11_vs_2598_S5_2603_S10_2608_S15_peak_7257
Hmbs	Hmbs-004	-	4.434e+95	4.43423e+95	4136	0.000000,0.211604,0.061681,0.000000,0.000000,0.000000,0.047142,0.141553,0.000000,0.000000,0.113593,0.000000	0.000000,1.000000,1.000000,0.000000,0.000000,0.000000,1.000000,1.000000,0.000000,0.000000,0.478495,0.000000	9	44337799	44338170	371	44338043	25	18.6808	8.15707	14.341	2594_S1_2599_S6_2604_S11_vs_2598_S5_2603_S10_2608_S15_peak_7257
Hmbs	Hmbs-006	-	4.434e+95	4.43423e+95	3064	0.000000,0.211604,0.061681,0.000000,0.000000,0.000000,0.047142,0.141553,0.000000,0.000000,0.113593,0.000000	0.000000,1.000000,1.000000,0.000000,0.000000,0.000000,1.000000,1.000000,0.000000,0.000000,0.478495,0.000000	9	44337799	44338170	371	44338043	25	18.6808	8.15707	14.341	2594_S1_2599_S6_2604_S11_vs_2598_S5_2603_S10_2608_S15_peak_7257
Hmbs	Hmbs-001	-	4.434e+95	4.43423e+95	6059	0.000000,0.211604,0.061681,0.000000,0.000000,0.000000,0.047142,0.141553,0.000000,0.000000,0.113593,0.000000	0.000000,1.000000,1.000000,0.000000,0.000000,0.000000,1.000000,1.000000,0.000000,0.000000,0.478495,0.000000	9	44337799	44338170	371	44338043	25	18.6808	8.15707	14.341	2594_S1_2599_S6_2604_S11_vs_2598_S5_2603_S10_2608_S15_peak_7257
Hmbs	Hmbs-007	-	4.434e+95	4.43423e+95	1547	0.000000,0.211604,0.061681,0.000000,0.000000,0.000000,0.047142,0.141553,0.000000,0.000000,0.113593,0.000000	0.000000,1.000000,1.000000,0.000000,0.000000,0.000000,1.000000,1.000000,0.000000,0.000000,0.478495,0.000000	9	44337799	44338170	371	44338043	25	18.6808	8.15707	14.341	2594_S1_2599_S6_2604_S11_vs_2598_S5_2603_S10_2608_S15_peak_7257
RP24-175C20.5	RP24-175C20.5-001	-	4.434e+95	4.43423e+95	-3412	0.000000,0.211604,0.061681,0.000000,0.000000,0.000000,0.047142,0.141553,0.000000,0.000000,0.113593,0.000000	0.000000,1.000000,1.000000,0.000000,0.000000,0.000000,1.000000,1.000000,0.000000,0.000000,0.478495,0.000000	9	44337799	44338170	371	44338043	25	18.6808	8.15707	14.341	2594_S1_2599_S6_2604_S11_vs_2598_S5_2603_S10_2608_S15_peak_7257
Gm44335	Gm44335-201	-	4.434e+95	4.43423e+95	-2693	0.000000,0.211604,0.061681,0.000000,0.000000,0.000000,0.047142,0.141553,0.000000,0.000000,0.113593,0.000000	0.000000,1.000000,1.000000,0.000000,0.000000,0.000000,1.000000,1.000000,0.000000,0.000000,0.478495,0.000000	9	44337799	44338170	371	44338043	25	18.6808	8.15707	14.341	2594_S1_2599_S6_2604_S11_vs_2598_S5_2603_S10_2608_S15_peak_7257
Hmbs	Hmbs-009	-	4.434e+95	4.43423e+95	0	0.000000,0.211604,0.061681,0.000000,0.000000,0.000000,0.047142,0.141553,0.000000,0.000000,0.113593,0.000000	0.000000,1.000000,1.000000,0.000000,0.000000,0.000000,1.000000,1.000000,0.000000,0.000000,0.478495,0.000000	9	44337799	44338170	371	44338043	25	18.6808	8.15707	14.341	2594_S1_2599_S6_2604_S11_vs_2598_S5_2603_S10_2608_S15_peak_7257
H2afx	H2afx-001	+	4.434e+95	4.43423e+95	3105	0.000000,0.211604,0.061681,0.000000,0.000000,0.000000,0.047142,0.141553,0.000000,0.000000,0.113593,0.000000	0.000000,1.000000,1.000000,0.000000,0.000000,0.000000,1.000000,1.000000,0.000000,0.000000,0.478495,0.000000	9	44337799	44338170	371	44338043	25	18.6808	8.15707	14.341	2594_S1_2599_S6_2604_S11_vs_2598_S5_2603_S10_2608_S15_peak_7257
Parp16	Parp16-002	+	6.52147e+39	6.52392e+39	0	0.009988,0.000000,0.000000,0.006721,0.013998	0.406302,0.000000,0.000000,0.263682,1.000000	9	65214332	65214934	602	65214582	25	18.6808	8.15707	14.341	2594_S1_2599_S6_2604_S11_vs_2598_S5_2603_S10_2608_S15_peak_7349
Parp16	Parp16-004	+	6.52147e+39	6.52392e+39	-211	0.009988,0.000000,0.000000,0.006721,0.013998	0.406302,0.000000,0.000000,0.263682,1.000000	9	65214332	65214934	602	65214582	25	18.6808	8.15707	14.341	2594_S1_2599_S6_2604_S11_vs_2598_S5_2603_S10_2608_S15_peak_7349
Parp16	Parp16-005	+	6.52147e+39	6.52392e+39	-220	0.009988,0.000000,0.000000,0.006721,0.013998	0.406302,0.000000,0.000000,0.263682,1.000000	9	65214332	65214934	602	65214582	25	18.6808	8.15707	14.341	2594_S1_2599_S6_2604_S11_vs_2598_S5_2603_S10_2608_S15_peak_7349
Parp16	Parp16-003	+	6.52147e+39	6.52392e+39	0	0.009988,0.000000,0.000000,0.006721,0.013998	0.406302,0.000000,0.000000,0.263682,1.000000	9	65214332	65214934	602	65214582	25	18.6808	8.15707	14.341	2594_S1_2599_S6_2604_S11_vs_2598_S5_2603_S10_2608_S15_peak_7349
Parp16	Parp16-001	+	6.52147e+39	6.52392e+39	18979	0.009988,0.000000,0.000000,0.006721,0.013998	0.406302,0.000000,0.000000,0.263682,1.000000	9	65214332	65214934	602	65214582	25	18.6808	8.15707	14.341	2594_S1_2599_S6_2604_S11_vs_2598_S5_2603_S10_2608_S15_peak_7349
Tenm4	Tenm4-008	+	9.67966e+31	9.68434e+31	35708	0.010363,0.000692,0.000696,0.000658	1.000000,1.000000,1.000000,1.000000	7	96832349	96832833	484	96832564	34	23.2685	8.14439	18.677	2594_S1_2599_S6_2604_S11_vs_2598_S5_2603_S10_2608_S15_peak_6713
Tenm4	Tenm4-009	+	9.67966e+31	9.68434e+31	621712	0.010363,0.000692,0.000696,0.000658	1.000000,1.000000,1.000000,1.000000	7	96832349	96832833	484	96832564	34	23.2685	8.14439	18.677	2594_S1_2599_S6_2604_S11_vs_2598_S5_2603_S10_2608_S15_peak_6713
Tenm4	Tenm4-010	+	9.67966e+31	9.68434e+31	620678	0.010363,0.000692,0.000696,0.000658	1.000000,1.000000,1.000000,1.000000	7	96832349	96832833	484	96832564	34	23.2685	8.14439	18.677	2594_S1_2599_S6_2604_S11_vs_2598_S5_2603_S10_2608_S15_peak_6713
Tenm4	Tenm4-001	+	9.67966e+31	9.68434e+31	661103	0.010363,0.000692,0.000696,0.000658	1.000000,1.000000,1.000000,1.000000	7	96832349	96832833	484	96832564	34	23.2685	8.14439	18.677	2594_S1_2599_S6_2604_S11_vs_2598_S5_2603_S10_2608_S15_peak_6713
1700034H15Rik	1700034H15Rik-005	-	1.9189e+44	1.91902e+44	6434	0.073887,0.062086,0.093820,0.092521,0.056579	1.000000,1.000000,1.000000,1.000000,1.000000	1	191894454	191895288	834	191894679	41	26.8967	8.13491	22.1714	2594_S1_2599_S6_2604_S11_vs_2598_S5_2603_S10_2608_S15_peak_167
1700034H15Rik	1700034H15Rik-001	-	1.9189e+44	1.91902e+44	12232	0.073887,0.062086,0.093820,0.092521,0.056579	1.000000,1.000000,1.000000,1.000000,1.000000	1	191894454	191895288	834	191894679	41	26.8967	8.13491	22.1714	2594_S1_2599_S6_2604_S11_vs_2598_S5_2603_S10_2608_S15_peak_167
1700034H15Rik	1700034H15Rik-004	-	1.9189e+44	1.91902e+44	3842	0.073887,0.062086,0.093820,0.092521,0.056579	1.000000,1.000000,1.000000,1.000000,1.000000	1	191894454	191895288	834	191894679	41	26.8967	8.13491	22.1714	2594_S1_2599_S6_2604_S11_vs_2598_S5_2603_S10_2608_S15_peak_167
1700034H15Rik	1700034H15Rik-003	-	1.9189e+44	1.91902e+44	3969	0.073887,0.062086,0.093820,0.092521,0.056579	1.000000,1.000000,1.000000,1.000000,1.000000	1	191894454	191895288	834	191894679	41	26.8967	8.13491	22.1714	2594_S1_2599_S6_2604_S11_vs_2598_S5_2603_S10_2608_S15_peak_167
1700034H15Rik	1700034H15Rik-006	-	1.9189e+44	1.91902e+44	5599	0.073887,0.062086,0.093820,0.092521,0.056579	1.000000,1.000000,1.000000,1.000000,1.000000	1	191894454	191895288	834	191894679	41	26.8967	8.13491	22.1714	2594_S1_2599_S6_2604_S11_vs_2598_S5_2603_S10_2608_S15_peak_167
Capn5	Capn5-002	-	9.81237e+39	9.81623e+39	-2911	0.000000,0.000000,0.054862,0.000000,0.009627	0.000000,0.000000,0.346154,0.000000,1.000000	7	98165254	98165799	545	98165503	26	19.1035	8.11381	14.7418	2594_S1_2599_S6_2604_S11_vs_2598_S5_2603_S10_2608_S15_peak_6714
Capn5	Capn5-004	-	9.81237e+39	9.81623e+39	-291	0.000000,0.000000,0.054862,0.000000,0.009627	0.000000,0.000000,0.346154,0.000000,1.000000	7	98165254	98165799	545	98165503	26	19.1035	8.11381	14.7418	2594_S1_2599_S6_2604_S11_vs_2598_S5_2603_S10_2608_S15_peak_6714
Capn5	Capn5-003	-	9.81237e+39	9.81623e+39	0	0.000000,0.000000,0.054862,0.000000,0.009627	0.000000,0.000000,0.346154,0.000000,1.000000	7	98165254	98165799	545	98165503	26	19.1035	8.11381	14.7418	2594_S1_2599_S6_2604_S11_vs_2598_S5_2603_S10_2608_S15_peak_6714
Capn5	Capn5-005	-	9.81237e+39	9.81623e+39	-3043	0.000000,0.000000,0.054862,0.000000,0.009627	0.000000,0.000000,0.346154,0.000000,1.000000	7	98165254	98165799	545	98165503	26	19.1035	8.11381	14.7418	2594_S1_2599_S6_2604_S11_vs_2598_S5_2603_S10_2608_S15_peak_6714
Capn5	Capn5-001	-	9.81237e+39	9.81623e+39	12476	0.000000,0.000000,0.054862,0.000000,0.009627	0.000000,0.000000,0.346154,0.000000,1.000000	7	98165254	98165799	545	98165503	26	19.1035	8.11381	14.7418	2594_S1_2599_S6_2604_S11_vs_2598_S5_2603_S10_2608_S15_peak_6714
.	.	.	.	.	.	.	.	4	136119857	136120615	758	136120106	41	26.8378	8.11147	22.1136	2594_S1_2599_S6_2604_S11_vs_2598_S5_2603_S10_2608_S15_peak_5705
.	.	.	.	.	.	.	.	6	116009013	116009692	679	116009425	28	20.0852	8.09758	15.6634	2594_S1_2599_S6_2604_S11_vs_2598_S5_2603_S10_2608_S15_peak_6504
Spryd3	Spryd3-001	-	1.02117e+26	1.02136e+26	17785	0.024660,0.026313,0.024713	1.000000,0.580247,1.000000	15	102117965	102118450	485	102118167	33	22.6098	8.07986	18.0552	2594_S1_2599_S6_2604_S11_vs_2598_S5_2603_S10_2608_S15_peak_2792
Spryd3	Spryd3-005	-	1.02117e+26	1.02136e+26	10435	0.024660,0.026313,0.024713	1.000000,0.580247,1.000000	15	102117965	102118450	485	102118167	33	22.6098	8.07986	18.0552	2594_S1_2599_S6_2604_S11_vs_2598_S5_2603_S10_2608_S15_peak_2792
Spryd3	Spryd3-002	-	1.02117e+26	1.02136e+26	17743	0.024660,0.026313,0.024713	1.000000,0.580247,1.000000	15	102117965	102118450	485	102118167	33	22.6098	8.07986	18.0552	2594_S1_2599_S6_2604_S11_vs_2598_S5_2603_S10_2608_S15_peak_2792
Gm25026	Gm25026-201	+	1.45878e+35	1.45878e+35	2247	0.000000,0.004693,0.004699,0.004699	0.000000,1.000000,1.000000,1.000000	2	145880533	145881009	476	145880788	37	24.6518	8.0686	20.0039	2594_S1_2599_S6_2604_S11_vs_2598_S5_2603_S10_2608_S15_peak_4405
Rin2	Rin2-002	+	1.45878e+35	1.45878e+35	94553	0.000000,0.004693,0.004699,0.004699	0.000000,1.000000,1.000000,1.000000	2	145880533	145881009	476	145880788	37	24.6518	8.0686	20.0039	2594_S1_2599_S6_2604_S11_vs_2598_S5_2603_S10_2608_S15_peak_4405
Rin2	Rin2-201	+	1.45878e+35	1.45878e+35	94417	0.000000,0.004693,0.004699,0.004699	0.000000,1.000000,1.000000,1.000000	2	145880533	145881009	476	145880788	37	24.6518	8.0686	20.0039	2594_S1_2599_S6_2604_S11_vs_2598_S5_2603_S10_2608_S15_peak_4405
Rin2	Rin2-001	+	1.45878e+35	1.45878e+35	94417	0.000000,0.004693,0.004699,0.004699	0.000000,1.000000,1.000000,1.000000	2	145880533	145881009	476	145880788	37	24.6518	8.0686	20.0039	2594_S1_2599_S6_2604_S11_vs_2598_S5_2603_S10_2608_S15_peak_4405
Ryk	Ryk-001	+	1.02835e+35	1.02908e+35	24968	0.006714,0.030499,0.006683,0.006747	1.000000,1.000000,1.000000,1.000000	9	102859940	102860429	489	102860137	37	24.6518	8.0686	20.0039	2594_S1_2599_S6_2604_S11_vs_2598_S5_2603_S10_2608_S15_peak_7436
Ryk	Ryk-006	+	1.02835e+35	1.02908e+35	14107	0.006714,0.030499,0.006683,0.006747	1.000000,1.000000,1.000000,1.000000	9	102859940	102860429	489	102860137	37	24.6518	8.0686	20.0039	2594_S1_2599_S6_2604_S11_vs_2598_S5_2603_S10_2608_S15_peak_7436
Ryk	Ryk-002	+	1.02835e+35	1.02908e+35	24958	0.006714,0.030499,0.006683,0.006747	1.000000,1.000000,1.000000,1.000000	9	102859940	102860429	489	102860137	37	24.6518	8.0686	20.0039	2594_S1_2599_S6_2604_S11_vs_2598_S5_2603_S10_2608_S15_peak_7436
Ryk	Ryk-003	+	1.02835e+35	1.02908e+35	25023	0.006714,0.030499,0.006683,0.006747	1.000000,1.000000,1.000000,1.000000	9	102859940	102860429	489	102860137	37	24.6518	8.0686	20.0039	2594_S1_2599_S6_2604_S11_vs_2598_S5_2603_S10_2608_S15_peak_7436
Clint1	Clint1-002	+	4585205145852050	4591062645910620	2367	0.008997,0.008997	1.000000,1.000000	11	45854418	45854944	526	45854609	27	19.5089	8.06201	15.1269	2594_S1_2599_S6_2604_S11_vs_2598_S5_2603_S10_2608_S15_peak_522
Clint1	Clint1-001	+	4585205145852050	4591062645910620	2367	0.008997,0.008997	1.000000,1.000000	11	45854418	45854944	526	45854609	27	19.5089	8.06201	15.1269	2594_S1_2599_S6_2604_S11_vs_2598_S5_2603_S10_2608_S15_peak_522
.	.	.	.	.	.	.	.	11	109857092	109857520	428	109857309	27	19.5089	8.06201	15.1269	2594_S1_2599_S6_2604_S11_vs_2598_S5_2603_S10_2608_S15_peak_852
Gm24996	Gm24996-201	-	7568674075675510	7568683975704640	2756	0.000000,0.035050	0.000000,1.000000	2	75683063	75684083	1020	75683338	27	19.5089	8.06201	15.1269	2594_S1_2599_S6_2604_S11_vs_2598_S5_2603_S10_2608_S15_peak_4106
Nfe2l2	Nfe2l2-001	-	7568674075675510	7568683975704640	20559	0.000000,0.035050	0.000000,1.000000	2	75683063	75684083	1020	75683338	27	19.5089	8.06201	15.1269	2594_S1_2599_S6_2604_S11_vs_2598_S5_2603_S10_2608_S15_peak_4106
2810006K23Rik	2810006K23Rik-002	+	1.24328e+17	1.2434e+17	10742	0.094558,0.082776	1.000000,1.000000	5	124338831	124339968	1137	124339629	40	26.1822	8.05766	21.4808	2594_S1_2599_S6_2604_S11_vs_2598_S5_2603_S10_2608_S15_peak_6173
2810006K23Rik	2810006K23Rik-001	+	1.24328e+17	1.2434e+17	10733	0.094558,0.082776	1.000000,1.000000	5	124338831	124339968	1137	124339629	40	26.1822	8.05766	21.4808	2594_S1_2599_S6_2604_S11_vs_2598_S5_2603_S10_2608_S15_peak_6173
.	.	.	.	.	.	.	.	13	52702137	52702645	508	52702326	37	24.5691	8.03344	19.9263	2594_S1_2599_S6_2604_S11_vs_2598_S5_2603_S10_2608_S15_peak_1390
Ank3	Ank3-013	+	6.95338e+135	6.98725e+135	36163	0.002519,0.001772,0.001772,0.000000,0.001772,0.001772,0.001772,0.001737,0.001742,0.002931,0.001738,0.001737,0.002692,0.004194,0.004559,0.001728,0.001365	1.000000,1.000000,1.000000,0.000000,1.000000,1.000000,1.000000,1.000000,1.000000,1.000000,1.000000,1.000000,1.000000,1.000000,1.000000,1.000000,1.000000	10	69569935	69570787	852	69570617	43	27.6256	8.01283	22.8816	2594_S1_2599_S6_2604_S11_vs_2598_S5_2603_S10_2608_S15_peak_280
Ank3	Ank3-201	+	6.95338e+135	6.98725e+135	35713	0.002519,0.001772,0.001772,0.000000,0.001772,0.001772,0.001772,0.001737,0.001742,0.002931,0.001738,0.001737,0.002692,0.004194,0.004559,0.001728,0.001365	1.000000,1.000000,1.000000,0.000000,1.000000,1.000000,1.000000,1.000000,1.000000,1.000000,1.000000,1.000000,1.000000,1.000000,1.000000,1.000000,1.000000	10	69569935	69570787	852	69570617	43	27.6256	8.01283	22.8816	2594_S1_2599_S6_2604_S11_vs_2598_S5_2603_S10_2608_S15_peak_280
Ank3	Ank3-202	+	6.95338e+135	6.98725e+135	35713	0.002519,0.001772,0.001772,0.000000,0.001772,0.001772,0.001772,0.001737,0.001742,0.002931,0.001738,0.001737,0.002692,0.004194,0.004559,0.001728,0.001365	1.000000,1.000000,1.000000,0.000000,1.000000,1.000000,1.000000,1.000000,1.000000,1.000000,1.000000,1.000000,1.000000,1.000000,1.000000,1.000000,1.000000	10	69569935	69570787	852	69570617	43	27.6256	8.01283	22.8816	2594_S1_2599_S6_2604_S11_vs_2598_S5_2603_S10_2608_S15_peak_280
RP24-463L19.1	RP24-463L19.1-001	-	6.95338e+135	6.98725e+135	-3573	0.002519,0.001772,0.001772,0.000000,0.001772,0.001772,0.001772,0.001737,0.001742,0.002931,0.001738,0.001737,0.002692,0.004194,0.004559,0.001728,0.001365	1.000000,1.000000,1.000000,0.000000,1.000000,1.000000,1.000000,1.000000,1.000000,1.000000,1.000000,1.000000,1.000000,1.000000,1.000000,1.000000,1.000000	10	69569935	69570787	852	69570617	43	27.6256	8.01283	22.8816	2594_S1_2599_S6_2604_S11_vs_2598_S5_2603_S10_2608_S15_peak_280
Ank3	Ank3-203	+	6.95338e+135	6.98725e+135	35713	0.002519,0.001772,0.001772,0.000000,0.001772,0.001772,0.001772,0.001737,0.001742,0.002931,0.001738,0.001737,0.002692,0.004194,0.004559,0.001728,0.001365	1.000000,1.000000,1.000000,0.000000,1.000000,1.000000,1.000000,1.000000,1.000000,1.000000,1.000000,1.000000,1.000000,1.000000,1.000000,1.000000,1.000000	10	69569935	69570787	852	69570617	43	27.6256	8.01283	22.8816	2594_S1_2599_S6_2604_S11_vs_2598_S5_2603_S10_2608_S15_peak_280
Ank3	Ank3-204	+	6.95338e+135	6.98725e+135	35713	0.002519,0.001772,0.001772,0.000000,0.001772,0.001772,0.001772,0.001737,0.001742,0.002931,0.001738,0.001737,0.002692,0.004194,0.004559,0.001728,0.001365	1.000000,1.000000,1.000000,0.000000,1.000000,1.000000,1.000000,1.000000,1.000000,1.000000,1.000000,1.000000,1.000000,1.000000,1.000000,1.000000,1.000000	10	69569935	69570787	852	69570617	43	27.6256	8.01283	22.8816	2594_S1_2599_S6_2604_S11_vs_2598_S5_2603_S10_2608_S15_peak_280
Ank3	Ank3-205	+	6.95338e+135	6.98725e+135	35713	0.002519,0.001772,0.001772,0.000000,0.001772,0.001772,0.001772,0.001737,0.001742,0.002931,0.001738,0.001737,0.002692,0.004194,0.004559,0.001728,0.001365	1.000000,1.000000,1.000000,0.000000,1.000000,1.000000,1.000000,1.000000,1.000000,1.000000,1.000000,1.000000,1.000000,1.000000,1.000000,1.000000,1.000000	10	69569935	69570787	852	69570617	43	27.6256	8.01283	22.8816	2594_S1_2599_S6_2604_S11_vs_2598_S5_2603_S10_2608_S15_peak_280
Ank3	Ank3-014	+	6.95338e+135	6.98725e+135	36088	0.002519,0.001772,0.001772,0.000000,0.001772,0.001772,0.001772,0.001737,0.001742,0.002931,0.001738,0.001737,0.002692,0.004194,0.004559,0.001728,0.001365	1.000000,1.000000,1.000000,0.000000,1.000000,1.000000,1.000000,1.000000,1.000000,1.000000,1.000000,1.000000,1.000000,1.000000,1.000000,1.000000,1.000000	10	69569935	69570787	852	69570617	43	27.6256	8.01283	22.8816	2594_S1_2599_S6_2604_S11_vs_2598_S5_2603_S10_2608_S15_peak_280
Ank3	Ank3-027	+	6.95338e+135	6.98725e+135	35727	0.002519,0.001772,0.001772,0.000000,0.001772,0.001772,0.001772,0.001737,0.001742,0.002931,0.001738,0.001737,0.002692,0.004194,0.004559,0.001728,0.001365	1.000000,1.000000,1.000000,0.000000,1.000000,1.000000,1.000000,1.000000,1.000000,1.000000,1.000000,1.000000,1.000000,1.000000,1.000000,1.000000,1.000000	10	69569935	69570787	852	69570617	43	27.6256	8.01283	22.8816	2594_S1_2599_S6_2604_S11_vs_2598_S5_2603_S10_2608_S15_peak_280
Ank3	Ank3-010	+	6.95338e+135	6.98725e+135	35870	0.002519,0.001772,0.001772,0.000000,0.001772,0.001772,0.001772,0.001737,0.001742,0.002931,0.001738,0.001737,0.002692,0.004194,0.004559,0.001728,0.001365	1.000000,1.000000,1.000000,0.000000,1.000000,1.000000,1.000000,1.000000,1.000000,1.000000,1.000000,1.000000,1.000000,1.000000,1.000000,1.000000,1.000000	10	69569935	69570787	852	69570617	43	27.6256	8.01283	22.8816	2594_S1_2599_S6_2604_S11_vs_2598_S5_2603_S10_2608_S15_peak_280
Ank3	Ank3-011	+	6.95338e+135	6.98725e+135	36092	0.002519,0.001772,0.001772,0.000000,0.001772,0.001772,0.001772,0.001737,0.001742,0.002931,0.001738,0.001737,0.002692,0.004194,0.004559,0.001728,0.001365	1.000000,1.000000,1.000000,0.000000,1.000000,1.000000,1.000000,1.000000,1.000000,1.000000,1.000000,1.000000,1.000000,1.000000,1.000000,1.000000,1.000000	10	69569935	69570787	852	69570617	43	27.6256	8.01283	22.8816	2594_S1_2599_S6_2604_S11_vs_2598_S5_2603_S10_2608_S15_peak_280
Ank3	Ank3-015	+	6.95338e+135	6.98725e+135	36088	0.002519,0.001772,0.001772,0.000000,0.001772,0.001772,0.001772,0.001737,0.001742,0.002931,0.001738,0.001737,0.002692,0.004194,0.004559,0.001728,0.001365	1.000000,1.000000,1.000000,0.000000,1.000000,1.000000,1.000000,1.000000,1.000000,1.000000,1.000000,1.000000,1.000000,1.000000,1.000000,1.000000,1.000000	10	69569935	69570787	852	69570617	43	27.6256	8.01283	22.8816	2594_S1_2599_S6_2604_S11_vs_2598_S5_2603_S10_2608_S15_peak_280
Ank3	Ank3-012	+	6.95338e+135	6.98725e+135	36120	0.002519,0.001772,0.001772,0.000000,0.001772,0.001772,0.001772,0.001737,0.001742,0.002931,0.001738,0.001737,0.002692,0.004194,0.004559,0.001728,0.001365	1.000000,1.000000,1.000000,0.000000,1.000000,1.000000,1.000000,1.000000,1.000000,1.000000,1.000000,1.000000,1.000000,1.000000,1.000000,1.000000,1.000000	10	69569935	69570787	852	69570617	43	27.6256	8.01283	22.8816	2594_S1_2599_S6_2604_S11_vs_2598_S5_2603_S10_2608_S15_peak_280
Ank3	Ank3-041	+	6.95338e+135	6.98725e+135	171162	0.002519,0.001772,0.001772,0.000000,0.001772,0.001772,0.001772,0.001737,0.001742,0.002931,0.001738,0.001737,0.002692,0.004194,0.004559,0.001728,0.001365	1.000000,1.000000,1.000000,0.000000,1.000000,1.000000,1.000000,1.000000,1.000000,1.000000,1.000000,1.000000,1.000000,1.000000,1.000000,1.000000,1.000000	10	69569935	69570787	852	69570617	43	27.6256	8.01283	22.8816	2594_S1_2599_S6_2604_S11_vs_2598_S5_2603_S10_2608_S15_peak_280
Ank3	Ank3-002	+	6.95338e+135	6.98725e+135	36163	0.002519,0.001772,0.001772,0.000000,0.001772,0.001772,0.001772,0.001737,0.001742,0.002931,0.001738,0.001737,0.002692,0.004194,0.004559,0.001728,0.001365	1.000000,1.000000,1.000000,0.000000,1.000000,1.000000,1.000000,1.000000,1.000000,1.000000,1.000000,1.000000,1.000000,1.000000,1.000000,1.000000,1.000000	10	69569935	69570787	852	69570617	43	27.6256	8.01283	22.8816	2594_S1_2599_S6_2604_S11_vs_2598_S5_2603_S10_2608_S15_peak_280
Ank3	Ank3-001	+	6.95338e+135	6.98725e+135	36163	0.002519,0.001772,0.001772,0.000000,0.001772,0.001772,0.001772,0.001737,0.001742,0.002931,0.001738,0.001737,0.002692,0.004194,0.004559,0.001728,0.001365	1.000000,1.000000,1.000000,0.000000,1.000000,1.000000,1.000000,1.000000,1.000000,1.000000,1.000000,1.000000,1.000000,1.000000,1.000000,1.000000,1.000000	10	69569935	69570787	852	69570617	43	27.6256	8.01283	22.8816	2594_S1_2599_S6_2604_S11_vs_2598_S5_2603_S10_2608_S15_peak_280
Ank3	Ank3-040	+	6.95338e+135	6.98725e+135	170939	0.002519,0.001772,0.001772,0.000000,0.001772,0.001772,0.001772,0.001737,0.001742,0.002931,0.001738,0.001737,0.002692,0.004194,0.004559,0.001728,0.001365	1.000000,1.000000,1.000000,0.000000,1.000000,1.000000,1.000000,1.000000,1.000000,1.000000,1.000000,1.000000,1.000000,1.000000,1.000000,1.000000,1.000000	10	69569935	69570787	852	69570617	43	27.6256	8.01283	22.8816	2594_S1_2599_S6_2604_S11_vs_2598_S5_2603_S10_2608_S15_peak_280
.	.	.	.	.	.	.	.	6	30352733	30353115	382	30352952	28	19.8874	7.99762	15.4736	2594_S1_2599_S6_2604_S11_vs_2598_S5_2603_S10_2608_S15_peak_6321
.	.	.	.	.	.	.	.	10	17772361	17772992	631	17772583	30	20.8614	7.97888	16.3999	2594_S1_2599_S6_2604_S11_vs_2598_S5_2603_S10_2608_S15_peak_194
Tmem110	Tmem110-001	+	3082559030825590	3087698730874570	11574	0.016148,0.016946	1.000000,1.000000	14	30837164	30837993	829	30837827	30	20.8614	7.97888	16.3999	2594_S1_2599_S6_2604_S11_vs_2598_S5_2603_S10_2608_S15_peak_1689
Tmem110	Tmem110-005	+	3082559030825590	3087698730874570	11570	0.016148,0.016946	1.000000,1.000000	14	30837164	30837993	829	30837827	30	20.8614	7.97888	16.3999	2594_S1_2599_S6_2604_S11_vs_2598_S5_2603_S10_2608_S15_peak_1689
.	.	.	.	.	.	.	.	5	111535921	111536345	424	111536115	30	20.8614	7.97888	16.3999	2594_S1_2599_S6_2604_S11_vs_2598_S5_2603_S10_2608_S15_peak_6073
Gab1	Gab1-003	-	8.07916e+23	8.08309e+23	22117	0.017063,0.005782,0.005780	1.000000,1.000000,1.000000	8	80808098	80808768	670	80808321	30	20.8614	7.97888	16.3999	2594_S1_2599_S6_2604_S11_vs_2598_S5_2603_S10_2608_S15_peak_6984
Gab1	Gab1-002	-	8.07916e+23	8.08309e+23	71729	0.017063,0.005782,0.005780	1.000000,1.000000,1.000000	8	80808098	80808768	670	80808321	30	20.8614	7.97888	16.3999	2594_S1_2599_S6_2604_S11_vs_2598_S5_2603_S10_2608_S15_peak_6984
Gab1	Gab1-001	-	8.07916e+23	8.08309e+23	71752	0.017063,0.005782,0.005780	1.000000,1.000000,1.000000	8	80808098	80808768	670	80808321	30	20.8614	7.97888	16.3999	2594_S1_2599_S6_2604_S11_vs_2598_S5_2603_S10_2608_S15_peak_6984
Lrp1	Lrp1-011	-	1.276e+35	1.27621e+35	15085	0.060409,0.039948,0.037914,0.015315	1.000000,1.000000,1.000000,1.000000	10	127604568	127605838	1270	127604948	42	26.9716	7.96051	22.2451	2594_S1_2599_S6_2604_S11_vs_2598_S5_2603_S10_2608_S15_peak_404
Lrp1	Lrp1-003	-	1.276e+35	1.27621e+35	15133	0.060409,0.039948,0.037914,0.015315	1.000000,1.000000,1.000000,1.000000	10	127604568	127605838	1270	127604948	42	26.9716	7.96051	22.2451	2594_S1_2599_S6_2604_S11_vs_2598_S5_2603_S10_2608_S15_peak_404
Lrp1	Lrp1-002	-	1.276e+35	1.27621e+35	15311	0.060409,0.039948,0.037914,0.015315	1.000000,1.000000,1.000000,1.000000	10	127604568	127605838	1270	127604948	42	26.9716	7.96051	22.2451	2594_S1_2599_S6_2604_S11_vs_2598_S5_2603_S10_2608_S15_peak_404
Lrp1	Lrp1-001	-	1.276e+35	1.27621e+35	15311	0.060409,0.039948,0.037914,0.015315	1.000000,1.000000,1.000000,1.000000	10	127604568	127605838	1270	127604948	42	26.9716	7.96051	22.2451	2594_S1_2599_S6_2604_S11_vs_2598_S5_2603_S10_2608_S15_peak_404
RP23-104D6.8	RP23-104D6.8-003	-	4.3745e+39	4.3746e+39	2582	0.000000,0.071515,0.000000,0.000000,0.016233	0.000000,1.000000,0.000000,0.000000,1.000000	9	43742945	43743419	474	43743165	43	27.4626	7.95088	22.7225	2594_S1_2599_S6_2604_S11_vs_2598_S5_2603_S10_2608_S15_peak_7246
RP23-104D6.8	RP23-104D6.8-005	-	4.3745e+39	4.3746e+39	2036	0.000000,0.071515,0.000000,0.000000,0.016233	0.000000,1.000000,0.000000,0.000000,1.000000	9	43742945	43743419	474	43743165	43	27.4626	7.95088	22.7225	2594_S1_2599_S6_2604_S11_vs_2598_S5_2603_S10_2608_S15_peak_7246
Nectin1	Nectin1-001	+	4.3745e+39	4.3746e+39	-565	0.000000,0.071515,0.000000,0.000000,0.016233	0.000000,1.000000,0.000000,0.000000,1.000000	9	43742945	43743419	474	43743165	43	27.4626	7.95088	22.7225	2594_S1_2599_S6_2604_S11_vs_2598_S5_2603_S10_2608_S15_peak_7246
RP23-104D6.8	RP23-104D6.8-006	-	4.3745e+39	4.3746e+39	-1249	0.000000,0.071515,0.000000,0.000000,0.016233	0.000000,1.000000,0.000000,0.000000,1.000000	9	43742945	43743419	474	43743165	43	27.4626	7.95088	22.7225	2594_S1_2599_S6_2604_S11_vs_2598_S5_2603_S10_2608_S15_peak_7246
RP23-104D6.8	RP23-104D6.8-002	-	4.3745e+39	4.3746e+39	2682	0.000000,0.071515,0.000000,0.000000,0.016233	0.000000,1.000000,0.000000,0.000000,1.000000	9	43742945	43743419	474	43743165	43	27.4626	7.95088	22.7225	2594_S1_2599_S6_2604_S11_vs_2598_S5_2603_S10_2608_S15_peak_7246
.	.	.	.	.	.	.	.	12	56677841	56678279	438	56678032	27	19.2273	7.91731	14.8619	2594_S1_2599_S6_2604_S11_vs_2598_S5_2603_S10_2608_S15_peak_1062
Arid5b	Arid5b-003	-	6.81838e+23	6.82787e+23	9426	0.004468,0.002277,0.002321	1.000000,1.000000,1.000000	10	68268873	68269296	423	68269077	33	22.2414	7.91169	17.6982	2594_S1_2599_S6_2604_S11_vs_2598_S5_2603_S10_2608_S15_peak_273
Arid5b	Arid5b-001	-	6.81838e+23	6.82787e+23	9445	0.004468,0.002277,0.002321	1.000000,1.000000,1.000000	10	68268873	68269296	423	68269077	33	22.2414	7.91169	17.6982	2594_S1_2599_S6_2604_S11_vs_2598_S5_2603_S10_2608_S15_peak_273
Arid5b	Arid5b-002	-	6.81838e+23	6.82787e+23	9426	0.004468,0.002277,0.002321	1.000000,1.000000,1.000000	10	68268873	68269296	423	68269077	33	22.2414	7.91169	17.6982	2594_S1_2599_S6_2604_S11_vs_2598_S5_2603_S10_2608_S15_peak_273
.	.	.	.	.	.	.	.	12	87407860	87408478	618	87408211	33	22.2414	7.91169	17.6982	2594_S1_2599_S6_2604_S11_vs_2598_S5_2603_S10_2608_S15_peak_1150
Gm14005	Gm14005-007	-	1.28317e+35	1.28429e+35	88583	0.004924,0.004277,0.004908,0.002359	1.000000,1.000000,1.000000,1.000000	2	128340039	128340588	549	128340301	33	22.2414	7.91169	17.6982	2594_S1_2599_S6_2604_S11_vs_2598_S5_2603_S10_2608_S15_peak_4322
Gm14005	Gm14005-003	-	1.28317e+35	1.28429e+35	88736	0.004924,0.004277,0.004908,0.002359	1.000000,1.000000,1.000000,1.000000	2	128340039	128340588	549	128340301	33	22.2414	7.91169	17.6982	2594_S1_2599_S6_2604_S11_vs_2598_S5_2603_S10_2608_S15_peak_4322
Gm14005	Gm14005-001	-	1.28317e+35	1.28429e+35	88762	0.004924,0.004277,0.004908,0.002359	1.000000,1.000000,1.000000,1.000000	2	128340039	128340588	549	128340301	33	22.2414	7.91169	17.6982	2594_S1_2599_S6_2604_S11_vs_2598_S5_2603_S10_2608_S15_peak_4322
Gm14005	Gm14005-002	-	1.28317e+35	1.28429e+35	88553	0.004924,0.004277,0.004908,0.002359	1.000000,1.000000,1.000000,1.000000	2	128340039	128340588	549	128340301	33	22.2414	7.91169	17.6982	2594_S1_2599_S6_2604_S11_vs_2598_S5_2603_S10_2608_S15_peak_4322
.	.	.	.	.	.	.	.	4	83407986	83408442	456	83408199	59	35.5823	7.90006	30.6906	2594_S1_2599_S6_2604_S11_vs_2598_S5_2603_S10_2608_S15_peak_5329
.	.	.	.	.	.	.	.	13	58522544	58523614	1070	58522778	30	20.696	7.8991	16.2428	2594_S1_2599_S6_2604_S11_vs_2598_S5_2603_S10_2608_S15_peak_1446
Pvt1	Pvt1-005	+	6.20381e+47	6.23781e+47	89712	0.001082,0.001753,0.001728,0.001740,0.001668,0.001740	1.000000,1.000000,1.000000,1.000000,1.000000,1.000000	15	62127762	62128129	367	62127960	28	19.6294	7.86811	15.2415	2594_S1_2599_S6_2604_S11_vs_2598_S5_2603_S10_2608_S15_peak_2152
Pvt1	Pvt1-003	+	6.20381e+47	6.23781e+47	88505	0.001082,0.001753,0.001728,0.001740,0.001668,0.001740	1.000000,1.000000,1.000000,1.000000,1.000000,1.000000	15	62127762	62128129	367	62127960	28	19.6294	7.86811	15.2415	2594_S1_2599_S6_2604_S11_vs_2598_S5_2603_S10_2608_S15_peak_2152
Pvt1	Pvt1-002	+	6.20381e+47	6.23781e+47	89701	0.001082,0.001753,0.001728,0.001740,0.001668,0.001740	1.000000,1.000000,1.000000,1.000000,1.000000,1.000000	15	62127762	62128129	367	62127960	28	19.6294	7.86811	15.2415	2594_S1_2599_S6_2604_S11_vs_2598_S5_2603_S10_2608_S15_peak_2152
Pvt1	Pvt1-004	+	6.20381e+47	6.23781e+47	89715	0.001082,0.001753,0.001728,0.001740,0.001668,0.001740	1.000000,1.000000,1.000000,1.000000,1.000000,1.000000	15	62127762	62128129	367	62127960	28	19.6294	7.86811	15.2415	2594_S1_2599_S6_2604_S11_vs_2598_S5_2603_S10_2608_S15_peak_2152
Pvt1	Pvt1-006	+	6.20381e+47	6.23781e+47	89724	0.001082,0.001753,0.001728,0.001740,0.001668,0.001740	1.000000,1.000000,1.000000,1.000000,1.000000,1.000000	15	62127762	62128129	367	62127960	28	19.6294	7.86811	15.2415	2594_S1_2599_S6_2604_S11_vs_2598_S5_2603_S10_2608_S15_peak_2152
Pvt1	Pvt1-001	+	6.20381e+47	6.23781e+47	89776	0.001082,0.001753,0.001728,0.001740,0.001668,0.001740	1.000000,1.000000,1.000000,1.000000,1.000000,1.000000	15	62127762	62128129	367	62127960	28	19.6294	7.86811	15.2415	2594_S1_2599_S6_2604_S11_vs_2598_S5_2603_S10_2608_S15_peak_2152
.	.	.	.	.	.	.	.	15	54810809	54811279	470	54811076	36	23.6401	7.85627	19.0368	2594_S1_2599_S6_2604_S11_vs_2598_S5_2603_S10_2608_S15_peak_2067
.	.	.	.	.	.	.	.	11	95645457	95646059	602	95645738	49	30.2628	7.84741	25.4517	2594_S1_2599_S6_2604_S11_vs_2598_S5_2603_S10_2608_S15_peak_705
Adam23	Adam23-010	+	6.34462e+55	6.35929e+55	120076	0.003531,0.044130,0.005073,0.003445,0.003452,0.004205,0.004068	1.000000,1.000000,1.000000,1.000000,1.000000,1.000000,1.000000	1	63566287	63566804	517	63566609	24	17.6043	7.84333	13.3344	2594_S1_2599_S6_2604_S11_vs_2598_S5_2603_S10_2608_S15_peak_36
Adam23	Adam23-007	+	6.34462e+55	6.35929e+55	11113	0.003531,0.044130,0.005073,0.003445,0.003452,0.004205,0.004068	1.000000,1.000000,1.000000,1.000000,1.000000,1.000000,1.000000	1	63566287	63566804	517	63566609	24	17.6043	7.84333	13.3344	2594_S1_2599_S6_2604_S11_vs_2598_S5_2603_S10_2608_S15_peak_36
Adam23	Adam23-005	+	6.34462e+55	6.35929e+55	72118	0.003531,0.044130,0.005073,0.003445,0.003452,0.004205,0.004068	1.000000,1.000000,1.000000,1.000000,1.000000,1.000000,1.000000	1	63566287	63566804	517	63566609	24	17.6043	7.84333	13.3344	2594_S1_2599_S6_2604_S11_vs_2598_S5_2603_S10_2608_S15_peak_36
Adam23	Adam23-001	+	6.34462e+55	6.35929e+55	120392	0.003531,0.044130,0.005073,0.003445,0.003452,0.004205,0.004068	1.000000,1.000000,1.000000,1.000000,1.000000,1.000000,1.000000	1	63566287	63566804	517	63566609	24	17.6043	7.84333	13.3344	2594_S1_2599_S6_2604_S11_vs_2598_S5_2603_S10_2608_S15_peak_36
Adam23	Adam23-006	+	6.34462e+55	6.35929e+55	120076	0.003531,0.044130,0.005073,0.003445,0.003452,0.004205,0.004068	1.000000,1.000000,1.000000,1.000000,1.000000,1.000000,1.000000	1	63566287	63566804	517	63566609	24	17.6043	7.84333	13.3344	2594_S1_2599_S6_2604_S11_vs_2598_S5_2603_S10_2608_S15_peak_36
Adam23	Adam23-003	+	6.34462e+55	6.35929e+55	120377	0.003531,0.044130,0.005073,0.003445,0.003452,0.004205,0.004068	1.000000,1.000000,1.000000,1.000000,1.000000,1.000000,1.000000	1	63566287	63566804	517	63566609	24	17.6043	7.84333	13.3344	2594_S1_2599_S6_2604_S11_vs_2598_S5_2603_S10_2608_S15_peak_36
Adam23	Adam23-002	+	6.34462e+55	6.35929e+55	120396	0.003531,0.044130,0.005073,0.003445,0.003452,0.004205,0.004068	1.000000,1.000000,1.000000,1.000000,1.000000,1.000000,1.000000	1	63566287	63566804	517	63566609	24	17.6043	7.84333	13.3344	2594_S1_2599_S6_2604_S11_vs_2598_S5_2603_S10_2608_S15_peak_36
.	.	.	.	.	.	.	.	13	99056810	99057178	368	99057025	24	17.6043	7.84333	13.3344	2594_S1_2599_S6_2604_S11_vs_2598_S5_2603_S10_2608_S15_peak_1558
.	.	.	.	.	.	.	.	15	85605974	85606585	611	85606290	24	17.6043	7.84333	13.3344	2594_S1_2599_S6_2604_S11_vs_2598_S5_2603_S10_2608_S15_peak_2487
Mta3	Mta3-004	+	8.37062e+39	8.38054e+39	-190	0.000000,0.000000,0.000000,0.000000,0.000000	0.000000,0.000000,0.000000,0.000000,0.000000	17	83705256	83705973	717	83705791	24	17.6043	7.84333	13.3344	2594_S1_2599_S6_2604_S11_vs_2598_S5_2603_S10_2608_S15_peak_3221
Mta3	Mta3-001	+	8.37062e+39	8.38054e+39	-218	0.000000,0.000000,0.000000,0.000000,0.000000	0.000000,0.000000,0.000000,0.000000,0.000000	17	83705256	83705973	717	83705791	24	17.6043	7.84333	13.3344	2594_S1_2599_S6_2604_S11_vs_2598_S5_2603_S10_2608_S15_peak_3221
Mta3	Mta3-003	+	8.37062e+39	8.38054e+39	-211	0.000000,0.000000,0.000000,0.000000,0.000000	0.000000,0.000000,0.000000,0.000000,0.000000	17	83705256	83705973	717	83705791	24	17.6043	7.84333	13.3344	2594_S1_2599_S6_2604_S11_vs_2598_S5_2603_S10_2608_S15_peak_3221
Mta3	Mta3-002	+	8.37062e+39	8.38054e+39	-190	0.000000,0.000000,0.000000,0.000000,0.000000	0.000000,0.000000,0.000000,0.000000,0.000000	17	83705256	83705973	717	83705791	24	17.6043	7.84333	13.3344	2594_S1_2599_S6_2604_S11_vs_2598_S5_2603_S10_2608_S15_peak_3221
Mta3	Mta3-005	+	8.37062e+39	8.38054e+39	-190	0.000000,0.000000,0.000000,0.000000,0.000000	0.000000,0.000000,0.000000,0.000000,0.000000	17	83705256	83705973	717	83705791	24	17.6043	7.84333	13.3344	2594_S1_2599_S6_2604_S11_vs_2598_S5_2603_S10_2608_S15_peak_3221
Egr1	Egr1-001	+	3485982334861200	3486498534864950	-3279	0.000000,0.000000	0.000000,0.000000	18	34856131	34856544	413	34856321	24	17.6043	7.84333	13.3344	2594_S1_2599_S6_2604_S11_vs_2598_S5_2603_S10_2608_S15_peak_3292
Egr1	Egr1-201	+	3485982334861200	3486498534864950	-4663	0.000000,0.000000	0.000000,0.000000	18	34856131	34856544	413	34856321	24	17.6043	7.84333	13.3344	2594_S1_2599_S6_2604_S11_vs_2598_S5_2603_S10_2608_S15_peak_3292
Wipf1	Wipf1-004	-	7.34445e+47	7.35295e+47	58754	0.010886,0.051679,0.011356,0.009238,0.018875,0.016599	1.000000,1.000000,1.000000,1.000000,1.000000,1.000000	2	73469802	73470726	924	73470467	24	17.6043	7.84333	13.3344	2594_S1_2599_S6_2604_S11_vs_2598_S5_2603_S10_2608_S15_peak_4079
Gm13708	Gm13708-001	+	7.34445e+47	7.35295e+47	10097	0.010886,0.051679,0.011356,0.009238,0.018875,0.016599	1.000000,1.000000,1.000000,1.000000,1.000000,1.000000	2	73469802	73470726	924	73470467	24	17.6043	7.84333	13.3344	2594_S1_2599_S6_2604_S11_vs_2598_S5_2603_S10_2608_S15_peak_4079
Wipf1	Wipf1-005	-	7.34445e+47	7.35295e+47	58657	0.010886,0.051679,0.011356,0.009238,0.018875,0.016599	1.000000,1.000000,1.000000,1.000000,1.000000,1.000000	2	73469802	73470726	924	73470467	24	17.6043	7.84333	13.3344	2594_S1_2599_S6_2604_S11_vs_2598_S5_2603_S10_2608_S15_peak_4079
Wipf1	Wipf1-001	-	7.34445e+47	7.35295e+47	59009	0.010886,0.051679,0.011356,0.009238,0.018875,0.016599	1.000000,1.000000,1.000000,1.000000,1.000000,1.000000	2	73469802	73470726	924	73470467	24	17.6043	7.84333	13.3344	2594_S1_2599_S6_2604_S11_vs_2598_S5_2603_S10_2608_S15_peak_4079
Wipf1	Wipf1-006	-	7.34445e+47	7.35295e+47	15744	0.010886,0.051679,0.011356,0.009238,0.018875,0.016599	1.000000,1.000000,1.000000,1.000000,1.000000,1.000000	2	73469802	73470726	924	73470467	24	17.6043	7.84333	13.3344	2594_S1_2599_S6_2604_S11_vs_2598_S5_2603_S10_2608_S15_peak_4079
Wipf1	Wipf1-002	-	7.34445e+47	7.35295e+47	15038	0.010886,0.051679,0.011356,0.009238,0.018875,0.016599	1.000000,1.000000,1.000000,1.000000,1.000000,1.000000	2	73469802	73470726	924	73470467	24	17.6043	7.84333	13.3344	2594_S1_2599_S6_2604_S11_vs_2598_S5_2603_S10_2608_S15_peak_4079
Sirpa	Sirpa-008	+	1.29593e+116	1.29632e+116	13516	0.010817,0.011015,0.011648,0.011598,0.011504,0.010835,0.010916,0.010916,0.026101,0.010817,0.018190,0.026365,0.026363	1.000000,1.000000,1.000000,1.000000,1.000000,1.000000,1.000000,1.000000,1.000000,1.000000,1.000000,1.000000,1.000000	2	129606355	129606780	425	129606581	24	17.6043	7.84333	13.3344	2594_S1_2599_S6_2604_S11_vs_2598_S5_2603_S10_2608_S15_peak_4339
Sirpa	Sirpa-009	+	1.29593e+116	1.29632e+116	12800	0.010817,0.011015,0.011648,0.011598,0.011504,0.010835,0.010916,0.010916,0.026101,0.010817,0.018190,0.026365,0.026363	1.000000,1.000000,1.000000,1.000000,1.000000,1.000000,1.000000,1.000000,1.000000,1.000000,1.000000,1.000000,1.000000	2	129606355	129606780	425	129606581	24	17.6043	7.84333	13.3344	2594_S1_2599_S6_2604_S11_vs_2598_S5_2603_S10_2608_S15_peak_4339
Sirpa	Sirpa-007	+	1.29593e+116	1.29632e+116	12742	0.010817,0.011015,0.011648,0.011598,0.011504,0.010835,0.010916,0.010916,0.026101,0.010817,0.018190,0.026365,0.026363	1.000000,1.000000,1.000000,1.000000,1.000000,1.000000,1.000000,1.000000,1.000000,1.000000,1.000000,1.000000,1.000000	2	129606355	129606780	425	129606581	24	17.6043	7.84333	13.3344	2594_S1_2599_S6_2604_S11_vs_2598_S5_2603_S10_2608_S15_peak_4339
Sirpa	Sirpa-010	+	1.29593e+116	1.29632e+116	12787	0.010817,0.011015,0.011648,0.011598,0.011504,0.010835,0.010916,0.010916,0.026101,0.010817,0.018190,0.026365,0.026363	1.000000,1.000000,1.000000,1.000000,1.000000,1.000000,1.000000,1.000000,1.000000,1.000000,1.000000,1.000000,1.000000	2	129606355	129606780	425	129606581	24	17.6043	7.84333	13.3344	2594_S1_2599_S6_2604_S11_vs_2598_S5_2603_S10_2608_S15_peak_4339
Sirpa	Sirpa-011	+	1.29593e+116	1.29632e+116	12793	0.010817,0.011015,0.011648,0.011598,0.011504,0.010835,0.010916,0.010916,0.026101,0.010817,0.018190,0.026365,0.026363	1.000000,1.000000,1.000000,1.000000,1.000000,1.000000,1.000000,1.000000,1.000000,1.000000,1.000000,1.000000,1.000000	2	129606355	129606780	425	129606581	24	17.6043	7.84333	13.3344	2594_S1_2599_S6_2604_S11_vs_2598_S5_2603_S10_2608_S15_peak_4339
Sirpa	Sirpa-001	+	1.29593e+116	1.29632e+116	13441	0.010817,0.011015,0.011648,0.011598,0.011504,0.010835,0.010916,0.010916,0.026101,0.010817,0.018190,0.026365,0.026363	1.000000,1.000000,1.000000,1.000000,1.000000,1.000000,1.000000,1.000000,1.000000,1.000000,1.000000,1.000000,1.000000	2	129606355	129606780	425	129606581	24	17.6043	7.84333	13.3344	2594_S1_2599_S6_2604_S11_vs_2598_S5_2603_S10_2608_S15_peak_4339
Sirpa	Sirpa-006	+	1.29593e+116	1.29632e+116	13150	0.010817,0.011015,0.011648,0.011598,0.011504,0.010835,0.010916,0.010916,0.026101,0.010817,0.018190,0.026365,0.026363	1.000000,1.000000,1.000000,1.000000,1.000000,1.000000,1.000000,1.000000,1.000000,1.000000,1.000000,1.000000,1.000000	2	129606355	129606780	425	129606581	24	17.6043	7.84333	13.3344	2594_S1_2599_S6_2604_S11_vs_2598_S5_2603_S10_2608_S15_peak_4339
Sirpa	Sirpa-201	+	1.29593e+116	1.29632e+116	13160	0.010817,0.011015,0.011648,0.011598,0.011504,0.010835,0.010916,0.010916,0.026101,0.010817,0.018190,0.026365,0.026363	1.000000,1.000000,1.000000,1.000000,1.000000,1.000000,1.000000,1.000000,1.000000,1.000000,1.000000,1.000000,1.000000	2	129606355	129606780	425	129606581	24	17.6043	7.84333	13.3344	2594_S1_2599_S6_2604_S11_vs_2598_S5_2603_S10_2608_S15_peak_4339
Sirpa	Sirpa-005	+	1.29593e+116	1.29632e+116	13490	0.010817,0.011015,0.011648,0.011598,0.011504,0.010835,0.010916,0.010916,0.026101,0.010817,0.018190,0.026365,0.026363	1.000000,1.000000,1.000000,1.000000,1.000000,1.000000,1.000000,1.000000,1.000000,1.000000,1.000000,1.000000,1.000000	2	129606355	129606780	425	129606581	24	17.6043	7.84333	13.3344	2594_S1_2599_S6_2604_S11_vs_2598_S5_2603_S10_2608_S15_peak_4339
Sirpa	Sirpa-202	+	1.29593e+116	1.29632e+116	13516	0.010817,0.011015,0.011648,0.011598,0.011504,0.010835,0.010916,0.010916,0.026101,0.010817,0.018190,0.026365,0.026363	1.000000,1.000000,1.000000,1.000000,1.000000,1.000000,1.000000,1.000000,1.000000,1.000000,1.000000,1.000000,1.000000	2	129606355	129606780	425	129606581	24	17.6043	7.84333	13.3344	2594_S1_2599_S6_2604_S11_vs_2598_S5_2603_S10_2608_S15_peak_4339
Sirpa	Sirpa-002	+	1.29593e+116	1.29632e+116	13516	0.010817,0.011015,0.011648,0.011598,0.011504,0.010835,0.010916,0.010916,0.026101,0.010817,0.018190,0.026365,0.026363	1.000000,1.000000,1.000000,1.000000,1.000000,1.000000,1.000000,1.000000,1.000000,1.000000,1.000000,1.000000,1.000000	2	129606355	129606780	425	129606581	24	17.6043	7.84333	13.3344	2594_S1_2599_S6_2604_S11_vs_2598_S5_2603_S10_2608_S15_peak_4339
Sirpa	Sirpa-003	+	1.29593e+116	1.29632e+116	13516	0.010817,0.011015,0.011648,0.011598,0.011504,0.010835,0.010916,0.010916,0.026101,0.010817,0.018190,0.026365,0.026363	1.000000,1.000000,1.000000,1.000000,1.000000,1.000000,1.000000,1.000000,1.000000,1.000000,1.000000,1.000000,1.000000	2	129606355	129606780	425	129606581	24	17.6043	7.84333	13.3344	2594_S1_2599_S6_2604_S11_vs_2598_S5_2603_S10_2608_S15_peak_4339
Sirpa	Sirpa-004	+	1.29593e+116	1.29632e+116	13520	0.010817,0.011015,0.011648,0.011598,0.011504,0.010835,0.010916,0.010916,0.026101,0.010817,0.018190,0.026365,0.026363	1.000000,1.000000,1.000000,1.000000,1.000000,1.000000,1.000000,1.000000,1.000000,1.000000,1.000000,1.000000,1.000000	2	129606355	129606780	425	129606581	24	17.6043	7.84333	13.3344	2594_S1_2599_S6_2604_S11_vs_2598_S5_2603_S10_2608_S15_peak_4339
Gm14280	Gm14280-001	-	131652897	131721839	17347	0.006397	1	2	131704052	131704492	440	131704300	24	17.6043	7.84333	13.3344	2594_S1_2599_S6_2604_S11_vs_2598_S5_2603_S10_2608_S15_peak_4364
Gpr89	Gpr89-001	-	9.68683e+23	9.69053e+23	26130	0.013192,0.000000,0.020095	1.000000,0.000000,1.000000	3	96878729	96879217	488	96878969	24	17.6043	7.84333	13.3344	2594_S1_2599_S6_2604_S11_vs_2598_S5_2603_S10_2608_S15_peak_4954
Gpr89	Gpr89-005	-	9.68683e+23	9.69053e+23	-2520	0.013192,0.000000,0.020095	1.000000,0.000000,1.000000	3	96878729	96879217	488	96878969	24	17.6043	7.84333	13.3344	2594_S1_2599_S6_2604_S11_vs_2598_S5_2603_S10_2608_S15_peak_4954
Gpr89	Gpr89-002	-	9.68683e+23	9.69053e+23	13707	0.013192,0.000000,0.020095	1.000000,0.000000,1.000000	3	96878729	96879217	488	96878969	24	17.6043	7.84333	13.3344	2594_S1_2599_S6_2604_S11_vs_2598_S5_2603_S10_2608_S15_peak_4954
Gm5544	Gm5544-001	+	97930173	97967019	10310	0.010503	1	3	97940483	97940869	386	97940685	24	17.6043	7.84333	13.3344	2594_S1_2599_S6_2604_S11_vs_2598_S5_2603_S10_2608_S15_peak_4961
Fgfrl1	Fgfrl1-001	+	1.08695e+35	1.08707e+35	338	0.035415,0.048184,0.034682,0.039351	1.000000,1.000000,1.000000,1.000000	5	108694840	108695278	438	108695122	24	17.6043	7.84333	13.3344	2594_S1_2599_S6_2604_S11_vs_2598_S5_2603_S10_2608_S15_peak_6063
Fgfrl1	Fgfrl1-003	+	1.08695e+35	1.08707e+35	610	0.035415,0.048184,0.034682,0.039351	1.000000,1.000000,1.000000,1.000000	5	108694840	108695278	438	108695122	24	17.6043	7.84333	13.3344	2594_S1_2599_S6_2604_S11_vs_2598_S5_2603_S10_2608_S15_peak_6063
Fgfrl1	Fgfrl1-002	+	1.08695e+35	1.08707e+35	572	0.035415,0.048184,0.034682,0.039351	1.000000,1.000000,1.000000,1.000000	5	108694840	108695278	438	108695122	24	17.6043	7.84333	13.3344	2594_S1_2599_S6_2604_S11_vs_2598_S5_2603_S10_2608_S15_peak_6063
Fgfrl1	Fgfrl1-004	+	1.08695e+35	1.08707e+35	2458	0.035415,0.048184,0.034682,0.039351	1.000000,1.000000,1.000000,1.000000	5	108694840	108695278	438	108695122	24	17.6043	7.84333	13.3344	2594_S1_2599_S6_2604_S11_vs_2598_S5_2603_S10_2608_S15_peak_6063
Orai2	Orai2-001	-	1.36147e+35	1.36171e+35	-362	0.000000,0.000000,0.000000,0.000000	0.000000,0.000000,0.000000,0.000000	5	136171076	136171811	735	136171288	24	17.6043	7.84333	13.3344	2594_S1_2599_S6_2604_S11_vs_2598_S5_2603_S10_2608_S15_peak_6212
Orai2	Orai2-005	-	1.36147e+35	1.36171e+35	-441	0.000000,0.000000,0.000000,0.000000	0.000000,0.000000,0.000000,0.000000	5	136171076	136171811	735	136171288	24	17.6043	7.84333	13.3344	2594_S1_2599_S6_2604_S11_vs_2598_S5_2603_S10_2608_S15_peak_6212
Orai2	Orai2-004	-	1.36147e+35	1.36171e+35	-442	0.000000,0.000000,0.000000,0.000000	0.000000,0.000000,0.000000,0.000000	5	136171076	136171811	735	136171288	24	17.6043	7.84333	13.3344	2594_S1_2599_S6_2604_S11_vs_2598_S5_2603_S10_2608_S15_peak_6212
Orai2	Orai2-003	-	1.36147e+35	1.36171e+35	-447	0.000000,0.000000,0.000000,0.000000	0.000000,0.000000,0.000000,0.000000	5	136171076	136171811	735	136171288	24	17.6043	7.84333	13.3344	2594_S1_2599_S6_2604_S11_vs_2598_S5_2603_S10_2608_S15_peak_6212
.	.	.	.	.	.	.	.	6	39274780	39275166	386	39274988	24	17.6043	7.84333	13.3344	2594_S1_2599_S6_2604_S11_vs_2598_S5_2603_S10_2608_S15_peak_6341
Fam19a1	Fam19a1-002	+	9.61153e+31	9.66565e+31	-1894	0.000000,0.009407,0.000000,0.000485	0.000000,0.409302,0.000000,0.613953	6	96112988	96113417	429	96113230	24	17.6043	7.84333	13.3344	2594_S1_2599_S6_2604_S11_vs_2598_S5_2603_S10_2608_S15_peak_6441
Fam19a1	Fam19a1-004	+	9.61153e+31	9.66565e+31	0	0.000000,0.009407,0.000000,0.000485	0.000000,0.409302,0.000000,0.613953	6	96112988	96113417	429	96113230	24	17.6043	7.84333	13.3344	2594_S1_2599_S6_2604_S11_vs_2598_S5_2603_S10_2608_S15_peak_6441
Fam19a1	Fam19a1-003	+	9.61153e+31	9.66565e+31	-1232	0.000000,0.009407,0.000000,0.000485	0.000000,0.409302,0.000000,0.613953	6	96112988	96113417	429	96113230	24	17.6043	7.84333	13.3344	2594_S1_2599_S6_2604_S11_vs_2598_S5_2603_S10_2608_S15_peak_6441
Fam19a1	Fam19a1-001	+	9.61153e+31	9.66565e+31	0	0.000000,0.009407,0.000000,0.000485	0.000000,0.409302,0.000000,0.613953	6	96112988	96113417	429	96113230	24	17.6043	7.84333	13.3344	2594_S1_2599_S6_2604_S11_vs_2598_S5_2603_S10_2608_S15_peak_6441
.	.	.	.	.	.	.	.	7	98534359	98534769	410	98534565	24	17.6043	7.84333	13.3344	2594_S1_2599_S6_2604_S11_vs_2598_S5_2603_S10_2608_S15_peak_6718
.	.	.	.	.	.	.	.	8	46852348	46852794	446	46852576	24	17.6043	7.84333	13.3344	2594_S1_2599_S6_2604_S11_vs_2598_S5_2603_S10_2608_S15_peak_6928
Cdon	Cdon-002	+	3.54236e+31	3.54712e+31	44180	0.008808,0.033230,0.007539,0.004867	1.000000,1.000000,1.000000,1.000000	9	35467768	35468186	418	35468064	24	17.6043	7.84333	13.3344	2594_S1_2599_S6_2604_S11_vs_2598_S5_2603_S10_2608_S15_peak_7224
Cdon	Cdon-005	+	3.54236e+31	3.54712e+31	10290	0.008808,0.033230,0.007539,0.004867	1.000000,1.000000,1.000000,1.000000	9	35467768	35468186	418	35468064	24	17.6043	7.84333	13.3344	2594_S1_2599_S6_2604_S11_vs_2598_S5_2603_S10_2608_S15_peak_7224
Cdon	Cdon-201	+	3.54236e+31	3.54712e+31	15692	0.008808,0.033230,0.007539,0.004867	1.000000,1.000000,1.000000,1.000000	9	35467768	35468186	418	35468064	24	17.6043	7.84333	13.3344	2594_S1_2599_S6_2604_S11_vs_2598_S5_2603_S10_2608_S15_peak_7224
Cdon	Cdon-001	+	3.54236e+31	3.54712e+31	46210	0.008808,0.033230,0.007539,0.004867	1.000000,1.000000,1.000000,1.000000	9	35467768	35468186	418	35468064	24	17.6043	7.84333	13.3344	2594_S1_2599_S6_2604_S11_vs_2598_S5_2603_S10_2608_S15_peak_7224
Gm20388	Gm20388-001	+	119910841	124345723	2245020	0.0001	1	8	122155861	122156302	441	122156134	30	20.5719	7.83949	16.1269	2594_S1_2599_S6_2604_S11_vs_2598_S5_2603_S10_2608_S15_peak_7112
Atxn10	Atxn10-201	+	85336381	85463837	47023	0.003766	1	15	85383404	85383883	479	85383678	29	20.0369	7.82274	15.6171	2594_S1_2599_S6_2604_S11_vs_2598_S5_2603_S10_2608_S15_peak_2482
Nt5c2	Nt5c2-001	-	4688782846886830	4701515446969470	44491	0.009535,0.000315	1.000000,0.021417	19	46969450	46970663	1213	46969728	39	25.0524	7.80976	20.392	2594_S1_2599_S6_2604_S11_vs_2598_S5_2603_S10_2608_S15_peak_3646
Nt5c2	Nt5c2-201	-	4688782846886830	4701515446969470	0	0.009535,0.000315	1.000000,0.021417	19	46969450	46970663	1213	46969728	39	25.0524	7.80976	20.392	2594_S1_2599_S6_2604_S11_vs_2598_S5_2603_S10_2608_S15_peak_3646
Bfsp2	Bfsp2-001	-	1.03425e+44	1.0348e+44	29287	0.008631,0.000000,0.014179,0.012711,0.013721	1.000000,0.000000,1.000000,1.000000,1.000000	9	103450656	103451134	478	103450899	39	25.0524	7.80976	20.392	2594_S1_2599_S6_2604_S11_vs_2598_S5_2603_S10_2608_S15_peak_7442
Bfsp2	Bfsp2-002	-	1.03425e+44	1.0348e+44	-1559	0.008631,0.000000,0.014179,0.012711,0.013721	1.000000,0.000000,1.000000,1.000000,1.000000	9	103450656	103451134	478	103450899	39	25.0524	7.80976	20.392	2594_S1_2599_S6_2604_S11_vs_2598_S5_2603_S10_2608_S15_peak_7442
5830418P13Rik	5830418P13Rik-005	+	1.03425e+44	1.0348e+44	23988	0.008631,0.000000,0.014179,0.012711,0.013721	1.000000,0.000000,1.000000,1.000000,1.000000	9	103450656	103451134	478	103450899	39	25.0524	7.80976	20.392	2594_S1_2599_S6_2604_S11_vs_2598_S5_2603_S10_2608_S15_peak_7442
5830418P13Rik	5830418P13Rik-001	+	1.03425e+44	1.0348e+44	27078	0.008631,0.000000,0.014179,0.012711,0.013721	1.000000,0.000000,1.000000,1.000000,1.000000	9	103450656	103451134	478	103450899	39	25.0524	7.80976	20.392	2594_S1_2599_S6_2604_S11_vs_2598_S5_2603_S10_2608_S15_peak_7442
5830418P13Rik	5830418P13Rik-006	+	1.03425e+44	1.0348e+44	25495	0.008631,0.000000,0.014179,0.012711,0.013721	1.000000,0.000000,1.000000,1.000000,1.000000	9	103450656	103451134	478	103450899	39	25.0524	7.80976	20.392	2594_S1_2599_S6_2604_S11_vs_2598_S5_2603_S10_2608_S15_peak_7442
Itpkb	Itpkb-001	+	180330485	180424803	71951	0.020738	1	1	180402436	180404391	1955	180403900	30	20.4491	7.78077	16.0096	2594_S1_2599_S6_2604_S11_vs_2598_S5_2603_S10_2608_S15_peak_149
Tbc1d1	Tbc1d1-007	+	6.42985e+39	6.43515e+39	62	0.010481,0.004583,0.002902,0.002890,0.002896	1.000000,1.000000,1.000000,1.000000,1.000000	5	64298592	64299146	554	64298914	33	21.9421	7.77654	17.4222	2594_S1_2599_S6_2604_S11_vs_2598_S5_2603_S10_2608_S15_peak_5953
Tbc1d1	Tbc1d1-003	+	6.42985e+39	6.43515e+39	68193	0.010481,0.004583,0.002902,0.002890,0.002896	1.000000,1.000000,1.000000,1.000000,1.000000	5	64298592	64299146	554	64298914	33	21.9421	7.77654	17.4222	2594_S1_2599_S6_2604_S11_vs_2598_S5_2603_S10_2608_S15_peak_5953
Tbc1d1	Tbc1d1-201	+	6.42985e+39	6.43515e+39	138381	0.010481,0.004583,0.002902,0.002890,0.002896	1.000000,1.000000,1.000000,1.000000,1.000000	5	64298592	64299146	554	64298914	33	21.9421	7.77654	17.4222	2594_S1_2599_S6_2604_S11_vs_2598_S5_2603_S10_2608_S15_peak_5953
Tbc1d1	Tbc1d1-001	+	6.42985e+39	6.43515e+39	139141	0.010481,0.004583,0.002902,0.002890,0.002896	1.000000,1.000000,1.000000,1.000000,1.000000	5	64298592	64299146	554	64298914	33	21.9421	7.77654	17.4222	2594_S1_2599_S6_2604_S11_vs_2598_S5_2603_S10_2608_S15_peak_5953
Tbc1d1	Tbc1d1-002	+	6.42985e+39	6.43515e+39	138772	0.010481,0.004583,0.002902,0.002890,0.002896	1.000000,1.000000,1.000000,1.000000,1.000000	5	64298592	64299146	554	64298914	33	21.9421	7.77654	17.4222	2594_S1_2599_S6_2604_S11_vs_2598_S5_2603_S10_2608_S15_peak_5953
.	.	.	.	.	.	.	.	11	116100142	116100675	533	116100451	26	18.4536	7.77408	14.1356	2594_S1_2599_S6_2604_S11_vs_2598_S5_2603_S10_2608_S15_peak_903
Papd7	Papd7-201	-	6949796269497950	6953386569534610	7297	0.016043,0.015712	1.000000,1.000000	13	69525993	69526568	575	69526291	26	18.4536	7.77408	14.1356	2594_S1_2599_S6_2604_S11_vs_2598_S5_2603_S10_2608_S15_peak_1489
Papd7	Papd7-001	-	6949796269497950	6953386569534610	8050	0.016043,0.015712	1.000000,1.000000	13	69525993	69526568	575	69526291	26	18.4536	7.77408	14.1356	2594_S1_2599_S6_2604_S11_vs_2598_S5_2603_S10_2608_S15_peak_1489
.	.	.	.	.	.	.	.	16	55734155	55734702	547	55734512	26	18.4536	7.77408	14.1356	2594_S1_2599_S6_2604_S11_vs_2598_S5_2603_S10_2608_S15_peak_2989
Ncs1	Ncs1-002	+	3124616631245820	3129232031295990	12417	0.008536,0.007854	1.000000,1.000000	2	31258583	31258976	393	31258756	26	18.4536	7.77408	14.1356	2594_S1_2599_S6_2604_S11_vs_2598_S5_2603_S10_2608_S15_peak_3874
Ncs1	Ncs1-001	+	3124616631245820	3129232031295990	12760	0.008536,0.007854	1.000000,1.000000	2	31258583	31258976	393	31258756	26	18.4536	7.77408	14.1356	2594_S1_2599_S6_2604_S11_vs_2598_S5_2603_S10_2608_S15_peak_3874
Snx30	Snx30-001	+	5.98058e+23	5.99047e+23	-270	0.000000,0.000000,0.000000	0.000000,0.000000,0.000000	4	59805101	59805570	469	59805321	26	18.4536	7.77408	14.1356	2594_S1_2599_S6_2604_S11_vs_2598_S5_2603_S10_2608_S15_peak_5267
Snx30	Snx30-004	+	5.98058e+23	5.99047e+23	-310	0.000000,0.000000,0.000000	0.000000,0.000000,0.000000	4	59805101	59805570	469	59805321	26	18.4536	7.77408	14.1356	2594_S1_2599_S6_2604_S11_vs_2598_S5_2603_S10_2608_S15_peak_5267
Inip	Inip-005	-	5.98058e+23	5.99047e+23	-3511	0.000000,0.000000,0.000000	0.000000,0.000000,0.000000	4	59805101	59805570	469	59805321	26	18.4536	7.77408	14.1356	2594_S1_2599_S6_2604_S11_vs_2598_S5_2603_S10_2608_S15_peak_5267
Focad	Focad-001	+	8.80946e+23	8.8411e+23	82746	0.001346,0.001470,0.004819	1.000000,1.000000,1.000000	4	88177376	88177801	425	88177580	26	18.4536	7.77408	14.1356	2594_S1_2599_S6_2604_S11_vs_2598_S5_2603_S10_2608_S15_peak_5353
Focad	Focad-009	+	8.80946e+23	8.8411e+23	56077	0.001346,0.001470,0.004819	1.000000,1.000000,1.000000	4	88177376	88177801	425	88177580	26	18.4536	7.77408	14.1356	2594_S1_2599_S6_2604_S11_vs_2598_S5_2603_S10_2608_S15_peak_5353
Focad	Focad-008	+	8.80946e+23	8.8411e+23	82731	0.001346,0.001470,0.004819	1.000000,1.000000,1.000000	4	88177376	88177801	425	88177580	26	18.4536	7.77408	14.1356	2594_S1_2599_S6_2604_S11_vs_2598_S5_2603_S10_2608_S15_peak_5353
Gm43552	Gm43552-001	-	6542742765413220	6549283465435950	55357	0.006238,0.000000	1.000000,0.000000	5	65437070	65437477	407	65437237	26	18.4536	7.77408	14.1356	2594_S1_2599_S6_2604_S11_vs_2598_S5_2603_S10_2608_S15_peak_5963
Ugdh	Ugdh-001	-	6542742765413220	6549283465435950	-1120	0.006238,0.000000	1.000000,0.000000	5	65437070	65437477	407	65437237	26	18.4536	7.77408	14.1356	2594_S1_2599_S6_2604_S11_vs_2598_S5_2603_S10_2608_S15_peak_5963
.	.	.	.	.	.	.	.	6	4590092	4590542	450	4590340	26	18.4536	7.77408	14.1356	2594_S1_2599_S6_2604_S11_vs_2598_S5_2603_S10_2608_S15_peak_6301
Lipc	Lipc-004	-	7.08235e+39	7.09522e+39	104403	0.003139,0.000000,0.002622,0.003551,0.002956	1.000000,0.000000,1.000000,1.000000,1.000000	9	70847416	70847819	403	70847627	26	18.4536	7.77408	14.1356	2594_S1_2599_S6_2604_S11_vs_2598_S5_2603_S10_2608_S15_peak_7369
Gm3436	Gm3436-001	+	7.08235e+39	7.09522e+39	-4757	0.003139,0.000000,0.002622,0.003551,0.002956	1.000000,0.000000,1.000000,1.000000,1.000000	9	70847416	70847819	403	70847627	26	18.4536	7.77408	14.1356	2594_S1_2599_S6_2604_S11_vs_2598_S5_2603_S10_2608_S15_peak_7369
Lipc	Lipc-002	-	7.08235e+39	7.09522e+39	104408	0.003139,0.000000,0.002622,0.003551,0.002956	1.000000,0.000000,1.000000,1.000000,1.000000	9	70847416	70847819	403	70847627	26	18.4536	7.77408	14.1356	2594_S1_2599_S6_2604_S11_vs_2598_S5_2603_S10_2608_S15_peak_7369
Lipc	Lipc-003	-	7.08235e+39	7.09522e+39	86795	0.003139,0.000000,0.002622,0.003551,0.002956	1.000000,0.000000,1.000000,1.000000,1.000000	9	70847416	70847819	403	70847627	26	18.4536	7.77408	14.1356	2594_S1_2599_S6_2604_S11_vs_2598_S5_2603_S10_2608_S15_peak_7369
Lipc	Lipc-001	-	7.08235e+39	7.09522e+39	86990	0.003139,0.000000,0.002622,0.003551,0.002956	1.000000,0.000000,1.000000,1.000000,1.000000	9	70847416	70847819	403	70847627	26	18.4536	7.77408	14.1356	2594_S1_2599_S6_2604_S11_vs_2598_S5_2603_S10_2608_S15_peak_7369
Rin2	Rin2-002	+	1.45786e+26	1.45888e+26	99341	0.005480,0.005488,0.005488	1.000000,1.000000,1.000000	2	145885321	145885877	556	145885520	24	17.443	7.75623	13.1974	2594_S1_2599_S6_2604_S11_vs_2598_S5_2603_S10_2608_S15_peak_4406
Rin2	Rin2-201	+	1.45786e+26	1.45888e+26	99205	0.005480,0.005488,0.005488	1.000000,1.000000,1.000000	2	145885321	145885877	556	145885520	24	17.443	7.75623	13.1974	2594_S1_2599_S6_2604_S11_vs_2598_S5_2603_S10_2608_S15_peak_4406
Rin2	Rin2-001	+	1.45786e+26	1.45888e+26	99205	0.005480,0.005488,0.005488	1.000000,1.000000,1.000000	2	145885321	145885877	556	145885520	24	17.443	7.75623	13.1974	2594_S1_2599_S6_2604_S11_vs_2598_S5_2603_S10_2608_S15_peak_4406
Fam49b	Fam49b-201	-	6392909764025940	6406044964026050	36075	0.003532,0.000000	1.000000,0.000000	15	64023911	64024374	463	64024128	32	21.3442	7.73254	16.8496	2594_S1_2599_S6_2604_S11_vs_2598_S5_2603_S10_2608_S15_peak_2165
Gm25628	Gm25628-201	+	6392909764025940	6406044964026050	-1574	0.003532,0.000000	1.000000,0.000000	15	64023911	64024374	463	64024128	32	21.3442	7.73254	16.8496	2594_S1_2599_S6_2604_S11_vs_2598_S5_2603_S10_2608_S15_peak_2165
Ildr2	Ildr2-006	+	1.66254e+62	1.66311e+62	28476	0.007674,0.007674,0.007674,0.007674,0.007674,0.007674,0.006987	1.000000,1.000000,1.000000,1.000000,1.000000,1.000000,1.000000	1	166282669	166283106	437	166282871	29	19.8289	7.7215	15.4189	2594_S1_2599_S6_2604_S11_vs_2598_S5_2603_S10_2608_S15_peak_136
Ildr2	Ildr2-005	+	1.66254e+62	1.66311e+62	28476	0.007674,0.007674,0.007674,0.007674,0.007674,0.007674,0.006987	1.000000,1.000000,1.000000,1.000000,1.000000,1.000000,1.000000	1	166282669	166283106	437	166282871	29	19.8289	7.7215	15.4189	2594_S1_2599_S6_2604_S11_vs_2598_S5_2603_S10_2608_S15_peak_136
Ildr2	Ildr2-003	+	1.66254e+62	1.66311e+62	28476	0.007674,0.007674,0.007674,0.007674,0.007674,0.007674,0.006987	1.000000,1.000000,1.000000,1.000000,1.000000,1.000000,1.000000	1	166282669	166283106	437	166282871	29	19.8289	7.7215	15.4189	2594_S1_2599_S6_2604_S11_vs_2598_S5_2603_S10_2608_S15_peak_136
Ildr2	Ildr2-004	+	1.66254e+62	1.66311e+62	28476	0.007674,0.007674,0.007674,0.007674,0.007674,0.007674,0.006987	1.000000,1.000000,1.000000,1.000000,1.000000,1.000000,1.000000	1	166282669	166283106	437	166282871	29	19.8289	7.7215	15.4189	2594_S1_2599_S6_2604_S11_vs_2598_S5_2603_S10_2608_S15_peak_136
Ildr2	Ildr2-002	+	1.66254e+62	1.66311e+62	28476	0.007674,0.007674,0.007674,0.007674,0.007674,0.007674,0.006987	1.000000,1.000000,1.000000,1.000000,1.000000,1.000000,1.000000	1	166282669	166283106	437	166282871	29	19.8289	7.7215	15.4189	2594_S1_2599_S6_2604_S11_vs_2598_S5_2603_S10_2608_S15_peak_136
Ildr2	Ildr2-007	+	1.66254e+62	1.66311e+62	28476	0.007674,0.007674,0.007674,0.007674,0.007674,0.007674,0.006987	1.000000,1.000000,1.000000,1.000000,1.000000,1.000000,1.000000	1	166282669	166283106	437	166282871	29	19.8289	7.7215	15.4189	2594_S1_2599_S6_2604_S11_vs_2598_S5_2603_S10_2608_S15_peak_136
Ildr2	Ildr2-001	+	1.66254e+62	1.66311e+62	28530	0.007674,0.007674,0.007674,0.007674,0.007674,0.007674,0.006987	1.000000,1.000000,1.000000,1.000000,1.000000,1.000000,1.000000	1	166282669	166283106	437	166282871	29	19.8289	7.7215	15.4189	2594_S1_2599_S6_2604_S11_vs_2598_S5_2603_S10_2608_S15_peak_136
Sp2	Sp2-003	-	9.69535e+23	9.69687e+23	949	0.043833,0.023172,0.027326	1.000000,1.000000,1.000000	11	96967052	96967717	665	96967349	29	19.8289	7.7215	15.4189	2594_S1_2599_S6_2604_S11_vs_2598_S5_2603_S10_2608_S15_peak_732
Sp2	Sp2-001	-	9.69535e+23	9.69687e+23	15243	0.043833,0.023172,0.027326	1.000000,1.000000,1.000000	11	96967052	96967717	665	96967349	29	19.8289	7.7215	15.4189	2594_S1_2599_S6_2604_S11_vs_2598_S5_2603_S10_2608_S15_peak_732
Sp2	Sp2-002	-	9.69535e+23	9.69687e+23	9995	0.043833,0.023172,0.027326	1.000000,1.000000,1.000000	11	96967052	96967717	665	96967349	29	19.8289	7.7215	15.4189	2594_S1_2599_S6_2604_S11_vs_2598_S5_2603_S10_2608_S15_peak_732
Zcchc24	Zcchc24-001	-	25711642	25769040	21442	0.007753	1	14	25747154	25747598	444	25747350	29	19.8289	7.7215	15.4189	2594_S1_2599_S6_2604_S11_vs_2598_S5_2603_S10_2608_S15_peak_1684
Snapc2	Snapc2-004	+	4.25507e+27	4.25583e+27	3303	0.000000,0.000000,0.325495,0.000000	0.000000,0.000000,1.000000,0.000000	8	4258374	4258899	525	4258566	29	19.8289	7.7215	15.4189	2594_S1_2599_S6_2604_S11_vs_2598_S5_2603_S10_2608_S15_peak_6810
Timm44	Timm44-005	-	4.25507e+27	4.25583e+27	1837	0.000000,0.000000,0.325495,0.000000	0.000000,0.000000,1.000000,0.000000	8	4258374	4258899	525	4258566	29	19.8289	7.7215	15.4189	2594_S1_2599_S6_2604_S11_vs_2598_S5_2603_S10_2608_S15_peak_6810
Ctxn1	Ctxn1-001	-	4.25507e+27	4.25583e+27	376	0.000000,0.000000,0.325495,0.000000	0.000000,0.000000,1.000000,0.000000	8	4258374	4258899	525	4258566	29	19.8289	7.7215	15.4189	2594_S1_2599_S6_2604_S11_vs_2598_S5_2603_S10_2608_S15_peak_6810
Snapc2	Snapc2-002	+	4.25507e+27	4.25583e+27	4955	0.000000,0.000000,0.325495,0.000000	0.000000,0.000000,1.000000,0.000000	8	4258374	4258899	525	4258566	29	19.8289	7.7215	15.4189	2594_S1_2599_S6_2604_S11_vs_2598_S5_2603_S10_2608_S15_peak_6810
Aff3	Aff3-001	-	3.83354e+23	3.8665e+23	269221	0.001344,0.000908,0.000985	1.000000,1.000000,1.000000	1	38395293	38395735	442	38395534	24	17.3765	7.72049	13.1383	2594_S1_2599_S6_2604_S11_vs_2598_S5_2603_S10_2608_S15_peak_23
Aff3	Aff3-201	-	3.83354e+23	3.8665e+23	269221	0.001344,0.000908,0.000985	1.000000,1.000000,1.000000	1	38395293	38395735	442	38395534	24	17.3765	7.72049	13.1383	2594_S1_2599_S6_2604_S11_vs_2598_S5_2603_S10_2608_S15_peak_23
Aff3	Aff3-002	-	3.83354e+23	3.8665e+23	231451	0.001344,0.000908,0.000985	1.000000,1.000000,1.000000	1	38395293	38395735	442	38395534	24	17.3765	7.72049	13.1383	2594_S1_2599_S6_2604_S11_vs_2598_S5_2603_S10_2608_S15_peak_23
Nfib	Nfib-010	-	82498321	82705751	82380	0.002107	1	4	82622935	82623371	436	82623188	51	30.7796	7.68036	25.9615	2594_S1_2599_S6_2604_S11_vs_2598_S5_2603_S10_2608_S15_peak_5321
Sertad2	Sertad2-001	+	2054333420543250	2065302220597020	51001	0.004267,0.008704	1.000000,1.000000	11	20594335	20594802	467	20594553	35	22.64	7.64393	18.0829	2594_S1_2599_S6_2604_S11_vs_2598_S5_2603_S10_2608_S15_peak_445
Sertad2	Sertad2-004	+	2054333420543250	2065302220597020	51082	0.004267,0.008704	1.000000,1.000000	11	20594335	20594802	467	20594553	35	22.64	7.64393	18.0829	2594_S1_2599_S6_2604_S11_vs_2598_S5_2603_S10_2608_S15_peak_445
Bloodlinc	Bloodlinc-001	-	102375549	102377021	989	0.296673	1	11	102375596	102376032	436	102375840	35	22.64	7.64393	18.0829	2594_S1_2599_S6_2604_S11_vs_2598_S5_2603_S10_2608_S15_peak_785
Akap6	Akap6-002	+	5279583652699380	5314876453155600	40447	0.002000,0.001548	1.000000,1.000000	12	52836283	52836988	705	52836496	42	26.1401	7.64379	21.441	2594_S1_2599_S6_2604_S11_vs_2598_S5_2603_S10_2608_S15_peak_1054
Akap6	Akap6-001	+	5279583652699380	5314876453155600	136900	0.002000,0.001548	1.000000,1.000000	12	52836283	52836988	705	52836496	42	26.1401	7.64379	21.441	2594_S1_2599_S6_2604_S11_vs_2598_S5_2603_S10_2608_S15_peak_1054
2009-09-01	Sept9-003	+	1.17308e+35	1.17352e+35	3447	0.029006,0.013303,0.007857,0.009829	1.000000,1.000000,1.000000,1.000000	11	117311601	117312878	1277	117312307	35	22.6185	7.63471	18.0637	2594_S1_2599_S6_2604_S11_vs_2598_S5_2603_S10_2608_S15_peak_925
2009-09-01	Sept9-002	+	1.17308e+35	1.17352e+35	45355	0.029006,0.013303,0.007857,0.009829	1.000000,1.000000,1.000000,1.000000	11	117311601	117312878	1277	117312307	35	22.6185	7.63471	18.0637	2594_S1_2599_S6_2604_S11_vs_2598_S5_2603_S10_2608_S15_peak_925
2009-09-01	Sept9-001	+	1.17308e+35	1.17352e+35	111940	0.029006,0.013303,0.007857,0.009829	1.000000,1.000000,1.000000,1.000000	11	117311601	117312878	1277	117312307	35	22.6185	7.63471	18.0637	2594_S1_2599_S6_2604_S11_vs_2598_S5_2603_S10_2608_S15_peak_925
2009-09-01	Sept9-006	+	1.17308e+35	1.17352e+35	79316	0.029006,0.013303,0.007857,0.009829	1.000000,1.000000,1.000000,1.000000	11	117311601	117312878	1277	117312307	35	22.6185	7.63471	18.0637	2594_S1_2599_S6_2604_S11_vs_2598_S5_2603_S10_2608_S15_peak_925
Sbno2	Sbno2-003	-	8.00804e+63	8.01026e+63	21691	0.023971,0.012276,0.013554,0.016615,0.000000,0.000000,0.011770,0.011249	1.000000,1.000000,1.000000,1.000000,0.000000,0.000000,1.000000,1.000000	10	80080421	80080953	532	80080620	26	18.1829	7.63455	13.8869	2594_S1_2599_S6_2604_S11_vs_2598_S5_2603_S10_2608_S15_peak_316
Sbno2	Sbno2-009	-	8.00804e+63	8.01026e+63	20235	0.023971,0.012276,0.013554,0.016615,0.000000,0.000000,0.011770,0.011249	1.000000,1.000000,1.000000,1.000000,0.000000,0.000000,1.000000,1.000000	10	80080421	80080953	532	80080620	26	18.1829	7.63455	13.8869	2594_S1_2599_S6_2604_S11_vs_2598_S5_2603_S10_2608_S15_peak_316
Sbno2	Sbno2-005	-	8.00804e+63	8.01026e+63	24619	0.023971,0.012276,0.013554,0.016615,0.000000,0.000000,0.011770,0.011249	1.000000,1.000000,1.000000,1.000000,0.000000,0.000000,1.000000,1.000000	10	80080421	80080953	532	80080620	26	18.1829	7.63455	13.8869	2594_S1_2599_S6_2604_S11_vs_2598_S5_2603_S10_2608_S15_peak_316
Sbno2	Sbno2-002	-	8.00804e+63	8.01026e+63	21746	0.023971,0.012276,0.013554,0.016615,0.000000,0.000000,0.011770,0.011249	1.000000,1.000000,1.000000,1.000000,0.000000,0.000000,1.000000,1.000000	10	80080421	80080953	532	80080620	26	18.1829	7.63455	13.8869	2594_S1_2599_S6_2604_S11_vs_2598_S5_2603_S10_2608_S15_peak_316
Sbno2	Sbno2-007	-	8.00804e+63	8.01026e+63	-4981	0.023971,0.012276,0.013554,0.016615,0.000000,0.000000,0.011770,0.011249	1.000000,1.000000,1.000000,1.000000,0.000000,0.000000,1.000000,1.000000	10	80080421	80080953	532	80080620	26	18.1829	7.63455	13.8869	2594_S1_2599_S6_2604_S11_vs_2598_S5_2603_S10_2608_S15_peak_316
Sbno2	Sbno2-006	-	8.00804e+63	8.01026e+63	-4994	0.023971,0.012276,0.013554,0.016615,0.000000,0.000000,0.011770,0.011249	1.000000,1.000000,1.000000,1.000000,0.000000,0.000000,1.000000,1.000000	10	80080421	80080953	532	80080620	26	18.1829	7.63455	13.8869	2594_S1_2599_S6_2604_S11_vs_2598_S5_2603_S10_2608_S15_peak_316
Sbno2	Sbno2-201	-	8.00804e+63	8.01026e+63	21746	0.023971,0.012276,0.013554,0.016615,0.000000,0.000000,0.011770,0.011249	1.000000,1.000000,1.000000,1.000000,0.000000,0.000000,1.000000,1.000000	10	80080421	80080953	532	80080620	26	18.1829	7.63455	13.8869	2594_S1_2599_S6_2604_S11_vs_2598_S5_2603_S10_2608_S15_peak_316
Sbno2	Sbno2-001	-	8.00804e+63	8.01026e+63	23418	0.023971,0.012276,0.013554,0.016615,0.000000,0.000000,0.011770,0.011249	1.000000,1.000000,1.000000,1.000000,0.000000,0.000000,1.000000,1.000000	10	80080421	80080953	532	80080620	26	18.1829	7.63455	13.8869	2594_S1_2599_S6_2604_S11_vs_2598_S5_2603_S10_2608_S15_peak_316
4632428C04Rik	4632428C04Rik-201	+	30008667	30021431	781	0.047474	1	16	30009448	30010053	605	30009740	26	18.1829	7.63455	13.8869	2594_S1_2599_S6_2604_S11_vs_2598_S5_2603_S10_2608_S15_peak_2918
.	.	.	.	.	.	.	.	11	112788438	112788830	392	112788589	39	24.5109	7.59391	19.87	2594_S1_2599_S6_2604_S11_vs_2598_S5_2603_S10_2608_S15_peak_863
Ncor2	Ncor2-008	-	1.25018e+44	1.25179e+44	20261	0.005150,0.005128,0.005133,0.005129,0.005127	1.000000,1.000000,1.000000,1.000000,1.000000	5	125158112	125158942	830	125158710	41	25.4964	7.58948	20.814	2594_S1_2599_S6_2604_S11_vs_2598_S5_2603_S10_2608_S15_peak_6183
Ncor2	Ncor2-201	-	1.25018e+44	1.25179e+44	20273	0.005150,0.005128,0.005133,0.005129,0.005127	1.000000,1.000000,1.000000,1.000000,1.000000	5	125158112	125158942	830	125158710	41	25.4964	7.58948	20.814	2594_S1_2599_S6_2604_S11_vs_2598_S5_2603_S10_2608_S15_peak_6183
Ncor2	Ncor2-004	-	1.25018e+44	1.25179e+44	20112	0.005150,0.005128,0.005133,0.005129,0.005127	1.000000,1.000000,1.000000,1.000000,1.000000	5	125158112	125158942	830	125158710	41	25.4964	7.58948	20.814	2594_S1_2599_S6_2604_S11_vs_2598_S5_2603_S10_2608_S15_peak_6183
Ncor2	Ncor2-001	-	1.25018e+44	1.25179e+44	20239	0.005150,0.005128,0.005133,0.005129,0.005127	1.000000,1.000000,1.000000,1.000000,1.000000	5	125158112	125158942	830	125158710	41	25.4964	7.58948	20.814	2594_S1_2599_S6_2604_S11_vs_2598_S5_2603_S10_2608_S15_peak_6183
Ncor2	Ncor2-002	-	1.25018e+44	1.25179e+44	20278	0.005150,0.005128,0.005133,0.005129,0.005127	1.000000,1.000000,1.000000,1.000000,1.000000	5	125158112	125158942	830	125158710	41	25.4964	7.58948	20.814	2594_S1_2599_S6_2604_S11_vs_2598_S5_2603_S10_2608_S15_peak_6183
Cyp46a1	Cyp46a1-201	+	108334377	108362232	40	0.022832	1	12	108334417	108335052	635	108334760	36	22.9925	7.58285	18.4219	2594_S1_2599_S6_2604_S11_vs_2598_S5_2603_S10_2608_S15_peak_1192
E130218I03Rik	E130218I03Rik-003	+	1.34244e+44	1.34245e+44	-4997	0.000000,0.034784,0.000000,0.000000,0.040347	0.000000,0.524158,0.000000,0.000000,0.612006	4	134237983	134238665	682	134238325	36	22.9925	7.58285	18.4219	2594_S1_2599_S6_2604_S11_vs_2598_S5_2603_S10_2608_S15_peak_5675
Cnksr1	Cnksr1-003	-	1.34244e+44	1.34245e+44	0	0.000000,0.034784,0.000000,0.000000,0.040347	0.000000,0.524158,0.000000,0.000000,0.612006	4	134237983	134238665	682	134238325	36	22.9925	7.58285	18.4219	2594_S1_2599_S6_2604_S11_vs_2598_S5_2603_S10_2608_S15_peak_5675
Cnksr1	Cnksr1-002	-	1.34244e+44	1.34245e+44	-2043	0.000000,0.034784,0.000000,0.000000,0.040347	0.000000,0.524158,0.000000,0.000000,0.612006	4	134237983	134238665	682	134238325	36	22.9925	7.58285	18.4219	2594_S1_2599_S6_2604_S11_vs_2598_S5_2603_S10_2608_S15_peak_5675
Cnksr1	Cnksr1-004	-	1.34244e+44	1.34245e+44	-4828	0.000000,0.034784,0.000000,0.000000,0.040347	0.000000,0.524158,0.000000,0.000000,0.612006	4	134237983	134238665	682	134238325	36	22.9925	7.58285	18.4219	2594_S1_2599_S6_2604_S11_vs_2598_S5_2603_S10_2608_S15_peak_5675
Cnksr1	Cnksr1-001	-	1.34244e+44	1.34245e+44	0	0.000000,0.034784,0.000000,0.000000,0.040347	0.000000,0.524158,0.000000,0.000000,0.612006	4	134237983	134238665	682	134238325	36	22.9925	7.58285	18.4219	2594_S1_2599_S6_2604_S11_vs_2598_S5_2603_S10_2608_S15_peak_5675
.	.	.	.	.	.	.	.	15	25580552	25580937	385	25580771	25	17.5855	7.57552	13.3288	2594_S1_2599_S6_2604_S11_vs_2598_S5_2603_S10_2608_S15_peak_1900
.	.	.	.	.	.	.	.	4	129019951	129020539	588	129020284	26	18.0582	7.57067	13.7678	2594_S1_2599_S6_2604_S11_vs_2598_S5_2603_S10_2608_S15_peak_5612
Uba7	Uba7-016	+	1.07981e+143	1.07983e+143	1817	0.194721,0.000000,0.005845,0.000000,0.000000,0.000000,0.132898,0.008284,0.128155,0.055514,0.026247,0.053540,0.053242,0.053016,0.053047,0.052792	1.000000,0.000000,0.142222,0.000000,0.000000,0.000000,0.271111,0.220000,0.293333,1.000000,0.177778,1.000000,1.000000,1.000000,1.000000,1.000000	9	107982707	107983156	449	107982935	33	21.4786	7.56987	16.9798	2594_S1_2599_S6_2604_S11_vs_2598_S5_2603_S10_2608_S15_peak_7463
Gm24944	Gm24944-201	+	1.07981e+143	1.07983e+143	-4213	0.194721,0.000000,0.005845,0.000000,0.000000,0.000000,0.132898,0.008284,0.128155,0.055514,0.026247,0.053540,0.053242,0.053016,0.053047,0.052792	1.000000,0.000000,0.142222,0.000000,0.000000,0.000000,0.271111,0.220000,0.293333,1.000000,0.177778,1.000000,1.000000,1.000000,1.000000,1.000000	9	107982707	107983156	449	107982935	33	21.4786	7.56987	16.9798	2594_S1_2599_S6_2604_S11_vs_2598_S5_2603_S10_2608_S15_peak_7463
Gm20661	Gm20661-003	+	1.07981e+143	1.07983e+143	0	0.194721,0.000000,0.005845,0.000000,0.000000,0.000000,0.132898,0.008284,0.128155,0.055514,0.026247,0.053540,0.053242,0.053016,0.053047,0.052792	1.000000,0.000000,0.142222,0.000000,0.000000,0.000000,0.271111,0.220000,0.293333,1.000000,0.177778,1.000000,1.000000,1.000000,1.000000,1.000000	9	107982707	107983156	449	107982935	33	21.4786	7.56987	16.9798	2594_S1_2599_S6_2604_S11_vs_2598_S5_2603_S10_2608_S15_peak_7463
Fam212a	Fam212a-002	-	1.07981e+143	1.07983e+143	2477	0.194721,0.000000,0.005845,0.000000,0.000000,0.000000,0.132898,0.008284,0.128155,0.055514,0.026247,0.053540,0.053242,0.053016,0.053047,0.052792	1.000000,0.000000,0.142222,0.000000,0.000000,0.000000,0.271111,0.220000,0.293333,1.000000,0.177778,1.000000,1.000000,1.000000,1.000000,1.000000	9	107982707	107983156	449	107982935	33	21.4786	7.56987	16.9798	2594_S1_2599_S6_2604_S11_vs_2598_S5_2603_S10_2608_S15_peak_7463
Fam212a	Fam212a-001	-	1.07981e+143	1.07983e+143	2724	0.194721,0.000000,0.005845,0.000000,0.000000,0.000000,0.132898,0.008284,0.128155,0.055514,0.026247,0.053540,0.053242,0.053016,0.053047,0.052792	1.000000,0.000000,0.142222,0.000000,0.000000,0.000000,0.271111,0.220000,0.293333,1.000000,0.177778,1.000000,1.000000,1.000000,1.000000,1.000000	9	107982707	107983156	449	107982935	33	21.4786	7.56987	16.9798	2594_S1_2599_S6_2604_S11_vs_2598_S5_2603_S10_2608_S15_peak_7463
Gm20661	Gm20661-002	+	1.07981e+143	1.07983e+143	-131	0.194721,0.000000,0.005845,0.000000,0.000000,0.000000,0.132898,0.008284,0.128155,0.055514,0.026247,0.053540,0.053242,0.053016,0.053047,0.052792	1.000000,0.000000,0.142222,0.000000,0.000000,0.000000,0.271111,0.220000,0.293333,1.000000,0.177778,1.000000,1.000000,1.000000,1.000000,1.000000	9	107982707	107983156	449	107982935	33	21.4786	7.56987	16.9798	2594_S1_2599_S6_2604_S11_vs_2598_S5_2603_S10_2608_S15_peak_7463
Uba7	Uba7-015	+	1.07981e+143	1.07983e+143	0	0.194721,0.000000,0.005845,0.000000,0.000000,0.000000,0.132898,0.008284,0.128155,0.055514,0.026247,0.053540,0.053242,0.053016,0.053047,0.052792	1.000000,0.000000,0.142222,0.000000,0.000000,0.000000,0.271111,0.220000,0.293333,1.000000,0.177778,1.000000,1.000000,1.000000,1.000000,1.000000	9	107982707	107983156	449	107982935	33	21.4786	7.56987	16.9798	2594_S1_2599_S6_2604_S11_vs_2598_S5_2603_S10_2608_S15_peak_7463
Gm20661	Gm20661-001	+	1.07981e+143	1.07983e+143	0	0.194721,0.000000,0.005845,0.000000,0.000000,0.000000,0.132898,0.008284,0.128155,0.055514,0.026247,0.053540,0.053242,0.053016,0.053047,0.052792	1.000000,0.000000,0.142222,0.000000,0.000000,0.000000,0.271111,0.220000,0.293333,1.000000,0.177778,1.000000,1.000000,1.000000,1.000000,1.000000	9	107982707	107983156	449	107982935	33	21.4786	7.56987	16.9798	2594_S1_2599_S6_2604_S11_vs_2598_S5_2603_S10_2608_S15_peak_7463
Uba7	Uba7-008	+	1.07981e+143	1.07983e+143	0	0.194721,0.000000,0.005845,0.000000,0.000000,0.000000,0.132898,0.008284,0.128155,0.055514,0.026247,0.053540,0.053242,0.053016,0.053047,0.052792	1.000000,0.000000,0.142222,0.000000,0.000000,0.000000,0.271111,0.220000,0.293333,1.000000,0.177778,1.000000,1.000000,1.000000,1.000000,1.000000	9	107982707	107983156	449	107982935	33	21.4786	7.56987	16.9798	2594_S1_2599_S6_2604_S11_vs_2598_S5_2603_S10_2608_S15_peak_7463
Uba7	Uba7-010	+	1.07981e+143	1.07983e+143	6751	0.194721,0.000000,0.005845,0.000000,0.000000,0.000000,0.132898,0.008284,0.128155,0.055514,0.026247,0.053540,0.053242,0.053016,0.053047,0.052792	1.000000,0.000000,0.142222,0.000000,0.000000,0.000000,0.271111,0.220000,0.293333,1.000000,0.177778,1.000000,1.000000,1.000000,1.000000,1.000000	9	107982707	107983156	449	107982935	33	21.4786	7.56987	16.9798	2594_S1_2599_S6_2604_S11_vs_2598_S5_2603_S10_2608_S15_peak_7463
Uba7	Uba7-006	+	1.07981e+143	1.07983e+143	2968	0.194721,0.000000,0.005845,0.000000,0.000000,0.000000,0.132898,0.008284,0.128155,0.055514,0.026247,0.053540,0.053242,0.053016,0.053047,0.052792	1.000000,0.000000,0.142222,0.000000,0.000000,0.000000,0.271111,0.220000,0.293333,1.000000,0.177778,1.000000,1.000000,1.000000,1.000000,1.000000	9	107982707	107983156	449	107982935	33	21.4786	7.56987	16.9798	2594_S1_2599_S6_2604_S11_vs_2598_S5_2603_S10_2608_S15_peak_7463
Uba7	Uba7-007	+	1.07981e+143	1.07983e+143	7052	0.194721,0.000000,0.005845,0.000000,0.000000,0.000000,0.132898,0.008284,0.128155,0.055514,0.026247,0.053540,0.053242,0.053016,0.053047,0.052792	1.000000,0.000000,0.142222,0.000000,0.000000,0.000000,0.271111,0.220000,0.293333,1.000000,0.177778,1.000000,1.000000,1.000000,1.000000,1.000000	9	107982707	107983156	449	107982935	33	21.4786	7.56987	16.9798	2594_S1_2599_S6_2604_S11_vs_2598_S5_2603_S10_2608_S15_peak_7463
Uba7	Uba7-003	+	1.07981e+143	1.07983e+143	7101	0.194721,0.000000,0.005845,0.000000,0.000000,0.000000,0.132898,0.008284,0.128155,0.055514,0.026247,0.053540,0.053242,0.053016,0.053047,0.052792	1.000000,0.000000,0.142222,0.000000,0.000000,0.000000,0.271111,0.220000,0.293333,1.000000,0.177778,1.000000,1.000000,1.000000,1.000000,1.000000	9	107982707	107983156	449	107982935	33	21.4786	7.56987	16.9798	2594_S1_2599_S6_2604_S11_vs_2598_S5_2603_S10_2608_S15_peak_7463
Uba7	Uba7-004	+	1.07981e+143	1.07983e+143	7137	0.194721,0.000000,0.005845,0.000000,0.000000,0.000000,0.132898,0.008284,0.128155,0.055514,0.026247,0.053540,0.053242,0.053016,0.053047,0.052792	1.000000,0.000000,0.142222,0.000000,0.000000,0.000000,0.271111,0.220000,0.293333,1.000000,0.177778,1.000000,1.000000,1.000000,1.000000,1.000000	9	107982707	107983156	449	107982935	33	21.4786	7.56987	16.9798	2594_S1_2599_S6_2604_S11_vs_2598_S5_2603_S10_2608_S15_peak_7463
Uba7	Uba7-002	+	1.07981e+143	1.07983e+143	7132	0.194721,0.000000,0.005845,0.000000,0.000000,0.000000,0.132898,0.008284,0.128155,0.055514,0.026247,0.053540,0.053242,0.053016,0.053047,0.052792	1.000000,0.000000,0.142222,0.000000,0.000000,0.000000,0.271111,0.220000,0.293333,1.000000,0.177778,1.000000,1.000000,1.000000,1.000000,1.000000	9	107982707	107983156	449	107982935	33	21.4786	7.56987	16.9798	2594_S1_2599_S6_2604_S11_vs_2598_S5_2603_S10_2608_S15_peak_7463
Uba7	Uba7-001	+	1.07981e+143	1.07983e+143	7173	0.194721,0.000000,0.005845,0.000000,0.000000,0.000000,0.132898,0.008284,0.128155,0.055514,0.026247,0.053540,0.053242,0.053016,0.053047,0.052792	1.000000,0.000000,0.142222,0.000000,0.000000,0.000000,0.271111,0.220000,0.293333,1.000000,0.177778,1.000000,1.000000,1.000000,1.000000,1.000000	9	107982707	107983156	449	107982935	33	21.4786	7.56987	16.9798	2594_S1_2599_S6_2604_S11_vs_2598_S5_2603_S10_2608_S15_peak_7463
Akap6	Akap6-002	+	5279583652699380	5314876453155600	237466	0.001159,0.000897	1.000000,1.000000	12	53033302	53033710	408	53033488	47	28.3774	7.54915	23.6145	2594_S1_2599_S6_2604_S11_vs_2598_S5_2603_S10_2608_S15_peak_1056
Akap6	Akap6-001	+	5279583652699380	5314876453155600	333919	0.001159,0.000897	1.000000,1.000000	12	53033302	53033710	408	53033488	47	28.3774	7.54915	23.6145	2594_S1_2599_S6_2604_S11_vs_2598_S5_2603_S10_2608_S15_peak_1056
Gm38399	Gm38399-001	-	135606447	135688106	71500	0.008388	1	1	135615922	135616606	684	135616112	23	16.5447	7.5296	12.3571	2594_S1_2599_S6_2604_S11_vs_2598_S5_2603_S10_2608_S15_peak_114
.	.	.	.	.	.	.	.	10	12888349	12889297	948	12888528	23	16.5447	7.5296	12.3571	2594_S1_2599_S6_2604_S11_vs_2598_S5_2603_S10_2608_S15_peak_187
.	.	.	.	.	.	.	.	10	111031496	111031927	431	111031723	23	16.5447	7.5296	12.3571	2594_S1_2599_S6_2604_S11_vs_2598_S5_2603_S10_2608_S15_peak_367
Wdcp	Wdcp-003	+	4.84339e+41	4.85177e+41	-1333	0.000000,0.000000,0.000000,0.000000,0.056895,0.042255	0.000000,0.000000,0.000000,0.000000,0.505274,0.340717	12	4841114	4842061	947	4841270	23	16.5447	7.5296	12.3571	2594_S1_2599_S6_2604_S11_vs_2598_S5_2603_S10_2608_S15_peak_1001
Wdcp	Wdcp-001	+	4.84339e+41	4.85177e+41	-1242	0.000000,0.000000,0.000000,0.000000,0.056895,0.042255	0.000000,0.000000,0.000000,0.000000,0.505274,0.340717	12	4841114	4842061	947	4841270	23	16.5447	7.5296	12.3571	2594_S1_2599_S6_2604_S11_vs_2598_S5_2603_S10_2608_S15_peak_1001
Wdcp	Wdcp-002	+	4.84339e+41	4.85177e+41	-1286	0.000000,0.000000,0.000000,0.000000,0.056895,0.042255	0.000000,0.000000,0.000000,0.000000,0.505274,0.340717	12	4841114	4842061	947	4841270	23	16.5447	7.5296	12.3571	2594_S1_2599_S6_2604_S11_vs_2598_S5_2603_S10_2608_S15_peak_1001
Wdcp	Wdcp-004	+	4.84339e+41	4.85177e+41	-1267	0.000000,0.000000,0.000000,0.000000,0.056895,0.042255	0.000000,0.000000,0.000000,0.000000,0.505274,0.340717	12	4841114	4842061	947	4841270	23	16.5447	7.5296	12.3571	2594_S1_2599_S6_2604_S11_vs_2598_S5_2603_S10_2608_S15_peak_1001
Fkbp1b	Fkbp1b-001	-	4.84339e+41	4.85177e+41	0	0.000000,0.000000,0.000000,0.000000,0.056895,0.042255	0.000000,0.000000,0.000000,0.000000,0.505274,0.340717	12	4841114	4842061	947	4841270	23	16.5447	7.5296	12.3571	2594_S1_2599_S6_2604_S11_vs_2598_S5_2603_S10_2608_S15_peak_1001
Fkbp1b	Fkbp1b-002	-	4.84339e+41	4.85177e+41	0	0.000000,0.000000,0.000000,0.000000,0.056895,0.042255	0.000000,0.000000,0.000000,0.000000,0.505274,0.340717	12	4841114	4842061	947	4841270	23	16.5447	7.5296	12.3571	2594_S1_2599_S6_2604_S11_vs_2598_S5_2603_S10_2608_S15_peak_1001
Klhl29	Klhl29-002	-	50809705077472	52913825375683	22703	0.002015,0.001422	1.000000,1.000000	12	5268256	5268679	423	5268452	23	16.5447	7.5296	12.3571	2594_S1_2599_S6_2604_S11_vs_2598_S5_2603_S10_2608_S15_peak_1003
Klhl29	Klhl29-001	-	50809705077472	52913825375683	107004	0.002015,0.001422	1.000000,1.000000	12	5268256	5268679	423	5268452	23	16.5447	7.5296	12.3571	2594_S1_2599_S6_2604_S11_vs_2598_S5_2603_S10_2608_S15_peak_1003
.	.	.	.	.	.	.	.	12	25203448	25203817	369	25203664	23	16.5447	7.5296	12.3571	2594_S1_2599_S6_2604_S11_vs_2598_S5_2603_S10_2608_S15_peak_1028
Arl4a	Arl4a-004	-	4.00054e+23	4.00374e+23	19976	0.012092,0.000000,0.012089	1.000000,0.000000,1.000000	12	40017007	40017392	385	40017157	23	16.5447	7.5296	12.3571	2594_S1_2599_S6_2604_S11_vs_2598_S5_2603_S10_2608_S15_peak_1047
Arl4a	Arl4a-006	-	4.00054e+23	4.00374e+23	-2522	0.012092,0.000000,0.012089	1.000000,0.000000,1.000000	12	40017007	40017392	385	40017157	23	16.5447	7.5296	12.3571	2594_S1_2599_S6_2604_S11_vs_2598_S5_2603_S10_2608_S15_peak_1047
Arl4a	Arl4a-003	-	4.00054e+23	4.00374e+23	19985	0.012092,0.000000,0.012089	1.000000,0.000000,1.000000	12	40017007	40017392	385	40017157	23	16.5447	7.5296	12.3571	2594_S1_2599_S6_2604_S11_vs_2598_S5_2603_S10_2608_S15_peak_1047
Ankrd33b	Ankrd33b-004	-	3.12932e+39	3.13675e+39	29830	0.006120,0.010430,0.006179,0.005967,0.005965	1.000000,1.000000,1.000000,1.000000,1.000000	15	31337249	31337703	454	31337499	23	16.5447	7.5296	12.3571	2594_S1_2599_S6_2604_S11_vs_2598_S5_2603_S10_2608_S15_peak_1960
Ankrd33b	Ankrd33b-003	-	3.12932e+39	3.13675e+39	29866	0.006120,0.010430,0.006179,0.005967,0.005965	1.000000,1.000000,1.000000,1.000000,1.000000	15	31337249	31337703	454	31337499	23	16.5447	7.5296	12.3571	2594_S1_2599_S6_2604_S11_vs_2598_S5_2603_S10_2608_S15_peak_1960
Ankrd33b	Ankrd33b-002	-	3.12932e+39	3.13675e+39	30024	0.006120,0.010430,0.006179,0.005967,0.005965	1.000000,1.000000,1.000000,1.000000,1.000000	15	31337249	31337703	454	31337499	23	16.5447	7.5296	12.3571	2594_S1_2599_S6_2604_S11_vs_2598_S5_2603_S10_2608_S15_peak_1960
Ankrd33b	Ankrd33b-001	-	3.12932e+39	3.13675e+39	30024	0.006120,0.010430,0.006179,0.005967,0.005965	1.000000,1.000000,1.000000,1.000000,1.000000	15	31337249	31337703	454	31337499	23	16.5447	7.5296	12.3571	2594_S1_2599_S6_2604_S11_vs_2598_S5_2603_S10_2608_S15_peak_1960
Ankrd33b	Ankrd33b-201	-	3.12932e+39	3.13675e+39	30057	0.006120,0.010430,0.006179,0.005967,0.005965	1.000000,1.000000,1.000000,1.000000,1.000000	15	31337249	31337703	454	31337499	23	16.5447	7.5296	12.3571	2594_S1_2599_S6_2604_S11_vs_2598_S5_2603_S10_2608_S15_peak_1960
.	.	.	.	.	.	.	.	15	38406164	38406543	379	38406402	23	16.5447	7.5296	12.3571	2594_S1_2599_S6_2604_S11_vs_2598_S5_2603_S10_2608_S15_peak_2009
Ago2	Ago2-001	-	73095844	73184841	30172	0.00591	1	15	73154144	73154669	525	73154450	23	16.5447	7.5296	12.3571	2594_S1_2599_S6_2604_S11_vs_2598_S5_2603_S10_2608_S15_peak_2204
.	.	.	.	.	.	.	.	19	27364362	27364745	383	27364517	23	16.5447	7.5296	12.3571	2594_S1_2599_S6_2604_S11_vs_2598_S5_2603_S10_2608_S15_peak_3534
Gm13417	Gm13417-001	-	24545492	24566698	4003	0.017117	1	2	24562333	24562695	362	24562520	23	16.5447	7.5296	12.3571	2594_S1_2599_S6_2604_S11_vs_2598_S5_2603_S10_2608_S15_peak_3787
Ggta1	Ggta1-007	-	3.54079e+47	3.54421e+47	-2091	0.000000,0.021160,0.028881,0.010644,0.010609,0.010640	0.000000,1.000000,1.000000,1.000000,1.000000,1.000000	2	35444193	35444842	649	35444484	23	16.5447	7.5296	12.3571	2594_S1_2599_S6_2604_S11_vs_2598_S5_2603_S10_2608_S15_peak_3936
Ggta1	Ggta1-005	-	3.54079e+47	3.54421e+47	18390	0.000000,0.021160,0.028881,0.010644,0.010609,0.010640	0.000000,1.000000,1.000000,1.000000,1.000000,1.000000	2	35444193	35444842	649	35444484	23	16.5447	7.5296	12.3571	2594_S1_2599_S6_2604_S11_vs_2598_S5_2603_S10_2608_S15_peak_3936
Ggta1	Ggta1-006	-	3.54079e+47	3.54421e+47	992	0.000000,0.021160,0.028881,0.010644,0.010609,0.010640	0.000000,1.000000,1.000000,1.000000,1.000000,1.000000	2	35444193	35444842	649	35444484	23	16.5447	7.5296	12.3571	2594_S1_2599_S6_2604_S11_vs_2598_S5_2603_S10_2608_S15_peak_3936
Ggta1	Ggta1-004	-	3.54079e+47	3.54421e+47	16408	0.000000,0.021160,0.028881,0.010644,0.010609,0.010640	0.000000,1.000000,1.000000,1.000000,1.000000,1.000000	2	35444193	35444842	649	35444484	23	16.5447	7.5296	12.3571	2594_S1_2599_S6_2604_S11_vs_2598_S5_2603_S10_2608_S15_peak_3936
Ggta1	Ggta1-001	-	3.54079e+47	3.54421e+47	16608	0.000000,0.021160,0.028881,0.010644,0.010609,0.010640	0.000000,1.000000,1.000000,1.000000,1.000000,1.000000	2	35444193	35444842	649	35444484	23	16.5447	7.5296	12.3571	2594_S1_2599_S6_2604_S11_vs_2598_S5_2603_S10_2608_S15_peak_3936
Ggta1	Ggta1-002	-	3.54079e+47	3.54421e+47	16425	0.000000,0.021160,0.028881,0.010644,0.010609,0.010640	0.000000,1.000000,1.000000,1.000000,1.000000,1.000000	2	35444193	35444842	649	35444484	23	16.5447	7.5296	12.3571	2594_S1_2599_S6_2604_S11_vs_2598_S5_2603_S10_2608_S15_peak_3936
.	.	.	.	.	.	.	.	2	52845358	52845939	581	52845689	23	16.5447	7.5296	12.3571	2594_S1_2599_S6_2604_S11_vs_2598_S5_2603_S10_2608_S15_peak_3977
Fmnl2	Fmnl2-001	+	5.28579e+23	5.31338e+23	101083	0.001692,0.001704,0.001690	1.000000,1.000000,1.000000	2	52958943	52959409	466	52959167	23	16.5447	7.5296	12.3571	2594_S1_2599_S6_2604_S11_vs_2598_S5_2603_S10_2608_S15_peak_3978
Fmnl2	Fmnl2-202	+	5.28579e+23	5.31338e+23	101075	0.001692,0.001704,0.001690	1.000000,1.000000,1.000000	2	52958943	52959409	466	52959167	23	16.5447	7.5296	12.3571	2594_S1_2599_S6_2604_S11_vs_2598_S5_2603_S10_2608_S15_peak_3978
Fmnl2	Fmnl2-201	+	5.28579e+23	5.31338e+23	101075	0.001692,0.001704,0.001690	1.000000,1.000000,1.000000	2	52958943	52959409	466	52959167	23	16.5447	7.5296	12.3571	2594_S1_2599_S6_2604_S11_vs_2598_S5_2603_S10_2608_S15_peak_3978
Slc43a3	Slc43a3-001	+	84936664	84958510	14383	0.019957	1	2	84951047	84951482	435	84951254	23	16.5447	7.5296	12.3571	2594_S1_2599_S6_2604_S11_vs_2598_S5_2603_S10_2608_S15_peak_4132
Akap2	Akap2-007	+	5.77822e+71	5.78552e+71	64782	0.007340,0.010360,0.010360,0.020770,0.001872,0.003461,0.003849,0.002086,0.001630	1.000000,1.000000,1.000000,1.000000,1.000000,1.000000,1.000000,1.000000,1.000000	4	57846962	57847497	535	57847206	23	16.5447	7.5296	12.3571	2594_S1_2599_S6_2604_S11_vs_2598_S5_2603_S10_2608_S15_peak_5255
Akap2	Akap2-004	+	5.77822e+71	5.78552e+71	1715	0.007340,0.010360,0.010360,0.020770,0.001872,0.003461,0.003849,0.002086,0.001630	1.000000,1.000000,1.000000,1.000000,1.000000,1.000000,1.000000,1.000000,1.000000	4	57846962	57847497	535	57847206	23	16.5447	7.5296	12.3571	2594_S1_2599_S6_2604_S11_vs_2598_S5_2603_S10_2608_S15_peak_5255
Akap2	Akap2-201	+	5.77822e+71	5.78552e+71	1714	0.007340,0.010360,0.010360,0.020770,0.001872,0.003461,0.003849,0.002086,0.001630	1.000000,1.000000,1.000000,1.000000,1.000000,1.000000,1.000000,1.000000,1.000000	4	57846962	57847497	535	57847206	23	16.5447	7.5296	12.3571	2594_S1_2599_S6_2604_S11_vs_2598_S5_2603_S10_2608_S15_peak_5255
Akap2	Akap2-006	+	5.77822e+71	5.78552e+71	17717	0.007340,0.010360,0.010360,0.020770,0.001872,0.003461,0.003849,0.002086,0.001630	1.000000,1.000000,1.000000,1.000000,1.000000,1.000000,1.000000,1.000000,1.000000	4	57846962	57847497	535	57847206	23	16.5447	7.5296	12.3571	2594_S1_2599_S6_2604_S11_vs_2598_S5_2603_S10_2608_S15_peak_5255
Pakap	Pakap-003	+	5.77822e+71	5.78552e+71	278632	0.007340,0.010360,0.010360,0.020770,0.001872,0.003461,0.003849,0.002086,0.001630	1.000000,1.000000,1.000000,1.000000,1.000000,1.000000,1.000000,1.000000,1.000000	4	57846962	57847497	535	57847206	23	16.5447	7.5296	12.3571	2594_S1_2599_S6_2604_S11_vs_2598_S5_2603_S10_2608_S15_peak_5255
Akap2	Akap2-005	+	5.77822e+71	5.78552e+71	104867	0.007340,0.010360,0.010360,0.020770,0.001872,0.003461,0.003849,0.002086,0.001630	1.000000,1.000000,1.000000,1.000000,1.000000,1.000000,1.000000,1.000000,1.000000	4	57846962	57847497	535	57847206	23	16.5447	7.5296	12.3571	2594_S1_2599_S6_2604_S11_vs_2598_S5_2603_S10_2608_S15_peak_5255
Akap2	Akap2-008	+	5.77822e+71	5.78552e+71	129305	0.007340,0.010360,0.010360,0.020770,0.001872,0.003461,0.003849,0.002086,0.001630	1.000000,1.000000,1.000000,1.000000,1.000000,1.000000,1.000000,1.000000,1.000000	4	57846962	57847497	535	57847206	23	16.5447	7.5296	12.3571	2594_S1_2599_S6_2604_S11_vs_2598_S5_2603_S10_2608_S15_peak_5255
Pakap	Pakap-001	+	5.77822e+71	5.78552e+71	209139	0.007340,0.010360,0.010360,0.020770,0.001872,0.003461,0.003849,0.002086,0.001630	1.000000,1.000000,1.000000,1.000000,1.000000,1.000000,1.000000,1.000000,1.000000	4	57846962	57847497	535	57847206	23	16.5447	7.5296	12.3571	2594_S1_2599_S6_2604_S11_vs_2598_S5_2603_S10_2608_S15_peak_5255
Pakap	Pakap-002	+	5.77822e+71	5.78552e+71	278783	0.007340,0.010360,0.010360,0.020770,0.001872,0.003461,0.003849,0.002086,0.001630	1.000000,1.000000,1.000000,1.000000,1.000000,1.000000,1.000000,1.000000,1.000000	4	57846962	57847497	535	57847206	23	16.5447	7.5296	12.3571	2594_S1_2599_S6_2604_S11_vs_2598_S5_2603_S10_2608_S15_peak_5255
Pde4b	Pde4b-002	+	1.0257e+44	1.02606e+44	12293	0.010516,0.000000,0.002043,0.001067,0.000725	1.000000,0.000000,1.000000,1.000000,1.000000	4	102582388	102582763	375	102582588	23	16.5447	7.5296	12.3571	2594_S1_2599_S6_2604_S11_vs_2598_S5_2603_S10_2608_S15_peak_5397
Pde4b	Pde4b-009	+	1.0257e+44	1.02606e+44	-4795	0.010516,0.000000,0.002043,0.001067,0.000725	1.000000,0.000000,1.000000,1.000000,1.000000	4	102582388	102582763	375	102582588	23	16.5447	7.5296	12.3571	2594_S1_2599_S6_2604_S11_vs_2598_S5_2603_S10_2608_S15_peak_5397
Pde4b	Pde4b-006	+	1.0257e+44	1.02606e+44	160870	0.010516,0.000000,0.002043,0.001067,0.000725	1.000000,0.000000,1.000000,1.000000,1.000000	4	102582388	102582763	375	102582588	23	16.5447	7.5296	12.3571	2594_S1_2599_S6_2604_S11_vs_2598_S5_2603_S10_2608_S15_peak_5397
Pde4b	Pde4b-001	+	1.0257e+44	1.02606e+44	327385	0.010516,0.000000,0.002043,0.001067,0.000725	1.000000,0.000000,1.000000,1.000000,1.000000	4	102582388	102582763	375	102582588	23	16.5447	7.5296	12.3571	2594_S1_2599_S6_2604_S11_vs_2598_S5_2603_S10_2608_S15_peak_5397
Pde4b	Pde4b-003	+	1.0257e+44	1.02606e+44	494845	0.010516,0.000000,0.002043,0.001067,0.000725	1.000000,0.000000,1.000000,1.000000,1.000000	4	102582388	102582763	375	102582588	23	16.5447	7.5296	12.3571	2594_S1_2599_S6_2604_S11_vs_2598_S5_2603_S10_2608_S15_peak_5397
Podn	Podn-201	-	1.08015e+44	1.08096e+44	80656	0.004887,0.023331,0.023328,0.023062,0.041894	1.000000,1.000000,1.000000,1.000000,1.000000	4	108015392	108015790	398	108015588	23	16.5447	7.5296	12.3571	2594_S1_2599_S6_2604_S11_vs_2598_S5_2603_S10_2608_S15_peak_5448
Podn	Podn-003	-	1.08015e+44	1.08096e+44	16165	0.004887,0.023331,0.023328,0.023062,0.041894	1.000000,1.000000,1.000000,1.000000,1.000000	4	108015392	108015790	398	108015588	23	16.5447	7.5296	12.3571	2594_S1_2599_S6_2604_S11_vs_2598_S5_2603_S10_2608_S15_peak_5448
Podn	Podn-002	-	1.08015e+44	1.08096e+44	16164	0.004887,0.023331,0.023328,0.023062,0.041894	1.000000,1.000000,1.000000,1.000000,1.000000	4	108015392	108015790	398	108015588	23	16.5447	7.5296	12.3571	2594_S1_2599_S6_2604_S11_vs_2598_S5_2603_S10_2608_S15_peak_5448
Podn	Podn-001	-	1.08015e+44	1.08096e+44	16301	0.004887,0.023331,0.023328,0.023062,0.041894	1.000000,1.000000,1.000000,1.000000,1.000000	4	108015392	108015790	398	108015588	23	16.5447	7.5296	12.3571	2594_S1_2599_S6_2604_S11_vs_2598_S5_2603_S10_2608_S15_peak_5448
Podn	Podn-004	-	1.08015e+44	1.08096e+44	8526	0.004887,0.023331,0.023328,0.023062,0.041894	1.000000,1.000000,1.000000,1.000000,1.000000	4	108015392	108015790	398	108015588	23	16.5447	7.5296	12.3571	2594_S1_2599_S6_2604_S11_vs_2598_S5_2603_S10_2608_S15_peak_5448
Gm12983	Gm12983-001	-	135290366	135290676	-1732	0	0	4	135292408	135292877	469	135292671	23	16.5447	7.5296	12.3571	2594_S1_2599_S6_2604_S11_vs_2598_S5_2603_S10_2608_S15_peak_5699
.	.	.	.	.	.	.	.	4	150746377	150746911	534	150746578	23	16.5447	7.5296	12.3571	2594_S1_2599_S6_2604_S11_vs_2598_S5_2603_S10_2608_S15_peak_5804
Thumpd3	Thumpd3-004	+	1.13046e+80	1.13048e+80	1037	0.218882,0.328076,0.094647,0.234043,0.037654,0.113149,0.025131,0.000000,0.016508	1.000000,0.857143,0.942308,0.785714,1.000000,1.000000,1.000000,0.000000,1.000000	6	113047394	113047757	363	113047636	23	16.5447	7.5296	12.3571	2594_S1_2599_S6_2604_S11_vs_2598_S5_2603_S10_2608_S15_peak_6457
Thumpd3	Thumpd3-010	+	1.13046e+80	1.13048e+80	639	0.218882,0.328076,0.094647,0.234043,0.037654,0.113149,0.025131,0.000000,0.016508	1.000000,0.857143,0.942308,0.785714,1.000000,1.000000,1.000000,0.000000,1.000000	6	113047394	113047757	363	113047636	23	16.5447	7.5296	12.3571	2594_S1_2599_S6_2604_S11_vs_2598_S5_2603_S10_2608_S15_peak_6457
Thumpd3	Thumpd3-007	+	1.13046e+80	1.13048e+80	0	0.218882,0.328076,0.094647,0.234043,0.037654,0.113149,0.025131,0.000000,0.016508	1.000000,0.857143,0.942308,0.785714,1.000000,1.000000,1.000000,0.000000,1.000000	6	113047394	113047757	363	113047636	23	16.5447	7.5296	12.3571	2594_S1_2599_S6_2604_S11_vs_2598_S5_2603_S10_2608_S15_peak_6457
Thumpd3	Thumpd3-005	+	1.13046e+80	1.13048e+80	936	0.218882,0.328076,0.094647,0.234043,0.037654,0.113149,0.025131,0.000000,0.016508	1.000000,0.857143,0.942308,0.785714,1.000000,1.000000,1.000000,0.000000,1.000000	6	113047394	113047757	363	113047636	23	16.5447	7.5296	12.3571	2594_S1_2599_S6_2604_S11_vs_2598_S5_2603_S10_2608_S15_peak_6457
Thumpd3	Thumpd3-003	+	1.13046e+80	1.13048e+80	1092	0.218882,0.328076,0.094647,0.234043,0.037654,0.113149,0.025131,0.000000,0.016508	1.000000,0.857143,0.942308,0.785714,1.000000,1.000000,1.000000,0.000000,1.000000	6	113047394	113047757	363	113047636	23	16.5447	7.5296	12.3571	2594_S1_2599_S6_2604_S11_vs_2598_S5_2603_S10_2608_S15_peak_6457
Thumpd3	Thumpd3-006	+	1.13046e+80	1.13048e+80	1067	0.218882,0.328076,0.094647,0.234043,0.037654,0.113149,0.025131,0.000000,0.016508	1.000000,0.857143,0.942308,0.785714,1.000000,1.000000,1.000000,0.000000,1.000000	6	113047394	113047757	363	113047636	23	16.5447	7.5296	12.3571	2594_S1_2599_S6_2604_S11_vs_2598_S5_2603_S10_2608_S15_peak_6457
Thumpd3	Thumpd3-002	+	1.13046e+80	1.13048e+80	1079	0.218882,0.328076,0.094647,0.234043,0.037654,0.113149,0.025131,0.000000,0.016508	1.000000,0.857143,0.942308,0.785714,1.000000,1.000000,1.000000,0.000000,1.000000	6	113047394	113047757	363	113047636	23	16.5447	7.5296	12.3571	2594_S1_2599_S6_2604_S11_vs_2598_S5_2603_S10_2608_S15_peak_6457
Gm43868	Gm43868-001	-	1.13046e+80	1.13048e+80	-1245	0.218882,0.328076,0.094647,0.234043,0.037654,0.113149,0.025131,0.000000,0.016508	1.000000,0.857143,0.942308,0.785714,1.000000,1.000000,1.000000,0.000000,1.000000	6	113047394	113047757	363	113047636	23	16.5447	7.5296	12.3571	2594_S1_2599_S6_2604_S11_vs_2598_S5_2603_S10_2608_S15_peak_6457
Thumpd3	Thumpd3-001	+	1.13046e+80	1.13048e+80	1169	0.218882,0.328076,0.094647,0.234043,0.037654,0.113149,0.025131,0.000000,0.016508	1.000000,0.857143,0.942308,0.785714,1.000000,1.000000,1.000000,0.000000,1.000000	6	113047394	113047757	363	113047636	23	16.5447	7.5296	12.3571	2594_S1_2599_S6_2604_S11_vs_2598_S5_2603_S10_2608_S15_peak_6457
Gm45203	Gm45203-001	-	8.01108e+31	8.01126e+31	-2871	0.000000,0.000000,0.000000,0.000000	0.000000,0.000000,0.000000,0.000000	7	80115506	80115905	399	80115647	23	16.5447	7.5296	12.3571	2594_S1_2599_S6_2604_S11_vs_2598_S5_2603_S10_2608_S15_peak_6694
Idh2	Idh2-002	-	8.01108e+31	8.01126e+31	-173	0.000000,0.000000,0.000000,0.000000	0.000000,0.000000,0.000000,0.000000	7	80115506	80115905	399	80115647	23	16.5447	7.5296	12.3571	2594_S1_2599_S6_2604_S11_vs_2598_S5_2603_S10_2608_S15_peak_6694
Idh2	Idh2-007	-	8.01108e+31	8.01126e+31	-201	0.000000,0.000000,0.000000,0.000000	0.000000,0.000000,0.000000,0.000000	7	80115506	80115905	399	80115647	23	16.5447	7.5296	12.3571	2594_S1_2599_S6_2604_S11_vs_2598_S5_2603_S10_2608_S15_peak_6694
Idh2	Idh2-001	-	8.01108e+31	8.01126e+31	-113	0.000000,0.000000,0.000000,0.000000	0.000000,0.000000,0.000000,0.000000	7	80115506	80115905	399	80115647	23	16.5447	7.5296	12.3571	2594_S1_2599_S6_2604_S11_vs_2598_S5_2603_S10_2608_S15_peak_6694
.	.	.	.	.	.	.	.	7	139368892	139369304	412	139369036	23	16.5447	7.5296	12.3571	2594_S1_2599_S6_2604_S11_vs_2598_S5_2603_S10_2608_S15_peak_6791
Fam65a	Fam65a-001	+	1.05605e+17	1.05622e+17	1688	0.021396,0.005135	1.000000,1.000000	8	105606943	105607305	362	105607081	23	16.5447	7.5296	12.3571	2594_S1_2599_S6_2604_S11_vs_2598_S5_2603_S10_2608_S15_peak_7028
Agrp	Agrp-002	-	1.05605e+17	1.05622e+17	30089	0.021396,0.005135	1.000000,1.000000	8	105606943	105607305	362	105607081	23	16.5447	7.5296	12.3571	2594_S1_2599_S6_2604_S11_vs_2598_S5_2603_S10_2608_S15_peak_7028
Zfp609	Zfp609-001	-	65692391	65827565	86054	0.002811	1	9	65741132	65741511	379	65741281	23	16.5447	7.5296	12.3571	2594_S1_2599_S6_2604_S11_vs_2598_S5_2603_S10_2608_S15_peak_7353
Rgs3	Rgs3-013	+	6.26744e+55	6.269e+55	0	0.016804,0.018558,0.013699,0.015151,0.004754,0.005784,0.006247	0.662469,1.000000,1.000000,1.000000,1.000000,1.000000,1.000000	4	62674218	62674614	396	62674392	31	20.3959	7.52453	15.9596	2594_S1_2599_S6_2604_S11_vs_2598_S5_2603_S10_2608_S15_peak_5281
Rgs3	Rgs3-014	+	6.26744e+55	6.269e+55	5326	0.016804,0.018558,0.013699,0.015151,0.004754,0.005784,0.006247	0.662469,1.000000,1.000000,1.000000,1.000000,1.000000,1.000000	4	62674218	62674614	396	62674392	31	20.3959	7.52453	15.9596	2594_S1_2599_S6_2604_S11_vs_2598_S5_2603_S10_2608_S15_peak_5281
Rgs3	Rgs3-010	+	6.26744e+55	6.269e+55	179	0.016804,0.018558,0.013699,0.015151,0.004754,0.005784,0.006247	0.662469,1.000000,1.000000,1.000000,1.000000,1.000000,1.000000	4	62674218	62674614	396	62674392	31	20.3959	7.52453	15.9596	2594_S1_2599_S6_2604_S11_vs_2598_S5_2603_S10_2608_S15_peak_5281
Rgs3	Rgs3-015	+	6.26744e+55	6.269e+55	10596	0.016804,0.018558,0.013699,0.015151,0.004754,0.005784,0.006247	0.662469,1.000000,1.000000,1.000000,1.000000,1.000000,1.000000	4	62674218	62674614	396	62674392	31	20.3959	7.52453	15.9596	2594_S1_2599_S6_2604_S11_vs_2598_S5_2603_S10_2608_S15_peak_5281
Rgs3	Rgs3-005	+	6.26744e+55	6.269e+55	54698	0.016804,0.018558,0.013699,0.015151,0.004754,0.005784,0.006247	0.662469,1.000000,1.000000,1.000000,1.000000,1.000000,1.000000	4	62674218	62674614	396	62674392	31	20.3959	7.52453	15.9596	2594_S1_2599_S6_2604_S11_vs_2598_S5_2603_S10_2608_S15_peak_5281
Rgs3	Rgs3-008	+	6.26744e+55	6.269e+55	39840	0.016804,0.018558,0.013699,0.015151,0.004754,0.005784,0.006247	0.662469,1.000000,1.000000,1.000000,1.000000,1.000000,1.000000	4	62674218	62674614	396	62674392	31	20.3959	7.52453	15.9596	2594_S1_2599_S6_2604_S11_vs_2598_S5_2603_S10_2608_S15_peak_5281
Rgs3	Rgs3-006	+	6.26744e+55	6.269e+55	39840	0.016804,0.018558,0.013699,0.015151,0.004754,0.005784,0.006247	0.662469,1.000000,1.000000,1.000000,1.000000,1.000000,1.000000	4	62674218	62674614	396	62674392	31	20.3959	7.52453	15.9596	2594_S1_2599_S6_2604_S11_vs_2598_S5_2603_S10_2608_S15_peak_5281
Nfic	Nfic-004	-	8.1401e+55	8.1431e+55	16676	0.061789,0.000000,0.000000,0.066234,0.000000,0.066374,0.059897	1.000000,0.000000,0.000000,1.000000,0.000000,1.000000,1.000000	10	81412474	81414330	1856	81414049	53	31.2732	7.51807	26.446	2594_S1_2599_S6_2604_S11_vs_2598_S5_2603_S10_2608_S15_peak_323
Mir1191b	Mir1191b-201	-	8.1401e+55	8.1431e+55	1968	0.061789,0.000000,0.000000,0.066234,0.000000,0.066374,0.059897	1.000000,0.000000,0.000000,1.000000,0.000000,1.000000,1.000000	10	81412474	81414330	1856	81414049	53	31.2732	7.51807	26.446	2594_S1_2599_S6_2604_S11_vs_2598_S5_2603_S10_2608_S15_peak_323
Gm16104	Gm16104-001	+	8.1401e+55	8.1431e+55	2899	0.061789,0.000000,0.000000,0.066234,0.000000,0.066374,0.059897	1.000000,0.000000,0.000000,1.000000,0.000000,1.000000,1.000000	10	81412474	81414330	1856	81414049	53	31.2732	7.51807	26.446	2594_S1_2599_S6_2604_S11_vs_2598_S5_2603_S10_2608_S15_peak_323
Nfic	Nfic-002	-	8.1401e+55	8.1431e+55	12844	0.061789,0.000000,0.000000,0.066234,0.000000,0.066374,0.059897	1.000000,0.000000,0.000000,1.000000,0.000000,1.000000,1.000000	10	81412474	81414330	1856	81414049	53	31.2732	7.51807	26.446	2594_S1_2599_S6_2604_S11_vs_2598_S5_2603_S10_2608_S15_peak_323
Nfic	Nfic-009	-	8.1401e+55	8.1431e+55	-4832	0.061789,0.000000,0.000000,0.066234,0.000000,0.066374,0.059897	1.000000,0.000000,0.000000,1.000000,0.000000,1.000000,1.000000	10	81412474	81414330	1856	81414049	53	31.2732	7.51807	26.446	2594_S1_2599_S6_2604_S11_vs_2598_S5_2603_S10_2608_S15_peak_323
Nfic	Nfic-005	-	8.1401e+55	8.1431e+55	12785	0.061789,0.000000,0.000000,0.066234,0.000000,0.066374,0.059897	1.000000,0.000000,0.000000,1.000000,0.000000,1.000000,1.000000	10	81412474	81414330	1856	81414049	53	31.2732	7.51807	26.446	2594_S1_2599_S6_2604_S11_vs_2598_S5_2603_S10_2608_S15_peak_323
Nfic	Nfic-001	-	8.1401e+55	8.1431e+55	12858	0.061789,0.000000,0.000000,0.066234,0.000000,0.066374,0.059897	1.000000,0.000000,0.000000,1.000000,0.000000,1.000000,1.000000	10	81412474	81414330	1856	81414049	53	31.2732	7.51807	26.446	2594_S1_2599_S6_2604_S11_vs_2598_S5_2603_S10_2608_S15_peak_323
Trappc9	Trappc9-203	-	7.28522e+31	7.30612e+31	153933	0.002043,0.000905,0.001632,0.000916	1.000000,1.000000,1.000000,1.000000	15	72906846	72907272	426	72907084	36	22.827	7.51391	18.2627	2594_S1_2599_S6_2604_S11_vs_2598_S5_2603_S10_2608_S15_peak_2196
Trappc9	Trappc9-202	-	7.28522e+31	7.30612e+31	153933	0.002043,0.000905,0.001632,0.000916	1.000000,1.000000,1.000000,1.000000	15	72906846	72907272	426	72907084	36	22.827	7.51391	18.2627	2594_S1_2599_S6_2604_S11_vs_2598_S5_2603_S10_2608_S15_peak_2196
Trappc9	Trappc9-204	-	7.28522e+31	7.30612e+31	153933	0.002043,0.000905,0.001632,0.000916	1.000000,1.000000,1.000000,1.000000	15	72906846	72907272	426	72907084	36	22.827	7.51391	18.2627	2594_S1_2599_S6_2604_S11_vs_2598_S5_2603_S10_2608_S15_peak_2196
Trappc9	Trappc9-201	-	7.28522e+31	7.30612e+31	148541	0.002043,0.000905,0.001632,0.000916	1.000000,1.000000,1.000000,1.000000	15	72906846	72907272	426	72907084	36	22.827	7.51391	18.2627	2594_S1_2599_S6_2604_S11_vs_2598_S5_2603_S10_2608_S15_peak_2196
Rapgef3	Rapgef3-002	-	9.77452e+87	9.77677e+87	-585	0.000000,0.183287,0.000000,0.000000,0.000000,0.000000,0.000000,0.000000,0.000000,0.000000,0.000000	0.000000,1.000000,0.000000,0.000000,0.000000,0.000000,0.000000,0.000000,0.000000,0.000000,0.000000	15	97768252	97768648	396	97768453	45	27.2434	7.50066	22.5112	2594_S1_2599_S6_2604_S11_vs_2598_S5_2603_S10_2608_S15_peak_2649
Rapgef3os2	Rapgef3os2-001	+	9.77452e+87	9.77677e+87	1703	0.000000,0.183287,0.000000,0.000000,0.000000,0.000000,0.000000,0.000000,0.000000,0.000000,0.000000	0.000000,1.000000,0.000000,0.000000,0.000000,0.000000,0.000000,0.000000,0.000000,0.000000,0.000000	15	97768252	97768648	396	97768453	45	27.2434	7.50066	22.5112	2594_S1_2599_S6_2604_S11_vs_2598_S5_2603_S10_2608_S15_peak_2649
Rapgef3	Rapgef3-006	-	9.77452e+87	9.77677e+87	-279	0.000000,0.183287,0.000000,0.000000,0.000000,0.000000,0.000000,0.000000,0.000000,0.000000,0.000000	0.000000,1.000000,0.000000,0.000000,0.000000,0.000000,0.000000,0.000000,0.000000,0.000000,0.000000	15	97768252	97768648	396	97768453	45	27.2434	7.50066	22.5112	2594_S1_2599_S6_2604_S11_vs_2598_S5_2603_S10_2608_S15_peak_2649
Rapgef3	Rapgef3-008	-	9.77452e+87	9.77677e+87	-987	0.000000,0.183287,0.000000,0.000000,0.000000,0.000000,0.000000,0.000000,0.000000,0.000000,0.000000	0.000000,1.000000,0.000000,0.000000,0.000000,0.000000,0.000000,0.000000,0.000000,0.000000,0.000000	15	97768252	97768648	396	97768453	45	27.2434	7.50066	22.5112	2594_S1_2599_S6_2604_S11_vs_2598_S5_2603_S10_2608_S15_peak_2649
Rapgef3	Rapgef3-009	-	9.77452e+87	9.77677e+87	-1205	0.000000,0.183287,0.000000,0.000000,0.000000,0.000000,0.000000,0.000000,0.000000,0.000000,0.000000	0.000000,1.000000,0.000000,0.000000,0.000000,0.000000,0.000000,0.000000,0.000000,0.000000,0.000000	15	97768252	97768648	396	97768453	45	27.2434	7.50066	22.5112	2594_S1_2599_S6_2604_S11_vs_2598_S5_2603_S10_2608_S15_peak_2649
Rapgef3	Rapgef3-004	-	9.77452e+87	9.77677e+87	-664	0.000000,0.183287,0.000000,0.000000,0.000000,0.000000,0.000000,0.000000,0.000000,0.000000,0.000000	0.000000,1.000000,0.000000,0.000000,0.000000,0.000000,0.000000,0.000000,0.000000,0.000000,0.000000	15	97768252	97768648	396	97768453	45	27.2434	7.50066	22.5112	2594_S1_2599_S6_2604_S11_vs_2598_S5_2603_S10_2608_S15_peak_2649
Rapgef3	Rapgef3-018	-	9.77452e+87	9.77677e+87	-831	0.000000,0.183287,0.000000,0.000000,0.000000,0.000000,0.000000,0.000000,0.000000,0.000000,0.000000	0.000000,1.000000,0.000000,0.000000,0.000000,0.000000,0.000000,0.000000,0.000000,0.000000,0.000000	15	97768252	97768648	396	97768453	45	27.2434	7.50066	22.5112	2594_S1_2599_S6_2604_S11_vs_2598_S5_2603_S10_2608_S15_peak_2649
Rapgef3	Rapgef3-001	-	9.77452e+87	9.77677e+87	-453	0.000000,0.183287,0.000000,0.000000,0.000000,0.000000,0.000000,0.000000,0.000000,0.000000,0.000000	0.000000,1.000000,0.000000,0.000000,0.000000,0.000000,0.000000,0.000000,0.000000,0.000000,0.000000	15	97768252	97768648	396	97768453	45	27.2434	7.50066	22.5112	2594_S1_2599_S6_2604_S11_vs_2598_S5_2603_S10_2608_S15_peak_2649
Rapgef3	Rapgef3-007	-	9.77452e+87	9.77677e+87	-1189	0.000000,0.183287,0.000000,0.000000,0.000000,0.000000,0.000000,0.000000,0.000000,0.000000,0.000000	0.000000,1.000000,0.000000,0.000000,0.000000,0.000000,0.000000,0.000000,0.000000,0.000000,0.000000	15	97768252	97768648	396	97768453	45	27.2434	7.50066	22.5112	2594_S1_2599_S6_2604_S11_vs_2598_S5_2603_S10_2608_S15_peak_2649
Rapgef3	Rapgef3-003	-	9.77452e+87	9.77677e+87	-587	0.000000,0.183287,0.000000,0.000000,0.000000,0.000000,0.000000,0.000000,0.000000,0.000000,0.000000	0.000000,1.000000,0.000000,0.000000,0.000000,0.000000,0.000000,0.000000,0.000000,0.000000,0.000000	15	97768252	97768648	396	97768453	45	27.2434	7.50066	22.5112	2594_S1_2599_S6_2604_S11_vs_2598_S5_2603_S10_2608_S15_peak_2649
Rapgef3	Rapgef3-005	-	9.77452e+87	9.77677e+87	-405	0.000000,0.183287,0.000000,0.000000,0.000000,0.000000,0.000000,0.000000,0.000000,0.000000,0.000000	0.000000,1.000000,0.000000,0.000000,0.000000,0.000000,0.000000,0.000000,0.000000,0.000000,0.000000	15	97768252	97768648	396	97768453	45	27.2434	7.50066	22.5112	2594_S1_2599_S6_2604_S11_vs_2598_S5_2603_S10_2608_S15_peak_2649
.	.	.	.	.	.	.	.	8	111435503	111435885	382	111435710	30	19.8548	7.4999	15.4417	2594_S1_2599_S6_2604_S11_vs_2598_S5_2603_S10_2608_S15_peak_7052
.	.	.	.	.	.	.	.	11	119931743	119932285	542	119931955	31	20.3385	7.49822	15.9045	2594_S1_2599_S6_2604_S11_vs_2598_S5_2603_S10_2608_S15_peak_980
Msh5	Msh5-008	-	3.50286e+79	3.50467e+79	15983	0.042653,0.043279,0.043279,0.000000,0.165030,0.042899,0.000000,0.000000,0.000000,0.000000	1.000000,1.000000,1.000000,0.000000,1.000000,1.000000,0.000000,0.000000,0.000000,0.000000	17	35029972	35030744	772	35030222	40	24.7321	7.48685	20.0819	2594_S1_2599_S6_2604_S11_vs_2598_S5_2603_S10_2608_S15_peak_3129
Msh5	Msh5-007	-	3.50286e+79	3.50467e+79	15799	0.042653,0.043279,0.043279,0.000000,0.165030,0.042899,0.000000,0.000000,0.000000,0.000000	1.000000,1.000000,1.000000,0.000000,1.000000,1.000000,0.000000,0.000000,0.000000,0.000000	17	35029972	35030744	772	35030222	40	24.7321	7.48685	20.0819	2594_S1_2599_S6_2604_S11_vs_2598_S5_2603_S10_2608_S15_peak_3129
Msh5	Msh5-005	-	3.50286e+79	3.50467e+79	15799	0.042653,0.043279,0.043279,0.000000,0.165030,0.042899,0.000000,0.000000,0.000000,0.000000	1.000000,1.000000,1.000000,0.000000,1.000000,1.000000,0.000000,0.000000,0.000000,0.000000	17	35029972	35030744	772	35030222	40	24.7321	7.48685	20.0819	2594_S1_2599_S6_2604_S11_vs_2598_S5_2603_S10_2608_S15_peak_3129
Sapcd1	Sapcd1-001	-	3.50286e+79	3.50467e+79	-1955	0.042653,0.043279,0.043279,0.000000,0.165030,0.042899,0.000000,0.000000,0.000000,0.000000	1.000000,1.000000,1.000000,0.000000,1.000000,1.000000,0.000000,0.000000,0.000000,0.000000	17	35029972	35030744	772	35030222	40	24.7321	7.48685	20.0819	2594_S1_2599_S6_2604_S11_vs_2598_S5_2603_S10_2608_S15_peak_3129
Msh5	Msh5-003	-	3.50286e+79	3.50467e+79	2548	0.042653,0.043279,0.043279,0.000000,0.165030,0.042899,0.000000,0.000000,0.000000,0.000000	1.000000,1.000000,1.000000,0.000000,1.000000,1.000000,0.000000,0.000000,0.000000,0.000000	17	35029972	35030744	772	35030222	40	24.7321	7.48685	20.0819	2594_S1_2599_S6_2604_S11_vs_2598_S5_2603_S10_2608_S15_peak_3129
Msh5	Msh5-001	-	3.50286e+79	3.50467e+79	15879	0.042653,0.043279,0.043279,0.000000,0.165030,0.042899,0.000000,0.000000,0.000000,0.000000	1.000000,1.000000,1.000000,0.000000,1.000000,1.000000,0.000000,0.000000,0.000000,0.000000	17	35029972	35030744	772	35030222	40	24.7321	7.48685	20.0819	2594_S1_2599_S6_2604_S11_vs_2598_S5_2603_S10_2608_S15_peak_3129
Msh5	Msh5-009	-	3.50286e+79	3.50467e+79	-103	0.042653,0.043279,0.043279,0.000000,0.165030,0.042899,0.000000,0.000000,0.000000,0.000000	1.000000,1.000000,1.000000,0.000000,1.000000,1.000000,0.000000,0.000000,0.000000,0.000000	17	35029972	35030744	772	35030222	40	24.7321	7.48685	20.0819	2594_S1_2599_S6_2604_S11_vs_2598_S5_2603_S10_2608_S15_peak_3129
Sapcd1	Sapcd1-003	-	3.50286e+79	3.50467e+79	-2057	0.042653,0.043279,0.043279,0.000000,0.165030,0.042899,0.000000,0.000000,0.000000,0.000000	1.000000,1.000000,1.000000,0.000000,1.000000,1.000000,0.000000,0.000000,0.000000,0.000000	17	35029972	35030744	772	35030222	40	24.7321	7.48685	20.0819	2594_S1_2599_S6_2604_S11_vs_2598_S5_2603_S10_2608_S15_peak_3129
Sapcd1	Sapcd1-002	-	3.50286e+79	3.50467e+79	-1955	0.042653,0.043279,0.043279,0.000000,0.165030,0.042899,0.000000,0.000000,0.000000,0.000000	1.000000,1.000000,1.000000,0.000000,1.000000,1.000000,0.000000,0.000000,0.000000,0.000000	17	35029972	35030744	772	35030222	40	24.7321	7.48685	20.0819	2594_S1_2599_S6_2604_S11_vs_2598_S5_2603_S10_2608_S15_peak_3129
Sapcd1	Sapcd1-004	-	3.50286e+79	3.50467e+79	-2312	0.042653,0.043279,0.043279,0.000000,0.165030,0.042899,0.000000,0.000000,0.000000,0.000000	1.000000,1.000000,1.000000,0.000000,1.000000,1.000000,0.000000,0.000000,0.000000,0.000000	17	35029972	35030744	772	35030222	40	24.7321	7.48685	20.0819	2594_S1_2599_S6_2604_S11_vs_2598_S5_2603_S10_2608_S15_peak_3129
.	.	.	.	.	.	.	.	1	41166390	41166787	397	41166645	25	17.4139	7.48616	13.1698	2594_S1_2599_S6_2604_S11_vs_2598_S5_2603_S10_2608_S15_peak_27
.	.	.	.	.	.	.	.	13	107944762	107945260	498	107945068	25	17.4139	7.48616	13.1698	2594_S1_2599_S6_2604_S11_vs_2598_S5_2603_S10_2608_S15_peak_1603
.	.	.	.	.	.	.	.	17	69396024	69396446	422	69396239	25	17.4139	7.48616	13.1698	2594_S1_2599_S6_2604_S11_vs_2598_S5_2603_S10_2608_S15_peak_3179
Nek6	Nek6-002	+	3.85117e+39	3.85875e+39	2908	0.004880,0.006914,0.008435,0.005003,0.004460	1.000000,0.864865,0.986486,1.000000,1.000000	2	38514576	38514945	369	38514769	25	17.4139	7.48616	13.1698	2594_S1_2599_S6_2604_S11_vs_2598_S5_2603_S10_2608_S15_peak_3951
Nek6	Nek6-005	+	3.85117e+39	3.85875e+39	0	0.004880,0.006914,0.008435,0.005003,0.004460	1.000000,0.864865,0.986486,1.000000,1.000000	2	38514576	38514945	369	38514769	25	17.4139	7.48616	13.1698	2594_S1_2599_S6_2604_S11_vs_2598_S5_2603_S10_2608_S15_peak_3951
Nek6	Nek6-004	+	3.85117e+39	3.85875e+39	0	0.004880,0.006914,0.008435,0.005003,0.004460	1.000000,0.864865,0.986486,1.000000,1.000000	2	38514576	38514945	369	38514769	25	17.4139	7.48616	13.1698	2594_S1_2599_S6_2604_S11_vs_2598_S5_2603_S10_2608_S15_peak_3951
Nek6	Nek6-003	+	3.85117e+39	3.85875e+39	2762	0.004880,0.006914,0.008435,0.005003,0.004460	1.000000,0.864865,0.986486,1.000000,1.000000	2	38514576	38514945	369	38514769	25	17.4139	7.48616	13.1698	2594_S1_2599_S6_2604_S11_vs_2598_S5_2603_S10_2608_S15_peak_3951
Nek6	Nek6-001	+	3.85117e+39	3.85875e+39	2933	0.004880,0.006914,0.008435,0.005003,0.004460	1.000000,0.864865,0.986486,1.000000,1.000000	2	38514576	38514945	369	38514769	25	17.4139	7.48616	13.1698	2594_S1_2599_S6_2604_S11_vs_2598_S5_2603_S10_2608_S15_peak_3951
Gipc2	Gipc2-001	-	1.52094e+17	1.52166e+17	47369	0.005843,0.008042	1.000000,1.000000	3	152118440	152118862	422	152118698	25	17.4139	7.48616	13.1698	2594_S1_2599_S6_2604_S11_vs_2598_S5_2603_S10_2608_S15_peak_5159
Gipc2	Gipc2-009	-	1.52094e+17	1.52166e+17	27927	0.005843,0.008042	1.000000,1.000000	3	152118440	152118862	422	152118698	25	17.4139	7.48616	13.1698	2594_S1_2599_S6_2604_S11_vs_2598_S5_2603_S10_2608_S15_peak_5159
Med13l	Med13l-002	+	1.18561e+35	1.1872e+35	30363	0.002314,0.001816,0.011544,0.001802	1.000000,1.000000,1.000000,1.000000	5	118591042	118591410	368	118591159	25	17.4139	7.48616	13.1698	2594_S1_2599_S6_2604_S11_vs_2598_S5_2603_S10_2608_S15_peak_6127
Med13l	Med13l-005	+	1.18561e+35	1.1872e+35	30303	0.002314,0.001816,0.011544,0.001802	1.000000,1.000000,1.000000,1.000000	5	118591042	118591410	368	118591159	25	17.4139	7.48616	13.1698	2594_S1_2599_S6_2604_S11_vs_2598_S5_2603_S10_2608_S15_peak_6127
Med13l	Med13l-006	+	1.18561e+35	1.1872e+35	29467	0.002314,0.001816,0.011544,0.001802	1.000000,1.000000,1.000000,1.000000	5	118591042	118591410	368	118591159	25	17.4139	7.48616	13.1698	2594_S1_2599_S6_2604_S11_vs_2598_S5_2603_S10_2608_S15_peak_6127
Med13l	Med13l-001	+	1.18561e+35	1.1872e+35	30323	0.002314,0.001816,0.011544,0.001802	1.000000,1.000000,1.000000,1.000000	5	118591042	118591410	368	118591159	25	17.4139	7.48616	13.1698	2594_S1_2599_S6_2604_S11_vs_2598_S5_2603_S10_2608_S15_peak_6127
Kcnn4	Kcnn4-004	+	2.43703e+23	2.43848e+23	0	0.024891,0.025497,0.025428	0.944737,1.000000,1.000000	7	24370317	24370696	379	24370496	25	17.4139	7.48616	13.1698	2594_S1_2599_S6_2604_S11_vs_2598_S5_2603_S10_2608_S15_peak_6587
Kcnn4	Kcnn4-001	+	2.43703e+23	2.43848e+23	18	0.024891,0.025497,0.025428	0.944737,1.000000,1.000000	7	24370317	24370696	379	24370496	25	17.4139	7.48616	13.1698	2594_S1_2599_S6_2604_S11_vs_2598_S5_2603_S10_2608_S15_peak_6587
Kcnn4	Kcnn4-003	+	2.43703e+23	2.43848e+23	54	0.024891,0.025497,0.025428	0.944737,1.000000,1.000000	7	24370317	24370696	379	24370496	25	17.4139	7.48616	13.1698	2594_S1_2599_S6_2604_S11_vs_2598_S5_2603_S10_2608_S15_peak_6587
Lamb1	Lamb1-001	+	3.12653e+31	3.13296e+31	1305	0.007723,0.131509,0.139294,0.007734	1.000000,0.396378,1.000000,1.000000	12	31266598	31267094	496	31266796	23	16.4544	7.48061	12.2838	2594_S1_2599_S6_2604_S11_vs_2598_S5_2603_S10_2608_S15_peak_1034
Lamb1	Lamb1-006	+	3.12653e+31	3.13296e+31	1301	0.007723,0.131509,0.139294,0.007734	1.000000,0.396378,1.000000,1.000000	12	31266598	31267094	496	31266796	23	16.4544	7.48061	12.2838	2594_S1_2599_S6_2604_S11_vs_2598_S5_2603_S10_2608_S15_peak_1034
Lamb1	Lamb1-003	+	3.12653e+31	3.13296e+31	1304	0.007723,0.131509,0.139294,0.007734	1.000000,0.396378,1.000000,1.000000	12	31266598	31267094	496	31266796	23	16.4544	7.48061	12.2838	2594_S1_2599_S6_2604_S11_vs_2598_S5_2603_S10_2608_S15_peak_1034
Lamb1	Lamb1-004	+	3.12653e+31	3.13296e+31	1364	0.007723,0.131509,0.139294,0.007734	1.000000,0.396378,1.000000,1.000000	12	31266598	31267094	496	31266796	23	16.4544	7.48061	12.2838	2594_S1_2599_S6_2604_S11_vs_2598_S5_2603_S10_2608_S15_peak_1034
Bahcc1	Bahcc1-003	+	1.20237e+26	1.20292e+26	13818	0.006926,0.006488,0.006487	1.000000,1.000000,1.000000	11	120250517	120250901	384	120250700	28	18.8323	7.47474	14.4846	2594_S1_2599_S6_2604_S11_vs_2598_S5_2603_S10_2608_S15_peak_986
Bahcc1	Bahcc1-001	+	1.20237e+26	1.20292e+26	17570	0.006926,0.006488,0.006487	1.000000,1.000000,1.000000	11	120250517	120250901	384	120250700	28	18.8323	7.47474	14.4846	2594_S1_2599_S6_2604_S11_vs_2598_S5_2603_S10_2608_S15_peak_986
Bahcc1	Bahcc1-201	+	1.20237e+26	1.20292e+26	17570	0.006926,0.006488,0.006487	1.000000,1.000000,1.000000	11	120250517	120250901	384	120250700	28	18.8323	7.47474	14.4846	2594_S1_2599_S6_2604_S11_vs_2598_S5_2603_S10_2608_S15_peak_986
Tuba1c	Tuba1c-201	+	99029891	99038106	4359	0.052337	1	15	99034250	99034679	429	99034425	28	18.8105	7.46411	14.4634	2594_S1_2599_S6_2604_S11_vs_2598_S5_2603_S10_2608_S15_peak_2696
Gm12602	Gm12602-002	-	8912392489100660	8912818289128220	-264	0.000000,0.000000	0.000000,0.000000	4	89128446	89128931	485	89128611	28	18.8105	7.46411	14.4634	2594_S1_2599_S6_2604_S11_vs_2598_S5_2603_S10_2608_S15_peak_5359
Gm12602	Gm12602-001	-	8912392489100660	8912818289128220	-219	0.000000,0.000000	0.000000,0.000000	4	89128446	89128931	485	89128611	28	18.8105	7.46411	14.4634	2594_S1_2599_S6_2604_S11_vs_2598_S5_2603_S10_2608_S15_peak_5359
.	.	.	.	.	.	.	.	6	94924528	94924988	460	94924793	28	18.8105	7.46411	14.4634	2594_S1_2599_S6_2604_S11_vs_2598_S5_2603_S10_2608_S15_peak_6440
Nsmce2	Nsmce2-202	+	5937419859374190	5953966659601680	55919	0.003179,0.002312	1.000000,1.000000	15	59430117	59430642	525	59430368	31	20.225	7.4463	15.7945	2594_S1_2599_S6_2604_S11_vs_2598_S5_2603_S10_2608_S15_peak_2122
Nsmce2	Nsmce2-201	+	5937419859374190	5953966659601680	55919	0.003179,0.002312	1.000000,1.000000	15	59430117	59430642	525	59430368	31	20.225	7.4463	15.7945	2594_S1_2599_S6_2604_S11_vs_2598_S5_2603_S10_2608_S15_peak_2122
Lbh	Lbh-002	+	7292118872918300	7293934672941940	4125	0.066138,0.050806	1.000000,1.000000	17	72925313	72926513	1200	72925828	31	20.225	7.4463	15.7945	2594_S1_2599_S6_2604_S11_vs_2598_S5_2603_S10_2608_S15_peak_3195
Lbh	Lbh-001	+	7292118872918300	7293934672941940	7008	0.066138,0.050806	1.000000,1.000000	17	72925313	72926513	1200	72925828	31	20.225	7.4463	15.7945	2594_S1_2599_S6_2604_S11_vs_2598_S5_2603_S10_2608_S15_peak_3195
.	.	.	.	.	.	.	.	8	24396059	24396569	510	24396360	31	20.225	7.4463	15.7945	2594_S1_2599_S6_2604_S11_vs_2598_S5_2603_S10_2608_S15_peak_6868
Fam134b	Fam134b-201	+	25843264	25973688	0	0.004853	0.786335	15	25843092	25843896	804	25843509	34	21.6517	7.4316	17.1467	2594_S1_2599_S6_2604_S11_vs_2598_S5_2603_S10_2608_S15_peak_1912
Snx24	Snx24-201	+	5324576953245660	5339082453390820	8015	0.003454,0.003451	1.000000,1.000000	18	53253784	53254284	500	53253982	34	21.6517	7.4316	17.1467	2594_S1_2599_S6_2604_S11_vs_2598_S5_2603_S10_2608_S15_peak_3349
Snx24	Snx24-202	+	5324576953245660	5339082453390820	8122	0.003454,0.003451	1.000000,1.000000	18	53253784	53254284	500	53253982	34	21.6517	7.4316	17.1467	2594_S1_2599_S6_2604_S11_vs_2598_S5_2603_S10_2608_S15_peak_3349
6330411D24Rik	6330411D24Rik-001	-	142598441	143074840	38462	0.000917	1	4	143035942	143036378	436	143036117	34	21.6517	7.4316	17.1467	2594_S1_2599_S6_2604_S11_vs_2598_S5_2603_S10_2608_S15_peak_5769
Hivep3	Hivep3-001	+	119814495	120138046	217756	0.003122	1	4	120032251	120033260	1009	120032514	41	25.066	7.42663	20.4052	2594_S1_2599_S6_2604_S11_vs_2598_S5_2603_S10_2608_S15_peak_5525
Pdzd2	Pdzd2-007	-	12443331	12739925	121859	0.001473	1	15	12617630	12618066	436	12617778	33	21.1424	7.42193	16.6589	2594_S1_2599_S6_2604_S11_vs_2598_S5_2603_S10_2608_S15_peak_1875
Adap2os	Adap2os-001	-	8015886180154100	8017763080178950	284	0.021044,0.015892	1.000000,1.000000	11	80176952	80177346	394	80177168	37	23.087	7.41927	18.5127	2594_S1_2599_S6_2604_S11_vs_2598_S5_2603_S10_2608_S15_peak_640
Adap2	Adap2-001	+	8015886180154100	8017763080178950	22847	0.021044,0.015892	1.000000,1.000000	11	80176952	80177346	394	80177168	37	23.087	7.41927	18.5127	2594_S1_2599_S6_2604_S11_vs_2598_S5_2603_S10_2608_S15_peak_640
.	.	.	.	.	.	.	.	15	101973952	101974669	717	101974318	37	23.087	7.41927	18.5127	2594_S1_2599_S6_2604_S11_vs_2598_S5_2603_S10_2608_S15_peak_2781
Nav2	Nav2-001	+	4.93043e+71	4.94378e+71	93044	0.005901,0.008763,0.012087,0.002169,0.007346,0.003188,0.002165,0.004821,0.001217	1.000000,1.000000,1.000000,1.000000,1.000000,1.000000,1.000000,1.000000,1.000000	7	49397296	49398083	787	49397883	23	16.3269	7.41167	12.1676	2594_S1_2599_S6_2604_S11_vs_2598_S5_2603_S10_2608_S15_peak_6659
Nav2	Nav2-005	+	4.93043e+71	4.94378e+71	32575	0.005901,0.008763,0.012087,0.002169,0.007346,0.003188,0.002165,0.004821,0.001217	1.000000,1.000000,1.000000,1.000000,1.000000,1.000000,1.000000,1.000000,1.000000	7	49397296	49398083	787	49397883	23	16.3269	7.41167	12.1676	2594_S1_2599_S6_2604_S11_vs_2598_S5_2603_S10_2608_S15_peak_6659
Nav2	Nav2-018	+	4.93043e+71	4.94378e+71	53822	0.005901,0.008763,0.012087,0.002169,0.007346,0.003188,0.002165,0.004821,0.001217	1.000000,1.000000,1.000000,1.000000,1.000000,1.000000,1.000000,1.000000,1.000000	7	49397296	49398083	787	49397883	23	16.3269	7.41167	12.1676	2594_S1_2599_S6_2604_S11_vs_2598_S5_2603_S10_2608_S15_peak_6659
[truncated: 22,232 more rows]

## Sheet: -1500->+200_2FC
Gene symbol	Transcript	Strand	Transcript start	Transcript end	Distance to TSS	% transcript overlap	% peak overlap	Chromosome	Start	End	Length	Absolute summit	Pileup	#NAME?	Fold enrichment	#NAME?	Peak #
[truncated: 3,853 more rows]

[truncated: 2 more sheets: Gene name Promoter 2FC, Gene name General 2FC]
