# Supplementary material for: High-throughput sequencing analysis of a “hit and run” cell and animal model of KSHV tumorigenesis
Source: PLoS Pathog. 2020 Jun 30;16(6):e1008589. doi: 10.1371/journal.ppat.1008589 (PMC7357787; doi:10.1371/journal.ppat.1008589)
Supplement: S3 Table — (XLSX) [file ppat.1008589.s007.xlsx]

## Sheet: all peaks
Gene symbol	Transcript	Strand	Transcript start	Transcript end	Distance to TSS	% transcript overlap	% peak overlap	Chromosome	Start	End	Length	Absolute summit	Pileup	#NAME?	Fold enrichment	#NAME?	Peak #
.	.	.	.	.	.	.	.	8	55122498	55123698	1200	55123131	145	191.938	39.313	186.129	2598_S5_2603_S10_2608_S15_vs_2594_S1_2599_S6_2604_S11_peak_6934
Gm3892	Gm3892-001	+	4.20552e+23	4.20897e+23	33864	0.020082,0.000000,0.252149	0.494654,0.000000,0.250891	4	42089016	42090418	1402	42089434	143	188.48	38.7745	182.677	2598_S5_2603_S10_2608_S15_vs_2594_S1_2599_S6_2604_S11_peak_4779
Gm3893	Gm3893-201	+	4.20552e+23	4.20897e+23	-789	0.020082,0.000000,0.252149	0.494654,0.000000,0.250891	4	42089016	42090418	1402	42089434	143	188.48	38.7745	182.677	2598_S5_2603_S10_2608_S15_vs_2594_S1_2599_S6_2604_S11_peak_4779
Gm3892	Gm3892-201	+	4.20552e+23	4.20897e+23	1044	0.020082,0.000000,0.252149	0.494654,0.000000,0.250891	4	42089016	42090418	1402	42089434	143	188.48	38.7745	182.677	2598_S5_2603_S10_2608_S15_vs_2594_S1_2599_S6_2604_S11_peak_4779
.	.	.	.	.	.	.	.	8	55372542	55374202	1660	55373624	110	133.287	29.8887	127.678	2598_S5_2603_S10_2608_S15_vs_2594_S1_2599_S6_2604_S11_peak_6943
Gm10593	Gm10593-001	+	4255247842466750	4258703942589930	33748	0.023552,0.007769	0.850575,1.000000	4	42586226	42587182	956	42586762	130	150.005	28.2377	144.33	2598_S5_2603_S10_2608_S15_vs_2594_S1_2599_S6_2604_S11_peak_4797
Gm2163	Gm2163-201	+	4255247842466750	4258703942589930	119474	0.023552,0.007769	0.850575,1.000000	4	42586226	42587182	956	42586762	130	150.005	28.2377	144.33	2598_S5_2603_S10_2608_S15_vs_2594_S1_2599_S6_2604_S11_peak_4797
.	.	.	.	.	.	.	.	8	55349484	55350815	1331	55350495	103	122.088	28.0038	116.533	2598_S5_2603_S10_2608_S15_vs_2594_S1_2599_S6_2604_S11_peak_6936
.	.	.	.	.	.	.	.	8	55346193	55347527	1334	55346790	91	103.372	24.7726	97.9281	2598_S5_2603_S10_2608_S15_vs_2594_S1_2599_S6_2604_S11_peak_6935
.	.	.	.	.	.	.	.	Y	90825020	90829513	4493	90827142	118	127.321	23.99	121.738	2598_S5_2603_S10_2608_S15_vs_2594_S1_2599_S6_2604_S11_peak_7908
Erdr1	Erdr1-202	+	9.07855e+31	9.08165e+31	29547	0.045794,0.045920,0.043939,0.045707	0.852163,0.852163,0.837139,0.852163	Y	90815048	90816711	1663	90815886	80	86.8076	21.8106	81.4824	2598_S5_2603_S10_2608_S15_vs_2594_S1_2599_S6_2604_S11_peak_7905
Erdr1	Erdr1-203	+	9.07855e+31	9.08165e+31	29462	0.045794,0.045920,0.043939,0.045707	0.852163,0.852163,0.837139,0.852163	Y	90815048	90816711	1663	90815886	80	86.8076	21.8106	81.4824	2598_S5_2603_S10_2608_S15_vs_2594_S1_2599_S6_2604_S11_peak_7905
Erdr1	Erdr1-204	+	9.07855e+31	9.08165e+31	30310	0.045794,0.045920,0.043939,0.045707	0.852163,0.852163,0.837139,0.852163	Y	90815048	90816711	1663	90815886	80	86.8076	21.8106	81.4824	2598_S5_2603_S10_2608_S15_vs_2594_S1_2599_S6_2604_S11_peak_7905
Erdr1	Erdr1-201	+	9.07855e+31	9.08165e+31	29606	0.045794,0.045920,0.043939,0.045707	0.852163,0.852163,0.837139,0.852163	Y	90815048	90816711	1663	90815886	80	86.8076	21.8106	81.4824	2598_S5_2603_S10_2608_S15_vs_2594_S1_2599_S6_2604_S11_peak_7905
.	.	.	.	.	.	.	.	8	55119205	55120793	1588	55119891	82	85.9059	20.582	80.5898	2598_S5_2603_S10_2608_S15_vs_2594_S1_2599_S6_2604_S11_peak_6933
.	.	.	.	.	.	.	.	8	55115897	55117319	1422	55116869	71	73.7317	19.3872	68.5239	2598_S5_2603_S10_2608_S15_vs_2594_S1_2599_S6_2604_S11_peak_6932
.	.	.	.	.	.	.	.	8	55362785	55364397	1612	55363679	71	73.7317	19.3872	68.5239	2598_S5_2603_S10_2608_S15_vs_2594_S1_2599_S6_2604_S11_peak_6940
.	.	.	.	.	.	.	.	4	60115592	60116338	746	60115989	61	59.7757	16.6946	54.7033	2598_S5_2603_S10_2608_S15_vs_2594_S1_2599_S6_2604_S11_peak_4865
.	.	.	.	.	.	.	.	4	61565122	61565974	852	61565564	60	58.4166	16.4253	53.3556	2598_S5_2603_S10_2608_S15_vs_2594_S1_2599_S6_2604_S11_peak_4882
.	.	.	.	.	.	.	.	14	43406764	43407346	582	43407026	57	54.382	15.6175	49.356	2598_S5_2603_S10_2608_S15_vs_2594_S1_2599_S6_2604_S11_peak_2428
Gm2619	Gm2619-001	-	85156809	85327307	27193	0.003584	1	1	85299504	85300114	610	85299732	99	86.607	15.4828	81.2843	2598_S5_2603_S10_2608_S15_vs_2594_S1_2599_S6_2604_S11_peak_256
.	.	.	.	.	.	.	.	Y	90724886	90726316	1430	90725963	100	83.5136	14.2952	78.2212	2598_S5_2603_S10_2608_S15_vs_2594_S1_2599_S6_2604_S11_peak_7883
Sp140	Sp140-003	+	8561083385600700	8563054085645030	6838	0.029988,0.013330	1.000000,1.000000	1	85617671	85618261	590	85617850	51	46.5165	14.0019	41.5763	2598_S5_2603_S10_2608_S15_vs_2594_S1_2599_S6_2604_S11_peak_268
Sp140	Sp140-001	+	8561083385600700	8563054085645030	16968	0.029988,0.013330	1.000000,1.000000	1	85617671	85618261	590	85617850	51	46.5165	14.0019	41.5763	2598_S5_2603_S10_2608_S15_vs_2594_S1_2599_S6_2604_S11_peak_268
.	.	.	.	.	.	.	.	5	15011253	15012032	779	15011636	72	61.6281	13.9161	56.5374	2598_S5_2603_S10_2608_S15_vs_2594_S1_2599_S6_2604_S11_peak_5224
Gm16026	Gm16026-001	+	8.52751e+47	8.52855e+47	1507	0.059888,0.000000,0.000000,0.030742,0.055945,0.003648	1.000000,0.000000,0.000000,0.504823,1.000000,1.000000	1	85276614	85277235	621	85276911	55	49.1631	13.8866	44.1933	2598_S5_2603_S10_2608_S15_vs_2594_S1_2599_S6_2604_S11_peak_253
Gm16026	Gm16026-004	+	8.52751e+47	8.52855e+47	4255	0.059888,0.000000,0.000000,0.030742,0.055945,0.003648	1.000000,0.000000,0.000000,0.504823,1.000000,1.000000	1	85276614	85277235	621	85276911	55	49.1631	13.8866	44.1933	2598_S5_2603_S10_2608_S15_vs_2594_S1_2599_S6_2604_S11_peak_253
Gm16026	Gm16026-005	+	8.52751e+47	8.52855e+47	4255	0.059888,0.000000,0.000000,0.030742,0.055945,0.003648	1.000000,0.000000,0.000000,0.504823,1.000000,1.000000	1	85276614	85277235	621	85276911	55	49.1631	13.8866	44.1933	2598_S5_2603_S10_2608_S15_vs_2594_S1_2599_S6_2604_S11_peak_253
Gm16026	Gm16026-006	+	8.52751e+47	8.52855e+47	9900	0.059888,0.000000,0.000000,0.030742,0.055945,0.003648	1.000000,0.000000,0.000000,0.504823,1.000000,1.000000	1	85276614	85277235	621	85276911	55	49.1631	13.8866	44.1933	2598_S5_2603_S10_2608_S15_vs_2594_S1_2599_S6_2604_S11_peak_253
Gm16026	Gm16026-002	+	8.52751e+47	8.52855e+47	9916	0.059888,0.000000,0.000000,0.030742,0.055945,0.003648	1.000000,0.000000,0.000000,0.504823,1.000000,1.000000	1	85276614	85277235	621	85276911	55	49.1631	13.8866	44.1933	2598_S5_2603_S10_2608_S15_vs_2594_S1_2599_S6_2604_S11_peak_253
Gm2619	Gm2619-001	-	8.52751e+47	8.52855e+47	50072	0.059888,0.000000,0.000000,0.030742,0.055945,0.003648	1.000000,0.000000,0.000000,0.504823,1.000000,1.000000	1	85276614	85277235	621	85276911	55	49.1631	13.8866	44.1933	2598_S5_2603_S10_2608_S15_vs_2594_S1_2599_S6_2604_S11_peak_253
.	.	.	.	.	.	.	.	Y	90820762	90822540	1778	90821810	60	52.4239	13.7299	47.4223	2598_S5_2603_S10_2608_S15_vs_2594_S1_2599_S6_2604_S11_peak_7907
Mid1-ps1	Mid1-ps1-001	+	9075305790754510	9076348690754820	3992	0.355129,0.000000	1.000000,0.000000	Y	90757049	90760752	3703	90760334	130	100.226	12.9729	94.8041	2598_S5_2603_S10_2608_S15_vs_2594_S1_2599_S6_2604_S11_peak_7888
Gm21860	Gm21860-201	-	9075305790754510	9076348690754820	-2227	0.355129,0.000000	1.000000,0.000000	Y	90757049	90760752	3703	90760334	130	100.226	12.9729	94.8041	2598_S5_2603_S10_2608_S15_vs_2594_S1_2599_S6_2604_S11_peak_7888
.	.	.	.	.	.	.	.	8	55369401	55370650	1249	55370317	47	41.4362	12.9248	36.5575	2598_S5_2603_S10_2608_S15_vs_2594_S1_2599_S6_2604_S11_peak_6942
Gm30667	Gm30667-001	-	18341667	18461255	11889	0.004716	1	3	18448803	18449366	563	18449034	46	40.188	12.6556	35.3256	2598_S5_2603_S10_2608_S15_vs_2594_S1_2599_S6_2604_S11_peak_4382
.	.	.	.	.	.	.	.	12	87861905	87862878	973	87862164	48	41.4968	12.6279	36.6167	2598_S5_2603_S10_2608_S15_vs_2594_S1_2599_S6_2604_S11_peak_1873
.	.	.	.	.	.	.	.	1	66017125	66018120	995	66017771	49	41.6824	12.3988	36.8006	2598_S5_2603_S10_2608_S15_vs_2594_S1_2599_S6_2604_S11_peak_174
Cldn14	Cldn14-001	-	93919032	94008838	14264	0.024597	1	16	93992366	93994574	2208	93993170	44	37.7191	12.117	32.8897	2598_S5_2603_S10_2608_S15_vs_2594_S1_2599_S6_2604_S11_peak_3102
Gm10410	Gm10410-001	+	4938879	4967274	19337	0.020989	1	14	4958216	4958811	595	4958466	62	49.5504	12.0098	44.5756	2598_S5_2603_S10_2608_S15_vs_2594_S1_2599_S6_2604_S11_peak_2266
.	.	.	.	.	.	.	.	Y	90728304	90729398	1094	90729069	119	87.6693	11.8836	82.3398	2598_S5_2603_S10_2608_S15_vs_2594_S1_2599_S6_2604_S11_peak_7884
Xylt1	Xylt1-002	+	1.17381e+17	1.17635e+17	169320	0.004449,0.003865	1.000000,1.000000	7	117550299	117551429	1130	117551000	42	35.2884	11.5785	30.4938	2598_S5_2603_S10_2608_S15_vs_2594_S1_2599_S6_2604_S11_peak_6653
Xylt1	Xylt1-001	+	1.17381e+17	1.17635e+17	169320	0.004449,0.003865	1.000000,1.000000	7	117550299	117551429	1130	117551000	42	35.2884	11.5785	30.4938	2598_S5_2603_S10_2608_S15_vs_2594_S1_2599_S6_2604_S11_peak_6653
.	.	.	.	.	.	.	.	8	55352815	55353977	1162	55353107	42	35.2884	11.5785	30.4938	2598_S5_2603_S10_2608_S15_vs_2594_S1_2599_S6_2604_S11_peak_6937
.	.	.	.	.	.	.	.	19	60643658	60644367	709	60644083	41	34.0878	11.3092	29.3134	2598_S5_2603_S10_2608_S15_vs_2594_S1_2599_S6_2604_S11_peak_3970
Obox4-ps17	Obox4-ps17-001	+	15195981	15197695	804	0.330029	1	7	15196785	15197350	565	15197014	41	34.0878	11.3092	29.3134	2598_S5_2603_S10_2608_S15_vs_2594_S1_2599_S6_2604_S11_peak_6310
.	.	.	.	.	.	.	.	4	61562612	61563487	875	61562894	57	43.7615	11.0566	38.8568	2598_S5_2603_S10_2608_S15_vs_2594_S1_2599_S6_2604_S11_peak_4880
Ighv4-2	Ighv4-2-001	-	114013144	114013607	-687	0	0	12	114014294	114014744	450	114014597	40	32.8975	11.04	28.1439	2598_S5_2603_S10_2608_S15_vs_2594_S1_2599_S6_2604_S11_peak_1986
.	.	.	.	.	.	.	.	4	41867858	41868387	529	41868132	40	32.8975	11.04	28.1439	2598_S5_2603_S10_2608_S15_vs_2594_S1_2599_S6_2604_S11_peak_4770
.	.	.	.	.	.	.	.	7	8443322	8443895	573	8443585	40	32.8975	11.04	28.1439	2598_S5_2603_S10_2608_S15_vs_2594_S1_2599_S6_2604_S11_peak_6272
Obox4-ps29	Obox4-ps29-001	+	1545432315388940	1545603415556840	869	0.259346,0.002644	1.000000,1.000000	7	15455192	15455635	443	15455279	40	32.8975	11.04	28.1439	2598_S5_2603_S10_2608_S15_vs_2594_S1_2599_S6_2604_S11_peak_6318
Obox1	Obox1-201	+	1545432315388940	1545603415556840	66244	0.259346,0.002644	1.000000,1.000000	7	15455192	15455635	443	15455279	40	32.8975	11.04	28.1439	2598_S5_2603_S10_2608_S15_vs_2594_S1_2599_S6_2604_S11_peak_6318
Xylt1	Xylt1-002	+	1.17381e+17	1.17635e+17	55995	0.001904,0.001654	1.000000,1.000000	7	117436974	117437457	483	117437217	40	32.8975	11.04	28.1439	2598_S5_2603_S10_2608_S15_vs_2594_S1_2599_S6_2604_S11_peak_6645
Xylt1	Xylt1-001	+	1.17381e+17	1.17635e+17	55995	0.001904,0.001654	1.000000,1.000000	7	117436974	117437457	483	117437217	40	32.8975	11.04	28.1439	2598_S5_2603_S10_2608_S15_vs_2594_S1_2599_S6_2604_S11_peak_6645
Gm21693	Gm21693-001	-	3326750	3345330	2584	0.048921	1	Y	3341838	3342746	908	3342467	40	32.8975	11.04	28.1439	2598_S5_2603_S10_2608_S15_vs_2594_S1_2599_S6_2604_S11_peak_7673
.	.	.	.	.	.	.	.	4	61826774	61827254	480	61827021	50	39.0934	10.9787	34.2458	2598_S5_2603_S10_2608_S15_vs_2594_S1_2599_S6_2604_S11_peak_4887
.	.	.	.	.	.	.	.	14	3989935	3990328	393	3990126	39	31.7175	10.7707	26.9855	2598_S5_2603_S10_2608_S15_vs_2594_S1_2599_S6_2604_S11_peak_2259
.	.	.	.	.	.	.	.	4	60102783	60103230	447	60102984	39	31.7175	10.7707	26.9855	2598_S5_2603_S10_2608_S15_vs_2594_S1_2599_S6_2604_S11_peak_4863
.	.	.	.	.	.	.	.	4	60198408	60198835	427	60198677	39	31.7175	10.7707	26.9855	2598_S5_2603_S10_2608_S15_vs_2594_S1_2599_S6_2604_S11_peak_4869
Obox4-ps22	Obox4-ps22-001	+	15252612	15254326	743	0.341691	1	7	15253355	15253940	585	15253650	39	31.7175	10.7707	26.9855	2598_S5_2603_S10_2608_S15_vs_2594_S1_2599_S6_2604_S11_peak_6315
.	.	.	.	.	.	.	.	Y	88678787	88679500	713	88679233	39	31.7175	10.7707	26.9855	2598_S5_2603_S10_2608_S15_vs_2594_S1_2599_S6_2604_S11_peak_7875
Gm17081	Gm17081-001	+	4.22397e+23	4.22402e+23	-322	0.000000,0.000000,0.113118	0.000000,0.000000,0.544513	4	42238921	42239403	482	42239103	38	30.5483	10.5014	25.8402	2598_S5_2603_S10_2608_S15_vs_2594_S1_2599_S6_2604_S11_peak_4792
Gm10600	Gm10600-201	+	4.22397e+23	4.22402e+23	-1236	0.000000,0.000000,0.113118	0.000000,0.000000,0.544513	4	42238921	42239403	482	42239103	38	30.5483	10.5014	25.8402	2598_S5_2603_S10_2608_S15_vs_2594_S1_2599_S6_2604_S11_peak_4792
Gm5859	Gm5859-001	+	4.22397e+23	4.22402e+23	2062	0.000000,0.000000,0.113118	0.000000,0.000000,0.544513	4	42238921	42239403	482	42239103	38	30.5483	10.5014	25.8402	2598_S5_2603_S10_2608_S15_vs_2594_S1_2599_S6_2604_S11_peak_4792
Xylt1	Xylt1-002	+	1.17381e+26	1.17635e+26	115598	0.003407,0.011723,0.002960	1.000000,1.000000,1.000000	7	117496577	117497442	865	117496806	38	30.5483	10.5014	25.8402	2598_S5_2603_S10_2608_S15_vs_2594_S1_2599_S6_2604_S11_peak_6646
Xylt1	Xylt1-003	+	1.17381e+26	1.17635e+26	21085	0.003407,0.011723,0.002960	1.000000,1.000000,1.000000	7	117496577	117497442	865	117496806	38	30.5483	10.5014	25.8402	2598_S5_2603_S10_2608_S15_vs_2594_S1_2599_S6_2604_S11_peak_6646
Xylt1	Xylt1-001	+	1.17381e+26	1.17635e+26	115598	0.003407,0.011723,0.002960	1.000000,1.000000,1.000000	7	117496577	117497442	865	117496806	38	30.5483	10.5014	25.8402	2598_S5_2603_S10_2608_S15_vs_2594_S1_2599_S6_2604_S11_peak_6646
.	.	.	.	.	.	.	.	8	55359600	55360617	1017	55359828	38	30.5483	10.5014	25.8402	2598_S5_2603_S10_2608_S15_vs_2594_S1_2599_S6_2604_S11_peak_6939
.	.	.	.	.	.	.	.	Y	90719697	90720380	683	90720012	38	30.5483	10.5014	25.8402	2598_S5_2603_S10_2608_S15_vs_2594_S1_2599_S6_2604_S11_peak_7882
Gm13301	Gm13301-001	+	4221690842206990	4223560542235310	220	0.025885,0.017092	1.000000,1.000000	4	42217128	42217611	483	42217360	37	29.39	10.2322	24.7086	2598_S5_2603_S10_2608_S15_vs_2594_S1_2599_S6_2604_S11_peak_4785
Gm17167	Gm17167-001	+	4221690842206990	4223560542235310	10130	0.025885,0.017092	1.000000,1.000000	4	42217128	42217611	483	42217360	37	29.39	10.2322	24.7086	2598_S5_2603_S10_2608_S15_vs_2594_S1_2599_S6_2604_S11_peak_4785
.	.	.	.	.	.	.	.	4	61563955	61564595	640	61564266	206	132.834	10.1426	127.228	2598_S5_2603_S10_2608_S15_vs_2594_S1_2599_S6_2604_S11_peak_4881
.	.	.	.	.	.	.	.	12	18280918	18281325	407	18281093	52	38.1579	10.1035	33.3228	2598_S5_2603_S10_2608_S15_vs_2594_S1_2599_S6_2604_S11_peak_1670
.	.	.	.	.	.	.	.	5	14999765	15000840	1075	15000567	36	28.2429	9.96289	23.5876	2598_S5_2603_S10_2608_S15_vs_2594_S1_2599_S6_2604_S11_peak_5223
.	.	.	.	.	.	.	.	6	144868619	144869169	550	144868872	36	28.2429	9.96289	23.5876	2598_S5_2603_S10_2608_S15_vs_2594_S1_2599_S6_2604_S11_peak_6212
.	.	.	.	.	.	.	.	3	88065426	88066107	681	88065728	39	29.9225	9.91902	25.2311	2598_S5_2603_S10_2608_S15_vs_2594_S1_2599_S6_2604_S11_peak_4540
Gm13163	Gm13163-001	-	1.47195e+35	1.47195e+35	0	0.741840,0.001868,0.001757,0.001264	0.417362,1.000000,1.000000,1.000000	4	147194963	147195561	598	147195232	45	33.4799	9.91552	28.7174	2598_S5_2603_S10_2608_S15_vs_2594_S1_2599_S6_2604_S11_peak_5112
Gm26624	Gm26624-201	+	1.47195e+35	1.47195e+35	58685	0.741840,0.001868,0.001757,0.001264	0.417362,1.000000,1.000000,1.000000	4	147194963	147195561	598	147195232	45	33.4799	9.91552	28.7174	2598_S5_2603_S10_2608_S15_vs_2594_S1_2599_S6_2604_S11_peak_5112
C230088H06Rik	C230088H06Rik-201	-	1.47195e+35	1.47195e+35	163593	0.741840,0.001868,0.001757,0.001264	0.417362,1.000000,1.000000,1.000000	4	147194963	147195561	598	147195232	45	33.4799	9.91552	28.7174	2598_S5_2603_S10_2608_S15_vs_2594_S1_2599_S6_2604_S11_peak_5112
C230088H06Rik	C230088H06Rik-202	-	1.47195e+35	1.47195e+35	296641	0.741840,0.001868,0.001757,0.001264	0.417362,1.000000,1.000000,1.000000	4	147194963	147195561	598	147195232	45	33.4799	9.91552	28.7174	2598_S5_2603_S10_2608_S15_vs_2594_S1_2599_S6_2604_S11_peak_5112
Ranbp3l	Ranbp3l-201	+	8968426	9066552	47353	0.005748	1	15	9015779	9016342	563	9015960	122	79.4693	9.82106	74.2151	2598_S5_2603_S10_2608_S15_vs_2594_S1_2599_S6_2604_S11_peak_2792
.	.	.	.	.	.	.	.	7	8448544	8449263	719	8448790	46	33.6522	9.74014	28.8873	2598_S5_2603_S10_2608_S15_vs_2594_S1_2599_S6_2604_S11_peak_6273
Nrxn3	Nrxn3-003	+	8.87231e+39	9.03329e+39	855942	0.000280,0.000396,0.000327,0.000293,0.000280	1.000000,1.000000,1.000000,1.000000,1.000000	12	89579051	89579501	450	89579261	35	27.1074	9.69362	22.478	2598_S5_2603_S10_2608_S15_vs_2594_S1_2599_S6_2604_S11_peak_1883
Nrxn3	Nrxn3-201	+	8.87231e+39	9.03329e+39	385945	0.000280,0.000396,0.000327,0.000293,0.000280	1.000000,1.000000,1.000000,1.000000,1.000000	12	89579051	89579501	450	89579261	35	27.1074	9.69362	22.478	2598_S5_2603_S10_2608_S15_vs_2594_S1_2599_S6_2604_S11_peak_1883
Nrxn3	Nrxn3-002	+	8.87231e+39	9.03329e+39	625652	0.000280,0.000396,0.000327,0.000293,0.000280	1.000000,1.000000,1.000000,1.000000,1.000000	12	89579051	89579501	450	89579261	35	27.1074	9.69362	22.478	2598_S5_2603_S10_2608_S15_vs_2594_S1_2599_S6_2604_S11_peak_1883
Nrxn3	Nrxn3-001	+	8.87231e+39	9.03329e+39	784547	0.000280,0.000396,0.000327,0.000293,0.000280	1.000000,1.000000,1.000000,1.000000,1.000000	12	89579051	89579501	450	89579261	35	27.1074	9.69362	22.478	2598_S5_2603_S10_2608_S15_vs_2594_S1_2599_S6_2604_S11_peak_1883
Nrxn3	Nrxn3-012	+	8.87231e+39	9.03329e+39	856065	0.000280,0.000396,0.000327,0.000293,0.000280	1.000000,1.000000,1.000000,1.000000,1.000000	12	89579051	89579501	450	89579261	35	27.1074	9.69362	22.478	2598_S5_2603_S10_2608_S15_vs_2594_S1_2599_S6_2604_S11_peak_1883
.	.	.	.	.	.	.	.	14	43507684	43508165	481	43507945	35	27.1074	9.69362	22.478	2598_S5_2603_S10_2608_S15_vs_2594_S1_2599_S6_2604_S11_peak_2429
.	.	.	.	.	.	.	.	14	110904320	110904719	399	110904507	35	27.1074	9.69362	22.478	2598_S5_2603_S10_2608_S15_vs_2594_S1_2599_S6_2604_S11_peak_2706
Ccl27b	Ccl27b-201	+	4265525142656350	4265600642661890	3828	0.000000,0.187545	0.000000,1.000000	4	42659079	42660117	1038	42659289	35	27.1074	9.69362	22.478	2598_S5_2603_S10_2608_S15_vs_2594_S1_2599_S6_2604_S11_peak_4800
Il11ra2	Il11ra2-201	-	4265525142656350	4265600642661890	1777	0.000000,0.187545	0.000000,1.000000	4	42659079	42660117	1038	42659289	35	27.1074	9.69362	22.478	2598_S5_2603_S10_2608_S15_vs_2594_S1_2599_S6_2604_S11_peak_4800
.	.	.	.	.	.	.	.	7	15352966	15353353	387	15353138	35	27.1074	9.69362	22.478	2598_S5_2603_S10_2608_S15_vs_2594_S1_2599_S6_2604_S11_peak_6316
Lamb3	Lamb3-002	+	1.93302e+26	1.93344e+26	29720	0.011745,0.011674,0.003591	1.000000,1.000000,1.000000	1	193331963	193332451	488	193332233	41	30.5012	9.64886	25.8009	2598_S5_2603_S10_2608_S15_vs_2594_S1_2599_S6_2604_S11_peak_828
Lamb3	Lamb3-001	+	1.93302e+26	1.93344e+26	29970	0.011745,0.011674,0.003591	1.000000,1.000000,1.000000	1	193331963	193332451	488	193332233	41	30.5012	9.64886	25.8009	2598_S5_2603_S10_2608_S15_vs_2594_S1_2599_S6_2604_S11_peak_828
Lamb3	Lamb3-005	+	1.93302e+26	1.93344e+26	124238	0.011745,0.011674,0.003591	1.000000,1.000000,1.000000	1	193331963	193332451	488	193332233	41	30.5012	9.64886	25.8009	2598_S5_2603_S10_2608_S15_vs_2594_S1_2599_S6_2604_S11_peak_828
Bmp2	Bmp2-001	+	1.33552e+17	1.33563e+17	8625	0.075037,0.000000	1.000000,0.000000	2	133560784	133561588	804	133561353	34	25.9837	9.42435	21.3804	2598_S5_2603_S10_2608_S15_vs_2594_S1_2599_S6_2604_S11_peak_4195
Mir3090	Mir3090-201	+	1.33552e+17	1.33563e+17	-3120	0.075037,0.000000	1.000000,0.000000	2	133560784	133561588	804	133561353	34	25.9837	9.42435	21.3804	2598_S5_2603_S10_2608_S15_vs_2594_S1_2599_S6_2604_S11_peak_4195
.	.	.	.	.	.	.	.	5	138960290	138960773	483	138960511	34	25.9837	9.42435	21.3804	2598_S5_2603_S10_2608_S15_vs_2594_S1_2599_S6_2604_S11_peak_5589
.	.	.	.	.	.	.	.	6	87446201	87446699	498	87446439	34	25.9837	9.42435	21.3804	2598_S5_2603_S10_2608_S15_vs_2594_S1_2599_S6_2604_S11_peak_5915
Gm7651	Gm7651-001	-	7608627	7614772	0	0.033843	0.447312	7	7614565	7615029	464	7614803	34	25.9837	9.42435	21.3804	2598_S5_2603_S10_2608_S15_vs_2594_S1_2599_S6_2604_S11_peak_6266
Gm28566	Gm28566-002	+	4729172947291720	4729221347292250	-260	0.000000,0.000000	0.000000,0.000000	Y	47290823	47291469	646	47291084	34	25.9837	9.42435	21.3804	2598_S5_2603_S10_2608_S15_vs_2594_S1_2599_S6_2604_S11_peak_7802
Gm28566	Gm28566-001	+	4729172947291720	4729221347292250	-260	0.000000,0.000000	0.000000,0.000000	Y	47290823	47291469	646	47291084	34	25.9837	9.42435	21.3804	2598_S5_2603_S10_2608_S15_vs_2594_S1_2599_S6_2604_S11_peak_7802
Speer4cos	Speer4cos-001	+	15680710	15714597	0	0.008263	0.588235	5	15680514	15680989	475	15680728	37	27.6912	9.42307	23.0506	2598_S5_2603_S10_2608_S15_vs_2594_S1_2599_S6_2604_S11_peak_5229
Art2a-ps	Art2a-ps-001	-	101552453	101560866	-1169	0	0	7	101562035	101562513	478	101562267	37	27.6912	9.42307	23.0506	2598_S5_2603_S10_2608_S15_vs_2594_S1_2599_S6_2604_S11_peak_6606
Plekha6	Plekha6-009	+	1.33269e+71	1.33272e+71	-4479	0.000000,0.013196,0.004646,0.028694,0.051261,0.009716,0.009714,0.005154	0.000000,1.000000,1.000000,1.000000,1.000000,1.000000,1.000000,1.000000	1	133264421	133264977	556	133264669	36	26.6772	9.21473	22.0602	2598_S5_2603_S10_2608_S15_vs_2594_S1_2599_S6_2604_S11_peak_429
Plekha6	Plekha6-002	+	1.33269e+71	1.33272e+71	5412	0.000000,0.013196,0.004646,0.028694,0.051261,0.009716,0.009714,0.005154	0.000000,1.000000,1.000000,1.000000,1.000000,1.000000,1.000000,1.000000	1	133264421	133264977	556	133264669	36	26.6772	9.21473	22.0602	2598_S5_2603_S10_2608_S15_vs_2594_S1_2599_S6_2604_S11_peak_429
Plekha6	Plekha6-004	+	1.33269e+71	1.33272e+71	83100	0.000000,0.013196,0.004646,0.028694,0.051261,0.009716,0.009714,0.005154	0.000000,1.000000,1.000000,1.000000,1.000000,1.000000,1.000000,1.000000	1	133264421	133264977	556	133264669	36	26.6772	9.21473	22.0602	2598_S5_2603_S10_2608_S15_vs_2594_S1_2599_S6_2604_S11_peak_429
Gm19461	Gm19461-001	-	1.33269e+71	1.33272e+71	4832	0.000000,0.013196,0.004646,0.028694,0.051261,0.009716,0.009714,0.005154	0.000000,1.000000,1.000000,1.000000,1.000000,1.000000,1.000000,1.000000	1	133264421	133264977	556	133264669	36	26.6772	9.21473	22.0602	2598_S5_2603_S10_2608_S15_vs_2594_S1_2599_S6_2604_S11_peak_429
Plekha6	Plekha6-011	+	1.33269e+71	1.33272e+71	7879	0.000000,0.013196,0.004646,0.028694,0.051261,0.009716,0.009714,0.005154	0.000000,1.000000,1.000000,1.000000,1.000000,1.000000,1.000000,1.000000	1	133264421	133264977	556	133264669	36	26.6772	9.21473	22.0602	2598_S5_2603_S10_2608_S15_vs_2594_S1_2599_S6_2604_S11_peak_429
Plekha6	Plekha6-001	+	1.33269e+71	1.33272e+71	18315	0.000000,0.013196,0.004646,0.028694,0.051261,0.009716,0.009714,0.005154	0.000000,1.000000,1.000000,1.000000,1.000000,1.000000,1.000000,1.000000	1	133264421	133264977	556	133264669	36	26.6772	9.21473	22.0602	2598_S5_2603_S10_2608_S15_vs_2594_S1_2599_S6_2604_S11_peak_429
Plekha6	Plekha6-201	+	1.33269e+71	1.33272e+71	18324	0.000000,0.013196,0.004646,0.028694,0.051261,0.009716,0.009714,0.005154	0.000000,1.000000,1.000000,1.000000,1.000000,1.000000,1.000000,1.000000	1	133264421	133264977	556	133264669	36	26.6772	9.21473	22.0602	2598_S5_2603_S10_2608_S15_vs_2594_S1_2599_S6_2604_S11_peak_429
Plekha6	Plekha6-012	+	1.33269e+71	1.33272e+71	100211	0.000000,0.013196,0.004646,0.028694,0.051261,0.009716,0.009714,0.005154	0.000000,1.000000,1.000000,1.000000,1.000000,1.000000,1.000000,1.000000	1	133264421	133264977	556	133264669	36	26.6772	9.21473	22.0602	2598_S5_2603_S10_2608_S15_vs_2594_S1_2599_S6_2604_S11_peak_429
.	.	.	.	.	.	.	.	Y	90729964	90730380	416	90730219	90	57.4238	9.16099	52.3719	2598_S5_2603_S10_2608_S15_vs_2594_S1_2599_S6_2604_S11_peak_7885
Igfbp2	Igfbp2-002	+	7.28253e+23	7.28525e+23	22950	0.020039,0.033903,0.019447	1.000000,0.215074,1.000000	1	72848272	72848815	543	72848554	33	24.8722	9.15509	20.2971	2598_S5_2603_S10_2608_S15_vs_2594_S1_2599_S6_2604_S11_peak_196
Igfbp2	Igfbp2-003	+	7.28253e+23	7.28525e+23	0	0.020039,0.033903,0.019447	1.000000,0.215074,1.000000	1	72848272	72848815	543	72848554	33	24.8722	9.15509	20.2971	2598_S5_2603_S10_2608_S15_vs_2594_S1_2599_S6_2604_S11_peak_196
Igfbp2	Igfbp2-001	+	7.28253e+23	7.28525e+23	23769	0.020039,0.033903,0.019447	1.000000,0.215074,1.000000	1	72848272	72848815	543	72848554	33	24.8722	9.15509	20.2971	2598_S5_2603_S10_2608_S15_vs_2594_S1_2599_S6_2604_S11_peak_196
Gm19461	Gm19461-002	-	1.33257e+98	1.33259e+98	1790	0.160806,0.000000,0.006764,0.041778,0.135683,0.031474,0.137179,0.014146,0.000000,0.014144,0.007504	0.422935,0.000000,1.000000,1.000000,0.346486,0.421702,1.000000,1.000000,0.000000,1.000000,1.000000	1	133256073	133256883	810	133256518	33	24.8722	9.15509	20.2971	2598_S5_2603_S10_2608_S15_vs_2594_S1_2599_S6_2604_S11_peak_426
Plekha6	Plekha6-002	+	1.33257e+98	1.33259e+98	-2126	0.160806,0.000000,0.006764,0.041778,0.135683,0.031474,0.137179,0.014146,0.000000,0.014144,0.007504	0.422935,0.000000,1.000000,1.000000,0.346486,0.421702,1.000000,1.000000,0.000000,1.000000,1.000000	1	133256073	133256883	810	133256518	33	24.8722	9.15509	20.2971	2598_S5_2603_S10_2608_S15_vs_2594_S1_2599_S6_2604_S11_peak_426
Plekha6	Plekha6-004	+	1.33257e+98	1.33259e+98	74752	0.160806,0.000000,0.006764,0.041778,0.135683,0.031474,0.137179,0.014146,0.000000,0.014144,0.007504	0.422935,0.000000,1.000000,1.000000,0.346486,0.421702,1.000000,1.000000,0.000000,1.000000,1.000000	1	133256073	133256883	810	133256518	33	24.8722	9.15509	20.2971	2598_S5_2603_S10_2608_S15_vs_2594_S1_2599_S6_2604_S11_peak_426
Gm19461	Gm19461-001	-	1.33257e+98	1.33259e+98	12926	0.160806,0.000000,0.006764,0.041778,0.135683,0.031474,0.137179,0.014146,0.000000,0.014144,0.007504	0.422935,0.000000,1.000000,1.000000,0.346486,0.421702,1.000000,1.000000,0.000000,1.000000,1.000000	1	133256073	133256883	810	133256518	33	24.8722	9.15509	20.2971	2598_S5_2603_S10_2608_S15_vs_2594_S1_2599_S6_2604_S11_peak_426
Gm19461	Gm19461-004	-	1.33257e+98	1.33259e+98	0	0.160806,0.000000,0.006764,0.041778,0.135683,0.031474,0.137179,0.014146,0.000000,0.014144,0.007504	0.422935,0.000000,1.000000,1.000000,0.346486,0.421702,1.000000,1.000000,0.000000,1.000000,1.000000	1	133256073	133256883	810	133256518	33	24.8722	9.15509	20.2971	2598_S5_2603_S10_2608_S15_vs_2594_S1_2599_S6_2604_S11_peak_426
Plekha6	Plekha6-011	+	1.33257e+98	1.33259e+98	0	0.160806,0.000000,0.006764,0.041778,0.135683,0.031474,0.137179,0.014146,0.000000,0.014144,0.007504	0.422935,0.000000,1.000000,1.000000,0.346486,0.421702,1.000000,1.000000,0.000000,1.000000,1.000000	1	133256073	133256883	810	133256518	33	24.8722	9.15509	20.2971	2598_S5_2603_S10_2608_S15_vs_2594_S1_2599_S6_2604_S11_peak_426
Gm19461	Gm19461-003	-	1.33257e+98	1.33259e+98	236	0.160806,0.000000,0.006764,0.041778,0.135683,0.031474,0.137179,0.014146,0.000000,0.014144,0.007504	0.422935,0.000000,1.000000,1.000000,0.346486,0.421702,1.000000,1.000000,0.000000,1.000000,1.000000	1	133256073	133256883	810	133256518	33	24.8722	9.15509	20.2971	2598_S5_2603_S10_2608_S15_vs_2594_S1_2599_S6_2604_S11_peak_426
Plekha6	Plekha6-001	+	1.33257e+98	1.33259e+98	9967	0.160806,0.000000,0.006764,0.041778,0.135683,0.031474,0.137179,0.014146,0.000000,0.014144,0.007504	0.422935,0.000000,1.000000,1.000000,0.346486,0.421702,1.000000,1.000000,0.000000,1.000000,1.000000	1	133256073	133256883	810	133256518	33	24.8722	9.15509	20.2971	2598_S5_2603_S10_2608_S15_vs_2594_S1_2599_S6_2604_S11_peak_426
Gm19461	Gm19461-005	-	1.33257e+98	1.33259e+98	-1780	0.160806,0.000000,0.006764,0.041778,0.135683,0.031474,0.137179,0.014146,0.000000,0.014144,0.007504	0.422935,0.000000,1.000000,1.000000,0.346486,0.421702,1.000000,1.000000,0.000000,1.000000,1.000000	1	133256073	133256883	810	133256518	33	24.8722	9.15509	20.2971	2598_S5_2603_S10_2608_S15_vs_2594_S1_2599_S6_2604_S11_peak_426
Plekha6	Plekha6-201	+	1.33257e+98	1.33259e+98	9976	0.160806,0.000000,0.006764,0.041778,0.135683,0.031474,0.137179,0.014146,0.000000,0.014144,0.007504	0.422935,0.000000,1.000000,1.000000,0.346486,0.421702,1.000000,1.000000,0.000000,1.000000,1.000000	1	133256073	133256883	810	133256518	33	24.8722	9.15509	20.2971	2598_S5_2603_S10_2608_S15_vs_2594_S1_2599_S6_2604_S11_peak_426
Plekha6	Plekha6-012	+	1.33257e+98	1.33259e+98	91863	0.160806,0.000000,0.006764,0.041778,0.135683,0.031474,0.137179,0.014146,0.000000,0.014144,0.007504	0.422935,0.000000,1.000000,1.000000,0.346486,0.421702,1.000000,1.000000,0.000000,1.000000,1.000000	1	133256073	133256883	810	133256518	33	24.8722	9.15509	20.2971	2598_S5_2603_S10_2608_S15_vs_2594_S1_2599_S6_2604_S11_peak_426
.	.	.	.	.	.	.	.	12	88269028	88269401	373	88269199	33	24.8722	9.15509	20.2971	2598_S5_2603_S10_2608_S15_vs_2594_S1_2599_S6_2604_S11_peak_1878
.	.	.	.	.	.	.	.	4	153784254	153784745	491	153784431	33	24.8722	9.15509	20.2971	2598_S5_2603_S10_2608_S15_vs_2594_S1_2599_S6_2604_S11_peak_5182
Mgll	Mgll-004	+	8.87245e+63	8.88259e+63	94589	0.005944,0.000000,0.005824,0.005982,0.005817,0.006097,0.005941,0.005801	1.000000,0.000000,1.000000,1.000000,1.000000,1.000000,1.000000,1.000000	6	88819059	88819661	602	88819235	33	24.8722	9.15509	20.2971	2598_S5_2603_S10_2608_S15_vs_2594_S1_2599_S6_2604_S11_peak_5924
Mgll	Mgll-010	+	8.87245e+63	8.88259e+63	-3469	0.005944,0.000000,0.005824,0.005982,0.005817,0.006097,0.005941,0.005801	1.000000,0.000000,1.000000,1.000000,1.000000,1.000000,1.000000,1.000000	6	88819059	88819661	602	88819235	33	24.8722	9.15509	20.2971	2598_S5_2603_S10_2608_S15_vs_2594_S1_2599_S6_2604_S11_peak_5924
Mgll	Mgll-003	+	8.87245e+63	8.88259e+63	94231	0.005944,0.000000,0.005824,0.005982,0.005817,0.006097,0.005941,0.005801	1.000000,0.000000,1.000000,1.000000,1.000000,1.000000,1.000000,1.000000	6	88819059	88819661	602	88819235	33	24.8722	9.15509	20.2971	2598_S5_2603_S10_2608_S15_vs_2594_S1_2599_S6_2604_S11_peak_5924
Mgll	Mgll-008	+	8.87245e+63	8.88259e+63	93982	0.005944,0.000000,0.005824,0.005982,0.005817,0.006097,0.005941,0.005801	1.000000,0.000000,1.000000,1.000000,1.000000,1.000000,1.000000,1.000000	6	88819059	88819661	602	88819235	33	24.8722	9.15509	20.2971	2598_S5_2603_S10_2608_S15_vs_2594_S1_2599_S6_2604_S11_peak_5924
Mgll	Mgll-201	+	8.87245e+63	8.88259e+63	94355	0.005944,0.000000,0.005824,0.005982,0.005817,0.006097,0.005941,0.005801	1.000000,0.000000,1.000000,1.000000,1.000000,1.000000,1.000000,1.000000	6	88819059	88819661	602	88819235	33	24.8722	9.15509	20.2971	2598_S5_2603_S10_2608_S15_vs_2594_S1_2599_S6_2604_S11_peak_5924
Mgll	Mgll-009	+	8.87245e+63	8.88259e+63	94578	0.005944,0.000000,0.005824,0.005982,0.005817,0.006097,0.005941,0.005801	1.000000,0.000000,1.000000,1.000000,1.000000,1.000000,1.000000,1.000000	6	88819059	88819661	602	88819235	33	24.8722	9.15509	20.2971	2598_S5_2603_S10_2608_S15_vs_2594_S1_2599_S6_2604_S11_peak_5924
Mgll	Mgll-006	+	8.87245e+63	8.88259e+63	94565	0.005944,0.000000,0.005824,0.005982,0.005817,0.006097,0.005941,0.005801	1.000000,0.000000,1.000000,1.000000,1.000000,1.000000,1.000000,1.000000	6	88819059	88819661	602	88819235	33	24.8722	9.15509	20.2971	2598_S5_2603_S10_2608_S15_vs_2594_S1_2599_S6_2604_S11_peak_5924
Mgll	Mgll-001	+	8.87245e+63	8.88259e+63	94647	0.005944,0.000000,0.005824,0.005982,0.005817,0.006097,0.005941,0.005801	1.000000,0.000000,1.000000,1.000000,1.000000,1.000000,1.000000,1.000000	6	88819059	88819661	602	88819235	33	24.8722	9.15509	20.2971	2598_S5_2603_S10_2608_S15_vs_2594_S1_2599_S6_2604_S11_peak_5924
Pde3a	Pde3a-002	+	1.4125e+17	1.41472e+17	27939	0.002716,0.002332	1.000000,1.000000	6	141277905	141278506	601	141278241	33	24.8722	9.15509	20.2971	2598_S5_2603_S10_2608_S15_vs_2594_S1_2599_S6_2604_S11_peak_6149
Pde3a	Pde3a-001	+	1.4125e+17	1.41472e+17	28636	0.002716,0.002332	1.000000,1.000000	6	141277905	141278506	601	141278241	33	24.8722	9.15509	20.2971	2598_S5_2603_S10_2608_S15_vs_2594_S1_2599_S6_2604_S11_peak_6149
.	.	.	.	.	.	.	.	7	10015956	10016501	545	10016306	33	24.8722	9.15509	20.2971	2598_S5_2603_S10_2608_S15_vs_2594_S1_2599_S6_2604_S11_peak_6282
Xylt1	Xylt1-002	+	1.17381e+17	1.17635e+17	189035	0.001817,0.001579	1.000000,1.000000	7	117570014	117570475	461	117570239	33	24.8722	9.15509	20.2971	2598_S5_2603_S10_2608_S15_vs_2594_S1_2599_S6_2604_S11_peak_6655
Xylt1	Xylt1-001	+	1.17381e+17	1.17635e+17	189035	0.001817,0.001579	1.000000,1.000000	7	117570014	117570475	461	117570239	33	24.8722	9.15509	20.2971	2598_S5_2603_S10_2608_S15_vs_2594_S1_2599_S6_2604_S11_peak_6655
RP24-70C15.4	RP24-70C15.4-001	-	15424267	15424615	0	1	0.765351	9	15424236	15424691	455	15424438	33	24.8722	9.15509	20.2971	2598_S5_2603_S10_2608_S15_vs_2594_S1_2599_S6_2604_S11_peak_7237
.	.	.	.	.	.	.	.	Y	58848640	58854155	5515	58850678	33	24.8722	9.15509	20.2971	2598_S5_2603_S10_2608_S15_vs_2594_S1_2599_S6_2604_S11_peak_7819
.	.	.	.	.	.	.	.	19	42457402	42458052	650	42457850	49	33.7347	9.09014	28.9686	2598_S5_2603_S10_2608_S15_vs_2594_S1_2599_S6_2604_S11_peak_3894
Ttc8	Ttc8-003	+	9.89208e+31	9.89615e+31	29257	0.014260,0.021162,0.009256,0.009261	1.000000,1.000000,1.000000,1.000000	12	98950077	98950656	579	98950304	33	24.7151	9.07808	20.1517	2598_S5_2603_S10_2608_S15_vs_2594_S1_2599_S6_2604_S11_peak_1910
Ttc8	Ttc8-005	+	9.89208e+31	9.89615e+31	6758	0.014260,0.021162,0.009256,0.009261	1.000000,1.000000,1.000000,1.000000	12	98950077	98950656	579	98950304	33	24.7151	9.07808	20.1517	2598_S5_2603_S10_2608_S15_vs_2594_S1_2599_S6_2604_S11_peak_1910
Ttc8	Ttc8-001	+	9.89208e+31	9.89615e+31	29503	0.014260,0.021162,0.009256,0.009261	1.000000,1.000000,1.000000,1.000000	12	98950077	98950656	579	98950304	33	24.7151	9.07808	20.1517	2598_S5_2603_S10_2608_S15_vs_2594_S1_2599_S6_2604_S11_peak_1910
Ttc8	Ttc8-002	+	9.89208e+31	9.89615e+31	29465	0.014260,0.021162,0.009256,0.009261	1.000000,1.000000,1.000000,1.000000	12	98950077	98950656	579	98950304	33	24.7151	9.07808	20.1517	2598_S5_2603_S10_2608_S15_vs_2594_S1_2599_S6_2604_S11_peak_1910
Dgkb	Dgkb-201	+	37880705	38633411	-4716	0	0	12	37875591	37875989	398	37875759	35	25.5049	8.92711	20.9175	2598_S5_2603_S10_2608_S15_vs_2594_S1_2599_S6_2604_S11_peak_1733
.	.	.	.	.	.	.	.	4	60377676	60378084	408	60377867	62	40.5684	8.9168	35.7007	2598_S5_2603_S10_2608_S15_vs_2594_S1_2599_S6_2604_S11_peak_4870
.	.	.	.	.	.	.	.	6	107102830	107103620	790	107103186	40	28.239	8.91232	23.5876	2598_S5_2603_S10_2608_S15_vs_2594_S1_2599_S6_2604_S11_peak_5972
.	.	.	.	.	.	.	.	1	38919063	38919480	417	38919240	32	23.7733	8.88582	19.2307	2598_S5_2603_S10_2608_S15_vs_2594_S1_2599_S6_2604_S11_peak_73
.	.	.	.	.	.	.	.	10	54454935	54455389	454	54455195	32	23.7733	8.88582	19.2307	2598_S5_2603_S10_2608_S15_vs_2594_S1_2599_S6_2604_S11_peak_1001
Nrxn3	Nrxn3-003	+	8.87231e+39	9.03329e+39	757738	0.000278,0.000393,0.000325,0.000291,0.000278	1.000000,1.000000,1.000000,1.000000,1.000000	12	89480847	89481294	447	89481069	32	23.7733	8.88582	19.2307	2598_S5_2603_S10_2608_S15_vs_2594_S1_2599_S6_2604_S11_peak_1882
Nrxn3	Nrxn3-201	+	8.87231e+39	9.03329e+39	287741	0.000278,0.000393,0.000325,0.000291,0.000278	1.000000,1.000000,1.000000,1.000000,1.000000	12	89480847	89481294	447	89481069	32	23.7733	8.88582	19.2307	2598_S5_2603_S10_2608_S15_vs_2594_S1_2599_S6_2604_S11_peak_1882
Nrxn3	Nrxn3-002	+	8.87231e+39	9.03329e+39	527448	0.000278,0.000393,0.000325,0.000291,0.000278	1.000000,1.000000,1.000000,1.000000,1.000000	12	89480847	89481294	447	89481069	32	23.7733	8.88582	19.2307	2598_S5_2603_S10_2608_S15_vs_2594_S1_2599_S6_2604_S11_peak_1882
Nrxn3	Nrxn3-001	+	8.87231e+39	9.03329e+39	686343	0.000278,0.000393,0.000325,0.000291,0.000278	1.000000,1.000000,1.000000,1.000000,1.000000	12	89480847	89481294	447	89481069	32	23.7733	8.88582	19.2307	2598_S5_2603_S10_2608_S15_vs_2594_S1_2599_S6_2604_S11_peak_1882
Nrxn3	Nrxn3-012	+	8.87231e+39	9.03329e+39	757861	0.000278,0.000393,0.000325,0.000291,0.000278	1.000000,1.000000,1.000000,1.000000,1.000000	12	89480847	89481294	447	89481069	32	23.7733	8.88582	19.2307	2598_S5_2603_S10_2608_S15_vs_2594_S1_2599_S6_2604_S11_peak_1882
Serpina1b	Serpina1b-201	-	103728158	103830374	47633	0.007112	1	12	103782015	103782741	726	103782407	32	23.7733	8.88582	19.2307	2598_S5_2603_S10_2608_S15_vs_2594_S1_2599_S6_2604_S11_peak_1929
Gm10410	Gm10410-001	+	4938879	4967274	2966	0.040076	1	14	4941845	4942982	1137	4942613	32	23.7733	8.88582	19.2307	2598_S5_2603_S10_2608_S15_vs_2594_S1_2599_S6_2604_S11_peak_2264
.	.	.	.	.	.	.	.	14	76229376	76229838	462	76229547	32	23.7733	8.88582	19.2307	2598_S5_2603_S10_2608_S15_vs_2594_S1_2599_S6_2604_S11_peak_2574
Gm1604a	Gm1604a-201	-	8038510	8101229	32231	0.007685	1	17	8068517	8068998	481	8068770	32	23.7733	8.88582	19.2307	2598_S5_2603_S10_2608_S15_vs_2594_S1_2599_S6_2604_S11_peak_3187
.	.	.	.	.	.	.	.	2	133709705	133710151	446	133709911	32	23.7733	8.88582	19.2307	2598_S5_2603_S10_2608_S15_vs_2594_S1_2599_S6_2604_S11_peak_4199
.	.	.	.	.	.	.	.	3	35870969	35871685	716	35871440	32	23.7733	8.88582	19.2307	2598_S5_2603_S10_2608_S15_vs_2594_S1_2599_S6_2604_S11_peak_4428
1700003H04Rik	1700003H04Rik-003	-	1.24573e+53	1.24581e+53	6380	0.063150,0.094229,0.063214,0.020129,0.032750,0.020129	1.000000,1.000000,1.000000,1.000000,1.000000,1.000000	3	124574225	124574722	497	124574470	32	23.7733	8.88582	19.2307	2598_S5_2603_S10_2608_S15_vs_2594_S1_2599_S6_2604_S11_peak_4599
1700003H04Rik	1700003H04Rik-005	-	1.24573e+53	1.24581e+53	3780	0.063150,0.094229,0.063214,0.020129,0.032750,0.020129	1.000000,1.000000,1.000000,1.000000,1.000000,1.000000	3	124574225	124574722	497	124574470	32	23.7733	8.88582	19.2307	2598_S5_2603_S10_2608_S15_vs_2594_S1_2599_S6_2604_S11_peak_4599
1700003H04Rik	1700003H04Rik-004	-	1.24573e+53	1.24581e+53	6373	0.063150,0.094229,0.063214,0.020129,0.032750,0.020129	1.000000,1.000000,1.000000,1.000000,1.000000,1.000000	3	124574225	124574722	497	124574470	32	23.7733	8.88582	19.2307	2598_S5_2603_S10_2608_S15_vs_2594_S1_2599_S6_2604_S11_peak_4599
1700003H04Rik	1700003H04Rik-001	-	1.24573e+53	1.24581e+53	6370	0.063150,0.094229,0.063214,0.020129,0.032750,0.020129	1.000000,1.000000,1.000000,1.000000,1.000000,1.000000	3	124574225	124574722	497	124574470	32	23.7733	8.88582	19.2307	2598_S5_2603_S10_2608_S15_vs_2594_S1_2599_S6_2604_S11_peak_4599
1700003H04Rik	1700003H04Rik-002	-	1.24573e+53	1.24581e+53	6371	0.063150,0.094229,0.063214,0.020129,0.032750,0.020129	1.000000,1.000000,1.000000,1.000000,1.000000,1.000000	3	124574225	124574722	497	124574470	32	23.7733	8.88582	19.2307	2598_S5_2603_S10_2608_S15_vs_2594_S1_2599_S6_2604_S11_peak_4599
1700003H04Rik	1700003H04Rik-201	-	1.24573e+53	1.24581e+53	6370	0.063150,0.094229,0.063214,0.020129,0.032750,0.020129	1.000000,1.000000,1.000000,1.000000,1.000000,1.000000	3	124574225	124574722	497	124574470	32	23.7733	8.88582	19.2307	2598_S5_2603_S10_2608_S15_vs_2594_S1_2599_S6_2604_S11_peak_4599
Ptpru	Ptpru-003	-	1.31769e+26	1.31838e+26	66633	0.007362,0.000000,0.007246	1.000000,0.000000,1.000000	4	131771094	131771599	505	131771382	32	23.7733	8.88582	19.2307	2598_S5_2603_S10_2608_S15_vs_2594_S1_2599_S6_2604_S11_peak_5007
Ptpru	Ptpru-007	-	1.31769e+26	1.31838e+26	-2172	0.007362,0.000000,0.007246	1.000000,0.000000,1.000000	4	131771094	131771599	505	131771382	32	23.7733	8.88582	19.2307	2598_S5_2603_S10_2608_S15_vs_2594_S1_2599_S6_2604_S11_peak_5007
Ptpru	Ptpru-001	-	1.31769e+26	1.31838e+26	66690	0.007362,0.000000,0.007246	1.000000,0.000000,1.000000	4	131771094	131771599	505	131771382	32	23.7733	8.88582	19.2307	2598_S5_2603_S10_2608_S15_vs_2594_S1_2599_S6_2604_S11_peak_5007
Sox5	Sox5-013	-	1.43845e+80	1.43947e+80	62957	0.007381,0.008815,0.001981,0.002005,0.000805,0.007013,0.001998,0.006607,0.001981	1.000000,1.000000,1.000000,1.000000,1.000000,1.000000,1.000000,1.000000,1.000000	6	143883387	143884141	754	143883682	32	23.7733	8.88582	19.2307	2598_S5_2603_S10_2608_S15_vs_2594_S1_2599_S6_2604_S11_peak_6191
Sox5	Sox5-010	-	1.43845e+80	1.43947e+80	62948	0.007381,0.008815,0.001981,0.002005,0.000805,0.007013,0.001998,0.006607,0.001981	1.000000,1.000000,1.000000,1.000000,1.000000,1.000000,1.000000,1.000000,1.000000	6	143883387	143884141	754	143883682	32	23.7733	8.88582	19.2307	2598_S5_2603_S10_2608_S15_vs_2594_S1_2599_S6_2604_S11_peak_6191
Sox5	Sox5-001	-	1.43845e+80	1.43947e+80	325340	0.007381,0.008815,0.001981,0.002005,0.000805,0.007013,0.001998,0.006607,0.001981	1.000000,1.000000,1.000000,1.000000,1.000000,1.000000,1.000000,1.000000,1.000000	6	143883387	143884141	754	143883682	32	23.7733	8.88582	19.2307	2598_S5_2603_S10_2608_S15_vs_2594_S1_2599_S6_2604_S11_peak_6191
Sox5	Sox5-002	-	1.43845e+80	1.43947e+80	325312	0.007381,0.008815,0.001981,0.002005,0.000805,0.007013,0.001998,0.006607,0.001981	1.000000,1.000000,1.000000,1.000000,1.000000,1.000000,1.000000,1.000000,1.000000	6	143883387	143884141	754	143883682	32	23.7733	8.88582	19.2307	2598_S5_2603_S10_2608_S15_vs_2594_S1_2599_S6_2604_S11_peak_6191
Sox5	Sox5-009	-	1.43845e+80	1.43947e+80	897837	0.007381,0.008815,0.001981,0.002005,0.000805,0.007013,0.001998,0.006607,0.001981	1.000000,1.000000,1.000000,1.000000,1.000000,1.000000,1.000000,1.000000,1.000000	6	143883387	143884141	754	143883682	32	23.7733	8.88582	19.2307	2598_S5_2603_S10_2608_S15_vs_2594_S1_2599_S6_2604_S11_peak_6191
Sox5	Sox5-004	-	1.43845e+80	1.43947e+80	62961	0.007381,0.008815,0.001981,0.002005,0.000805,0.007013,0.001998,0.006607,0.001981	1.000000,1.000000,1.000000,1.000000,1.000000,1.000000,1.000000,1.000000,1.000000	6	143883387	143884141	754	143883682	32	23.7733	8.88582	19.2307	2598_S5_2603_S10_2608_S15_vs_2594_S1_2599_S6_2604_S11_peak_6191
Sox5	Sox5-005	-	1.43845e+80	1.43947e+80	325418	0.007381,0.008815,0.001981,0.002005,0.000805,0.007013,0.001998,0.006607,0.001981	1.000000,1.000000,1.000000,1.000000,1.000000,1.000000,1.000000,1.000000,1.000000	6	143883387	143884141	754	143883682	32	23.7733	8.88582	19.2307	2598_S5_2603_S10_2608_S15_vs_2594_S1_2599_S6_2604_S11_peak_6191
Sox5	Sox5-003	-	1.43845e+80	1.43947e+80	62966	0.007381,0.008815,0.001981,0.002005,0.000805,0.007013,0.001998,0.006607,0.001981	1.000000,1.000000,1.000000,1.000000,1.000000,1.000000,1.000000,1.000000,1.000000	6	143883387	143884141	754	143883682	32	23.7733	8.88582	19.2307	2598_S5_2603_S10_2608_S15_vs_2594_S1_2599_S6_2604_S11_peak_6191
Sox5	Sox5-201	-	1.43845e+80	1.43947e+80	325428	0.007381,0.008815,0.001981,0.002005,0.000805,0.007013,0.001998,0.006607,0.001981	1.000000,1.000000,1.000000,1.000000,1.000000,1.000000,1.000000,1.000000,1.000000	6	143883387	143884141	754	143883682	32	23.7733	8.88582	19.2307	2598_S5_2603_S10_2608_S15_vs_2594_S1_2599_S6_2604_S11_peak_6191
Gm30075	Gm30075-001	-	73202775	73238532	1224	0.012808	1	7	73236851	73237308	457	73237084	32	23.7733	8.88582	19.2307	2598_S5_2603_S10_2608_S15_vs_2594_S1_2599_S6_2604_S11_peak_6544
Gm21428	Gm21428-001	-	59047279	59047807	-237	0	0	Y	59048044	59048732	688	59048283	32	23.7733	8.88582	19.2307	2598_S5_2603_S10_2608_S15_vs_2594_S1_2599_S6_2604_S11_peak_7822
Gabrg3	Gabrg3-002	-	56716465	57387189	243622	0.000938	1	7	57142939	57143567	628	57143256	40	28.0645	8.83775	23.4174	2598_S5_2603_S10_2608_S15_vs_2594_S1_2599_S6_2604_S11_peak_6502
.	.	.	.	.	.	.	.	5	145652336	145653422	1086	145653144	45	30.6577	8.76905	25.9472	2598_S5_2603_S10_2608_S15_vs_2594_S1_2599_S6_2604_S11_peak_5622
Pde3a	Pde3a-002	+	1.4125e+17	1.41472e+17	183482	0.001999,0.001716	1.000000,1.000000	6	141433448	141433890	442	141433643	45	30.6577	8.76905	25.9472	2598_S5_2603_S10_2608_S15_vs_2594_S1_2599_S6_2604_S11_peak_6154
Pde3a	Pde3a-001	+	1.4125e+17	1.41472e+17	184179	0.001999,0.001716	1.000000,1.000000	6	141433448	141433890	442	141433643	45	30.6577	8.76905	25.9472	2598_S5_2603_S10_2608_S15_vs_2594_S1_2599_S6_2604_S11_peak_6154
.	.	.	.	.	.	.	.	5	52019256	52019777	521	52019480	45	30.5309	8.71965	25.8297	2598_S5_2603_S10_2608_S15_vs_2594_S1_2599_S6_2604_S11_peak_5307
.	.	.	.	.	.	.	.	14	6545604	6546485	881	6545899	32	23.407	8.70646	18.8807	2598_S5_2603_S10_2608_S15_vs_2594_S1_2599_S6_2604_S11_peak_2272
Mroh2a	Mroh2a-201	+	8.8227e+23	8.82623e+23	27667	0.013637,0.000000,0.013642	1.000000,0.000000,1.000000	1	88254687	88255167	480	88254928	36	25.4129	8.63409	20.828	2598_S5_2603_S10_2608_S15_vs_2594_S1_2599_S6_2604_S11_peak_291
Mroh2a	Mroh2a-003	+	8.8227e+23	8.82623e+23	-2591	0.013637,0.000000,0.013642	1.000000,0.000000,1.000000	1	88254687	88255167	480	88254928	36	25.4129	8.63409	20.828	2598_S5_2603_S10_2608_S15_vs_2594_S1_2599_S6_2604_S11_peak_291
Mroh2a	Mroh2a-001	+	8.8227e+23	8.82623e+23	27656	0.013637,0.000000,0.013642	1.000000,0.000000,1.000000	1	88254687	88255167	480	88254928	36	25.4129	8.63409	20.828	2598_S5_2603_S10_2608_S15_vs_2594_S1_2599_S6_2604_S11_peak_291
Anks1b	Anks1b-005	+	8.98735e+31	9.05106e+31	90979	0.000774,0.000609,0.000451,0.000450	1.000000,1.000000,1.000000,1.000000	10	89964517	89965009	492	89964809	31	22.6872	8.61655	18.1754	2598_S5_2603_S10_2608_S15_vs_2594_S1_2599_S6_2604_S11_peak_1147
Anks1b	Anks1b-202	+	8.98735e+31	9.05106e+31	90845	0.000774,0.000609,0.000451,0.000450	1.000000,1.000000,1.000000,1.000000	10	89964517	89965009	492	89964809	31	22.6872	8.61655	18.1754	2598_S5_2603_S10_2608_S15_vs_2594_S1_2599_S6_2604_S11_peak_1147
Anks1b	Anks1b-003	+	8.98735e+31	9.05106e+31	90879	0.000774,0.000609,0.000451,0.000450	1.000000,1.000000,1.000000,1.000000	10	89964517	89965009	492	89964809	31	22.6872	8.61655	18.1754	2598_S5_2603_S10_2608_S15_vs_2594_S1_2599_S6_2604_S11_peak_1147
Anks1b	Anks1b-002	+	8.98735e+31	9.05106e+31	91008	0.000774,0.000609,0.000451,0.000450	1.000000,1.000000,1.000000,1.000000	10	89964517	89965009	492	89964809	31	22.6872	8.61655	18.1754	2598_S5_2603_S10_2608_S15_vs_2594_S1_2599_S6_2604_S11_peak_1147
.	.	.	.	.	.	.	.	14	7682199	7682660	461	7682424	31	22.6872	8.61655	18.1754	2598_S5_2603_S10_2608_S15_vs_2594_S1_2599_S6_2604_S11_peak_2287
Fhit	Fhit-004	-	9.87011e+20	1.1162e+23	24533	0.000365,0.000293,0.000293	1.000000,1.000000,1.000000	14	11137032	11137503	471	11137276	31	22.6872	8.61655	18.1754	2598_S5_2603_S10_2608_S15_vs_2594_S1_2599_S6_2604_S11_peak_2295
Fhit	Fhit-003	-	9.87011e+20	1.1162e+23	24530	0.000365,0.000293,0.000293	1.000000,1.000000,1.000000	14	11137032	11137503	471	11137276	31	22.6872	8.61655	18.1754	2598_S5_2603_S10_2608_S15_vs_2594_S1_2599_S6_2604_S11_peak_2295
Fhit	Fhit-002	-	9.87011e+20	1.1162e+23	24533	0.000365,0.000293,0.000293	1.000000,1.000000,1.000000	14	11137032	11137503	471	11137276	31	22.6872	8.61655	18.1754	2598_S5_2603_S10_2608_S15_vs_2594_S1_2599_S6_2604_S11_peak_2295
.	.	.	.	.	.	.	.	16	94339629	94340391	762	94339858	31	22.6872	8.61655	18.1754	2598_S5_2603_S10_2608_S15_vs_2594_S1_2599_S6_2604_S11_peak_3107
.	.	.	.	.	.	.	.	17	3625658	3626214	556	3625914	31	22.6872	8.61655	18.1754	2598_S5_2603_S10_2608_S15_vs_2594_S1_2599_S6_2604_S11_peak_3133
.	.	.	.	.	.	.	.	18	19811900	19812311	411	19812100	31	22.6872	8.61655	18.1754	2598_S5_2603_S10_2608_S15_vs_2594_S1_2599_S6_2604_S11_peak_3600
.	.	.	.	.	.	.	.	2	101133276	101133672	396	101133493	31	22.6872	8.61655	18.1754	2598_S5_2603_S10_2608_S15_vs_2594_S1_2599_S6_2604_S11_peak_4141
.	.	.	.	.	.	.	.	2	175052919	175054278	1359	175054051	31	22.6872	8.61655	18.1754	2598_S5_2603_S10_2608_S15_vs_2594_S1_2599_S6_2604_S11_peak_4329
Zfp978	Zfp978-001	+	1.47361e+44	1.47391e+44	-1356	0.000000,0.000000,0.001409,0.000000,0.000954	0.000000,0.000000,1.000000,0.000000,1.000000	4	147359504	147359955	451	147359819	31	22.6872	8.61655	18.1754	2598_S5_2603_S10_2608_S15_vs_2594_S1_2599_S6_2604_S11_peak_5117
Zfp978	Zfp978-002	+	1.47361e+44	1.47391e+44	-1348	0.000000,0.000000,0.001409,0.000000,0.000954	0.000000,0.000000,1.000000,0.000000,1.000000	4	147359504	147359955	451	147359819	31	22.6872	8.61655	18.1754	2598_S5_2603_S10_2608_S15_vs_2594_S1_2599_S6_2604_S11_peak_5117
Gm26624	Gm26624-201	+	1.47361e+44	1.47391e+44	223226	0.000000,0.000000,0.001409,0.000000,0.000954	0.000000,0.000000,1.000000,0.000000,1.000000	4	147359504	147359955	451	147359819	31	22.6872	8.61655	18.1754	2598_S5_2603_S10_2608_S15_vs_2594_S1_2599_S6_2604_S11_peak_5117
C230088H06Rik	C230088H06Rik-201	-	1.47361e+44	1.47391e+44	-350	0.000000,0.000000,0.001409,0.000000,0.000954	0.000000,0.000000,1.000000,0.000000,1.000000	4	147359504	147359955	451	147359819	31	22.6872	8.61655	18.1754	2598_S5_2603_S10_2608_S15_vs_2594_S1_2599_S6_2604_S11_peak_5117
C230088H06Rik	C230088H06Rik-202	-	1.47361e+44	1.47391e+44	132247	0.000000,0.000000,0.001409,0.000000,0.000954	0.000000,0.000000,1.000000,0.000000,1.000000	4	147359504	147359955	451	147359819	31	22.6872	8.61655	18.1754	2598_S5_2603_S10_2608_S15_vs_2594_S1_2599_S6_2604_S11_peak_5117
Zfp772	Zfp772-001	-	7202117	7209999	0	0.047951	0.731141	7	7209622	7210138	516	7209869	31	22.6872	8.61655	18.1754	2598_S5_2603_S10_2608_S15_vs_2594_S1_2599_S6_2604_S11_peak_6264
Obox4-ps20	Obox4-ps20-001	+	15229944	15231661	814	0.306752	1	7	15230758	15231284	526	15230983	31	22.6872	8.61655	18.1754	2598_S5_2603_S10_2608_S15_vs_2594_S1_2599_S6_2604_S11_peak_6313
Gm9343	Gm9343-001	-	50940546	50943155	1184	0.436782	1	7	50940832	50941971	1139	50940992	31	22.6872	8.61655	18.1754	2598_S5_2603_S10_2608_S15_vs_2594_S1_2599_S6_2604_S11_peak_6491
Sorbs2	Sorbs2-011	+	4.5662e+103	4.58276e+103	141602	0.002518,0.453015,0.000000,0.006435,0.004345,0.001303,0.002486,0.002464,0.002561,0.002084,0.001304,0.001304,0.001303	1.000000,0.774580,0.000000,1.000000,1.000000,1.000000,1.000000,1.000000,1.000000,1.000000,1.000000,1.000000,1.000000	8	45803598	45804014	416	45803853	31	22.6872	8.61655	18.1754	2598_S5_2603_S10_2608_S15_vs_2594_S1_2599_S6_2604_S11_peak_6894
Sorbs2	Sorbs2-024	+	4.5662e+103	4.58276e+103	390	0.002518,0.453015,0.000000,0.006435,0.004345,0.001303,0.002486,0.002464,0.002561,0.002084,0.001304,0.001304,0.001303	1.000000,0.774580,0.000000,1.000000,1.000000,1.000000,1.000000,1.000000,1.000000,1.000000,1.000000,1.000000,1.000000	8	45803598	45804014	416	45803853	31	22.6872	8.61655	18.1754	2598_S5_2603_S10_2608_S15_vs_2594_S1_2599_S6_2604_S11_peak_6894
Sorbs2	Sorbs2-025	+	4.5662e+103	4.58276e+103	-1790	0.002518,0.453015,0.000000,0.006435,0.004345,0.001303,0.002486,0.002464,0.002561,0.002084,0.001304,0.001304,0.001303	1.000000,0.774580,0.000000,1.000000,1.000000,1.000000,1.000000,1.000000,1.000000,1.000000,1.000000,1.000000,1.000000	8	45803598	45804014	416	45803853	31	22.6872	8.61655	18.1754	2598_S5_2603_S10_2608_S15_vs_2594_S1_2599_S6_2604_S11_peak_6894
Sorbs2	Sorbs2-012	+	4.5662e+103	4.58276e+103	40490	0.002518,0.453015,0.000000,0.006435,0.004345,0.001303,0.002486,0.002464,0.002561,0.002084,0.001304,0.001304,0.001303	1.000000,0.774580,0.000000,1.000000,1.000000,1.000000,1.000000,1.000000,1.000000,1.000000,1.000000,1.000000,1.000000	8	45803598	45804014	416	45803853	31	22.6872	8.61655	18.1754	2598_S5_2603_S10_2608_S15_vs_2594_S1_2599_S6_2604_S11_peak_6894
Sorbs2os	Sorbs2os-001	-	4.5662e+103	4.58276e+103	15284	0.002518,0.453015,0.000000,0.006435,0.004345,0.001303,0.002486,0.002464,0.002561,0.002084,0.001304,0.001304,0.001303	1.000000,0.774580,0.000000,1.000000,1.000000,1.000000,1.000000,1.000000,1.000000,1.000000,1.000000,1.000000,1.000000	8	45803598	45804014	416	45803853	31	22.6872	8.61655	18.1754	2598_S5_2603_S10_2608_S15_vs_2594_S1_2599_S6_2604_S11_peak_6894
Sorbs2	Sorbs2-001	+	4.5662e+103	4.58276e+103	295790	0.002518,0.453015,0.000000,0.006435,0.004345,0.001303,0.002486,0.002464,0.002561,0.002084,0.001304,0.001304,0.001303	1.000000,0.774580,0.000000,1.000000,1.000000,1.000000,1.000000,1.000000,1.000000,1.000000,1.000000,1.000000,1.000000	8	45803598	45804014	416	45803853	31	22.6872	8.61655	18.1754	2598_S5_2603_S10_2608_S15_vs_2594_S1_2599_S6_2604_S11_peak_6894
Sorbs2	Sorbs2-030	+	4.5662e+103	4.58276e+103	144893	0.002518,0.453015,0.000000,0.006435,0.004345,0.001303,0.002486,0.002464,0.002561,0.002084,0.001304,0.001304,0.001303	1.000000,0.774580,0.000000,1.000000,1.000000,1.000000,1.000000,1.000000,1.000000,1.000000,1.000000,1.000000,1.000000	8	45803598	45804014	416	45803853	31	22.6872	8.61655	18.1754	2598_S5_2603_S10_2608_S15_vs_2594_S1_2599_S6_2604_S11_peak_6894
Sorbs2	Sorbs2-010	+	4.5662e+103	4.58276e+103	144922	0.002518,0.453015,0.000000,0.006435,0.004345,0.001303,0.002486,0.002464,0.002561,0.002084,0.001304,0.001304,0.001303	1.000000,0.774580,0.000000,1.000000,1.000000,1.000000,1.000000,1.000000,1.000000,1.000000,1.000000,1.000000,1.000000	8	45803598	45804014	416	45803853	31	22.6872	8.61655	18.1754	2598_S5_2603_S10_2608_S15_vs_2594_S1_2599_S6_2604_S11_peak_6894
Sorbs2	Sorbs2-007	+	4.5662e+103	4.58276e+103	145306	0.002518,0.453015,0.000000,0.006435,0.004345,0.001303,0.002486,0.002464,0.002561,0.002084,0.001304,0.001304,0.001303	1.000000,0.774580,0.000000,1.000000,1.000000,1.000000,1.000000,1.000000,1.000000,1.000000,1.000000,1.000000,1.000000	8	45803598	45804014	416	45803853	31	22.6872	8.61655	18.1754	2598_S5_2603_S10_2608_S15_vs_2594_S1_2599_S6_2604_S11_peak_6894
Sorbs2	Sorbs2-004	+	4.5662e+103	4.58276e+103	175795	0.002518,0.453015,0.000000,0.006435,0.004345,0.001303,0.002486,0.002464,0.002561,0.002084,0.001304,0.001304,0.001303	1.000000,0.774580,0.000000,1.000000,1.000000,1.000000,1.000000,1.000000,1.000000,1.000000,1.000000,1.000000,1.000000	8	45803598	45804014	416	45803853	31	22.6872	8.61655	18.1754	2598_S5_2603_S10_2608_S15_vs_2594_S1_2599_S6_2604_S11_peak_6894
Sorbs2	Sorbs2-033	+	4.5662e+103	4.58276e+103	295680	0.002518,0.453015,0.000000,0.006435,0.004345,0.001303,0.002486,0.002464,0.002561,0.002084,0.001304,0.001304,0.001303	1.000000,0.774580,0.000000,1.000000,1.000000,1.000000,1.000000,1.000000,1.000000,1.000000,1.000000,1.000000,1.000000	8	45803598	45804014	416	45803853	31	22.6872	8.61655	18.1754	2598_S5_2603_S10_2608_S15_vs_2594_S1_2599_S6_2604_S11_peak_6894
Sorbs2	Sorbs2-032	+	4.5662e+103	4.58276e+103	295680	0.002518,0.453015,0.000000,0.006435,0.004345,0.001303,0.002486,0.002464,0.002561,0.002084,0.001304,0.001304,0.001303	1.000000,0.774580,0.000000,1.000000,1.000000,1.000000,1.000000,1.000000,1.000000,1.000000,1.000000,1.000000,1.000000	8	45803598	45804014	416	45803853	31	22.6872	8.61655	18.1754	2598_S5_2603_S10_2608_S15_vs_2594_S1_2599_S6_2604_S11_peak_6894
Sorbs2	Sorbs2-201	+	4.5662e+103	4.58276e+103	295810	0.002518,0.453015,0.000000,0.006435,0.004345,0.001303,0.002486,0.002464,0.002561,0.002084,0.001304,0.001304,0.001303	1.000000,0.774580,0.000000,1.000000,1.000000,1.000000,1.000000,1.000000,1.000000,1.000000,1.000000,1.000000,1.000000	8	45803598	45804014	416	45803853	31	22.6872	8.61655	18.1754	2598_S5_2603_S10_2608_S15_vs_2594_S1_2599_S6_2604_S11_peak_6894
Lamp3	Lamp3-201	-	19653381	19706366	-4918	0	0	16	19711284	19712007	723	19711610	44	29.6219	8.57842	24.9358	2598_S5_2603_S10_2608_S15_vs_2594_S1_2599_S6_2604_S11_peak_2952
Gm13245	Gm13245-001	+	1.46481e+17	1.46481e+17	1962	0.000000,0.000614	0.000000,1.000000	4	146482629	146483163	534	146482911	44	29.4982	8.53009	24.8148	2598_S5_2603_S10_2608_S15_vs_2594_S1_2599_S6_2604_S11_peak_5106
Gm26573	Gm26573-201	-	1.46481e+17	1.46481e+17	541797	0.000000,0.000614	0.000000,1.000000	4	146482629	146483163	534	146482911	44	29.4982	8.53009	24.8148	2598_S5_2603_S10_2608_S15_vs_2594_S1_2599_S6_2604_S11_peak_5106
Gm26561	Gm26561-201	+	7087807870874350	7139328570924990	28492	0.000918,0.009339	1.000000,1.000000	17	70906570	70907042	472	70906843	34	23.9998	8.47905	19.4528	2598_S5_2603_S10_2608_S15_vs_2594_S1_2599_S6_2604_S11_peak_3467
Gm26510	Gm26510-001	-	7087807870874350	7139328570924990	17955	0.000918,0.009339	1.000000,1.000000	17	70906570	70907042	472	70906843	34	23.9998	8.47905	19.4528	2598_S5_2603_S10_2608_S15_vs_2594_S1_2599_S6_2604_S11_peak_3467
Syt2	Syt2-003	+	1.34647e+26	1.34742e+26	81082	0.004193,0.009099,0.003884	1.000000,1.000000,1.000000	1	134727759	134728157	398	134727899	33	23.366	8.43116	18.8411	2598_S5_2603_S10_2608_S15_vs_2594_S1_2599_S6_2604_S11_peak_446
Syt2	Syt2-001	+	1.34647e+26	1.34742e+26	18459	0.004193,0.009099,0.003884	1.000000,1.000000,1.000000	1	134727759	134728157	398	134727899	33	23.366	8.43116	18.8411	2598_S5_2603_S10_2608_S15_vs_2594_S1_2599_S6_2604_S11_peak_446
Syt2	Syt2-002	+	1.34647e+26	1.34742e+26	81078	0.004193,0.009099,0.003884	1.000000,1.000000,1.000000	1	134727759	134728157	398	134727899	33	23.366	8.43116	18.8411	2598_S5_2603_S10_2608_S15_vs_2594_S1_2599_S6_2604_S11_peak_446
.	.	.	.	.	.	.	.	10	11688682	11689215	533	11688969	33	23.366	8.43116	18.8411	2598_S5_2603_S10_2608_S15_vs_2594_S1_2599_S6_2604_S11_peak_866
1700025D23Rik	1700025D23Rik-001	+	114091406	114095337	728	0.119278	1	11	114092134	114092602	468	114092380	38	25.9696	8.40664	21.3733	2598_S5_2603_S10_2608_S15_vs_2594_S1_2599_S6_2604_S11_peak_1604
Npl	Npl-001	-	153503015	153550046	34355	0.008101	1	1	153515311	153515691	380	153515482	43	28.5957	8.38779	23.9332	2598_S5_2603_S10_2608_S15_vs_2594_S1_2599_S6_2604_S11_peak_538
Gm10553	Gm10553-201	+	8.51002e+39	8.51005e+39	198	0.469169,0.039244,0.015427,0.018976,0.001604	0.429975,1.000000,1.000000,1.000000,1.000000	1	85100362	85100768	406	85100569	30	21.6144	8.34728	17.138	2598_S5_2603_S10_2608_S15_vs_2594_S1_2599_S6_2604_S11_peak_244
A530032D15Rik	A530032D15Rik-003	-	8.51002e+39	8.51005e+39	9079	0.469169,0.039244,0.015427,0.018976,0.001604	0.429975,1.000000,1.000000,1.000000,1.000000	1	85100362	85100768	406	85100569	30	21.6144	8.34728	17.138	2598_S5_2603_S10_2608_S15_vs_2594_S1_2599_S6_2604_S11_peak_244
A530032D15Rik	A530032D15Rik-002	-	8.51002e+39	8.51005e+39	8682	0.469169,0.039244,0.015427,0.018976,0.001604	0.429975,1.000000,1.000000,1.000000,1.000000	1	85100362	85100768	406	85100569	30	21.6144	8.34728	17.138	2598_S5_2603_S10_2608_S15_vs_2594_S1_2599_S6_2604_S11_peak_244
A530032D15Rik	A530032D15Rik-001	-	8.51002e+39	8.51005e+39	9086	0.469169,0.039244,0.015427,0.018976,0.001604	0.429975,1.000000,1.000000,1.000000,1.000000	1	85100362	85100768	406	85100569	30	21.6144	8.34728	17.138	2598_S5_2603_S10_2608_S15_vs_2594_S1_2599_S6_2604_S11_peak_244
C130026I21Rik	C130026I21Rik-005	-	8.51002e+39	8.51005e+39	145630	0.469169,0.039244,0.015427,0.018976,0.001604	0.429975,1.000000,1.000000,1.000000,1.000000	1	85100362	85100768	406	85100569	30	21.6144	8.34728	17.138	2598_S5_2603_S10_2608_S15_vs_2594_S1_2599_S6_2604_S11_peak_244
Sp110	Sp110-008	-	8.55972e+71	8.55988e+71	4047	0.000000,0.000000,0.000000,0.000000,0.000000,0.119355,0.000000,0.029156,0.029060	0.000000,0.000000,0.000000,0.000000,0.000000,1.000000,0.000000,1.000000,1.000000	1	85594097	85594733	636	85594311	30	21.6144	8.34728	17.138	2598_S5_2603_S10_2608_S15_vs_2594_S1_2599_S6_2604_S11_peak_265
Gm16094	Gm16094-001	+	8.55972e+71	8.55988e+71	-4553	0.000000,0.000000,0.000000,0.000000,0.000000,0.119355,0.000000,0.029156,0.029060	0.000000,0.000000,0.000000,0.000000,0.000000,1.000000,0.000000,1.000000,1.000000	1	85594097	85594733	636	85594311	30	21.6144	8.34728	17.138	2598_S5_2603_S10_2608_S15_vs_2594_S1_2599_S6_2604_S11_peak_265
Sp110	Sp110-003	-	8.55972e+71	8.55988e+71	4047	0.000000,0.000000,0.000000,0.000000,0.000000,0.119355,0.000000,0.029156,0.029060	0.000000,0.000000,0.000000,0.000000,0.000000,1.000000,0.000000,1.000000,1.000000	1	85594097	85594733	636	85594311	30	21.6144	8.34728	17.138	2598_S5_2603_S10_2608_S15_vs_2594_S1_2599_S6_2604_S11_peak_265
Sp110	Sp110-007	-	8.55972e+71	8.55988e+71	4047	0.000000,0.000000,0.000000,0.000000,0.000000,0.119355,0.000000,0.029156,0.029060	0.000000,0.000000,0.000000,0.000000,0.000000,1.000000,0.000000,1.000000,1.000000	1	85594097	85594733	636	85594311	30	21.6144	8.34728	17.138	2598_S5_2603_S10_2608_S15_vs_2594_S1_2599_S6_2604_S11_peak_265
Sp110	Sp110-006	-	8.55972e+71	8.55988e+71	4047	0.000000,0.000000,0.000000,0.000000,0.000000,0.119355,0.000000,0.029156,0.029060	0.000000,0.000000,0.000000,0.000000,0.000000,1.000000,0.000000,1.000000,1.000000	1	85594097	85594733	636	85594311	30	21.6144	8.34728	17.138	2598_S5_2603_S10_2608_S15_vs_2594_S1_2599_S6_2604_S11_peak_265
Sp110	Sp110-002	-	8.55972e+71	8.55988e+71	4047	0.000000,0.000000,0.000000,0.000000,0.000000,0.119355,0.000000,0.029156,0.029060	0.000000,0.000000,0.000000,0.000000,0.000000,1.000000,0.000000,1.000000,1.000000	1	85594097	85594733	636	85594311	30	21.6144	8.34728	17.138	2598_S5_2603_S10_2608_S15_vs_2594_S1_2599_S6_2604_S11_peak_265
Sp110	Sp110-004	-	8.55972e+71	8.55988e+71	-4905	0.000000,0.000000,0.000000,0.000000,0.000000,0.119355,0.000000,0.029156,0.029060	0.000000,0.000000,0.000000,0.000000,0.000000,1.000000,0.000000,1.000000,1.000000	1	85594097	85594733	636	85594311	30	21.6144	8.34728	17.138	2598_S5_2603_S10_2608_S15_vs_2594_S1_2599_S6_2604_S11_peak_265
Sp110	Sp110-005	-	8.55972e+71	8.55988e+71	4017	0.000000,0.000000,0.000000,0.000000,0.000000,0.119355,0.000000,0.029156,0.029060	0.000000,0.000000,0.000000,0.000000,0.000000,1.000000,0.000000,1.000000,1.000000	1	85594097	85594733	636	85594311	30	21.6144	8.34728	17.138	2598_S5_2603_S10_2608_S15_vs_2594_S1_2599_S6_2604_S11_peak_265
Sp110	Sp110-001	-	8.55972e+71	8.55988e+71	4085	0.000000,0.000000,0.000000,0.000000,0.000000,0.119355,0.000000,0.029156,0.029060	0.000000,0.000000,0.000000,0.000000,0.000000,1.000000,0.000000,1.000000,1.000000	1	85594097	85594733	636	85594311	30	21.6144	8.34728	17.138	2598_S5_2603_S10_2608_S15_vs_2594_S1_2599_S6_2604_S11_peak_265
Trpm8	Trpm8-001	+	8.83033e+23	8.83889e+23	22964	0.005084,0.006220,0.005270	1.000000,1.000000,1.000000	1	88326247	88326681	434	88326430	30	21.6144	8.34728	17.138	2598_S5_2603_S10_2608_S15_vs_2594_S1_2599_S6_2604_S11_peak_297
Trpm8	Trpm8-201	+	8.83033e+23	8.83889e+23	7334	0.005084,0.006220,0.005270	1.000000,1.000000,1.000000	1	88326247	88326681	434	88326430	30	21.6144	8.34728	17.138	2598_S5_2603_S10_2608_S15_vs_2594_S1_2599_S6_2604_S11_peak_297
Trpm8	Trpm8-002	+	8.83033e+23	8.83889e+23	19488	0.005084,0.006220,0.005270	1.000000,1.000000,1.000000	1	88326247	88326681	434	88326430	30	21.6144	8.34728	17.138	2598_S5_2603_S10_2608_S15_vs_2594_S1_2599_S6_2604_S11_peak_297
Colgalt2	Colgalt2-001	+	1.524e+17	1.52511e+17	65341	0.003653,0.003682	1.000000,1.000000	1	152465171	152465575	404	152465360	30	21.6144	8.34728	17.138	2598_S5_2603_S10_2608_S15_vs_2594_S1_2599_S6_2604_S11_peak_532
Colgalt2	Colgalt2-002	+	1.524e+17	1.52511e+17	65341	0.003653,0.003682	1.000000,1.000000	1	152465171	152465575	404	152465360	30	21.6144	8.34728	17.138	2598_S5_2603_S10_2608_S15_vs_2594_S1_2599_S6_2604_S11_peak_532
RP24-74P1.1	RP24-74P1.1-001	-	35478827	35485397	0	0.046416	0.772152	10	35485093	35485487	394	35485239	30	21.6144	8.34728	17.138	2598_S5_2603_S10_2608_S15_vs_2594_S1_2599_S6_2604_S11_peak_945
Gm22927	Gm22927-201	-	71848076	71848207	2309	0	0	11	71845243	71845898	655	71845616	30	21.6144	8.34728	17.138	2598_S5_2603_S10_2608_S15_vs_2594_S1_2599_S6_2604_S11_peak_1485
Ighv10-3	Ighv10-3-001	-	114523441	114523906	3445	0	0	12	114519980	114520461	481	114520176	30	21.6144	8.34728	17.138	2598_S5_2603_S10_2608_S15_vs_2594_S1_2599_S6_2604_S11_peak_1987
.	.	.	.	.	.	.	.	14	118338470	118338925	455	118338671	30	21.6144	8.34728	17.138	2598_S5_2603_S10_2608_S15_vs_2594_S1_2599_S6_2604_S11_peak_2739
.	.	.	.	.	.	.	.	15	26177608	26178094	486	26177808	30	21.6144	8.34728	17.138	2598_S5_2603_S10_2608_S15_vs_2594_S1_2599_S6_2604_S11_peak_2813
Gpr158	Gpr158-001	+	2136754221367560	2183054821811680	257605	0.001423,0.001484	1.000000,1.000000	2	21625147	21625805	658	21625533	30	21.6144	8.34728	17.138	2598_S5_2603_S10_2608_S15_vs_2594_S1_2599_S6_2604_S11_peak_4008
Gpr158	Gpr158-002	+	2136754221367560	2183054821811680	257580	0.001423,0.001484	1.000000,1.000000	2	21625147	21625805	658	21625533	30	21.6144	8.34728	17.138	2598_S5_2603_S10_2608_S15_vs_2594_S1_2599_S6_2604_S11_peak_4008
.	.	.	.	.	.	.	.	2	24166571	24168229	1658	24166993	30	21.6144	8.34728	17.138	2598_S5_2603_S10_2608_S15_vs_2594_S1_2599_S6_2604_S11_peak_4018
.	.	.	.	.	.	.	.	2	133529188	133530018	830	133529506	30	21.6144	8.34728	17.138	2598_S5_2603_S10_2608_S15_vs_2594_S1_2599_S6_2604_S11_peak_4193
.	.	.	.	.	.	.	.	5	104191508	104192408	900	104192006	30	21.6144	8.34728	17.138	2598_S5_2603_S10_2608_S15_vs_2594_S1_2599_S6_2604_S11_peak_5417
.	.	.	.	.	.	.	.	6	56966026	56966399	373	56966232	30	21.6144	8.34728	17.138	2598_S5_2603_S10_2608_S15_vs_2594_S1_2599_S6_2604_S11_peak_5838
.	.	.	.	.	.	.	.	6	141105053	141105548	495	141105329	30	21.6144	8.34728	17.138	2598_S5_2603_S10_2608_S15_vs_2594_S1_2599_S6_2604_S11_peak_6143
D6Ertd474e	D6Ertd474e-001	+	1.43246e+26	1.43297e+26	6351	0.015979,0.016360,0.016479	1.000000,1.000000,1.000000	6	143252244	143253064	820	143252468	30	21.6144	8.34728	17.138	2598_S5_2603_S10_2608_S15_vs_2594_S1_2599_S6_2604_S11_peak_6177
D6Ertd474e	D6Ertd474e-003	+	1.43246e+26	1.43297e+26	6351	0.015979,0.016360,0.016479	1.000000,1.000000,1.000000	6	143252244	143253064	820	143252468	30	21.6144	8.34728	17.138	2598_S5_2603_S10_2608_S15_vs_2594_S1_2599_S6_2604_S11_peak_6177
D6Ertd474e	D6Ertd474e-004	+	1.43246e+26	1.43297e+26	6356	0.015979,0.016360,0.016479	1.000000,1.000000,1.000000	6	143252244	143253064	820	143252468	30	21.6144	8.34728	17.138	2598_S5_2603_S10_2608_S15_vs_2594_S1_2599_S6_2604_S11_peak_6177
Vmn2r44	Vmn2r44-001	-	8366502	8383355	-1161	0	0	7	8384516	8385242	726	8384766	30	21.6144	8.34728	17.138	2598_S5_2603_S10_2608_S15_vs_2594_S1_2599_S6_2604_S11_peak_6270
Xylt1	Xylt1-002	+	1.17381e+17	1.17635e+17	214319	0.001790,0.001555	1.000000,1.000000	7	117595298	117595752	454	117595502	30	21.6144	8.34728	17.138	2598_S5_2603_S10_2608_S15_vs_2594_S1_2599_S6_2604_S11_peak_6657
Xylt1	Xylt1-001	+	1.17381e+17	1.17635e+17	214319	0.001790,0.001555	1.000000,1.000000	7	117595298	117595752	454	117595502	30	21.6144	8.34728	17.138	2598_S5_2603_S10_2608_S15_vs_2594_S1_2599_S6_2604_S11_peak_6657
Xylt1	Xylt1-002	+	1.17381e+17	1.17635e+17	239579	0.001597,0.001388	1.000000,1.000000	7	117620558	117620963	405	117620739	30	21.6144	8.34728	17.138	2598_S5_2603_S10_2608_S15_vs_2594_S1_2599_S6_2604_S11_peak_6660
Xylt1	Xylt1-001	+	1.17381e+17	1.17635e+17	239579	0.001597,0.001388	1.000000,1.000000	7	117620558	117620963	405	117620739	30	21.6144	8.34728	17.138	2598_S5_2603_S10_2608_S15_vs_2594_S1_2599_S6_2604_S11_peak_6660
Gm45388	Gm45388-001	+	52080163	52099751	19008	0.029608	1	8	52099171	52099750	579	52099430	30	21.6144	8.34728	17.138	2598_S5_2603_S10_2608_S15_vs_2594_S1_2599_S6_2604_S11_peak_6924
Lncbate1	Lncbate1-001	-	108553252	108584596	27160	0.012123	1	8	108557057	108557436	379	108557210	30	21.6144	8.34728	17.138	2598_S5_2603_S10_2608_S15_vs_2594_S1_2599_S6_2604_S11_peak_7082
.	.	.	.	.	.	.	.	7	22828756	22829302	546	22828959	42	27.5792	8.19716	22.9415	2598_S5_2603_S10_2608_S15_vs_2594_S1_2599_S6_2604_S11_peak_6339
.	.	.	.	.	.	.	.	13	10831021	10831426	405	10831179	32	22.3151	8.18319	17.8232	2598_S5_2603_S10_2608_S15_vs_2594_S1_2599_S6_2604_S11_peak_2020
.	.	.	.	.	.	.	.	2	83576536	83576997	461	83576809	44	28.3288	8.08194	23.6719	2598_S5_2603_S10_2608_S15_vs_2594_S1_2599_S6_2604_S11_peak_4112
Gm6264	Gm6264-001	+	8.51609e+47	8.51943e+47	5892	0.012994,0.002545,0.002900,0.038094,0.002748,0.001711	1.000000,1.000000,1.000000,1.000000,1.000000,1.000000	1	85166755	85167188	433	85167060	29	20.5553	8.07802	16.1202	2598_S5_2603_S10_2608_S15_vs_2594_S1_2599_S6_2604_S11_peak_247
Gm2619	Gm2619-001	-	8.51609e+47	8.51943e+47	160119	0.012994,0.002545,0.002900,0.038094,0.002748,0.001711	1.000000,1.000000,1.000000,1.000000,1.000000,1.000000	1	85166755	85167188	433	85167060	29	20.5553	8.07802	16.1202	2598_S5_2603_S10_2608_S15_vs_2594_S1_2599_S6_2604_S11_peak_247
C130026I21Rik	C130026I21Rik-012	-	8.51609e+47	8.51943e+47	94883	0.012994,0.002545,0.002900,0.038094,0.002748,0.001711	1.000000,1.000000,1.000000,1.000000,1.000000,1.000000	1	85166755	85167188	433	85167060	29	20.5553	8.07802	16.1202	2598_S5_2603_S10_2608_S15_vs_2594_S1_2599_S6_2604_S11_peak_247
Gm6264	Gm6264-002	+	8.51609e+47	8.51943e+47	6991	0.012994,0.002545,0.002900,0.038094,0.002748,0.001711	1.000000,1.000000,1.000000,1.000000,1.000000,1.000000	1	85166755	85167188	433	85167060	29	20.5553	8.07802	16.1202	2598_S5_2603_S10_2608_S15_vs_2594_S1_2599_S6_2604_S11_peak_247
C130026I21Rik	C130026I21Rik-011	-	8.51609e+47	8.51943e+47	102991	0.012994,0.002545,0.002900,0.038094,0.002748,0.001711	1.000000,1.000000,1.000000,1.000000,1.000000,1.000000	1	85166755	85167188	433	85167060	29	20.5553	8.07802	16.1202	2598_S5_2603_S10_2608_S15_vs_2594_S1_2599_S6_2604_S11_peak_247
C130026I21Rik	C130026I21Rik-005	-	8.51609e+47	8.51943e+47	79210	0.012994,0.002545,0.002900,0.038094,0.002748,0.001711	1.000000,1.000000,1.000000,1.000000,1.000000,1.000000	1	85166755	85167188	433	85167060	29	20.5553	8.07802	16.1202	2598_S5_2603_S10_2608_S15_vs_2594_S1_2599_S6_2604_S11_peak_247
.	.	.	.	.	.	.	.	11	42975843	42976288	445	42976102	29	20.5553	8.07802	16.1202	2598_S5_2603_S10_2608_S15_vs_2594_S1_2599_S6_2604_S11_peak_1396
Obscn	Obscn-202	-	5.90121e+23	5.91364e+23	68003	0.006294,0.006293,0.005502	1.000000,1.000000,1.000000	11	59067592	59068373	781	59068097	29	20.5553	8.07802	16.1202	2598_S5_2603_S10_2608_S15_vs_2594_S1_2599_S6_2604_S11_peak_1436
Obscn	Obscn-001	-	5.90121e+23	5.91364e+23	68030	0.006294,0.006293,0.005502	1.000000,1.000000,1.000000	11	59067592	59068373	781	59068097	29	20.5553	8.07802	16.1202	2598_S5_2603_S10_2608_S15_vs_2594_S1_2599_S6_2604_S11_peak_1436
Obscn	Obscn-201	-	5.90121e+23	5.91364e+23	68003	0.006294,0.006293,0.005502	1.000000,1.000000,1.000000	11	59067592	59068373	781	59068097	29	20.5553	8.07802	16.1202	2598_S5_2603_S10_2608_S15_vs_2594_S1_2599_S6_2604_S11_peak_1436
.	.	.	.	.	.	.	.	12	88214639	88215160	521	88214871	29	20.5553	8.07802	16.1202	2598_S5_2603_S10_2608_S15_vs_2594_S1_2599_S6_2604_S11_peak_1876
.	.	.	.	.	.	.	.	12	112282766	112283891	1125	112283728	29	20.5553	8.07802	16.1202	2598_S5_2603_S10_2608_S15_vs_2594_S1_2599_S6_2604_S11_peak_1978
Rapgef5	Rapgef5-201	+	117516479	117756979	130368	0.002104	1	12	117646847	117647352	505	117647087	29	20.5553	8.07802	16.1202	2598_S5_2603_S10_2608_S15_vs_2594_S1_2599_S6_2604_S11_peak_1990
.	.	.	.	.	.	.	.	13	4870819	4871557	738	4871387	29	20.5553	8.07802	16.1202	2598_S5_2603_S10_2608_S15_vs_2594_S1_2599_S6_2604_S11_peak_2009
.	.	.	.	.	.	.	.	14	36545368	36545897	529	36545707	29	20.5553	8.07802	16.1202	2598_S5_2603_S10_2608_S15_vs_2594_S1_2599_S6_2604_S11_peak_2391
.	.	.	.	.	.	.	.	14	44349997	44350762	765	44350354	29	20.5553	8.07802	16.1202	2598_S5_2603_S10_2608_S15_vs_2594_S1_2599_S6_2604_S11_peak_2440
Scube1	Scube1-003	-	8.3605e+39	8.3725e+39	58051	0.003908,0.003957,0.003957,0.003908,0.003830	1.000000,1.000000,1.000000,1.000000,1.000000	15	83666503	83666971	468	83666728	29	20.5553	8.07802	16.1202	2598_S5_2603_S10_2608_S15_vs_2594_S1_2599_S6_2604_S11_peak_2884
Scube1	Scube1-001	-	8.3605e+39	8.3725e+39	58051	0.003908,0.003957,0.003957,0.003908,0.003830	1.000000,1.000000,1.000000,1.000000,1.000000	15	83666503	83666971	468	83666728	29	20.5553	8.07802	16.1202	2598_S5_2603_S10_2608_S15_vs_2594_S1_2599_S6_2604_S11_peak_2884
Scube1	Scube1-002	-	8.3605e+39	8.3725e+39	58051	0.003908,0.003957,0.003957,0.003908,0.003830	1.000000,1.000000,1.000000,1.000000,1.000000	15	83666503	83666971	468	83666728	29	20.5553	8.07802	16.1202	2598_S5_2603_S10_2608_S15_vs_2594_S1_2599_S6_2604_S11_peak_2884
Scube1	Scube1-004	-	8.3605e+39	8.3725e+39	58051	0.003908,0.003957,0.003957,0.003908,0.003830	1.000000,1.000000,1.000000,1.000000,1.000000	15	83666503	83666971	468	83666728	29	20.5553	8.07802	16.1202	2598_S5_2603_S10_2608_S15_vs_2594_S1_2599_S6_2604_S11_peak_2884
Scube1	Scube1-201	-	8.3605e+39	8.3725e+39	58051	0.003908,0.003957,0.003957,0.003908,0.003830	1.000000,1.000000,1.000000,1.000000,1.000000	15	83666503	83666971	468	83666728	29	20.5553	8.07802	16.1202	2598_S5_2603_S10_2608_S15_vs_2594_S1_2599_S6_2604_S11_peak_2884
Etl4	Etl4-007	+	19909780	20744817	348430	0.000829	1	2	20258210	20258901	691	20258497	29	20.5553	8.07802	16.1202	2598_S5_2603_S10_2608_S15_vs_2594_S1_2599_S6_2604_S11_peak_4003
.	.	.	.	.	.	.	.	2	47694434	47694991	557	47694570	29	20.5553	8.07802	16.1202	2598_S5_2603_S10_2608_S15_vs_2594_S1_2599_S6_2604_S11_peak_4049
.	.	.	.	.	.	.	.	2	133797490	133797931	441	133797716	29	20.5553	8.07802	16.1202	2598_S5_2603_S10_2608_S15_vs_2594_S1_2599_S6_2604_S11_peak_4200
.	.	.	.	.	.	.	.	4	67329330	67329780	450	67329564	29	20.5553	8.07802	16.1202	2598_S5_2603_S10_2608_S15_vs_2594_S1_2599_S6_2604_S11_peak_4896
Gm8203	Gm8203-001	+	1.16174e+35	1.16174e+35	0	0.951031,0.187546,0.000000,0.002893	0.729249,1.000000,0.000000,1.000000	6	116173600	116174105	505	116173925	29	20.5553	8.07802	16.1202	2598_S5_2603_S10_2608_S15_vs_2594_S1_2599_S6_2604_S11_peak_5997
Tmcc1	Tmcc1-010	-	1.16174e+35	1.16174e+35	209	0.951031,0.187546,0.000000,0.002893	0.729249,1.000000,0.000000,1.000000	6	116173600	116174105	505	116173925	29	20.5553	8.07802	16.1202	2598_S5_2603_S10_2608_S15_vs_2594_S1_2599_S6_2604_S11_peak_5997
Tmcc1	Tmcc1-002	-	1.16174e+35	1.16174e+35	-1902	0.951031,0.187546,0.000000,0.002893	0.729249,1.000000,0.000000,1.000000	6	116173600	116174105	505	116173925	29	20.5553	8.07802	16.1202	2598_S5_2603_S10_2608_S15_vs_2594_S1_2599_S6_2604_S11_peak_5997
Tmcc1	Tmcc1-001	-	1.16174e+35	1.16174e+35	19382	0.951031,0.187546,0.000000,0.002893	0.729249,1.000000,0.000000,1.000000	6	116173600	116174105	505	116173925	29	20.5553	8.07802	16.1202	2598_S5_2603_S10_2608_S15_vs_2594_S1_2599_S6_2604_S11_peak_5997
.	.	.	.	.	.	.	.	7	103821852	103822296	444	103822058	29	20.5553	8.07802	16.1202	2598_S5_2603_S10_2608_S15_vs_2594_S1_2599_S6_2604_S11_peak_6611
Xylt1	Xylt1-002	+	1.17381e+26	1.17635e+26	125118	0.002026,0.006972,0.001760	1.000000,1.000000,1.000000	7	117506097	117506611	514	117506322	29	20.5553	8.07802	16.1202	2598_S5_2603_S10_2608_S15_vs_2594_S1_2599_S6_2604_S11_peak_6649
Xylt1	Xylt1-003	+	1.17381e+26	1.17635e+26	30605	0.002026,0.006972,0.001760	1.000000,1.000000,1.000000	7	117506097	117506611	514	117506322	29	20.5553	8.07802	16.1202	2598_S5_2603_S10_2608_S15_vs_2594_S1_2599_S6_2604_S11_peak_6649
Xylt1	Xylt1-001	+	1.17381e+26	1.17635e+26	125118	0.002026,0.006972,0.001760	1.000000,1.000000,1.000000	7	117506097	117506611	514	117506322	29	20.5553	8.07802	16.1202	2598_S5_2603_S10_2608_S15_vs_2594_S1_2599_S6_2604_S11_peak_6649
Xylt1	Xylt1-002	+	1.17381e+26	1.17635e+26	166130	0.002014,0.006931,0.001750	1.000000,1.000000,1.000000	7	117547109	117547620	511	117547341	29	20.5553	8.07802	16.1202	2598_S5_2603_S10_2608_S15_vs_2594_S1_2599_S6_2604_S11_peak_6652
Xylt1	Xylt1-003	+	1.17381e+26	1.17635e+26	71617	0.002014,0.006931,0.001750	1.000000,1.000000,1.000000	7	117547109	117547620	511	117547341	29	20.5553	8.07802	16.1202	2598_S5_2603_S10_2608_S15_vs_2594_S1_2599_S6_2604_S11_peak_6652
Xylt1	Xylt1-001	+	1.17381e+26	1.17635e+26	166130	0.002014,0.006931,0.001750	1.000000,1.000000,1.000000	7	117547109	117547620	511	117547341	29	20.5553	8.07802	16.1202	2598_S5_2603_S10_2608_S15_vs_2594_S1_2599_S6_2604_S11_peak_6652
Aqp9	Aqp9-002	-	7.11107e+31	7.11633e+31	21656	0.007776,0.007199,0.007869,0.007771	1.000000,1.000000,1.000000,1.000000	9	71141197	71141605	408	71141426	29	20.5553	8.07802	16.1202	2598_S5_2603_S10_2608_S15_vs_2594_S1_2599_S6_2604_S11_peak_7383
Aqp9	Aqp9-003	-	7.11107e+31	7.11633e+31	27053	0.007776,0.007199,0.007869,0.007771	1.000000,1.000000,1.000000,1.000000	9	71141197	71141605	408	71141426	29	20.5553	8.07802	16.1202	2598_S5_2603_S10_2608_S15_vs_2594_S1_2599_S6_2604_S11_peak_7383
Aqp9	Aqp9-010	-	7.11107e+31	7.11633e+31	21029	0.007776,0.007199,0.007869,0.007771	1.000000,1.000000,1.000000,1.000000	9	71141197	71141605	408	71141426	29	20.5553	8.07802	16.1202	2598_S5_2603_S10_2608_S15_vs_2594_S1_2599_S6_2604_S11_peak_7383
Aqp9	Aqp9-001	-	7.11107e+31	7.11633e+31	21685	0.007776,0.007199,0.007869,0.007771	1.000000,1.000000,1.000000,1.000000	9	71141197	71141605	408	71141426	29	20.5553	8.07802	16.1202	2598_S5_2603_S10_2608_S15_vs_2594_S1_2599_S6_2604_S11_peak_7383
Gm26991	Gm26991-001	-	6154002	6172002	3913	0.041109	1	14	6167350	6168089	739	6167819	41	26.5726	8.00653	21.958	2598_S5_2603_S10_2608_S15_vs_2594_S1_2599_S6_2604_S11_peak_2267
.	.	.	.	.	.	.	.	1	186129187	186129695	508	186129451	31	21.2771	7.93521	16.8206	2598_S5_2603_S10_2608_S15_vs_2594_S1_2599_S6_2604_S11_peak_756
Klhl1	Klhl1-001	-	96105259	96519103	113676	0.001078	1	14	96404982	96405427	445	96405220	31	21.2771	7.93521	16.8206	2598_S5_2603_S10_2608_S15_vs_2594_S1_2599_S6_2604_S11_peak_2666
Lims2	Lims2-201	+	31931507	31958620	26248	0.016818	1	18	31957755	31958210	455	31957957	31	21.2771	7.93521	16.8206	2598_S5_2603_S10_2608_S15_vs_2594_S1_2599_S6_2604_S11_peak_3613
.	.	.	.	.	.	.	.	7	8542842	8544264	1422	8543922	31	21.2771	7.93521	16.8206	2598_S5_2603_S10_2608_S15_vs_2594_S1_2599_S6_2604_S11_peak_6277
1700007B14Rik	1700007B14Rik-001	+	7.54487e+23	7.59845e+23	337892	0.000816,0.000816,0.000816	1.000000,1.000000,1.000000	8	75786586	75787022	436	75786773	31	21.2771	7.93521	16.8206	2598_S5_2603_S10_2608_S15_vs_2594_S1_2599_S6_2604_S11_peak_6982
1700007B14Rik	1700007B14Rik-002	+	7.54487e+23	7.59845e+23	337603	0.000816,0.000816,0.000816	1.000000,1.000000,1.000000	8	75786586	75787022	436	75786773	31	21.2771	7.93521	16.8206	2598_S5_2603_S10_2608_S15_vs_2594_S1_2599_S6_2604_S11_peak_6982
1700007B14Rik	1700007B14Rik-003	+	7.54487e+23	7.59845e+23	337795	0.000816,0.000816,0.000816	1.000000,1.000000,1.000000	8	75786586	75787022	436	75786773	31	21.2771	7.93521	16.8206	2598_S5_2603_S10_2608_S15_vs_2594_S1_2599_S6_2604_S11_peak_6982
.	.	.	.	.	.	.	.	4	41883923	41884358	435	41884117	31	21.1626	7.88116	16.7108	2598_S5_2603_S10_2608_S15_vs_2594_S1_2599_S6_2604_S11_peak_4775
Gm30613	Gm30613-001	-	1553800215516480	1560506715656680	62867	0.006248,0.002989	1.000000,1.000000	5	15541782	15542200	418	15541971	29	20.1299	7.86825	15.7201	2598_S5_2603_S10_2608_S15_vs_2594_S1_2599_S6_2604_S11_peak_5227
Gm21847	Gm21847-201	+	1553800215516480	1560506715656680	25293	0.006248,0.002989	1.000000,1.000000	5	15541782	15542200	418	15541971	29	20.1299	7.86825	15.7201	2598_S5_2603_S10_2608_S15_vs_2594_S1_2599_S6_2604_S11_peak_5227
.	.	.	.	.	.	.	.	Y	90775584	90776155	571	90775886	78	45.0939	7.82335	40.1723	2598_S5_2603_S10_2608_S15_vs_2594_S1_2599_S6_2604_S11_peak_7892
.	.	.	.	.	.	.	.	1	10970621	10971007	386	10970812	28	19.5104	7.80875	15.1207	2598_S5_2603_S10_2608_S15_vs_2594_S1_2599_S6_2604_S11_peak_7
Gm16026	Gm16026-001	+	8.52751e+87	8.52855e+87	-2016	0.000000,0.000000,0.090218,0.242154,0.648099,0.083709,0.000000,0.076902,0.000000,0.005015,0.000000	0.000000,0.000000,1.000000,0.857310,0.857310,1.000000,0.000000,1.000000,0.000000,1.000000,0.000000	1	85272237	85273091	854	85272850	28	19.5104	7.80875	15.1207	2598_S5_2603_S10_2608_S15_vs_2594_S1_2599_S6_2604_S11_peak_252
C130026I21Rik	C130026I21Rik-007	-	8.52751e+87	8.52855e+87	-2093	0.000000,0.000000,0.090218,0.242154,0.648099,0.083709,0.000000,0.076902,0.000000,0.005015,0.000000	0.000000,0.000000,1.000000,0.857310,0.857310,1.000000,0.000000,1.000000,0.000000,1.000000,0.000000	1	85272237	85273091	854	85272850	28	19.5104	7.80875	15.1207	2598_S5_2603_S10_2608_S15_vs_2594_S1_2599_S6_2604_S11_peak_252
Gm16026	Gm16026-003	+	8.52751e+87	8.52855e+87	5536	0.000000,0.000000,0.090218,0.242154,0.648099,0.083709,0.000000,0.076902,0.000000,0.005015,0.000000	0.000000,0.000000,1.000000,0.857310,0.857310,1.000000,0.000000,1.000000,0.000000,1.000000,0.000000	1	85272237	85273091	854	85272850	28	19.5104	7.80875	15.1207	2598_S5_2603_S10_2608_S15_vs_2594_S1_2599_S6_2604_S11_peak_252
Gm16026	Gm16026-004	+	8.52751e+87	8.52855e+87	0	0.000000,0.000000,0.090218,0.242154,0.648099,0.083709,0.000000,0.076902,0.000000,0.005015,0.000000	0.000000,0.000000,1.000000,0.857310,0.857310,1.000000,0.000000,1.000000,0.000000,1.000000,0.000000	1	85272237	85273091	854	85272850	28	19.5104	7.80875	15.1207	2598_S5_2603_S10_2608_S15_vs_2594_S1_2599_S6_2604_S11_peak_252
Gm16026	Gm16026-005	+	8.52751e+87	8.52855e+87	0	0.000000,0.000000,0.090218,0.242154,0.648099,0.083709,0.000000,0.076902,0.000000,0.005015,0.000000	0.000000,0.000000,1.000000,0.857310,0.857310,1.000000,0.000000,1.000000,0.000000,1.000000,0.000000	1	85272237	85273091	854	85272850	28	19.5104	7.80875	15.1207	2598_S5_2603_S10_2608_S15_vs_2594_S1_2599_S6_2604_S11_peak_252
Gm16026	Gm16026-006	+	8.52751e+87	8.52855e+87	5523	0.000000,0.000000,0.090218,0.242154,0.648099,0.083709,0.000000,0.076902,0.000000,0.005015,0.000000	0.000000,0.000000,1.000000,0.857310,0.857310,1.000000,0.000000,1.000000,0.000000,1.000000,0.000000	1	85272237	85273091	854	85272850	28	19.5104	7.80875	15.1207	2598_S5_2603_S10_2608_S15_vs_2594_S1_2599_S6_2604_S11_peak_252
C130026I21Rik	C130026I21Rik-002	-	8.52751e+87	8.52855e+87	-1670	0.000000,0.000000,0.090218,0.242154,0.648099,0.083709,0.000000,0.076902,0.000000,0.005015,0.000000	0.000000,0.000000,1.000000,0.857310,0.857310,1.000000,0.000000,1.000000,0.000000,1.000000,0.000000	1	85272237	85273091	854	85272850	28	19.5104	7.80875	15.1207	2598_S5_2603_S10_2608_S15_vs_2594_S1_2599_S6_2604_S11_peak_252
Gm16026	Gm16026-002	+	8.52751e+87	8.52855e+87	5539	0.000000,0.000000,0.090218,0.242154,0.648099,0.083709,0.000000,0.076902,0.000000,0.005015,0.000000	0.000000,0.000000,1.000000,0.857310,0.857310,1.000000,0.000000,1.000000,0.000000,1.000000,0.000000	1	85272237	85273091	854	85272850	28	19.5104	7.80875	15.1207	2598_S5_2603_S10_2608_S15_vs_2594_S1_2599_S6_2604_S11_peak_252
C130026I21Rik	C130026I21Rik-001	-	8.52751e+87	8.52855e+87	-1693	0.000000,0.000000,0.090218,0.242154,0.648099,0.083709,0.000000,0.076902,0.000000,0.005015,0.000000	0.000000,0.000000,1.000000,0.857310,0.857310,1.000000,0.000000,1.000000,0.000000,1.000000,0.000000	1	85272237	85273091	854	85272850	28	19.5104	7.80875	15.1207	2598_S5_2603_S10_2608_S15_vs_2594_S1_2599_S6_2604_S11_peak_252
Gm2619	Gm2619-001	-	8.52751e+87	8.52855e+87	54216	0.000000,0.000000,0.090218,0.242154,0.648099,0.083709,0.000000,0.076902,0.000000,0.005015,0.000000	0.000000,0.000000,1.000000,0.857310,0.857310,1.000000,0.000000,1.000000,0.000000,1.000000,0.000000	1	85272237	85273091	854	85272850	28	19.5104	7.80875	15.1207	2598_S5_2603_S10_2608_S15_vs_2594_S1_2599_S6_2604_S11_peak_252
C130026I21Rik	C130026I21Rik-011	-	8.52751e+87	8.52855e+87	-2058	0.000000,0.000000,0.090218,0.242154,0.648099,0.083709,0.000000,0.076902,0.000000,0.005015,0.000000	0.000000,0.000000,1.000000,0.857310,0.857310,1.000000,0.000000,1.000000,0.000000,1.000000,0.000000	1	85272237	85273091	854	85272850	28	19.5104	7.80875	15.1207	2598_S5_2603_S10_2608_S15_vs_2594_S1_2599_S6_2604_S11_peak_252
.	.	.	.	.	.	.	.	1	185548596	185549028	432	185548869	28	19.5104	7.80875	15.1207	2598_S5_2603_S10_2608_S15_vs_2594_S1_2599_S6_2604_S11_peak_745
Ksr1	Ksr1-004	-	7902670779013440	7914640879146400	-1469	0.000000,0.000000	0.000000,0.000000	11	79147877	79148281	404	79148119	28	19.5104	7.80875	15.1207	2598_S5_2603_S10_2608_S15_vs_2594_S1_2599_S6_2604_S11_peak_1505
Ksr1	Ksr1-001	-	7902670779013440	7914640879146400	-1469	0.000000,0.000000	0.000000,0.000000	11	79147877	79148281	404	79148119	28	19.5104	7.80875	15.1207	2598_S5_2603_S10_2608_S15_vs_2594_S1_2599_S6_2604_S11_peak_1505
.	.	.	.	.	.	.	.	14	37681233	37681628	395	37681396	28	19.5104	7.80875	15.1207	2598_S5_2603_S10_2608_S15_vs_2594_S1_2599_S6_2604_S11_peak_2395
.	.	.	.	.	.	.	.	14	44602459	44602894	435	44602623	28	19.5104	7.80875	15.1207	2598_S5_2603_S10_2608_S15_vs_2594_S1_2599_S6_2604_S11_peak_2443
.	.	.	.	.	.	.	.	14	90345555	90346064	509	90345861	28	19.5104	7.80875	15.1207	2598_S5_2603_S10_2608_S15_vs_2594_S1_2599_S6_2604_S11_peak_2622
.	.	.	.	.	.	.	.	16	73509119	73509707	588	73509483	28	19.5104	7.80875	15.1207	2598_S5_2603_S10_2608_S15_vs_2594_S1_2599_S6_2604_S11_peak_3050
Kcnj6	Kcnj6-202	-	9476108094749260	9499769794997690	47116	0.001885,0.001795	1.000000,1.000000	16	94950136	94950581	445	94950334	28	19.5104	7.80875	15.1207	2598_S5_2603_S10_2608_S15_vs_2594_S1_2599_S6_2604_S11_peak_3110
Kcnj6	Kcnj6-201	-	9476108094749260	9499769794997690	47116	0.001885,0.001795	1.000000,1.000000	16	94950136	94950581	445	94950334	28	19.5104	7.80875	15.1207	2598_S5_2603_S10_2608_S15_vs_2594_S1_2599_S6_2604_S11_peak_3110
.	.	.	.	.	.	.	.	17	53107584	53108169	585	53107866	28	19.5104	7.80875	15.1207	2598_S5_2603_S10_2608_S15_vs_2594_S1_2599_S6_2604_S11_peak_3399
Gfra1	Gfra1-201	-	5.82367e+39	5.84545e+39	100588	0.002838,0.002845,0.002846,0.002812,0.002822	1.000000,1.000000,1.000000,1.000000,1.000000	19	58353262	58353879	617	58353511	28	19.5104	7.80875	15.1207	2598_S5_2603_S10_2608_S15_vs_2594_S1_2599_S6_2604_S11_peak_3958
Gfra1	Gfra1-003	-	5.82367e+39	5.84545e+39	101481	0.002838,0.002845,0.002846,0.002812,0.002822	1.000000,1.000000,1.000000,1.000000,1.000000	19	58353262	58353879	617	58353511	28	19.5104	7.80875	15.1207	2598_S5_2603_S10_2608_S15_vs_2594_S1_2599_S6_2604_S11_peak_3958
Gfra1	Gfra1-002	-	5.82367e+39	5.84545e+39	101423	0.002838,0.002845,0.002846,0.002812,0.002822	1.000000,1.000000,1.000000,1.000000,1.000000	19	58353262	58353879	617	58353511	28	19.5104	7.80875	15.1207	2598_S5_2603_S10_2608_S15_vs_2594_S1_2599_S6_2604_S11_peak_3958
Gfra1	Gfra1-001	-	5.82367e+39	5.84545e+39	101520	0.002838,0.002845,0.002846,0.002812,0.002822	1.000000,1.000000,1.000000,1.000000,1.000000	19	58353262	58353879	617	58353511	28	19.5104	7.80875	15.1207	2598_S5_2603_S10_2608_S15_vs_2594_S1_2599_S6_2604_S11_peak_3958
Gfra1	Gfra1-004	-	5.82367e+39	5.84545e+39	100714	0.002838,0.002845,0.002846,0.002812,0.002822	1.000000,1.000000,1.000000,1.000000,1.000000	19	58353262	58353879	617	58353511	28	19.5104	7.80875	15.1207	2598_S5_2603_S10_2608_S15_vs_2594_S1_2599_S6_2604_S11_peak_3958
.	.	.	.	.	.	.	.	2	165098540	165098925	385	165098777	28	19.5104	7.80875	15.1207	2598_S5_2603_S10_2608_S15_vs_2594_S1_2599_S6_2604_S11_peak_4252
.	.	.	.	.	.	.	.	3	81258746	81259227	481	81259029	28	19.5104	7.80875	15.1207	2598_S5_2603_S10_2608_S15_vs_2594_S1_2599_S6_2604_S11_peak_4528
Agbl4	Agbl4-002	+	1.11119e+44	1.1162e+44	419531	0.001350,0.000537,0.000579,0.000537,0.000534	1.000000,1.000000,1.000000,1.000000,1.000000	4	111538442	111539118	676	111538791	28	19.5104	7.80875	15.1207	2598_S5_2603_S10_2608_S15_vs_2594_S1_2599_S6_2604_S11_peak_4957
Agbl4	Agbl4-010	+	1.11119e+44	1.1162e+44	1140651	0.001350,0.000537,0.000579,0.000537,0.000534	1.000000,1.000000,1.000000,1.000000,1.000000	4	111538442	111539118	676	111538791	28	19.5104	7.80875	15.1207	2598_S5_2603_S10_2608_S15_vs_2594_S1_2599_S6_2604_S11_peak_4957
Agbl4	Agbl4-003	+	1.11119e+44	1.1162e+44	1140744	0.001350,0.000537,0.000579,0.000537,0.000534	1.000000,1.000000,1.000000,1.000000,1.000000	4	111538442	111539118	676	111538791	28	19.5104	7.80875	15.1207	2598_S5_2603_S10_2608_S15_vs_2594_S1_2599_S6_2604_S11_peak_4957
Agbl4	Agbl4-009	+	1.11119e+44	1.1162e+44	1140651	0.001350,0.000537,0.000579,0.000537,0.000534	1.000000,1.000000,1.000000,1.000000,1.000000	4	111538442	111539118	676	111538791	28	19.5104	7.80875	15.1207	2598_S5_2603_S10_2608_S15_vs_2594_S1_2599_S6_2604_S11_peak_4957
Agbl4	Agbl4-001	+	1.11119e+44	1.1162e+44	1140744	0.001350,0.000537,0.000579,0.000537,0.000534	1.000000,1.000000,1.000000,1.000000,1.000000	4	111538442	111539118	676	111538791	28	19.5104	7.80875	15.1207	2598_S5_2603_S10_2608_S15_vs_2594_S1_2599_S6_2604_S11_peak_4957
Adam22	Adam22-005	-	8.14435e+55	8.36808e+55	189444	0.002141,0.000000,0.001737,0.001620,0.001620,0.001620,0.001620,0.001620	1.000000,0.000000,1.000000,1.000000,1.000000,1.000000,1.000000,1.000000	5	8178160	8178638	478	8178336	28	19.5104	7.80875	15.1207	2598_S5_2603_S10_2608_S15_vs_2594_S1_2599_S6_2604_S11_peak_5208
Gm21759	Gm21759-001	+	8.14435e+55	8.36808e+55	-998	0.002141,0.000000,0.001737,0.001620,0.001620,0.001620,0.001620,0.001620	1.000000,0.000000,1.000000,1.000000,1.000000,1.000000,1.000000,1.000000	5	8178160	8178638	478	8178336	28	19.5104	7.80875	15.1207	2598_S5_2603_S10_2608_S15_vs_2594_S1_2599_S6_2604_S11_peak_5208
Adam22	Adam22-001	-	8.14435e+55	8.36808e+55	189440	0.002141,0.000000,0.001737,0.001620,0.001620,0.001620,0.001620,0.001620	1.000000,0.000000,1.000000,1.000000,1.000000,1.000000,1.000000,1.000000	5	8178160	8178638	478	8178336	28	19.5104	7.80875	15.1207	2598_S5_2603_S10_2608_S15_vs_2594_S1_2599_S6_2604_S11_peak_5208
Adam22	Adam22-004	-	8.14435e+55	8.36808e+55	189345	0.002141,0.000000,0.001737,0.001620,0.001620,0.001620,0.001620,0.001620	1.000000,0.000000,1.000000,1.000000,1.000000,1.000000,1.000000,1.000000	5	8178160	8178638	478	8178336	28	19.5104	7.80875	15.1207	2598_S5_2603_S10_2608_S15_vs_2594_S1_2599_S6_2604_S11_peak_5208
Adam22	Adam22-202	-	8.14435e+55	8.36808e+55	189444	0.002141,0.000000,0.001737,0.001620,0.001620,0.001620,0.001620,0.001620	1.000000,0.000000,1.000000,1.000000,1.000000,1.000000,1.000000,1.000000	5	8178160	8178638	478	8178336	28	19.5104	7.80875	15.1207	2598_S5_2603_S10_2608_S15_vs_2594_S1_2599_S6_2604_S11_peak_5208
Adam22	Adam22-003	-	8.14435e+55	8.36808e+55	189345	0.002141,0.000000,0.001737,0.001620,0.001620,0.001620,0.001620,0.001620	1.000000,0.000000,1.000000,1.000000,1.000000,1.000000,1.000000,1.000000	5	8178160	8178638	478	8178336	28	19.5104	7.80875	15.1207	2598_S5_2603_S10_2608_S15_vs_2594_S1_2599_S6_2604_S11_peak_5208
Adam22	Adam22-002	-	8.14435e+55	8.36808e+55	189345	0.002141,0.000000,0.001737,0.001620,0.001620,0.001620,0.001620,0.001620	1.000000,0.000000,1.000000,1.000000,1.000000,1.000000,1.000000,1.000000	5	8178160	8178638	478	8178336	28	19.5104	7.80875	15.1207	2598_S5_2603_S10_2608_S15_vs_2594_S1_2599_S6_2604_S11_peak_5208
Adam22	Adam22-201	-	8.14435e+55	8.36808e+55	189444	0.002141,0.000000,0.001737,0.001620,0.001620,0.001620,0.001620,0.001620	1.000000,0.000000,1.000000,1.000000,1.000000,1.000000,1.000000,1.000000	5	8178160	8178638	478	8178336	28	19.5104	7.80875	15.1207	2598_S5_2603_S10_2608_S15_vs_2594_S1_2599_S6_2604_S11_peak_5208
.	.	.	.	.	.	.	.	5	15056926	15057365	439	15057212	28	19.5104	7.80875	15.1207	2598_S5_2603_S10_2608_S15_vs_2594_S1_2599_S6_2604_S11_peak_5226
.	.	.	.	.	.	.	.	5	145657038	145657779	741	145657533	28	19.5104	7.80875	15.1207	2598_S5_2603_S10_2608_S15_vs_2594_S1_2599_S6_2604_S11_peak_5624
.	.	.	.	.	.	.	.	6	26151156	26151935	779	26151333	28	19.5104	7.80875	15.1207	2598_S5_2603_S10_2608_S15_vs_2594_S1_2599_S6_2604_S11_peak_5717
.	.	.	.	.	.	.	.	6	102773445	102774005	560	102773619	28	19.5104	7.80875	15.1207	2598_S5_2603_S10_2608_S15_vs_2594_S1_2599_S6_2604_S11_peak_5966
Gm3912	Gm3912-002	-	73628987334149	73746257374574	11421	0.026177,0.010563	0.718970,1.000000	7	7362778	7363204	426	7362958	28	19.5104	7.80875	15.1207	2598_S5_2603_S10_2608_S15_vs_2594_S1_2599_S6_2604_S11_peak_6265
Gm45783	Gm45783-001	-	73628987334149	73746257374574	11370	0.026177,0.010563	0.718970,1.000000	7	7362778	7363204	426	7362958	28	19.5104	7.80875	15.1207	2598_S5_2603_S10_2608_S15_vs_2594_S1_2599_S6_2604_S11_peak_6265
Obox4-ps14	Obox4-ps14-001	+	15162246	15163950	821	0.381818	1	7	15163067	15163717	650	15163290	28	19.5104	7.80875	15.1207	2598_S5_2603_S10_2608_S15_vs_2594_S1_2599_S6_2604_S11_peak_6308
Obox4-ps18	Obox4-ps18-001	+	15207312	15209026	810	0.328863	1	7	15208122	15208685	563	15208345	28	19.5104	7.80875	15.1207	2598_S5_2603_S10_2608_S15_vs_2594_S1_2599_S6_2604_S11_peak_6311
Hpn	Hpn-010	-	31098733	31099286	4991	0	0	7	31093727	31094295	568	31093980	28	19.5104	7.80875	15.1207	2598_S5_2603_S10_2608_S15_vs_2594_S1_2599_S6_2604_S11_peak_6388
.	.	.	.	.	.	.	.	7	88167118	88167496	378	88167272	28	19.5104	7.80875	15.1207	2598_S5_2603_S10_2608_S15_vs_2594_S1_2599_S6_2604_S11_peak_6584
.	.	.	.	.	.	.	.	7	123871496	123872047	551	123871690	28	19.5104	7.80875	15.1207	2598_S5_2603_S10_2608_S15_vs_2594_S1_2599_S6_2604_S11_peak_6691
.	.	.	.	.	.	.	.	9	16548429	16548834	405	16548639	28	19.5104	7.80875	15.1207	2598_S5_2603_S10_2608_S15_vs_2594_S1_2599_S6_2604_S11_peak_7239
.	.	.	.	.	.	.	.	9	103993261	103993796	535	103993558	28	19.5104	7.80875	15.1207	2598_S5_2603_S10_2608_S15_vs_2594_S1_2599_S6_2604_S11_peak_7446
Gm3376	Gm3376-001	+	37716733774805	37832683782911	600	0.048379,0.000000	1.000000,0.000000	Y	3772273	3772833	560	3772491	28	19.5104	7.80875	15.1207	2598_S5_2603_S10_2608_S15_vs_2594_S1_2599_S6_2604_S11_peak_7675
Gm3376	Gm3376-201	+	37716733774805	37832683782911	-1972	0.048379,0.000000	1.000000,0.000000	Y	3772273	3772833	560	3772491	28	19.5104	7.80875	15.1207	2598_S5_2603_S10_2608_S15_vs_2594_S1_2599_S6_2604_S11_peak_7675
.	.	.	.	.	.	.	.	Y	90818393	90819265	872	90819165	28	19.5104	7.80875	15.1207	2598_S5_2603_S10_2608_S15_vs_2594_S1_2599_S6_2604_S11_peak_7906
.	.	.	.	.	.	.	.	3	57239206	57239830	624	57239411	33	21.9293	7.77081	17.445	2598_S5_2603_S10_2608_S15_vs_2594_S1_2599_S6_2604_S11_peak_4483
.	.	.	.	.	.	.	.	16	53530158	53530918	760	53530491	35	22.91	7.75998	18.394	2598_S5_2603_S10_2608_S15_vs_2594_S1_2599_S6_2604_S11_peak_3002
.	.	.	.	.	.	.	.	8	20436695	20437169	474	20436892	35	22.91	7.75998	18.394	2598_S5_2603_S10_2608_S15_vs_2594_S1_2599_S6_2604_S11_peak_6831
Myo3b	Myo3b-002	+	7.00831e+23	7.04292e+23	37277	0.001595,0.006347,0.001415	1.000000,1.000000,1.000000	2	70120351	70120902	551	70120485	31	20.7975	7.71024	16.3545	2598_S5_2603_S10_2608_S15_vs_2594_S1_2599_S6_2604_S11_peak_4087
Myo3b	Myo3b-001	+	7.00831e+23	7.04292e+23	24053	0.001595,0.006347,0.001415	1.000000,1.000000,1.000000	2	70120351	70120902	551	70120485	31	20.7975	7.71024	16.3545	2598_S5_2603_S10_2608_S15_vs_2594_S1_2599_S6_2604_S11_peak_4087
Myo3b	Myo3b-201	+	7.00831e+23	7.04292e+23	81225	0.001595,0.006347,0.001415	1.000000,1.000000,1.000000	2	70120351	70120902	551	70120485	31	20.7975	7.71024	16.3545	2598_S5_2603_S10_2608_S15_vs_2594_S1_2599_S6_2604_S11_peak_4087
.	.	.	.	.	.	.	.	1	90627389	90628338	949	90627648	44	27.2694	7.68935	22.6367	2598_S5_2603_S10_2608_S15_vs_2594_S1_2599_S6_2604_S11_peak_312
Gm38019	Gm38019-001	-	140038433	140049030	854	0.035195	1	1	140047804	140048176	372	140048013	44	27.2694	7.68935	22.6367	2598_S5_2603_S10_2608_S15_vs_2594_S1_2599_S6_2604_S11_peak_494
Rnf217	Rnf217-001	-	3149319331574400	3160918531575010	37964	0.003664,0.000000	1.000000,0.000000	10	31570797	31571221	424	31571025	30	20.2525	7.68724	15.8363	2598_S5_2603_S10_2608_S15_vs_2594_S1_2599_S6_2604_S11_peak_942
Gm7909	Gm7909-001	-	3149319331574400	3160918531575010	3793	0.003664,0.000000	1.000000,0.000000	10	31570797	31571221	424	31571025	30	20.2525	7.68724	15.8363	2598_S5_2603_S10_2608_S15_vs_2594_S1_2599_S6_2604_S11_peak_942
.	.	.	.	.	.	.	.	11	31647206	31647624	418	31647407	30	20.2525	7.68724	15.8363	2598_S5_2603_S10_2608_S15_vs_2594_S1_2599_S6_2604_S11_peak_1384
RP23-2N7.5	RP23-2N7.5-001	-	3119837431142760	3119949131214330	4455	0.000000,0.006790	0.000000,1.000000	12	31194551	31195036	485	31194819	30	20.2525	7.68724	15.8363	2598_S5_2603_S10_2608_S15_vs_2594_S1_2599_S6_2604_S11_peak_1714
RP23-182F9.7	RP23-182F9.7-001	+	3119837431142760	3119949131214330	51791	0.000000,0.006790	0.000000,1.000000	12	31194551	31195036	485	31194819	30	20.2525	7.68724	15.8363	2598_S5_2603_S10_2608_S15_vs_2594_S1_2599_S6_2604_S11_peak_1714
Agmo	Agmo-002	+	3724204237241640	3756539437582200	204698	0.001491,0.001415	1.000000,1.000000	12	37446740	37447221	481	37447013	30	20.2525	7.68724	15.8363	2598_S5_2603_S10_2608_S15_vs_2594_S1_2599_S6_2604_S11_peak_1728
Agmo	Agmo-001	+	3724204237241640	3756539437582200	205099	0.001491,0.001415	1.000000,1.000000	12	37446740	37447221	481	37447013	30	20.2525	7.68724	15.8363	2598_S5_2603_S10_2608_S15_vs_2594_S1_2599_S6_2604_S11_peak_1728
.	.	.	.	.	.	.	.	14	94842186	94842660	474	94842451	30	20.2525	7.68724	15.8363	2598_S5_2603_S10_2608_S15_vs_2594_S1_2599_S6_2604_S11_peak_2655
Slc44a5	Slc44a5-001	+	153973436	154271723	23706	0.001613	1	3	153997142	153997622	480	153997428	30	20.2525	7.68724	15.8363	2598_S5_2603_S10_2608_S15_vs_2594_S1_2599_S6_2604_S11_peak_4662
Tbc1d9	Tbc1d9-002	+	8316586083165350	8327293583272420	76664	0.003997,0.003997	1.000000,1.000000	8	83242524	83242951	427	83242719	30	20.2525	7.68724	15.8363	2598_S5_2603_S10_2608_S15_vs_2594_S1_2599_S6_2604_S11_peak_7006
Tbc1d9	Tbc1d9-001	+	8316586083165350	8327293583272420	77172	0.003997,0.003997	1.000000,1.000000	8	83242524	83242951	427	83242719	30	20.2525	7.68724	15.8363	2598_S5_2603_S10_2608_S15_vs_2594_S1_2599_S6_2604_S11_peak_7006
.	.	.	.	.	.	.	.	9	17632104	17632789	685	17632563	30	20.2525	7.68724	15.8363	2598_S5_2603_S10_2608_S15_vs_2594_S1_2599_S6_2604_S11_peak_7245
Gm27847	Gm27847-201	+	112489616	112489723	0	1	0.132841	9	112489217	112490029	812	112489558	30	20.2525	7.68724	15.8363	2598_S5_2603_S10_2608_S15_vs_2594_S1_2599_S6_2604_S11_peak_7473
C130026I21Rik	C130026I21Rik-007	-	8.52456e+47	8.52701e+47	9150	0.021587,0.022136,0.021859,0.003103,0.003535,0.003350	1.000000,1.000000,1.000000,1.000000,1.000000,1.000000	1	85260466	85260994	528	85260761	48	28.987	7.58657	24.3183	2598_S5_2603_S10_2608_S15_vs_2594_S1_2599_S6_2604_S11_peak_251
C130026I21Rik	C130026I21Rik-002	-	8.52456e+47	8.52701e+47	9573	0.021587,0.022136,0.021859,0.003103,0.003535,0.003350	1.000000,1.000000,1.000000,1.000000,1.000000,1.000000	1	85260466	85260994	528	85260761	48	28.987	7.58657	24.3183	2598_S5_2603_S10_2608_S15_vs_2594_S1_2599_S6_2604_S11_peak_251
C130026I21Rik	C130026I21Rik-001	-	8.52456e+47	8.52701e+47	9550	0.021587,0.022136,0.021859,0.003103,0.003535,0.003350	1.000000,1.000000,1.000000,1.000000,1.000000,1.000000	1	85260466	85260994	528	85260761	48	28.987	7.58657	24.3183	2598_S5_2603_S10_2608_S15_vs_2594_S1_2599_S6_2604_S11_peak_251
Gm2619	Gm2619-001	-	8.52456e+47	8.52701e+47	66313	0.021587,0.022136,0.021859,0.003103,0.003535,0.003350	1.000000,1.000000,1.000000,1.000000,1.000000,1.000000	1	85260466	85260994	528	85260761	48	28.987	7.58657	24.3183	2598_S5_2603_S10_2608_S15_vs_2594_S1_2599_S6_2604_S11_peak_251
C130026I21Rik	C130026I21Rik-012	-	8.52456e+47	8.52701e+47	1077	0.021587,0.022136,0.021859,0.003103,0.003535,0.003350	1.000000,1.000000,1.000000,1.000000,1.000000,1.000000	1	85260466	85260994	528	85260761	48	28.987	7.58657	24.3183	2598_S5_2603_S10_2608_S15_vs_2594_S1_2599_S6_2604_S11_peak_251
C130026I21Rik	C130026I21Rik-011	-	8.52456e+47	8.52701e+47	9185	0.021587,0.022136,0.021859,0.003103,0.003535,0.003350	1.000000,1.000000,1.000000,1.000000,1.000000,1.000000	1	85260466	85260994	528	85260761	48	28.987	7.58657	24.3183	2598_S5_2603_S10_2608_S15_vs_2594_S1_2599_S6_2604_S11_peak_251
.	.	.	.	.	.	.	.	15	98960594	98961491	897	98960833	34	21.9134	7.54442	17.4296	2598_S5_2603_S10_2608_S15_vs_2594_S1_2599_S6_2604_S11_peak_2915
.	.	.	.	.	.	.	.	1	190625056	190625567	511	190625298	27	18.4801	7.53948	14.1421	2598_S5_2603_S10_2608_S15_vs_2594_S1_2599_S6_2604_S11_peak_803
.	.	.	.	.	.	.	.	10	14559519	14560145	626	14559677	27	18.4801	7.53948	14.1421	2598_S5_2603_S10_2608_S15_vs_2594_S1_2599_S6_2604_S11_peak_872
.	.	.	.	.	.	.	.	10	61459571	61460237	666	61460067	27	18.4801	7.53948	14.1421	2598_S5_2603_S10_2608_S15_vs_2594_S1_2599_S6_2604_S11_peak_1030
Ano4	Ano4-003	-	89035091	89344646	12518	0.001757	1	10	89331585	89332128	543	89331798	27	18.4801	7.53948	14.1421	2598_S5_2603_S10_2608_S15_vs_2594_S1_2599_S6_2604_S11_peak_1142
.	.	.	.	.	.	.	.	13	65682187	65682605	418	65682383	27	18.4801	7.53948	14.1421	2598_S5_2603_S10_2608_S15_vs_2594_S1_2599_S6_2604_S11_peak_2144
.	.	.	.	.	.	.	.	13	113307909	113309732	1823	113308189	27	18.4801	7.53948	14.1421	2598_S5_2603_S10_2608_S15_vs_2594_S1_2599_S6_2604_S11_peak_2240
Ear-ps10	Ear-ps10-001	+	43991714	43992174	1607	0	0	14	43993321	43993775	454	43993499	27	18.4801	7.53948	14.1421	2598_S5_2603_S10_2608_S15_vs_2594_S1_2599_S6_2604_S11_peak_2433
.	.	.	.	.	.	.	.	15	91121241	91122044	803	91121396	27	18.4801	7.53948	14.1421	2598_S5_2603_S10_2608_S15_vs_2594_S1_2599_S6_2604_S11_peak_2900
.	.	.	.	.	.	.	.	16	68624608	68626913	2305	68626558	27	18.4801	7.53948	14.1421	2598_S5_2603_S10_2608_S15_vs_2594_S1_2599_S6_2604_S11_peak_3033
.	.	.	.	.	.	.	.	18	45171821	45172225	404	45172021	27	18.4801	7.53948	14.1421	2598_S5_2603_S10_2608_S15_vs_2594_S1_2599_S6_2604_S11_peak_3637
Cyp2c67	Cyp2c67-001	-	39608842	39649052	16136	0.009923	1	19	39632518	39632916	398	39632667	27	18.4801	7.53948	14.1421	2598_S5_2603_S10_2608_S15_vs_2594_S1_2599_S6_2604_S11_peak_3882
Etl4	Etl4-007	+	19909780	20744817	344188	0.000891	1	2	20253968	20254711	743	20254186	27	18.4801	7.53948	14.1421	2598_S5_2603_S10_2608_S15_vs_2594_S1_2599_S6_2604_S11_peak_4000
.	.	.	.	.	.	.	.	3	89125485	89125941	456	89125734	27	18.4801	7.53948	14.1421	2598_S5_2603_S10_2608_S15_vs_2594_S1_2599_S6_2604_S11_peak_4544
Zfp980	Zfp980-001	+	1.45671e+17	1.45704e+17	11435	0.011671,0.003582	1.000000,1.000000	4	145682120	145682513	393	145682270	27	18.4801	7.53948	14.1421	2598_S5_2603_S10_2608_S15_vs_2594_S1_2599_S6_2604_S11_peak_5101
Gm26763	Gm26763-201	-	1.45671e+17	1.45704e+17	29456	0.011671,0.003582	1.000000,1.000000	4	145682120	145682513	393	145682270	27	18.4801	7.53948	14.1421	2598_S5_2603_S10_2608_S15_vs_2594_S1_2599_S6_2604_S11_peak_5101
Gm26624	Gm26624-201	+	1.47136e+26	1.47457e+26	82793	0.009135,0.008594,0.006185	1.000000,1.000000,1.000000	4	147219071	147222000	2929	147219511	27	18.4801	7.53948	14.1421	2598_S5_2603_S10_2608_S15_vs_2594_S1_2599_S6_2604_S11_peak_5113
C230088H06Rik	C230088H06Rik-201	-	1.47136e+26	1.47457e+26	137154	0.009135,0.008594,0.006185	1.000000,1.000000,1.000000	4	147219071	147222000	2929	147219511	27	18.4801	7.53948	14.1421	2598_S5_2603_S10_2608_S15_vs_2594_S1_2599_S6_2604_S11_peak_5113
C230088H06Rik	C230088H06Rik-202	-	1.47136e+26	1.47457e+26	270202	0.009135,0.008594,0.006185	1.000000,1.000000,1.000000	4	147219071	147222000	2929	147219511	27	18.4801	7.53948	14.1421	2598_S5_2603_S10_2608_S15_vs_2594_S1_2599_S6_2604_S11_peak_5113
Rpl19-ps9	Rpl19-ps9-001	+	71683298	71683886	0	0.93039	0.858934	6	71683208	71683845	637	71683602	27	18.4801	7.53948	14.1421	2598_S5_2603_S10_2608_S15_vs_2594_S1_2599_S6_2604_S11_peak_5882
.	.	.	.	.	.	.	.	7	8540550	8541210	660	8540729	27	18.4801	7.53948	14.1421	2598_S5_2603_S10_2608_S15_vs_2594_S1_2599_S6_2604_S11_peak_6276
.	.	.	.	.	.	.	.	7	12060995	12061654	659	12061353	27	18.4801	7.53948	14.1421	2598_S5_2603_S10_2608_S15_vs_2594_S1_2599_S6_2604_S11_peak_6288
Obox4-ps13	Obox4-ps13-001	+	15150915	15152629	931	0.292128	1	7	15151846	15152346	500	15151949	27	18.4801	7.53948	14.1421	2598_S5_2603_S10_2608_S15_vs_2594_S1_2599_S6_2604_S11_peak_6307
Nlrp5	Nlrp5-001	+	2.33859e+39	2.34419e+39	41092	0.010335,0.015309,0.015309,0.015309,0.010333	1.000000,1.000000,1.000000,1.000000,1.000000	7	23426993	23427571	578	23427259	27	18.4801	7.53948	14.1421	2598_S5_2603_S10_2608_S15_vs_2594_S1_2599_S6_2604_S11_peak_6343
Nlrp5	Nlrp5-005	+	2.33859e+39	2.34419e+39	22891	0.010335,0.015309,0.015309,0.015309,0.010333	1.000000,1.000000,1.000000,1.000000,1.000000	7	23426993	23427571	578	23427259	27	18.4801	7.53948	14.1421	2598_S5_2603_S10_2608_S15_vs_2594_S1_2599_S6_2604_S11_peak_6343
Nlrp5	Nlrp5-004	+	2.33859e+39	2.34419e+39	22891	0.010335,0.015309,0.015309,0.015309,0.010333	1.000000,1.000000,1.000000,1.000000,1.000000	7	23426993	23427571	578	23427259	27	18.4801	7.53948	14.1421	2598_S5_2603_S10_2608_S15_vs_2594_S1_2599_S6_2604_S11_peak_6343
Nlrp5	Nlrp5-003	+	2.33859e+39	2.34419e+39	22891	0.010335,0.015309,0.015309,0.015309,0.010333	1.000000,1.000000,1.000000,1.000000,1.000000	7	23426993	23427571	578	23427259	27	18.4801	7.53948	14.1421	2598_S5_2603_S10_2608_S15_vs_2594_S1_2599_S6_2604_S11_peak_6343
Nlrp5	Nlrp5-002	+	2.33859e+39	2.34419e+39	41104	0.010335,0.015309,0.015309,0.015309,0.010333	1.000000,1.000000,1.000000,1.000000,1.000000	7	23426993	23427571	578	23427259	27	18.4801	7.53948	14.1421	2598_S5_2603_S10_2608_S15_vs_2594_S1_2599_S6_2604_S11_peak_6343
Ceacam2	Ceacam2-004	-	2.55168e+39	2.55398e+39	-1825	0.000000,0.000000,0.000000,0.000000,0.002286	0.000000,0.000000,0.000000,0.000000,1.000000	7	25541645	25542035	390	25541778	27	18.4801	7.53948	14.1421	2598_S5_2603_S10_2608_S15_vs_2594_S1_2599_S6_2604_S11_peak_6357
Ceacam2	Ceacam2-003	-	2.55168e+39	2.55398e+39	-4551	0.000000,0.000000,0.000000,0.000000,0.002286	0.000000,0.000000,0.000000,0.000000,1.000000	7	25541645	25542035	390	25541778	27	18.4801	7.53948	14.1421	2598_S5_2603_S10_2608_S15_vs_2594_S1_2599_S6_2604_S11_peak_6357
Ceacam2	Ceacam2-002	-	2.55168e+39	2.55398e+39	-1787	0.000000,0.000000,0.000000,0.000000,0.002286	0.000000,0.000000,0.000000,0.000000,1.000000	7	25541645	25542035	390	25541778	27	18.4801	7.53948	14.1421	2598_S5_2603_S10_2608_S15_vs_2594_S1_2599_S6_2604_S11_peak_6357
Ceacam2	Ceacam2-001	-	2.55168e+39	2.55398e+39	-1787	0.000000,0.000000,0.000000,0.000000,0.002286	0.000000,0.000000,0.000000,0.000000,1.000000	7	25541645	25542035	390	25541778	27	18.4801	7.53948	14.1421	2598_S5_2603_S10_2608_S15_vs_2594_S1_2599_S6_2604_S11_peak_6357
4732471J01Rik	4732471J01Rik-004	+	2.55168e+39	2.55398e+39	146231	0.000000,0.000000,0.000000,0.000000,0.002286	0.000000,0.000000,0.000000,0.000000,1.000000	7	25541645	25542035	390	25541778	27	18.4801	7.53948	14.1421	2598_S5_2603_S10_2608_S15_vs_2594_S1_2599_S6_2604_S11_peak_6357
Xylt1	Xylt1-001	+	117380979	117673581	268125	0.003626	1	7	117649104	117650164	1060	117649316	27	18.4801	7.53948	14.1421	2598_S5_2603_S10_2608_S15_vs_2594_S1_2599_S6_2604_S11_peak_6662
Xylt1	Xylt1-001	+	117380979	117673581	286244	0.004627	1	7	117667223	117668576	1353	117667830	27	18.4801	7.53948	14.1421	2598_S5_2603_S10_2608_S15_vs_2594_S1_2599_S6_2604_S11_peak_6663
.	.	.	.	.	.	.	.	7	125107625	125108316	691	125107963	27	18.4801	7.53948	14.1421	2598_S5_2603_S10_2608_S15_vs_2594_S1_2599_S6_2604_S11_peak_6695
.	.	.	.	.	.	.	.	8	19724032	19724454	422	19724299	27	18.4801	7.53948	14.1421	2598_S5_2603_S10_2608_S15_vs_2594_S1_2599_S6_2604_S11_peak_6822
.	.	.	.	.	.	.	.	14	55446470	55447336	866	55446832	37	23.3451	7.52413	18.8218	2598_S5_2603_S10_2608_S15_vs_2594_S1_2599_S6_2604_S11_peak_2492
.	.	.	.	.	.	.	.	1	98845950	98846485	535	98846125	43	26.301	7.51847	21.6919	2598_S5_2603_S10_2608_S15_vs_2594_S1_2599_S6_2604_S11_peak_344
Oxtr	Oxtr-001	-	1.12474e+17	1.1249e+17	12462	0.032714,0.036168	1.000000,1.000000	6	112476951	112477482	531	112477133	29	19.3089	7.4714	14.9395	2598_S5_2603_S10_2608_S15_vs_2594_S1_2599_S6_2604_S11_peak_5979
Oxtr	Oxtr-002	-	1.12474e+17	1.1249e+17	10913	0.032714,0.036168	1.000000,1.000000	6	112476951	112477482	531	112477133	29	19.3089	7.4714	14.9395	2598_S5_2603_S10_2608_S15_vs_2594_S1_2599_S6_2604_S11_peak_5979
Tmem51	Tmem51-001	-	142030992	142084305	22047	0.018926	1	4	142061250	142062258	1008	142062011	30	19.7893	7.46929	15.3932	2598_S5_2603_S10_2608_S15_vs_2594_S1_2599_S6_2604_S11_peak_5077
Slc16a9	Slc16a9-001	+	70245100	70285969	7948	0.012209	1	10	70253048	70253546	498	70253232	29	19.2415	7.43926	14.8733	2598_S5_2603_S10_2608_S15_vs_2594_S1_2599_S6_2604_S11_peak_1059
Cpne5	Cpne5-003	-	2.91883e+23	2.92378e+23	16626	0.008922,0.022214,0.005428	1.000000,1.000000,1.000000	17	29220694	29221134	440	29220920	29	19.2415	7.43926	14.8733	2598_S5_2603_S10_2608_S15_vs_2594_S1_2599_S6_2604_S11_peak_3270
Cpne5	Cpne5-002	-	2.91883e+23	2.92378e+23	16579	0.008922,0.022214,0.005428	1.000000,1.000000,1.000000	17	29220694	29221134	440	29220920	29	19.2415	7.43926	14.8733	2598_S5_2603_S10_2608_S15_vs_2594_S1_2599_S6_2604_S11_peak_3270
Cpne5	Cpne5-001	-	2.91883e+23	2.92378e+23	16664	0.008922,0.022214,0.005428	1.000000,1.000000,1.000000	17	29220694	29221134	440	29220920	29	19.2415	7.43926	14.8733	2598_S5_2603_S10_2608_S15_vs_2594_S1_2599_S6_2604_S11_peak_3270
.	.	.	.	.	.	.	.	3	44647991	44648916	925	44648460	29	19.2415	7.43926	14.8733	2598_S5_2603_S10_2608_S15_vs_2594_S1_2599_S6_2604_S11_peak_4448
Fhad1	Fhad1-201	-	1.41891e+35	1.42012e+35	95153	0.012824,0.032090,0.011725,0.012429	1.000000,0.127179,0.127179,1.000000	4	141914937	141916485	1548	141915207	29	19.2415	7.43926	14.8733	2598_S5_2603_S10_2608_S15_vs_2594_S1_2599_S6_2604_S11_peak_5070
Fhad1	Fhad1-003	-	1.41891e+35	1.42012e+35	5942	0.012824,0.032090,0.011725,0.012429	1.000000,0.127179,0.127179,1.000000	4	141914937	141916485	1548	141915207	29	19.2415	7.43926	14.8733	2598_S5_2603_S10_2608_S15_vs_2594_S1_2599_S6_2604_S11_peak_5070
Fhad1	Fhad1-001	-	1.41891e+35	1.42012e+35	16605	0.012824,0.032090,0.011725,0.012429	1.000000,0.127179,0.127179,1.000000	4	141914937	141916485	1548	141915207	29	19.2415	7.43926	14.8733	2598_S5_2603_S10_2608_S15_vs_2594_S1_2599_S6_2604_S11_peak_5070
Fhad1	Fhad1-004	-	1.41891e+35	1.42012e+35	98583	0.012824,0.032090,0.011725,0.012429	1.000000,0.127179,0.127179,1.000000	4	141914937	141916485	1548	141915207	29	19.2415	7.43926	14.8733	2598_S5_2603_S10_2608_S15_vs_2594_S1_2599_S6_2604_S11_peak_5070
Zfp979	Zfp979-002	-	1.47614e+35	1.47642e+35	-1364	0.000000,0.000000,0.000000,0.000000	0.000000,0.000000,0.000000,0.000000	4	147643861	147644333	472	147643998	29	19.2415	7.43926	14.8733	2598_S5_2603_S10_2608_S15_vs_2594_S1_2599_S6_2604_S11_peak_5122
Zfp979	Zfp979-003	-	1.47614e+35	1.47642e+35	-1352	0.000000,0.000000,0.000000,0.000000	0.000000,0.000000,0.000000,0.000000	4	147643861	147644333	472	147643998	29	19.2415	7.43926	14.8733	2598_S5_2603_S10_2608_S15_vs_2594_S1_2599_S6_2604_S11_peak_5122
Zfp979	Zfp979-201	-	1.47614e+35	1.47642e+35	-1352	0.000000,0.000000,0.000000,0.000000	0.000000,0.000000,0.000000,0.000000	4	147643861	147644333	472	147643998	29	19.2415	7.43926	14.8733	2598_S5_2603_S10_2608_S15_vs_2594_S1_2599_S6_2604_S11_peak_5122
Zfp979	Zfp979-001	-	1.47614e+35	1.47642e+35	-1347	0.000000,0.000000,0.000000,0.000000	0.000000,0.000000,0.000000,0.000000	4	147643861	147644333	472	147643998	29	19.2415	7.43926	14.8733	2598_S5_2603_S10_2608_S15_vs_2594_S1_2599_S6_2604_S11_peak_5122
Camta1	Camta1-002	-	1.5106e+26	1.51862e+26	697805	0.000680,0.000681,0.000578	1.000000,1.000000,1.000000	4	151163527	151164072	545	151163847	29	19.2415	7.43926	14.8733	2598_S5_2603_S10_2608_S15_vs_2594_S1_2599_S6_2604_S11_peak_5149
Camta1	Camta1-001	-	1.5106e+26	1.51862e+26	697675	0.000680,0.000681,0.000578	1.000000,1.000000,1.000000	4	151163527	151164072	545	151163847	29	19.2415	7.43926	14.8733	2598_S5_2603_S10_2608_S15_vs_2594_S1_2599_S6_2604_S11_peak_5149
Camta1	Camta1-201	-	1.5106e+26	1.51862e+26	697598	0.000680,0.000681,0.000578	1.000000,1.000000,1.000000	4	151163527	151164072	545	151163847	29	19.2415	7.43926	14.8733	2598_S5_2603_S10_2608_S15_vs_2594_S1_2599_S6_2604_S11_peak_5149
.	.	.	.	.	.	.	.	5	46767476	46767894	418	46767622	29	19.2415	7.43926	14.8733	2598_S5_2603_S10_2608_S15_vs_2594_S1_2599_S6_2604_S11_peak_5301
.	.	.	.	.	.	.	.	Y	14089198	14089958	760	14089488	29	19.2415	7.43926	14.8733	2598_S5_2603_S10_2608_S15_vs_2594_S1_2599_S6_2604_S11_peak_7697
.	.	.	.	.	.	.	.	14	79720330	79720912	582	79720631	38	23.6148	7.43463	19.083	2598_S5_2603_S10_2608_S15_vs_2594_S1_2599_S6_2604_S11_peak_2593
.	.	.	.	.	.	.	.	6	107920048	107920572	524	107920273	38	23.6148	7.43463	19.083	2598_S5_2603_S10_2608_S15_vs_2594_S1_2599_S6_2604_S11_peak_5973
Daam2	Daam2-201	-	49456022	49564338	65240	0.005779	1	17	49498473	49499098	625	49498746	47	28.0329	7.43174	23.3871	2598_S5_2603_S10_2608_S15_vs_2594_S1_2599_S6_2604_S11_peak_3363
Speer4cos	Speer4cos-001	+	15680710	15714597	3258	0.01443	1	5	15683968	15684456	488	15684186	47	28.0329	7.43174	23.3871	2598_S5_2603_S10_2608_S15_vs_2594_S1_2599_S6_2604_S11_peak_5230
Gm13147	Gm13147-002	+	1.4723e+35	1.47259e+35	-4078	0.000000,0.011907,0.011202,0.008062	0.000000,1.000000,1.000000,1.000000	4	147222388	147226206	3818	147224168	42	25.3423	7.3476	20.7583	2598_S5_2603_S10_2608_S15_vs_2594_S1_2599_S6_2604_S11_peak_5114
Gm26624	Gm26624-201	+	1.4723e+35	1.47259e+35	86110	0.000000,0.011907,0.011202,0.008062	0.000000,1.000000,1.000000,1.000000	4	147222388	147226206	3818	147224168	42	25.3423	7.3476	20.7583	2598_S5_2603_S10_2608_S15_vs_2594_S1_2599_S6_2604_S11_peak_5114
C230088H06Rik	C230088H06Rik-201	-	1.4723e+35	1.47259e+35	132948	0.000000,0.011907,0.011202,0.008062	0.000000,1.000000,1.000000,1.000000	4	147222388	147226206	3818	147224168	42	25.3423	7.3476	20.7583	2598_S5_2603_S10_2608_S15_vs_2594_S1_2599_S6_2604_S11_peak_5114
C230088H06Rik	C230088H06Rik-202	-	1.4723e+35	1.47259e+35	265996	0.000000,0.011907,0.011202,0.008062	0.000000,1.000000,1.000000,1.000000	4	147222388	147226206	3818	147224168	42	25.3423	7.3476	20.7583	2598_S5_2603_S10_2608_S15_vs_2594_S1_2599_S6_2604_S11_peak_5114
.	.	.	.	.	.	.	.	2	22142991	22143391	400	22143150	33	20.929	7.32887	16.4817	2598_S5_2603_S10_2608_S15_vs_2594_S1_2599_S6_2604_S11_peak_4011
Wipf3	Wipf3-004	+	5.4472e+39	5.44854e+39	9678	0.030389,0.005474,0.007978,0.007978,0.005474	1.000000,1.000000,1.000000,1.000000,1.000000	6	54481680	54482085	405	54481876	33	20.929	7.32887	16.4817	2598_S5_2603_S10_2608_S15_vs_2594_S1_2599_S6_2604_S11_peak_5827
Wipf3	Wipf3-001	+	5.4472e+39	5.44854e+39	52077	0.030389,0.005474,0.007978,0.007978,0.005474	1.000000,1.000000,1.000000,1.000000,1.000000	6	54481680	54482085	405	54481876	33	20.929	7.32887	16.4817	2598_S5_2603_S10_2608_S15_vs_2594_S1_2599_S6_2604_S11_peak_5827
Wipf3	Wipf3-201	+	5.4472e+39	5.44854e+39	28797	0.030389,0.005474,0.007978,0.007978,0.005474	1.000000,1.000000,1.000000,1.000000,1.000000	6	54481680	54482085	405	54481876	33	20.929	7.32887	16.4817	2598_S5_2603_S10_2608_S15_vs_2594_S1_2599_S6_2604_S11_peak_5827
Wipf3	Wipf3-202	+	5.4472e+39	5.44854e+39	28797	0.030389,0.005474,0.007978,0.007978,0.005474	1.000000,1.000000,1.000000,1.000000,1.000000	6	54481680	54482085	405	54481876	33	20.929	7.32887	16.4817	2598_S5_2603_S10_2608_S15_vs_2594_S1_2599_S6_2604_S11_peak_5827
Wipf3	Wipf3-002	+	5.4472e+39	5.44854e+39	52077	0.030389,0.005474,0.007978,0.007978,0.005474	1.000000,1.000000,1.000000,1.000000,1.000000	6	54481680	54482085	405	54481876	33	20.929	7.32887	16.4817	2598_S5_2603_S10_2608_S15_vs_2594_S1_2599_S6_2604_S11_peak_5827
.	.	.	.	.	.	.	.	7	11573995	11574643	648	11574294	33	20.929	7.32887	16.4817	2598_S5_2603_S10_2608_S15_vs_2594_S1_2599_S6_2604_S11_peak_6284
RP24-207M20.5	RP24-207M20.5-001	+	98888211	98888908	0	0.799427	0.848024	9	98888111	98888768	657	98888447	33	20.929	7.32887	16.4817	2598_S5_2603_S10_2608_S15_vs_2594_S1_2599_S6_2604_S11_peak_7426
Slco1a6	Slco1a6-002	-	1.42109e+26	1.42186e+26	29977	0.006342,0.058980,0.004861	1.000000,1.000000,1.000000	6	142155686	142156173	487	142155905	28	18.4802	7.30422	14.1421	2598_S5_2603_S10_2608_S15_vs_2594_S1_2599_S6_2604_S11_peak_6161
Slco1a6	Slco1a6-004	-	1.42109e+26	1.42186e+26	1126	0.006342,0.058980,0.004861	1.000000,1.000000,1.000000	6	142155686	142156173	487	142155905	28	18.4802	7.30422	14.1421	2598_S5_2603_S10_2608_S15_vs_2594_S1_2599_S6_2604_S11_peak_6161
Slco1a6	Slco1a6-001	-	1.42109e+26	1.42186e+26	29981	0.006342,0.058980,0.004861	1.000000,1.000000,1.000000	6	142155686	142156173	487	142155905	28	18.4802	7.30422	14.1421	2598_S5_2603_S10_2608_S15_vs_2594_S1_2599_S6_2604_S11_peak_6161
Khdrbs2	Khdrbs2-003	+	3.21727e+23	3.23384e+23	92661	0.004148,0.004971,0.001414	1.000000,1.000000,1.000000	1	32265409	32266095	686	32265745	26	17.4649	7.27022	13.183	2598_S5_2603_S10_2608_S15_vs_2594_S1_2599_S6_2604_S11_peak_43
Khdrbs2	Khdrbs2-004	+	3.21727e+23	3.23384e+23	92522	0.004148,0.004971,0.001414	1.000000,1.000000,1.000000	1	32265409	32266095	686	32265745	26	17.4649	7.27022	13.183	2598_S5_2603_S10_2608_S15_vs_2594_S1_2599_S6_2604_S11_peak_43
Khdrbs2	Khdrbs2-001	+	3.21727e+23	3.23384e+23	92695	0.004148,0.004971,0.001414	1.000000,1.000000,1.000000	1	32265409	32266095	686	32265745	26	17.4649	7.27022	13.183	2598_S5_2603_S10_2608_S15_vs_2594_S1_2599_S6_2604_S11_peak_43
.	.	.	.	.	.	.	.	1	98946764	98947179	415	98946979	26	17.4649	7.27022	13.183	2598_S5_2603_S10_2608_S15_vs_2594_S1_2599_S6_2604_S11_peak_345
.	.	.	.	.	.	.	.	1	109066743	109067188	445	109066971	26	17.4649	7.27022	13.183	2598_S5_2603_S10_2608_S15_vs_2594_S1_2599_S6_2604_S11_peak_362
.	.	.	.	.	.	.	.	1	112556350	112557166	816	112556835	26	17.4649	7.27022	13.183	2598_S5_2603_S10_2608_S15_vs_2594_S1_2599_S6_2604_S11_peak_369
Fam129a	Fam129a-002	+	1.51571e+26	1.51719e+26	99661	0.003002,0.003741,0.002949	1.000000,1.000000,1.000000	1	151671113	151671556	443	151671329	26	17.4649	7.27022	13.183	2598_S5_2603_S10_2608_S15_vs_2594_S1_2599_S6_2604_S11_peak_524
Fam129a	Fam129a-004	+	1.51571e+26	1.51719e+26	99617	0.003002,0.003741,0.002949	1.000000,1.000000,1.000000	1	151671113	151671556	443	151671329	26	17.4649	7.27022	13.183	2598_S5_2603_S10_2608_S15_vs_2594_S1_2599_S6_2604_S11_peak_524
Fam129a	Fam129a-001	+	1.51571e+26	1.51719e+26	99740	0.003002,0.003741,0.002949	1.000000,1.000000,1.000000	1	151671113	151671556	443	151671329	26	17.4649	7.27022	13.183	2598_S5_2603_S10_2608_S15_vs_2594_S1_2599_S6_2604_S11_peak_524
Tdrd5	Tdrd5-002	-	1.56255e+26	1.56303e+26	13654	0.009365,0.000000,0.009303	1.000000,0.000000,1.000000	1	156289246	156289695	449	156289479	26	17.4649	7.27022	13.183	2598_S5_2603_S10_2608_S15_vs_2594_S1_2599_S6_2604_S11_peak_562
A430050A11Rik	A430050A11Rik-001	-	1.56255e+26	1.56303e+26	1053	0.009365,0.000000,0.009303	1.000000,0.000000,1.000000	1	156289246	156289695	449	156289479	26	17.4649	7.27022	13.183	2598_S5_2603_S10_2608_S15_vs_2594_S1_2599_S6_2604_S11_peak_562
Tdrd5	Tdrd5-001	-	1.56255e+26	1.56303e+26	13970	0.009365,0.000000,0.009303	1.000000,0.000000,1.000000	1	156289246	156289695	449	156289479	26	17.4649	7.27022	13.183	2598_S5_2603_S10_2608_S15_vs_2594_S1_2599_S6_2604_S11_peak_562
RP24-395H7.3	RP24-395H7.3-001	+	66698241	66705962	0	0.024087	0.298077	10	66697803	66698426	623	66698167	26	17.4649	7.27022	13.183	2598_S5_2603_S10_2608_S15_vs_2594_S1_2599_S6_2604_S11_peak_1046
.	.	.	.	.	.	.	.	10	122260780	122261698	918	122261007	26	17.4649	7.27022	13.183	2598_S5_2603_S10_2608_S15_vs_2594_S1_2599_S6_2604_S11_peak_1285
Slc5a10	Slc5a10-002	-	6.16728e+39	6.172e+39	16345	0.010147,0.018759,0.009975,0.010156,0.009969	1.000000,1.000000,1.000000,1.000000,1.000000	11	61703175	61703653	478	61703427	26	17.4649	7.27022	13.183	2598_S5_2603_S10_2608_S15_vs_2594_S1_2599_S6_2604_S11_peak_1449
Fam83g	Fam83g-001	+	6.16728e+39	6.172e+39	18756	0.010147,0.018759,0.009975,0.010156,0.009969	1.000000,1.000000,1.000000,1.000000,1.000000	11	61703175	61703653	478	61703427	26	17.4649	7.27022	13.183	2598_S5_2603_S10_2608_S15_vs_2594_S1_2599_S6_2604_S11_peak_1449
Slc5a10	Slc5a10-001	-	6.16728e+39	6.172e+39	17147	0.010147,0.018759,0.009975,0.010156,0.009969	1.000000,1.000000,1.000000,1.000000,1.000000	11	61703175	61703653	478	61703427	26	17.4649	7.27022	13.183	2598_S5_2603_S10_2608_S15_vs_2594_S1_2599_S6_2604_S11_peak_1449
Slc5a10	Slc5a10-004	-	6.16728e+39	6.172e+39	16294	0.010147,0.018759,0.009975,0.010156,0.009969	1.000000,1.000000,1.000000,1.000000,1.000000	11	61703175	61703653	478	61703427	26	17.4649	7.27022	13.183	2598_S5_2603_S10_2608_S15_vs_2594_S1_2599_S6_2604_S11_peak_1449
Slc5a10	Slc5a10-003	-	6.16728e+39	6.172e+39	17174	0.010147,0.018759,0.009975,0.010156,0.009969	1.000000,1.000000,1.000000,1.000000,1.000000	11	61703175	61703653	478	61703427	26	17.4649	7.27022	13.183	2598_S5_2603_S10_2608_S15_vs_2594_S1_2599_S6_2604_S11_peak_1449
.	.	.	.	.	.	.	.	11	63805207	63805838	631	63805504	26	17.4649	7.27022	13.183	2598_S5_2603_S10_2608_S15_vs_2594_S1_2599_S6_2604_S11_peak_1459
.	.	.	.	.	.	.	.	12	87988074	87988632	558	87988258	26	17.4649	7.27022	13.183	2598_S5_2603_S10_2608_S15_vs_2594_S1_2599_S6_2604_S11_peak_1875
.	.	.	.	.	.	.	.	12	112378346	112379086	740	112378863	26	17.4649	7.27022	13.183	2598_S5_2603_S10_2608_S15_vs_2594_S1_2599_S6_2604_S11_peak_1981
Ptprn2	Ptprn2-001	+	1.16486e+26	1.17277e+26	585909	0.000618,0.000618,0.000767	1.000000,1.000000,1.000000	12	117071638	117072126	488	117071888	26	17.4649	7.27022	13.183	2598_S5_2603_S10_2608_S15_vs_2594_S1_2599_S6_2604_S11_peak_1989
Ptprn2	Ptprn2-002	+	1.16486e+26	1.17277e+26	585805	0.000618,0.000618,0.000767	1.000000,1.000000,1.000000	12	117071638	117072126	488	117071888	26	17.4649	7.27022	13.183	2598_S5_2603_S10_2608_S15_vs_2594_S1_2599_S6_2604_S11_peak_1989
Ptprn2	Ptprn2-005	+	1.16486e+26	1.17277e+26	585909	0.000618,0.000618,0.000767	1.000000,1.000000,1.000000	12	117071638	117072126	488	117071888	26	17.4649	7.27022	13.183	2598_S5_2603_S10_2608_S15_vs_2594_S1_2599_S6_2604_S11_peak_1989
.	.	.	.	.	.	.	.	13	68046781	68047831	1050	68047659	26	17.4649	7.27022	13.183	2598_S5_2603_S10_2608_S15_vs_2594_S1_2599_S6_2604_S11_peak_2154
Nkd2	Nkd2-003	-	7.38235e+31	7.38476e+31	18043	0.020351,0.000000,0.017550,0.016839	1.000000,0.000000,1.000000,1.000000	13	73829081	73829570	489	73829248	26	17.4649	7.27022	13.183	2598_S5_2603_S10_2608_S15_vs_2594_S1_2599_S6_2604_S11_peak_2169
Gm8062	Gm8062-001	+	7.38235e+31	7.38476e+31	-362	0.020351,0.000000,0.017550,0.016839	1.000000,0.000000,1.000000,1.000000	13	73829081	73829570	489	73829248	26	17.4649	7.27022	13.183	2598_S5_2603_S10_2608_S15_vs_2594_S1_2599_S6_2604_S11_peak_2169
Nkd2	Nkd2-002	-	7.38235e+31	7.38476e+31	18043	0.020351,0.000000,0.017550,0.016839	1.000000,0.000000,1.000000,1.000000	13	73829081	73829570	489	73829248	26	17.4649	7.27022	13.183	2598_S5_2603_S10_2608_S15_vs_2594_S1_2599_S6_2604_S11_peak_2169
Nkd2	Nkd2-001	-	7.38235e+31	7.38476e+31	18062	0.020351,0.000000,0.017550,0.016839	1.000000,0.000000,1.000000,1.000000	13	73829081	73829570	489	73829248	26	17.4649	7.27022	13.183	2598_S5_2603_S10_2608_S15_vs_2594_S1_2599_S6_2604_S11_peak_2169
.	.	.	.	.	.	.	.	13	105141603	105142099	496	105141776	26	17.4649	7.27022	13.183	2598_S5_2603_S10_2608_S15_vs_2594_S1_2599_S6_2604_S11_peak_2224
.	.	.	.	.	.	.	.	14	44116655	44117242	587	44116916	26	17.4649	7.27022	13.183	2598_S5_2603_S10_2608_S15_vs_2594_S1_2599_S6_2604_S11_peak_2436
Ebf2	Ebf2-001	+	6.72333e+31	6.74298e+31	75563	0.002026,0.040509,0.002051,0.002017	1.000000,1.000000,1.000000,1.000000	14	67308855	67309252	397	67309063	26	17.4649	7.27022	13.183	2598_S5_2603_S10_2608_S15_vs_2594_S1_2599_S6_2604_S11_peak_2544
Gm6878	Gm6878-001	-	6.72333e+31	6.74298e+31	5460	0.002026,0.040509,0.002051,0.002017	1.000000,1.000000,1.000000,1.000000	14	67308855	67309252	397	67309063	26	17.4649	7.27022	13.183	2598_S5_2603_S10_2608_S15_vs_2594_S1_2599_S6_2604_S11_peak_2544
Ebf2	Ebf2-004	+	6.72333e+31	6.74298e+31	74211	0.002026,0.040509,0.002051,0.002017	1.000000,1.000000,1.000000,1.000000	14	67308855	67309252	397	67309063	26	17.4649	7.27022	13.183	2598_S5_2603_S10_2608_S15_vs_2594_S1_2599_S6_2604_S11_peak_2544
Ebf2	Ebf2-003	+	6.72333e+31	6.74298e+31	75269	0.002026,0.040509,0.002051,0.002017	1.000000,1.000000,1.000000,1.000000	14	67308855	67309252	397	67309063	26	17.4649	7.27022	13.183	2598_S5_2603_S10_2608_S15_vs_2594_S1_2599_S6_2604_S11_peak_2544
.	.	.	.	.	.	.	.	14	73097950	73098402	452	73098191	26	17.4649	7.27022	13.183	2598_S5_2603_S10_2608_S15_vs_2594_S1_2599_S6_2604_S11_peak_2559
.	.	.	.	.	.	.	.	14	90935549	90935976	427	90935780	26	17.4649	7.27022	13.183	2598_S5_2603_S10_2608_S15_vs_2594_S1_2599_S6_2604_S11_peak_2625
Fbxl7	Fbxl7-201	-	26543084	26895050	50613	0.001199	1	15	26844016	26844437	421	26844190	26	17.4649	7.27022	13.183	2598_S5_2603_S10_2608_S15_vs_2594_S1_2599_S6_2604_S11_peak_2817
Gm23903	Gm23903-201	-	27061736	27061867	3209	0	0	15	27058093	27058658	565	27058499	26	17.4649	7.27022	13.183	2598_S5_2603_S10_2608_S15_vs_2594_S1_2599_S6_2604_S11_peak_2818
Gabrr3	Gabrr3-201	+	59407332	59461890	27041	0.008083	1	16	59434373	59434813	440	59434601	26	17.4649	7.27022	13.183	2598_S5_2603_S10_2608_S15_vs_2594_S1_2599_S6_2604_S11_peak_3019
.	.	.	.	.	.	.	.	16	78614652	78615131	479	78614851	26	17.4649	7.27022	13.183	2598_S5_2603_S10_2608_S15_vs_2594_S1_2599_S6_2604_S11_peak_3056
.	.	.	.	.	.	.	.	2	124985474	124985994	520	124985715	26	17.4649	7.27022	13.183	2598_S5_2603_S10_2608_S15_vs_2594_S1_2599_S6_2604_S11_peak_4173
Gm14038	Gm14038-001	-	134762824	134763631	232	0.585396	1	2	134762927	134763399	472	134763152	26	17.4649	7.27022	13.183	2598_S5_2603_S10_2608_S15_vs_2594_S1_2599_S6_2604_S11_peak_4206
.	.	.	.	.	.	.	.	3	7267737	7268190	453	7267965	26	17.4649	7.27022	13.183	2598_S5_2603_S10_2608_S15_vs_2594_S1_2599_S6_2604_S11_peak_4359
.	.	.	.	.	.	.	.	3	7834284	7834693	409	7834482	26	17.4649	7.27022	13.183	2598_S5_2603_S10_2608_S15_vs_2594_S1_2599_S6_2604_S11_peak_4363
.	.	.	.	.	.	.	.	3	17441233	17441850	617	17441521	26	17.4649	7.27022	13.183	2598_S5_2603_S10_2608_S15_vs_2594_S1_2599_S6_2604_S11_peak_4376
Cyp7b1	Cyp7b1-001	-	18071950	18243339	161860	0.002591	1	3	18081036	18081479	443	18081323	26	17.4649	7.27022	13.183	2598_S5_2603_S10_2608_S15_vs_2594_S1_2599_S6_2604_S11_peak_4378
.	.	.	.	.	.	.	.	3	45585561	45586083	522	45585935	26	17.4649	7.27022	13.183	2598_S5_2603_S10_2608_S15_vs_2594_S1_2599_S6_2604_S11_peak_4453
Abcd3	Abcd3-004	-	1.21759e+44	1.21815e+44	21517	0.011366,0.022178,0.000000,0.011568,0.011366	1.000000,1.000000,0.000000,1.000000,1.000000	3	121793010	121793650	640	121793419	26	17.4649	7.27022	13.183	2598_S5_2603_S10_2608_S15_vs_2594_S1_2599_S6_2604_S11_peak_4597
Abcd3	Abcd3-003	-	1.21759e+44	1.21815e+44	21260	0.011366,0.022178,0.000000,0.011568,0.011366	1.000000,1.000000,0.000000,1.000000,1.000000	3	121793010	121793650	640	121793419	26	17.4649	7.27022	13.183	2598_S5_2603_S10_2608_S15_vs_2594_S1_2599_S6_2604_S11_peak_4597
4633401B06Rik	4633401B06Rik-001	-	1.21759e+44	1.21815e+44	-4437	0.011366,0.022178,0.000000,0.011568,0.011366	1.000000,1.000000,0.000000,1.000000,1.000000	3	121793010	121793650	640	121793419	26	17.4649	7.27022	13.183	2598_S5_2603_S10_2608_S15_vs_2594_S1_2599_S6_2604_S11_peak_4597
Abcd3	Abcd3-006	-	1.21759e+44	1.21815e+44	21517	0.011366,0.022178,0.000000,0.011568,0.011366	1.000000,1.000000,0.000000,1.000000,1.000000	3	121793010	121793650	640	121793419	26	17.4649	7.27022	13.183	2598_S5_2603_S10_2608_S15_vs_2594_S1_2599_S6_2604_S11_peak_4597
Abcd3	Abcd3-001	-	1.21759e+44	1.21815e+44	21653	0.011366,0.022178,0.000000,0.011568,0.011366	1.000000,1.000000,0.000000,1.000000,1.000000	3	121793010	121793650	640	121793419	26	17.4649	7.27022	13.183	2598_S5_2603_S10_2608_S15_vs_2594_S1_2599_S6_2604_S11_peak_4597
Fam205a2	Fam205a2-001	-	4252258042466750	4252817642589930	3113	0.087547,0.003978	1.000000,1.000000	4	42524574	42525063	489	42524785	26	17.4649	7.27022	13.183	2598_S5_2603_S10_2608_S15_vs_2594_S1_2599_S6_2604_S11_peak_4796
Gm2163	Gm2163-201	+	4252258042466750	4252817642589930	57822	0.087547,0.003978	1.000000,1.000000	4	42524574	42525063	489	42524785	26	17.4649	7.27022	13.183	2598_S5_2603_S10_2608_S15_vs_2594_S1_2599_S6_2604_S11_peak_4796
.	.	.	.	.	.	.	.	4	42697594	42698019	425	42697824	26	17.4649	7.27022	13.183	2598_S5_2603_S10_2608_S15_vs_2594_S1_2599_S6_2604_S11_peak_4802
.	.	.	.	.	.	.	.	4	136275267	136276457	1190	136275430	26	17.4649	7.27022	13.183	2598_S5_2603_S10_2608_S15_vs_2594_S1_2599_S6_2604_S11_peak_5033
.	.	.	.	.	.	.	.	4	153309765	153310188	423	153309996	26	17.4649	7.27022	13.183	2598_S5_2603_S10_2608_S15_vs_2594_S1_2599_S6_2604_S11_peak_5171
.	.	.	.	.	.	.	.	5	33467193	33467610	417	33467409	26	17.4649	7.27022	13.183	2598_S5_2603_S10_2608_S15_vs_2594_S1_2599_S6_2604_S11_peak_5267
Rimbp2	Rimbp2-201	-	1.2876e+53	1.28953e+53	185116	0.002151,0.000000,0.002152,0.006669,0.002154,0.006663	1.000000,0.000000,1.000000,1.000000,1.000000,1.000000	5	128767833	128768247	414	128768058	26	17.4649	7.27022	13.183	2598_S5_2603_S10_2608_S15_vs_2594_S1_2599_S6_2604_S11_peak_5558
Gm42875	Gm42875-001	+	1.2876e+53	1.28953e+53	-1277	0.002151,0.000000,0.002152,0.006669,0.002154,0.006663	1.000000,0.000000,1.000000,1.000000,1.000000,1.000000	5	128767833	128768247	414	128768058	26	17.4649	7.27022	13.183	2598_S5_2603_S10_2608_S15_vs_2594_S1_2599_S6_2604_S11_peak_5558
Rimbp2	Rimbp2-001	-	1.2876e+53	1.28953e+53	185240	0.002151,0.000000,0.002152,0.006669,0.002154,0.006663	1.000000,0.000000,1.000000,1.000000,1.000000,1.000000	5	128767833	128768247	414	128768058	26	17.4649	7.27022	13.183	2598_S5_2603_S10_2608_S15_vs_2594_S1_2599_S6_2604_S11_peak_5558
Rimbp2	Rimbp2-004	-	1.2876e+53	1.28953e+53	51776	0.002151,0.000000,0.002152,0.006669,0.002154,0.006663	1.000000,0.000000,1.000000,1.000000,1.000000,1.000000	5	128767833	128768247	414	128768058	26	17.4649	7.27022	13.183	2598_S5_2603_S10_2608_S15_vs_2594_S1_2599_S6_2604_S11_peak_5558
Rimbp2	Rimbp2-002	-	1.2876e+53	1.28953e+53	184809	0.002151,0.000000,0.002152,0.006669,0.002154,0.006663	1.000000,0.000000,1.000000,1.000000,1.000000,1.000000	5	128767833	128768247	414	128768058	26	17.4649	7.27022	13.183	2598_S5_2603_S10_2608_S15_vs_2594_S1_2599_S6_2604_S11_peak_5558
Rimbp2	Rimbp2-003	-	1.2876e+53	1.28953e+53	51823	0.002151,0.000000,0.002152,0.006669,0.002154,0.006663	1.000000,0.000000,1.000000,1.000000,1.000000,1.000000	5	128767833	128768247	414	128768058	26	17.4649	7.27022	13.183	2598_S5_2603_S10_2608_S15_vs_2594_S1_2599_S6_2604_S11_peak_5558
Prkar1b	Prkar1b-011	-	1.39042e+35	1.39128e+35	85060	0.003468,0.004713,0.005510,0.004740	0.555347,1.000000,1.000000,1.000000	5	139042214	139042746	532	139042463	26	17.4649	7.27022	13.183	2598_S5_2603_S10_2608_S15_vs_2594_S1_2599_S6_2604_S11_peak_5591
Prkar1b	Prkar1b-002	-	1.39042e+35	1.39128e+35	87641	0.003468,0.004713,0.005510,0.004740	0.555347,1.000000,1.000000,1.000000	5	139042214	139042746	532	139042463	26	17.4649	7.27022	13.183	2598_S5_2603_S10_2608_S15_vs_2594_S1_2599_S6_2604_S11_peak_5591
Prkar1b	Prkar1b-003	-	1.39042e+35	1.39128e+35	71309	0.003468,0.004713,0.005510,0.004740	0.555347,1.000000,1.000000,1.000000	5	139042214	139042746	532	139042463	26	17.4649	7.27022	13.183	2598_S5_2603_S10_2608_S15_vs_2594_S1_2599_S6_2604_S11_peak_5591
Prkar1b	Prkar1b-001	-	1.39042e+35	1.39128e+35	87014	0.003468,0.004713,0.005510,0.004740	0.555347,1.000000,1.000000,1.000000	5	139042214	139042746	532	139042463	26	17.4649	7.27022	13.183	2598_S5_2603_S10_2608_S15_vs_2594_S1_2599_S6_2604_S11_peak_5591
.	.	.	.	.	.	.	.	6	15453399	15453923	524	15453616	26	17.4649	7.27022	13.183	2598_S5_2603_S10_2608_S15_vs_2594_S1_2599_S6_2604_S11_peak_5691
.	.	.	.	.	.	.	.	6	51011287	51011713	426	51011535	26	17.4649	7.27022	13.183	2598_S5_2603_S10_2608_S15_vs_2594_S1_2599_S6_2604_S11_peak_5799
.	.	.	.	.	.	.	.	6	79511941	79512390	449	79512176	26	17.4649	7.27022	13.183	2598_S5_2603_S10_2608_S15_vs_2594_S1_2599_S6_2604_S11_peak_5894
Sox5	Sox5-013	-	1.43845e+80	1.43947e+80	60181	0.005436,0.006492,0.001459,0.001477,0.000593,0.005164,0.001471,0.004866,0.001459	1.000000,1.000000,1.000000,1.000000,1.000000,1.000000,1.000000,1.000000,1.000000	6	143886362	143886917	555	143886569	26	17.4649	7.27022	13.183	2598_S5_2603_S10_2608_S15_vs_2594_S1_2599_S6_2604_S11_peak_6192
Sox5	Sox5-010	-	1.43845e+80	1.43947e+80	60172	0.005436,0.006492,0.001459,0.001477,0.000593,0.005164,0.001471,0.004866,0.001459	1.000000,1.000000,1.000000,1.000000,1.000000,1.000000,1.000000,1.000000,1.000000	6	143886362	143886917	555	143886569	26	17.4649	7.27022	13.183	2598_S5_2603_S10_2608_S15_vs_2594_S1_2599_S6_2604_S11_peak_6192
Sox5	Sox5-001	-	1.43845e+80	1.43947e+80	322564	0.005436,0.006492,0.001459,0.001477,0.000593,0.005164,0.001471,0.004866,0.001459	1.000000,1.000000,1.000000,1.000000,1.000000,1.000000,1.000000,1.000000,1.000000	6	143886362	143886917	555	143886569	26	17.4649	7.27022	13.183	2598_S5_2603_S10_2608_S15_vs_2594_S1_2599_S6_2604_S11_peak_6192
Sox5	Sox5-002	-	1.43845e+80	1.43947e+80	322536	0.005436,0.006492,0.001459,0.001477,0.000593,0.005164,0.001471,0.004866,0.001459	1.000000,1.000000,1.000000,1.000000,1.000000,1.000000,1.000000,1.000000,1.000000	6	143886362	143886917	555	143886569	26	17.4649	7.27022	13.183	2598_S5_2603_S10_2608_S15_vs_2594_S1_2599_S6_2604_S11_peak_6192
Sox5	Sox5-009	-	1.43845e+80	1.43947e+80	895061	0.005436,0.006492,0.001459,0.001477,0.000593,0.005164,0.001471,0.004866,0.001459	1.000000,1.000000,1.000000,1.000000,1.000000,1.000000,1.000000,1.000000,1.000000	6	143886362	143886917	555	143886569	26	17.4649	7.27022	13.183	2598_S5_2603_S10_2608_S15_vs_2594_S1_2599_S6_2604_S11_peak_6192
Sox5	Sox5-004	-	1.43845e+80	1.43947e+80	60185	0.005436,0.006492,0.001459,0.001477,0.000593,0.005164,0.001471,0.004866,0.001459	1.000000,1.000000,1.000000,1.000000,1.000000,1.000000,1.000000,1.000000,1.000000	6	143886362	143886917	555	143886569	26	17.4649	7.27022	13.183	2598_S5_2603_S10_2608_S15_vs_2594_S1_2599_S6_2604_S11_peak_6192
Sox5	Sox5-005	-	1.43845e+80	1.43947e+80	322642	0.005436,0.006492,0.001459,0.001477,0.000593,0.005164,0.001471,0.004866,0.001459	1.000000,1.000000,1.000000,1.000000,1.000000,1.000000,1.000000,1.000000,1.000000	6	143886362	143886917	555	143886569	26	17.4649	7.27022	13.183	2598_S5_2603_S10_2608_S15_vs_2594_S1_2599_S6_2604_S11_peak_6192
Sox5	Sox5-003	-	1.43845e+80	1.43947e+80	60190	0.005436,0.006492,0.001459,0.001477,0.000593,0.005164,0.001471,0.004866,0.001459	1.000000,1.000000,1.000000,1.000000,1.000000,1.000000,1.000000,1.000000,1.000000	6	143886362	143886917	555	143886569	26	17.4649	7.27022	13.183	2598_S5_2603_S10_2608_S15_vs_2594_S1_2599_S6_2604_S11_peak_6192
Sox5	Sox5-201	-	1.43845e+80	1.43947e+80	322652	0.005436,0.006492,0.001459,0.001477,0.000593,0.005164,0.001471,0.004866,0.001459	1.000000,1.000000,1.000000,1.000000,1.000000,1.000000,1.000000,1.000000,1.000000	6	143886362	143886917	555	143886569	26	17.4649	7.27022	13.183	2598_S5_2603_S10_2608_S15_vs_2594_S1_2599_S6_2604_S11_peak_6192
Obox4-ps21	Obox4-ps21-001	+	15241272	15242989	816	0.320722	1	7	15242088	15242638	550	15242312	26	17.4649	7.27022	13.183	2598_S5_2603_S10_2608_S15_vs_2594_S1_2599_S6_2604_S11_peak_6314
.	.	.	.	.	.	.	.	7	21217621	21218119	498	21217854	26	17.4649	7.27022	13.183	2598_S5_2603_S10_2608_S15_vs_2594_S1_2599_S6_2604_S11_peak_6331
.	.	.	.	.	.	.	.	7	33094523	33095003	480	33094737	26	17.4649	7.27022	13.183	2598_S5_2603_S10_2608_S15_vs_2594_S1_2599_S6_2604_S11_peak_6397
.	.	.	.	.	.	.	.	7	36073109	36074002	893	36073306	26	17.4649	7.27022	13.183	2598_S5_2603_S10_2608_S15_vs_2594_S1_2599_S6_2604_S11_peak_6425
.	.	.	.	.	.	.	.	7	37016602	37016976	374	37016797	26	17.4649	7.27022	13.183	2598_S5_2603_S10_2608_S15_vs_2594_S1_2599_S6_2604_S11_peak_6437
Agbl1	Agbl1-003	+	7622988776244740	7712469976245930	14150	0.002405,1.000000	1.000000,0.554833	7	76244037	76246188	2151	76246008	26	17.4649	7.27022	13.183	2598_S5_2603_S10_2608_S15_vs_2594_S1_2599_S6_2604_S11_peak_6554
Gm5597	Gm5597-001	-	7622988776244740	7712469976245930	0	0.002405,1.000000	1.000000,0.554833	7	76244037	76246188	2151	76246008	26	17.4649	7.27022	13.183	2598_S5_2603_S10_2608_S15_vs_2594_S1_2599_S6_2604_S11_peak_6554
.	.	.	.	.	.	.	.	8	20609476	20609857	381	20609605	26	17.4649	7.27022	13.183	2598_S5_2603_S10_2608_S15_vs_2594_S1_2599_S6_2604_S11_peak_6835
.	.	.	.	.	.	.	.	8	55356320	55356993	673	55356713	26	17.4649	7.27022	13.183	2598_S5_2603_S10_2608_S15_vs_2594_S1_2599_S6_2604_S11_peak_6938
Gm17994	Gm17994-001	-	57291520	57292053	1780	0	0	8	57289700	57290273	573	57289897	26	17.4649	7.27022	13.183	2598_S5_2603_S10_2608_S15_vs_2594_S1_2599_S6_2604_S11_peak_6957
Cdh13	Cdh13-006	+	1.18284e+17	1.19202e+17	721801	0.000681,0.000601	1.000000,1.000000	8	119005598	119006223	625	119005806	26	17.4649	7.27022	13.183	2598_S5_2603_S10_2608_S15_vs_2594_S1_2599_S6_2604_S11_peak_7156
Cdh13	Cdh13-001	+	1.18284e+17	1.19202e+17	721865	0.000681,0.000601	1.000000,1.000000	8	119005598	119006223	625	119005806	26	17.4649	7.27022	13.183	2598_S5_2603_S10_2608_S15_vs_2594_S1_2599_S6_2604_S11_peak_7156
.	.	.	.	.	.	.	.	9	39985565	39985975	410	39985711	26	17.4649	7.27022	13.183	2598_S5_2603_S10_2608_S15_vs_2594_S1_2599_S6_2604_S11_peak_7297
Ccdc33	Ccdc33-010	-	5.80675e+71	5.81144e+71	30819	0.009027,0.007044,0.000000,0.006832,0.004692,0.005406,0.005752,0.005746,0.004692	1.000000,1.000000,0.000000,1.000000,1.000000,1.000000,1.000000,1.000000,1.000000	9	58083120	58083542	422	58083339	26	17.4649	7.27022	13.183	2598_S5_2603_S10_2608_S15_vs_2594_S1_2599_S6_2604_S11_peak_7351
Stra6	Stra6-011	+	5.80675e+71	5.81144e+71	3735	0.009027,0.007044,0.000000,0.006832,0.004692,0.005406,0.005752,0.005746,0.004692	1.000000,1.000000,0.000000,1.000000,1.000000,1.000000,1.000000,1.000000,1.000000	9	58083120	58083542	422	58083339	26	17.4649	7.27022	13.183	2598_S5_2603_S10_2608_S15_vs_2594_S1_2599_S6_2604_S11_peak_7351
Ccdc33	Ccdc33-006	-	5.80675e+71	5.81144e+71	-1050	0.009027,0.007044,0.000000,0.006832,0.004692,0.005406,0.005752,0.005746,0.004692	1.000000,1.000000,0.000000,1.000000,1.000000,1.000000,1.000000,1.000000,1.000000	9	58083120	58083542	422	58083339	26	17.4649	7.27022	13.183	2598_S5_2603_S10_2608_S15_vs_2594_S1_2599_S6_2604_S11_peak_7351
Stra6	Stra6-012	+	5.80675e+71	5.81144e+71	3810	0.009027,0.007044,0.000000,0.006832,0.004692,0.005406,0.005752,0.005746,0.004692	1.000000,1.000000,0.000000,1.000000,1.000000,1.000000,1.000000,1.000000,1.000000	9	58083120	58083542	422	58083339	26	17.4649	7.27022	13.183	2598_S5_2603_S10_2608_S15_vs_2594_S1_2599_S6_2604_S11_peak_7351
Ccdc33	Ccdc33-011	-	5.80675e+71	5.81144e+71	35282	0.009027,0.007044,0.000000,0.006832,0.004692,0.005406,0.005752,0.005746,0.004692	1.000000,1.000000,0.000000,1.000000,1.000000,1.000000,1.000000,1.000000,1.000000	9	58083120	58083542	422	58083339	26	17.4649	7.27022	13.183	2598_S5_2603_S10_2608_S15_vs_2594_S1_2599_S6_2604_S11_peak_7351
Stra6	Stra6-003	+	5.80675e+71	5.81144e+71	19332	0.009027,0.007044,0.000000,0.006832,0.004692,0.005406,0.005752,0.005746,0.004692	1.000000,1.000000,0.000000,1.000000,1.000000,1.000000,1.000000,1.000000,1.000000	9	58083120	58083542	422	58083339	26	17.4649	7.27022	13.183	2598_S5_2603_S10_2608_S15_vs_2594_S1_2599_S6_2604_S11_peak_7351
Ccdc33	Ccdc33-007	-	5.80675e+71	5.81144e+71	18684	0.009027,0.007044,0.000000,0.006832,0.004692,0.005406,0.005752,0.005746,0.004692	1.000000,1.000000,0.000000,1.000000,1.000000,1.000000,1.000000,1.000000,1.000000	9	58083120	58083542	422	58083339	26	17.4649	7.27022	13.183	2598_S5_2603_S10_2608_S15_vs_2594_S1_2599_S6_2604_S11_peak_7351
Ccdc33	Ccdc33-005	-	5.80675e+71	5.81144e+71	18756	0.009027,0.007044,0.000000,0.006832,0.004692,0.005406,0.005752,0.005746,0.004692	1.000000,1.000000,0.000000,1.000000,1.000000,1.000000,1.000000,1.000000,1.000000	9	58083120	58083542	422	58083339	26	17.4649	7.27022	13.183	2598_S5_2603_S10_2608_S15_vs_2594_S1_2599_S6_2604_S11_peak_7351
Ccdc33	Ccdc33-001	-	5.80675e+71	5.81144e+71	35282	0.009027,0.007044,0.000000,0.006832,0.004692,0.005406,0.005752,0.005746,0.004692	1.000000,1.000000,0.000000,1.000000,1.000000,1.000000,1.000000,1.000000,1.000000	9	58083120	58083542	422	58083339	26	17.4649	7.27022	13.183	2598_S5_2603_S10_2608_S15_vs_2594_S1_2599_S6_2604_S11_peak_7351
.	.	.	.	.	.	.	.	1	112618552	112619015	463	112618782	37	22.6504	7.244	18.1507	2598_S5_2603_S10_2608_S15_vs_2594_S1_2599_S6_2604_S11_peak_373
Carmil3	Carmil3-201	+	55491093	55508247	8202	0.032935	1	14	55499295	55499859	564	55499582	29	18.7948	7.22835	14.448	2598_S5_2603_S10_2608_S15_vs_2594_S1_2599_S6_2604_S11_peak_2493
.	.	.	.	.	.	.	.	3	121749491	121751730	2239	121749764	29	18.7948	7.22835	14.448	2598_S5_2603_S10_2608_S15_vs_2594_S1_2599_S6_2604_S11_peak_4596
.	.	.	.	.	.	.	.	8	112417139	112417926	787	112417298	29	18.7948	7.22835	14.448	2598_S5_2603_S10_2608_S15_vs_2594_S1_2599_S6_2604_S11_peak_7105
.	.	.	.	.	.	.	.	7	15096284	15096764	480	15096505	50	28.8455	7.21836	24.1789	2598_S5_2603_S10_2608_S15_vs_2594_S1_2599_S6_2604_S11_peak_6304
Esrrg	Esrrg-004	+	1.87609e+17	1.88044e+17	304519	0.000998,0.000717	1.000000,1.000000	1	187913310	187913743	433	187913504	28	18.2446	7.19129	13.9289	2598_S5_2603_S10_2608_S15_vs_2594_S1_2599_S6_2604_S11_peak_773
Esrrg	Esrrg-003	+	1.87609e+17	1.88044e+17	304281	0.000998,0.000717	1.000000,1.000000	1	187913310	187913743	433	187913504	28	18.2446	7.19129	13.9289	2598_S5_2603_S10_2608_S15_vs_2594_S1_2599_S6_2604_S11_peak_773
Agmo	Agmo-002	+	3724204237241640	3756539437582200	273067	0.001385,0.001315	1.000000,1.000000	12	37515109	37515556	447	37515328	28	18.2446	7.19129	13.9289	2598_S5_2603_S10_2608_S15_vs_2594_S1_2599_S6_2604_S11_peak_1730
Agmo	Agmo-001	+	3724204237241640	3756539437582200	273468	0.001385,0.001315	1.000000,1.000000	12	37515109	37515556	447	37515328	28	18.2446	7.19129	13.9289	2598_S5_2603_S10_2608_S15_vs_2594_S1_2599_S6_2604_S11_peak_1730
.	.	.	.	.	.	.	.	13	65604814	65605235	421	65604996	28	18.2446	7.19129	13.9289	2598_S5_2603_S10_2608_S15_vs_2594_S1_2599_S6_2604_S11_peak_2142
.	.	.	.	.	.	.	.	18	17668528	17668992	464	17668696	28	18.2446	7.19129	13.9289	2598_S5_2603_S10_2608_S15_vs_2594_S1_2599_S6_2604_S11_peak_3595
.	.	.	.	.	.	.	.	18	39598808	39599337	529	39599116	28	18.2446	7.19129	13.9289	2598_S5_2603_S10_2608_S15_vs_2594_S1_2599_S6_2604_S11_peak_3629
.	.	.	.	.	.	.	.	5	103406584	103407019	435	103406746	28	18.2446	7.19129	13.9289	2598_S5_2603_S10_2608_S15_vs_2594_S1_2599_S6_2604_S11_peak_5411
.	.	.	.	.	.	.	.	15	46215660	46216263	603	46215972	35	21.4094	7.12812	16.9505	2598_S5_2603_S10_2608_S15_vs_2594_S1_2599_S6_2604_S11_peak_2843
E4f1	E4f1-201	-	24443792	24455312	-2449	0	0	17	24457761	24458292	531	24457958	32	19.957	7.11331	15.5518	2598_S5_2603_S10_2608_S15_vs_2594_S1_2599_S6_2604_S11_peak_3245
Gja5	Gja5-003	+	9690469396913560	9707741796926020	25152	0.002901,0.000000	1.000000,0.000000	3	96929845	96930345	500	96930164	32	19.8565	7.06959	15.4556	2598_S5_2603_S10_2608_S15_vs_2594_S1_2599_S6_2604_S11_peak_4567
Gja8	Gja8-001	-	9690469396913560	9707741796926020	-3824	0.002901,0.000000	1.000000,0.000000	3	96929845	96930345	500	96930164	32	19.8565	7.06959	15.4556	2598_S5_2603_S10_2608_S15_vs_2594_S1_2599_S6_2604_S11_peak_4567
.	.	.	.	.	.	.	.	14	90301364	90301945	581	90301623	40	23.4549	7.00585	18.9272	2598_S5_2603_S10_2608_S15_vs_2594_S1_2599_S6_2604_S11_peak_2621
.	.	.	.	.	.	.	.	3	50995352	50995746	394	50995547	40	23.4549	7.00585	18.9272	2598_S5_2603_S10_2608_S15_vs_2594_S1_2599_S6_2604_S11_peak_4465
.	.	.	.	.	.	.	.	1	80179235	80179642	407	80179445	25	16.4654	7.00095	12.2479	2598_S5_2603_S10_2608_S15_vs_2594_S1_2599_S6_2604_S11_peak_224
Gm16026	Gm16026-001	+	8527510785156800	8528549285327300	10061	0.031292,0.002393	0.796569,1.000000	1	85285168	85285575	407	85285369	25	16.4654	7.00095	12.2479	2598_S5_2603_S10_2608_S15_vs_2594_S1_2599_S6_2604_S11_peak_255
Gm2619	Gm2619-001	-	8527510785156800	8528549285327300	41732	0.031292,0.002393	0.796569,1.000000	1	85285168	85285575	407	85285369	25	16.4654	7.00095	12.2479	2598_S5_2603_S10_2608_S15_vs_2594_S1_2599_S6_2604_S11_peak_255
Kcnh1	Kcnh1-002	+	1.92191e+17	1.9251e+17	231003	0.001437,0.001437	1.000000,1.000000	1	192421777	192422235	458	192421995	25	16.4654	7.00095	12.2479	2598_S5_2603_S10_2608_S15_vs_2594_S1_2599_S6_2604_S11_peak_823
Kcnh1	Kcnh1-001	+	1.92191e+17	1.9251e+17	231003	0.001437,0.001437	1.000000,1.000000	1	192421777	192422235	458	192421995	25	16.4654	7.00095	12.2479	2598_S5_2603_S10_2608_S15_vs_2594_S1_2599_S6_2604_S11_peak_823
Pde7b	Pde7b-006	-	2.04004e+39	2.07247e+39	98800	0.001212,0.003631,0.066700,0.001601,0.001202	1.000000,1.000000,0.669211,1.000000,1.000000	10	20625505	20625897	392	20625691	25	16.4654	7.00095	12.2479	2598_S5_2603_S10_2608_S15_vs_2594_S1_2599_S6_2604_S11_peak_906
Pde7b	Pde7b-002	-	2.04004e+39	2.07247e+39	99136	0.001212,0.003631,0.066700,0.001601,0.001202	1.000000,1.000000,0.669211,1.000000,1.000000	10	20625505	20625897	392	20625691	25	16.4654	7.00095	12.2479	2598_S5_2603_S10_2608_S15_vs_2594_S1_2599_S6_2604_S11_peak_906
Gm17230	Gm17230-001	+	2.04004e+39	2.07247e+39	0	0.001212,0.003631,0.066700,0.001601,0.001202	1.000000,1.000000,0.669211,1.000000,1.000000	10	20625505	20625897	392	20625691	25	16.4654	7.00095	12.2479	2598_S5_2603_S10_2608_S15_vs_2594_S1_2599_S6_2604_S11_peak_906
Pde7b	Pde7b-007	-	2.04004e+39	2.07247e+39	99136	0.001212,0.003631,0.066700,0.001601,0.001202	1.000000,1.000000,0.669211,1.000000,1.000000	10	20625505	20625897	392	20625691	25	16.4654	7.00095	12.2479	2598_S5_2603_S10_2608_S15_vs_2594_S1_2599_S6_2604_S11_peak_906
Pde7b	Pde7b-001	-	2.04004e+39	2.07247e+39	99182	0.001212,0.003631,0.066700,0.001601,0.001202	1.000000,1.000000,0.669211,1.000000,1.000000	10	20625505	20625897	392	20625691	25	16.4654	7.00095	12.2479	2598_S5_2603_S10_2608_S15_vs_2594_S1_2599_S6_2604_S11_peak_906
Tcp11l2	Tcp11l2-002	+	8457689784576620	8459530184614360	11133	0.024667,0.012031	1.000000,1.000000	10	84588030	84588483	453	84588243	25	16.4654	7.00095	12.2479	2598_S5_2603_S10_2608_S15_vs_2594_S1_2599_S6_2604_S11_peak_1123
Tcp11l2	Tcp11l2-001	+	8457689784576620	8459530184614360	11404	0.024667,0.012031	1.000000,1.000000	10	84588030	84588483	453	84588243	25	16.4654	7.00095	12.2479	2598_S5_2603_S10_2608_S15_vs_2594_S1_2599_S6_2604_S11_peak_1123
Cfap54	Cfap54-009	-	9277617992775610	9308159793081610	124182	0.002554,0.002549	1.000000,1.000000	10	92956636	92957415	779	92957127	25	16.4654	7.00095	12.2479	2598_S5_2603_S10_2608_S15_vs_2594_S1_2599_S6_2604_S11_peak_1166
Cfap54	Cfap54-001	-	9277617992775610	9308159793081610	124204	0.002554,0.002549	1.000000,1.000000	10	92956636	92957415	779	92957127	25	16.4654	7.00095	12.2479	2598_S5_2603_S10_2608_S15_vs_2594_S1_2599_S6_2604_S11_peak_1166
.	.	.	.	.	.	.	.	11	66706076	66706488	412	66706263	25	16.4654	7.00095	12.2479	2598_S5_2603_S10_2608_S15_vs_2594_S1_2599_S6_2604_S11_peak_1465
Cd300ld4	Cd300ld4-001	-	115020728	115027013	-1014	0	0	11	115028027	115028444	417	115028202	25	16.4654	7.00095	12.2479	2598_S5_2603_S10_2608_S15_vs_2594_S1_2599_S6_2604_S11_peak_1613
Ttc7b	Ttc7b-201	-	100300771	100520823	56804	0.00185	1	12	100463613	100464019	406	100463777	25	16.4654	7.00095	12.2479	2598_S5_2603_S10_2608_S15_vs_2594_S1_2599_S6_2604_S11_peak_1915
Serpina3a	Serpina3a-001	+	1.04113e+35	1.04122e+35	0	0.014729,0.000000,0.020602,0.000000	0.302273,0.000000,0.429545,0.000000	12	104112473	104112912	439	104112722	25	16.4654	7.00095	12.2479	2598_S5_2603_S10_2608_S15_vs_2594_S1_2599_S6_2604_S11_peak_1935
Serpina3a	Serpina3a-201	+	1.04113e+35	1.04122e+35	-3058	0.014729,0.000000,0.020602,0.000000	0.302273,0.000000,0.429545,0.000000	12	104112473	104112912	439	104112722	25	16.4654	7.00095	12.2479	2598_S5_2603_S10_2608_S15_vs_2594_S1_2599_S6_2604_S11_peak_1935
Serpina3a	Serpina3a-002	+	1.04113e+35	1.04122e+35	0	0.014729,0.000000,0.020602,0.000000	0.302273,0.000000,0.429545,0.000000	12	104112473	104112912	439	104112722	25	16.4654	7.00095	12.2479	2598_S5_2603_S10_2608_S15_vs_2594_S1_2599_S6_2604_S11_peak_1935
Gm23289	Gm23289-201	+	1.04113e+35	1.04122e+35	3190	0.014729,0.000000,0.020602,0.000000	0.302273,0.000000,0.429545,0.000000	12	104112473	104112912	439	104112722	25	16.4654	7.00095	12.2479	2598_S5_2603_S10_2608_S15_vs_2594_S1_2599_S6_2604_S11_peak_1935
Ighv1-72	Ighv1-72-001	-	1.15758e+26	1.15758e+26	-4487	0.000000,0.000000,0.000000	0.000000,0.000000,0.000000	12	115762949	115763328	379	115763145	25	16.4654	7.00095	12.2479	2598_S5_2603_S10_2608_S15_vs_2594_S1_2599_S6_2604_S11_peak_1988
Ighv8-13	Ighv8-13-001	-	1.15758e+26	1.15758e+26	2308	0.000000,0.000000,0.000000	0.000000,0.000000,0.000000	12	115762949	115763328	379	115763145	25	16.4654	7.00095	12.2479	2598_S5_2603_S10_2608_S15_vs_2594_S1_2599_S6_2604_S11_peak_1988
Ighv8-13	Ighv8-13-201	-	1.15758e+26	1.15758e+26	2308	0.000000,0.000000,0.000000	0.000000,0.000000,0.000000	12	115762949	115763328	379	115763145	25	16.4654	7.00095	12.2479	2598_S5_2603_S10_2608_S15_vs_2594_S1_2599_S6_2604_S11_peak_1988
.	.	.	.	.	.	.	.	13	11127179	11127601	422	11127387	25	16.4654	7.00095	12.2479	2598_S5_2603_S10_2608_S15_vs_2594_S1_2599_S6_2604_S11_peak_2021
Elmo1	Elmo1-001	+	20090619	20606529	328761	0.00077	1	13	20419380	20419776	396	20419591	25	16.4654	7.00095	12.2479	2598_S5_2603_S10_2608_S15_vs_2594_S1_2599_S6_2604_S11_peak_2039
.	.	.	.	.	.	.	.	13	118073904	118074305	401	118074059	25	16.4654	7.00095	12.2479	2598_S5_2603_S10_2608_S15_vs_2594_S1_2599_S6_2604_S11_peak_2251
Gm26898	Gm26898-001	+	4593905	4622305	3502	0.020844	1	14	4597407	4597998	591	4597698	25	16.4654	7.00095	12.2479	2598_S5_2603_S10_2608_S15_vs_2594_S1_2599_S6_2604_S11_peak_2262
.	.	.	.	.	.	.	.	14	6180514	6181323	809	6180708	25	16.4654	7.00095	12.2479	2598_S5_2603_S10_2608_S15_vs_2594_S1_2599_S6_2604_S11_peak_2269
.	.	.	.	.	.	.	.	14	42228811	42229317	506	42229014	25	16.4654	7.00095	12.2479	2598_S5_2603_S10_2608_S15_vs_2594_S1_2599_S6_2604_S11_peak_2414
Hs6st3	Hs6st3-201	+	119138415	119869595	690972	0.000566	1	14	119829387	119829800	413	119829604	25	16.4654	7.00095	12.2479	2598_S5_2603_S10_2608_S15_vs_2594_S1_2599_S6_2604_S11_peak_2756
Dnah5	Dnah5-001	+	28203752	28472046	207699	0.001428	1	15	28411451	28411833	382	28411652	25	16.4654	7.00095	12.2479	2598_S5_2603_S10_2608_S15_vs_2594_S1_2599_S6_2604_S11_peak_2819
Khdrbs3	Khdrbs3-201	+	68928420	69093513	24675	0.002804	1	15	68953095	68953557	462	68953330	25	16.4654	7.00095	12.2479	2598_S5_2603_S10_2608_S15_vs_2594_S1_2599_S6_2604_S11_peak_2862
.	.	.	.	.	.	.	.	16	71470003	71470522	519	71470132	25	16.4654	7.00095	12.2479	2598_S5_2603_S10_2608_S15_vs_2594_S1_2599_S6_2604_S11_peak_3039
Erg	Erg-004	-	9.53602e+71	9.55304e+71	159081	0.004184,0.007233,0.004200,0.007233,0.004343,0.007191,0.004159,0.003145,0.007111	1.000000,1.000000,1.000000,1.000000,1.000000,1.000000,1.000000,1.000000,1.000000	16	95370574	95371285	711	95370722	25	16.4654	7.00095	12.2479	2598_S5_2603_S10_2608_S15_vs_2594_S1_2599_S6_2604_S11_peak_3113
Erg	Erg-005	-	9.53602e+71	9.55304e+71	87961	0.004184,0.007233,0.004200,0.007233,0.004343,0.007191,0.004159,0.003145,0.007111	1.000000,1.000000,1.000000,1.000000,1.000000,1.000000,1.000000,1.000000,1.000000	16	95370574	95371285	711	95370722	25	16.4654	7.00095	12.2479	2598_S5_2603_S10_2608_S15_vs_2594_S1_2599_S6_2604_S11_peak_3113
Erg	Erg-008	-	9.53602e+71	9.55304e+71	159039	0.004184,0.007233,0.004200,0.007233,0.004343,0.007191,0.004159,0.003145,0.007111	1.000000,1.000000,1.000000,1.000000,1.000000,1.000000,1.000000,1.000000,1.000000	16	95370574	95371285	711	95370722	25	16.4654	7.00095	12.2479	2598_S5_2603_S10_2608_S15_vs_2594_S1_2599_S6_2604_S11_peak_3113
Erg	Erg-007	-	9.53602e+71	9.55304e+71	87961	0.004184,0.007233,0.004200,0.007233,0.004343,0.007191,0.004159,0.003145,0.007111	1.000000,1.000000,1.000000,1.000000,1.000000,1.000000,1.000000,1.000000,1.000000	16	95370574	95371285	711	95370722	25	16.4654	7.00095	12.2479	2598_S5_2603_S10_2608_S15_vs_2594_S1_2599_S6_2604_S11_peak_3113
Erg	Erg-006	-	9.53602e+71	9.55304e+71	153319	0.004184,0.007233,0.004200,0.007233,0.004343,0.007191,0.004159,0.003145,0.007111	1.000000,1.000000,1.000000,1.000000,1.000000,1.000000,1.000000,1.000000,1.000000	16	95370574	95371285	711	95370722	25	16.4654	7.00095	12.2479	2598_S5_2603_S10_2608_S15_vs_2594_S1_2599_S6_2604_S11_peak_3113
Erg	Erg-009	-	9.53602e+71	9.55304e+71	88064	0.004184,0.007233,0.004200,0.007233,0.004343,0.007191,0.004159,0.003145,0.007111	1.000000,1.000000,1.000000,1.000000,1.000000,1.000000,1.000000,1.000000,1.000000	16	95370574	95371285	711	95370722	25	16.4654	7.00095	12.2479	2598_S5_2603_S10_2608_S15_vs_2594_S1_2599_S6_2604_S11_peak_3113
Erg	Erg-001	-	9.53602e+71	9.55304e+71	159081	0.004184,0.007233,0.004200,0.007233,0.004343,0.007191,0.004159,0.003145,0.007111	1.000000,1.000000,1.000000,1.000000,1.000000,1.000000,1.000000,1.000000,1.000000	16	95370574	95371285	711	95370722	25	16.4654	7.00095	12.2479	2598_S5_2603_S10_2608_S15_vs_2594_S1_2599_S6_2604_S11_peak_3113
Erg	Erg-002	-	9.53602e+71	9.55304e+71	215309	0.004184,0.007233,0.004200,0.007233,0.004343,0.007191,0.004159,0.003145,0.007111	1.000000,1.000000,1.000000,1.000000,1.000000,1.000000,1.000000,1.000000,1.000000	16	95370574	95371285	711	95370722	25	16.4654	7.00095	12.2479	2598_S5_2603_S10_2608_S15_vs_2594_S1_2599_S6_2604_S11_peak_3113
Erg	Erg-003	-	9.53602e+71	9.55304e+71	88019	0.004184,0.007233,0.004200,0.007233,0.004343,0.007191,0.004159,0.003145,0.007111	1.000000,1.000000,1.000000,1.000000,1.000000,1.000000,1.000000,1.000000,1.000000	16	95370574	95371285	711	95370722	25	16.4654	7.00095	12.2479	2598_S5_2603_S10_2608_S15_vs_2594_S1_2599_S6_2604_S11_peak_3113
Gm17748	Gm17748-001	-	9421943	9422465	-4807	0	0	17	9427272	9427700	428	9427418	25	16.4654	7.00095	12.2479	2598_S5_2603_S10_2608_S15_vs_2594_S1_2599_S6_2604_S11_peak_3194
Kif6	Kif6-001	+	49615172	49909848	239978	0.001609	1	17	49855150	49855623	473	49855384	25	16.4654	7.00095	12.2479	2598_S5_2603_S10_2608_S15_vs_2594_S1_2599_S6_2604_S11_peak_3373
.	.	.	.	.	.	.	.	17	92997892	92998465	573	92998115	25	16.4654	7.00095	12.2479	2598_S5_2603_S10_2608_S15_vs_2594_S1_2599_S6_2604_S11_peak_3564
.	.	.	.	.	.	.	.	18	16234948	16235429	481	16235203	25	16.4654	7.00095	12.2479	2598_S5_2603_S10_2608_S15_vs_2594_S1_2599_S6_2604_S11_peak_3589
.	.	.	.	.	.	.	.	19	18226562	18227040	478	18226772	25	16.4654	7.00095	12.2479	2598_S5_2603_S10_2608_S15_vs_2594_S1_2599_S6_2604_S11_peak_3832
Gm16216	Gm16216-001	+	24289716	24290827	-2199	0	0	19	24286971	24287517	546	24287275	25	16.4654	7.00095	12.2479	2598_S5_2603_S10_2608_S15_vs_2594_S1_2599_S6_2604_S11_peak_3843
.	.	.	.	.	.	.	.	19	54798644	54799091	447	54798896	25	16.4654	7.00095	12.2479	2598_S5_2603_S10_2608_S15_vs_2594_S1_2599_S6_2604_S11_peak_3939
B230217O12Rik	B230217O12Rik-201	-	57323385	57360776	14628	0.010751	1	19	57345747	57346148	401	57345937	25	16.4654	7.00095	12.2479	2598_S5_2603_S10_2608_S15_vs_2594_S1_2599_S6_2604_S11_peak_3951
.	.	.	.	.	.	.	.	2	64749238	64749832	594	64749504	25	16.4654	7.00095	12.2479	2598_S5_2603_S10_2608_S15_vs_2594_S1_2599_S6_2604_S11_peak_4078
Tox2	Tox2-001	+	1.63205e+35	1.63276e+35	20748	0.005744,0.002642,0.003563,0.003395	1.000000,0.627737,0.849148,1.000000	2	163225301	163225711	410	163225489	25	16.4654	7.00095	12.2479	2598_S5_2603_S10_2608_S15_vs_2594_S1_2599_S6_2604_S11_peak_4244
Tox2	Tox2-201	+	1.63205e+35	1.63276e+35	0	0.005744,0.002642,0.003563,0.003395	1.000000,0.627737,0.849148,1.000000	2	163225301	163225711	410	163225489	25	16.4654	7.00095	12.2479	2598_S5_2603_S10_2608_S15_vs_2594_S1_2599_S6_2604_S11_peak_4244
Tox2	Tox2-003	+	1.63205e+35	1.63276e+35	0	0.005744,0.002642,0.003563,0.003395	1.000000,0.627737,0.849148,1.000000	2	163225301	163225711	410	163225489	25	16.4654	7.00095	12.2479	2598_S5_2603_S10_2608_S15_vs_2594_S1_2599_S6_2604_S11_peak_4244
Tox2	Tox2-002	+	1.63205e+35	1.63276e+35	22176	0.005744,0.002642,0.003563,0.003395	1.000000,0.627737,0.849148,1.000000	2	163225301	163225711	410	163225489	25	16.4654	7.00095	12.2479	2598_S5_2603_S10_2608_S15_vs_2594_S1_2599_S6_2604_S11_peak_4244
.	.	.	.	.	.	.	.	3	6745127	6745554	427	6745316	25	16.4654	7.00095	12.2479	2598_S5_2603_S10_2608_S15_vs_2594_S1_2599_S6_2604_S11_peak_4356
.	.	.	.	.	.	.	.	3	33969824	33970309	485	33970055	25	16.4654	7.00095	12.2479	2598_S5_2603_S10_2608_S15_vs_2594_S1_2599_S6_2604_S11_peak_4421
.	.	.	.	.	.	.	.	3	43903891	43904440	549	43904023	25	16.4654	7.00095	12.2479	2598_S5_2603_S10_2608_S15_vs_2594_S1_2599_S6_2604_S11_peak_4445
St6galnac3	St6galnac3-001	-	1.53198e+17	1.53725e+17	295132	0.001621,0.001647	1.000000,1.000000	3	153429190	153430043	853	153429839	25	16.4654	7.00095	12.2479	2598_S5_2603_S10_2608_S15_vs_2594_S1_2599_S6_2604_S11_peak_4652
St6galnac3	St6galnac3-005	-	1.53198e+17	1.53725e+17	295071	0.001621,0.001647	1.000000,1.000000	3	153429190	153430043	853	153429839	25	16.4654	7.00095	12.2479	2598_S5_2603_S10_2608_S15_vs_2594_S1_2599_S6_2604_S11_peak_4652
.	.	.	.	.	.	.	.	4	12447917	12448481	564	12448126	25	16.4654	7.00095	12.2479	2598_S5_2603_S10_2608_S15_vs_2594_S1_2599_S6_2604_S11_peak_4715
Gm12365	Gm12365-001	+	35436214	35436782	-4118	0	0	4	35431687	35432096	409	35431871	25	16.4654	7.00095	12.2479	2598_S5_2603_S10_2608_S15_vs_2594_S1_2599_S6_2604_S11_peak_4751
Gm10600	Gm10600-201	+	42240639	42242686	4086	0	0	4	42244725	42245129	404	42244851	25	16.4654	7.00095	12.2479	2598_S5_2603_S10_2608_S15_vs_2594_S1_2599_S6_2604_S11_peak_4793
.	.	.	.	.	.	.	.	4	60181630	60182106	476	60181884	25	16.4654	7.00095	12.2479	2598_S5_2603_S10_2608_S15_vs_2594_S1_2599_S6_2604_S11_peak_4866
.	.	.	.	.	.	.	.	4	61635554	61636525	971	61635740	25	16.4654	7.00095	12.2479	2598_S5_2603_S10_2608_S15_vs_2594_S1_2599_S6_2604_S11_peak_4884
.	.	.	.	.	.	.	.	4	131745474	131746286	812	131745823	25	16.4654	7.00095	12.2479	2598_S5_2603_S10_2608_S15_vs_2594_S1_2599_S6_2604_S11_peak_5006
Fhad1	Fhad1-201	-	1.41891e+17	1.42012e+17	101642	0.003345,0.003242	1.000000,1.000000	4	141909593	141909996	403	141909782	25	16.4654	7.00095	12.2479	2598_S5_2603_S10_2608_S15_vs_2594_S1_2599_S6_2604_S11_peak_5069
Fhad1	Fhad1-004	-	1.41891e+17	1.42012e+17	105072	0.003345,0.003242	1.000000,1.000000	4	141909593	141909996	403	141909782	25	16.4654	7.00095	12.2479	2598_S5_2603_S10_2608_S15_vs_2594_S1_2599_S6_2604_S11_peak_5069
.	.	.	.	.	.	.	.	5	42704158	42704792	634	42704485	25	16.4654	7.00095	12.2479	2598_S5_2603_S10_2608_S15_vs_2594_S1_2599_S6_2604_S11_peak_5292
.	.	.	.	.	.	.	.	5	83394458	83394854	396	83394659	25	16.4654	7.00095	12.2479	2598_S5_2603_S10_2608_S15_vs_2594_S1_2599_S6_2604_S11_peak_5364
Grk3	Grk3-004	-	1.12961e+35	1.13016e+35	10717	0.007496,0.004202,0.003923,0.004003	1.000000,1.000000,1.000000,1.000000	5	113004376	113004787	411	113004570	25	16.4654	7.00095	12.2479	2598_S5_2603_S10_2608_S15_vs_2594_S1_2599_S6_2604_S11_peak_5458
Grk3	Grk3-003	-	1.12961e+35	1.13016e+35	11005	0.007496,0.004202,0.003923,0.004003	1.000000,1.000000,1.000000,1.000000	5	113004376	113004787	411	113004570	25	16.4654	7.00095	12.2479	2598_S5_2603_S10_2608_S15_vs_2594_S1_2599_S6_2604_S11_peak_5458
Grk3	Grk3-002	-	1.12961e+35	1.13016e+35	10728	0.007496,0.004202,0.003923,0.004003	1.000000,1.000000,1.000000,1.000000	5	113004376	113004787	411	113004570	25	16.4654	7.00095	12.2479	2598_S5_2603_S10_2608_S15_vs_2594_S1_2599_S6_2604_S11_peak_5458
Grk3	Grk3-001	-	1.12961e+35	1.13016e+35	10728	0.007496,0.004202,0.003923,0.004003	1.000000,1.000000,1.000000,1.000000	5	113004376	113004787	411	113004570	25	16.4654	7.00095	12.2479	2598_S5_2603_S10_2608_S15_vs_2594_S1_2599_S6_2604_S11_peak_5458
Zfp664	Zfp664-005	+	1.24885e+26	1.24889e+26	1027	0.098203,0.009992,0.015381	1.000000,1.000000,1.000000	5	124885596	124885994	398	124885733	25	16.4654	7.00095	12.2479	2598_S5_2603_S10_2608_S15_vs_2594_S1_2599_S6_2604_S11_peak_5541
Zfp664	Zfp664-002	+	1.24885e+26	1.24889e+26	22832	0.098203,0.009992,0.015381	1.000000,1.000000,1.000000	5	124885596	124885994	398	124885733	25	16.4654	7.00095	12.2479	2598_S5_2603_S10_2608_S15_vs_2594_S1_2599_S6_2604_S11_peak_5541
Zfp664	Zfp664-001	+	1.24885e+26	1.24889e+26	22905	0.098203,0.009992,0.015381	1.000000,1.000000,1.000000	5	124885596	124885994	398	124885733	25	16.4654	7.00095	12.2479	2598_S5_2603_S10_2608_S15_vs_2594_S1_2599_S6_2604_S11_peak_5541
Fry	Fry-017	+	1.50119e+44	1.50349e+44	125264	0.002427,0.825193,0.003883,0.002520,0.002460	1.000000,0.574240,1.000000,1.000000,1.000000	5	150243931	150244489	558	150244176	25	16.4654	7.00095	12.2479	2598_S5_2603_S10_2608_S15_vs_2594_S1_2599_S6_2604_S11_peak_5647
Gm36378	Gm36378-001	+	1.50119e+44	1.50349e+44	68	0.002427,0.825193,0.003883,0.002520,0.002460	1.000000,0.574240,1.000000,1.000000,1.000000	5	150243931	150244489	558	150244176	25	16.4654	7.00095	12.2479	2598_S5_2603_S10_2608_S15_vs_2594_S1_2599_S6_2604_S11_peak_5647
Fry	Fry-013	+	1.50119e+44	1.50349e+44	47465	0.002427,0.825193,0.003883,0.002520,0.002460	1.000000,0.574240,1.000000,1.000000,1.000000	5	150243931	150244489	558	150244176	25	16.4654	7.00095	12.2479	2598_S5_2603_S10_2608_S15_vs_2594_S1_2599_S6_2604_S11_peak_5647
Fry	Fry-012	+	1.50119e+44	1.50349e+44	125286	0.002427,0.825193,0.003883,0.002520,0.002460	1.000000,0.574240,1.000000,1.000000,1.000000	5	150243931	150244489	558	150244176	25	16.4654	7.00095	12.2479	2598_S5_2603_S10_2608_S15_vs_2594_S1_2599_S6_2604_S11_peak_5647
Fry	Fry-014	+	1.50119e+44	1.50349e+44	125264	0.002427,0.825193,0.003883,0.002520,0.002460	1.000000,0.574240,1.000000,1.000000,1.000000	5	150243931	150244489	558	150244176	25	16.4654	7.00095	12.2479	2598_S5_2603_S10_2608_S15_vs_2594_S1_2599_S6_2604_S11_peak_5647
.	.	.	.	.	.	.	.	6	66828834	66829241	407	66829048	25	16.4654	7.00095	12.2479	2598_S5_2603_S10_2608_S15_vs_2594_S1_2599_S6_2604_S11_peak_5858
Cacna2d4	Cacna2d4-001	+	1.19237e+17	1.19352e+17	70622	0.004453,0.004532	1.000000,1.000000	6	119307148	119307663	515	119307397	25	16.4654	7.00095	12.2479	2598_S5_2603_S10_2608_S15_vs_2594_S1_2599_S6_2604_S11_peak_6021
Cacna2d4	Cacna2d4-003	+	1.19237e+17	1.19352e+17	70553	0.004453,0.004532	1.000000,1.000000	6	119307148	119307663	515	119307397	25	16.4654	7.00095	12.2479	2598_S5_2603_S10_2608_S15_vs_2594_S1_2599_S6_2604_S11_peak_6021
Klrb1	Klrb1-001	-	128706442	128723060	4870	0.025393	1	6	128717769	128718190	421	128717974	25	16.4654	7.00095	12.2479	2598_S5_2603_S10_2608_S15_vs_2594_S1_2599_S6_2604_S11_peak_6076
.	.	.	.	.	.	.	.	7	8223511	8224024	513	8223742	25	16.4654	7.00095	12.2479	2598_S5_2603_S10_2608_S15_vs_2594_S1_2599_S6_2604_S11_peak_6268
Gm7696	Gm7696-001	-	8351413	8357906	0	0.035263	0.472165	7	8357678	8358162	484	8357956	25	16.4654	7.00095	12.2479	2598_S5_2603_S10_2608_S15_vs_2594_S1_2599_S6_2604_S11_peak_6269
Gm21033	Gm21033-001	-	50958042	50960650	1218	0.461863	1	7	50958228	50959432	1204	50958433	25	16.4654	7.00095	12.2479	2598_S5_2603_S10_2608_S15_vs_2594_S1_2599_S6_2604_S11_peak_6493
Xylt1	Xylt1-002	+	1.17381e+17	1.17635e+17	193469	0.001475,0.001282	1.000000,1.000000	7	117574448	117574822	374	117574621	25	16.4654	7.00095	12.2479	2598_S5_2603_S10_2608_S15_vs_2594_S1_2599_S6_2604_S11_peak_6656
Xylt1	Xylt1-001	+	1.17381e+17	1.17635e+17	193469	0.001475,0.001282	1.000000,1.000000	7	117574448	117574822	374	117574621	25	16.4654	7.00095	12.2479	2598_S5_2603_S10_2608_S15_vs_2594_S1_2599_S6_2604_S11_peak_6656
Prkcb	Prkcb-003	+	1.22289e+44	1.22634e+44	24101	0.001666,0.105699,0.004259,0.001694,0.001664	1.000000,1.000000,1.000000,1.000000,1.000000	7	122313410	122313984	574	122313674	25	16.4654	7.00095	12.2479	2598_S5_2603_S10_2608_S15_vs_2594_S1_2599_S6_2604_S11_peak_6678
Gm45191	Gm45191-001	+	1.22289e+44	1.22634e+44	346	0.001666,0.105699,0.004259,0.001694,0.001664	1.000000,1.000000,1.000000,1.000000,1.000000	7	122313410	122313984	574	122313674	25	16.4654	7.00095	12.2479	2598_S5_2603_S10_2608_S15_vs_2594_S1_2599_S6_2604_S11_peak_6678
Prkcb	Prkcb-004	+	1.22289e+44	1.22634e+44	23382	0.001666,0.105699,0.004259,0.001694,0.001664	1.000000,1.000000,1.000000,1.000000,1.000000	7	122313410	122313984	574	122313674	25	16.4654	7.00095	12.2479	2598_S5_2603_S10_2608_S15_vs_2594_S1_2599_S6_2604_S11_peak_6678
Prkcb	Prkcb-001	+	1.22289e+44	1.22634e+44	24113	0.001666,0.105699,0.004259,0.001694,0.001664	1.000000,1.000000,1.000000,1.000000,1.000000	7	122313410	122313984	574	122313674	25	16.4654	7.00095	12.2479	2598_S5_2603_S10_2608_S15_vs_2594_S1_2599_S6_2604_S11_peak_6678
Prkcb	Prkcb-002	+	1.22289e+44	1.22634e+44	24659	0.001666,0.105699,0.004259,0.001694,0.001664	1.000000,1.000000,1.000000,1.000000,1.000000	7	122313410	122313984	574	122313674	25	16.4654	7.00095	12.2479	2598_S5_2603_S10_2608_S15_vs_2594_S1_2599_S6_2604_S11_peak_6678
Fxyd6	Fxyd6-001	+	4537018545370180	4539616045396150	14561	0.015591,0.015594	1.000000,1.000000	9	45384746	45385150	404	45384960	25	16.4654	7.00095	12.2479	2598_S5_2603_S10_2608_S15_vs_2594_S1_2599_S6_2604_S11_peak_7321
Fxyd6	Fxyd6-002	+	4537018545370180	4539616045396150	14561	0.015591,0.015594	1.000000,1.000000	9	45384746	45385150	404	45384960	25	16.4654	7.00095	12.2479	2598_S5_2603_S10_2608_S15_vs_2594_S1_2599_S6_2604_S11_peak_7321
Dscaml1	Dscaml1-007	+	4567283745430290	4568536745753710	12213	0.025377,0.001246	0.789082,1.000000	9	45685050	45685452	402	45685293	25	16.4654	7.00095	12.2479	2598_S5_2603_S10_2608_S15_vs_2594_S1_2599_S6_2604_S11_peak_7324
Dscaml1	Dscaml1-001	+	4567283745430290	4568536745753710	254759	0.025377,0.001246	0.789082,1.000000	9	45685050	45685452	402	45685293	25	16.4654	7.00095	12.2479	2598_S5_2603_S10_2608_S15_vs_2594_S1_2599_S6_2604_S11_peak_7324
Loxl1	Loxl1-001	-	58287738	58313187	1147	0.020904	1	9	58311509	58312040	531	58311791	25	16.4654	7.00095	12.2479	2598_S5_2603_S10_2608_S15_vs_2594_S1_2599_S6_2604_S11_peak_7352
.	.	.	.	.	.	.	.	X	33251927	33252332	405	33252107	25	16.4654	7.00095	12.2479	2598_S5_2603_S10_2608_S15_vs_2594_S1_2599_S6_2604_S11_peak_7566
Gm4064	Gm4064-001	-	2785165	2796206	0	0.01612	0.412037	Y	2796029	2796460	431	2796227	25	16.4654	7.00095	12.2479	2598_S5_2603_S10_2608_S15_vs_2594_S1_2599_S6_2604_S11_peak_7666
.	.	.	.	.	.	.	.	Y	31596089	31596575	486	31596368	25	16.4654	7.00095	12.2479	2598_S5_2603_S10_2608_S15_vs_2594_S1_2599_S6_2604_S11_peak_7753
.	.	.	.	.	.	.	.	6	140851529	140851998	469	140851805	28	17.7342	6.94972	13.4441	2598_S5_2603_S10_2608_S15_vs_2594_S1_2599_S6_2604_S11_peak_6132
Gm37218	Gm37218-001	+	182687730	182688229	141	0.718	0.825287	1	182687871	182688305	434	182688110	27	17.2624	6.94331	13.0075	2598_S5_2603_S10_2608_S15_vs_2594_S1_2599_S6_2604_S11_peak_715
Syt16	Syt16-201	+	7399776174222490	7426791774235140	233143	0.001536,0.032822	1.000000,1.000000	12	74230904	74231318	414	74231111	27	17.2624	6.94331	13.0075	2598_S5_2603_S10_2608_S15_vs_2594_S1_2599_S6_2604_S11_peak_1809
Gm29587	Gm29587-001	-	7399776174222490	7426791774235140	3823	0.001536,0.032822	1.000000,1.000000	12	74230904	74231318	414	74231111	27	17.2624	6.94331	13.0075	2598_S5_2603_S10_2608_S15_vs_2594_S1_2599_S6_2604_S11_peak_1809
.	.	.	.	.	.	.	.	14	19830760	19831456	696	19830945	27	17.2624	6.94331	13.0075	2598_S5_2603_S10_2608_S15_vs_2594_S1_2599_S6_2604_S11_peak_2316
.	.	.	.	.	.	.	.	16	49493889	49494332	443	49494068	27	17.2624	6.94331	13.0075	2598_S5_2603_S10_2608_S15_vs_2594_S1_2599_S6_2604_S11_peak_2990
Mir3090	Mir3090-201	+	133564708	133564795	2816	0	0	2	133567524	133568007	483	133567775	27	17.2624	6.94331	13.0075	2598_S5_2603_S10_2608_S15_vs_2594_S1_2599_S6_2604_S11_peak_4196
Ccl19-ps1	Ccl19-ps1-001	+	4.19214e+23	4.1923e+23	0	0.105133,0.014734,0.009403	0.370370,1.000000,1.000000	4	41921116	41921574	458	41921327	27	17.2624	6.94331	13.0075	2598_S5_2603_S10_2608_S15_vs_2594_S1_2599_S6_2604_S11_peak_4778
Gm13307	Gm13307-002	-	4.19214e+23	4.1923e+23	20038	0.105133,0.014734,0.009403	0.370370,1.000000,1.000000	4	41921116	41921574	458	41921327	27	17.2624	6.94331	13.0075	2598_S5_2603_S10_2608_S15_vs_2594_S1_2599_S6_2604_S11_peak_4778
Gm13307	Gm13307-001	-	4.19214e+23	4.1923e+23	20519	0.105133,0.014734,0.009403	0.370370,1.000000,1.000000	4	41921116	41921574	458	41921327	27	17.2624	6.94331	13.0075	2598_S5_2603_S10_2608_S15_vs_2594_S1_2599_S6_2604_S11_peak_4778
.	.	.	.	.	.	.	.	6	131594626	131595195	569	131594837	27	17.2624	6.94331	13.0075	2598_S5_2603_S10_2608_S15_vs_2594_S1_2599_S6_2604_S11_peak_6081
.	.	.	.	.	.	.	.	6	143472300	143472850	550	143472665	27	17.2624	6.94331	13.0075	2598_S5_2603_S10_2608_S15_vs_2594_S1_2599_S6_2604_S11_peak_6182
.	.	.	.	.	.	.	.	8	11163337	11163709	372	11163465	27	17.2624	6.94331	13.0075	2598_S5_2603_S10_2608_S15_vs_2594_S1_2599_S6_2604_S11_peak_6794
.	.	.	.	.	.	.	.	9	24933039	24933705	666	24933492	27	17.2624	6.94331	13.0075	2598_S5_2603_S10_2608_S15_vs_2594_S1_2599_S6_2604_S11_peak_7268
.	.	.	.	.	.	.	.	10	117489517	117490902	1385	117490750	28	17.6546	6.91245	13.3663	2598_S5_2603_S10_2608_S15_vs_2594_S1_2599_S6_2604_S11_peak_1251
Cdrt4os1	Cdrt4os1-003	-	6299911562990450	6300413563004120	2767	0.080661,0.029612	1.000000,1.000000	11	63000964	63001368	404	63001202	31	18.9979	6.89776	14.6407	2598_S5_2603_S10_2608_S15_vs_2594_S1_2599_S6_2604_S11_peak_1453
Cdrt4os1	Cdrt4os1-001	-	6299911562990450	6300413563004120	2761	0.080661,0.029612	1.000000,1.000000	11	63000964	63001368	404	63001202	31	18.9979	6.89776	14.6407	2598_S5_2603_S10_2608_S15_vs_2594_S1_2599_S6_2604_S11_peak_1453
.	.	.	.	.	.	.	.	14	92410029	92410659	630	92410394	31	18.9979	6.89776	14.6407	2598_S5_2603_S10_2608_S15_vs_2594_S1_2599_S6_2604_S11_peak_2644
.	.	.	.	.	.	.	.	2	145087471	145088017	546	145087803	31	18.9979	6.89776	14.6407	2598_S5_2603_S10_2608_S15_vs_2594_S1_2599_S6_2604_S11_peak_4213
Gm13306	Gm13306-004	+	4.21535e+63	4.21545e+63	2105	0.000000,0.000000,0.000000,0.000000,0.000000,0.083594,0.000000,0.098031	0.000000,0.000000,0.000000,0.000000,0.000000,1.000000,0.000000,0.583541	4	42155589	42155989	400	42155774	31	18.9979	6.89776	14.6407	2598_S5_2603_S10_2608_S15_vs_2594_S1_2599_S6_2604_S11_peak_4782
Gm13305	Gm13305-005	-	4.21535e+63	4.21545e+63	4402	0.000000,0.000000,0.000000,0.000000,0.000000,0.083594,0.000000,0.098031	0.000000,0.000000,0.000000,0.000000,0.000000,1.000000,0.000000,0.583541	4	42155589	42155989	400	42155774	31	18.9979	6.89776	14.6407	2598_S5_2603_S10_2608_S15_vs_2594_S1_2599_S6_2604_S11_peak_4782
Gm13305	Gm13305-004	-	4.21535e+63	4.21545e+63	4537	0.000000,0.000000,0.000000,0.000000,0.000000,0.083594,0.000000,0.098031	0.000000,0.000000,0.000000,0.000000,0.000000,1.000000,0.000000,0.583541	4	42155589	42155989	400	42155774	31	18.9979	6.89776	14.6407	2598_S5_2603_S10_2608_S15_vs_2594_S1_2599_S6_2604_S11_peak_4782
Gm13306	Gm13306-001	+	4.21535e+63	4.21545e+63	-2103	0.000000,0.000000,0.000000,0.000000,0.000000,0.083594,0.000000,0.098031	0.000000,0.000000,0.000000,0.000000,0.000000,1.000000,0.000000,0.583541	4	42155589	42155989	400	42155774	31	18.9979	6.89776	14.6407	2598_S5_2603_S10_2608_S15_vs_2594_S1_2599_S6_2604_S11_peak_4782
Gm13305	Gm13305-006	-	4.21535e+63	4.21545e+63	3888	0.000000,0.000000,0.000000,0.000000,0.000000,0.083594,0.000000,0.098031	0.000000,0.000000,0.000000,0.000000,0.000000,1.000000,0.000000,0.583541	4	42155589	42155989	400	42155774	31	18.9979	6.89776	14.6407	2598_S5_2603_S10_2608_S15_vs_2594_S1_2599_S6_2604_S11_peak_4782
Gm13306	Gm13306-002	+	4.21535e+63	4.21545e+63	1549	0.000000,0.000000,0.000000,0.000000,0.000000,0.083594,0.000000,0.098031	0.000000,0.000000,0.000000,0.000000,0.000000,1.000000,0.000000,0.583541	4	42155589	42155989	400	42155774	31	18.9979	6.89776	14.6407	2598_S5_2603_S10_2608_S15_vs_2594_S1_2599_S6_2604_S11_peak_4782
Gm13299	Gm13299-001	-	4.21535e+63	4.21545e+63	-2153	0.000000,0.000000,0.000000,0.000000,0.000000,0.083594,0.000000,0.098031	0.000000,0.000000,0.000000,0.000000,0.000000,1.000000,0.000000,0.583541	4	42155589	42155989	400	42155774	31	18.9979	6.89776	14.6407	2598_S5_2603_S10_2608_S15_vs_2594_S1_2599_S6_2604_S11_peak_4782
Gm13306	Gm13306-003	+	4.21535e+63	4.21545e+63	2153	0.000000,0.000000,0.000000,0.000000,0.000000,0.083594,0.000000,0.098031	0.000000,0.000000,0.000000,0.000000,0.000000,1.000000,0.000000,0.583541	4	42155589	42155989	400	42155774	31	18.9979	6.89776	14.6407	2598_S5_2603_S10_2608_S15_vs_2594_S1_2599_S6_2604_S11_peak_4782
.	.	.	.	.	.	.	.	5	111978201	111978983	782	111978709	31	18.9979	6.89776	14.6407	2598_S5_2603_S10_2608_S15_vs_2594_S1_2599_S6_2604_S11_peak_5445
.	.	.	.	.	.	.	.	8	24266163	24266739	576	24266433	31	18.9979	6.89776	14.6407	2598_S5_2603_S10_2608_S15_vs_2594_S1_2599_S6_2604_S11_peak_6845
5730403I07Rik	5730403I07Rik-001	-	77366412	77399419	24840	0.028114	1	9	77373652	77374579	927	77374313	31	18.9979	6.89776	14.6407	2598_S5_2603_S10_2608_S15_vs_2594_S1_2599_S6_2604_S11_peak_7394
Sp110	Sp110-004	-	8.55769e+23	8.55892e+23	-1790	0.000000,0.090992,0.090693	0.000000,1.000000,1.000000	1	85590982	85592969	1987	85591792	77	40.4338	6.89592	35.568	2598_S5_2603_S10_2608_S15_vs_2594_S1_2599_S6_2604_S11_peak_264
Sp110	Sp110-005	-	8.55769e+23	8.55892e+23	5781	0.000000,0.090992,0.090693	0.000000,1.000000,1.000000	1	85590982	85592969	1987	85591792	77	40.4338	6.89592	35.568	2598_S5_2603_S10_2608_S15_vs_2594_S1_2599_S6_2604_S11_peak_264
Sp110	Sp110-001	-	8.55769e+23	8.55892e+23	5849	0.000000,0.090992,0.090693	0.000000,1.000000,1.000000	1	85590982	85592969	1987	85591792	77	40.4338	6.89592	35.568	2598_S5_2603_S10_2608_S15_vs_2594_S1_2599_S6_2604_S11_peak_264
Mctp2	Mctp2-004	-	7212171372077830	7216237572306600	36776	0.058431,0.010386	1.000000,1.000000	7	72123224	72125599	2375	72123509	56	30.5746	6.88541	25.8659	2598_S5_2603_S10_2608_S15_vs_2594_S1_2599_S6_2604_S11_peak_6539
Mctp2	Mctp2-001	-	7212171372077830	7216237572306600	181010	0.058431,0.010386	1.000000,1.000000	7	72123224	72125599	2375	72123509	56	30.5746	6.88541	25.8659	2598_S5_2603_S10_2608_S15_vs_2594_S1_2599_S6_2604_S11_peak_6539
.	.	.	.	.	.	.	.	1	95783337	95784001	664	95783670	35	20.7554	6.86274	16.3133	2598_S5_2603_S10_2608_S15_vs_2594_S1_2599_S6_2604_S11_peak_334
Fam184a	Fam184a-011	-	5.36334e+79	5.36551e+79	4728	0.022958,0.012383,0.012208,0.007563,0.000000,0.023031,0.008119,0.000000,0.000000,0.004230	1.000000,1.000000,1.000000,1.000000,0.000000,1.000000,1.000000,0.000000,0.000000,1.000000	10	53649874	53650372	498	53650153	35	20.7554	6.86274	16.3133	2598_S5_2603_S10_2608_S15_vs_2594_S1_2599_S6_2604_S11_peak_998
Fam184a	Fam184a-009	-	5.36334e+79	5.36551e+79	24859	0.022958,0.012383,0.012208,0.007563,0.000000,0.023031,0.008119,0.000000,0.000000,0.004230	1.000000,1.000000,1.000000,1.000000,0.000000,1.000000,1.000000,0.000000,0.000000,1.000000	10	53649874	53650372	498	53650153	35	20.7554	6.86274	16.3133	2598_S5_2603_S10_2608_S15_vs_2594_S1_2599_S6_2604_S11_peak_998
Fam184a	Fam184a-003	-	5.36334e+79	5.36551e+79	28683	0.022958,0.012383,0.012208,0.007563,0.000000,0.023031,0.008119,0.000000,0.000000,0.004230	1.000000,1.000000,1.000000,1.000000,0.000000,1.000000,1.000000,0.000000,0.000000,1.000000	10	53649874	53650372	498	53650153	35	20.7554	6.86274	16.3133	2598_S5_2603_S10_2608_S15_vs_2594_S1_2599_S6_2604_S11_peak_998
Fam184a	Fam184a-006	-	5.36334e+79	5.36551e+79	48972	0.022958,0.012383,0.012208,0.007563,0.000000,0.023031,0.008119,0.000000,0.000000,0.004230	1.000000,1.000000,1.000000,1.000000,0.000000,1.000000,1.000000,0.000000,0.000000,1.000000	10	53649874	53650372	498	53650153	35	20.7554	6.86274	16.3133	2598_S5_2603_S10_2608_S15_vs_2594_S1_2599_S6_2604_S11_peak_998
Fam184a	Fam184a-008	-	5.36334e+79	5.36551e+79	-2793	0.022958,0.012383,0.012208,0.007563,0.000000,0.023031,0.008119,0.000000,0.000000,0.004230	1.000000,1.000000,1.000000,1.000000,0.000000,1.000000,1.000000,0.000000,0.000000,1.000000	10	53649874	53650372	498	53650153	35	20.7554	6.86274	16.3133	2598_S5_2603_S10_2608_S15_vs_2594_S1_2599_S6_2604_S11_peak_998
Fam184a	Fam184a-004	-	5.36334e+79	5.36551e+79	4662	0.022958,0.012383,0.012208,0.007563,0.000000,0.023031,0.008119,0.000000,0.000000,0.004230	1.000000,1.000000,1.000000,1.000000,0.000000,1.000000,1.000000,0.000000,0.000000,1.000000	10	53649874	53650372	498	53650153	35	20.7554	6.86274	16.3133	2598_S5_2603_S10_2608_S15_vs_2594_S1_2599_S6_2604_S11_peak_998
Fam184a	Fam184a-005	-	5.36334e+79	5.36551e+79	44452	0.022958,0.012383,0.012208,0.007563,0.000000,0.023031,0.008119,0.000000,0.000000,0.004230	1.000000,1.000000,1.000000,1.000000,0.000000,1.000000,1.000000,0.000000,0.000000,1.000000	10	53649874	53650372	498	53650153	35	20.7554	6.86274	16.3133	2598_S5_2603_S10_2608_S15_vs_2594_S1_2599_S6_2604_S11_peak_998
Fam184a	Fam184a-010	-	5.36334e+79	5.36551e+79	-709	0.022958,0.012383,0.012208,0.007563,0.000000,0.023031,0.008119,0.000000,0.000000,0.004230	1.000000,1.000000,1.000000,1.000000,0.000000,1.000000,1.000000,0.000000,0.000000,1.000000	10	53649874	53650372	498	53650153	35	20.7554	6.86274	16.3133	2598_S5_2603_S10_2608_S15_vs_2594_S1_2599_S6_2604_S11_peak_998
Fam184a	Fam184a-012	-	5.36334e+79	5.36551e+79	-2175	0.022958,0.012383,0.012208,0.007563,0.000000,0.023031,0.008119,0.000000,0.000000,0.004230	1.000000,1.000000,1.000000,1.000000,0.000000,1.000000,1.000000,0.000000,0.000000,1.000000	10	53649874	53650372	498	53650153	35	20.7554	6.86274	16.3133	2598_S5_2603_S10_2608_S15_vs_2594_S1_2599_S6_2604_S11_peak_998
Fam184a	Fam184a-001	-	5.36334e+79	5.36551e+79	100752	0.022958,0.012383,0.012208,0.007563,0.000000,0.023031,0.008119,0.000000,0.000000,0.004230	1.000000,1.000000,1.000000,1.000000,0.000000,1.000000,1.000000,0.000000,0.000000,1.000000	10	53649874	53650372	498	53650153	35	20.7554	6.86274	16.3133	2598_S5_2603_S10_2608_S15_vs_2594_S1_2599_S6_2604_S11_peak_998
Nos2	Nos2-003	+	7892520378920780	7895975378960250	15754	0.013458,0.011781	1.000000,1.000000	11	78940957	78941421	464	78941243	35	20.7554	6.86274	16.3133	2598_S5_2603_S10_2608_S15_vs_2594_S1_2599_S6_2604_S11_peak_1504
Nos2	Nos2-001	+	7892520378920780	7895975378960250	20170	0.013458,0.011781	1.000000,1.000000	11	78940957	78941421	464	78941243	35	20.7554	6.86274	16.3133	2598_S5_2603_S10_2608_S15_vs_2594_S1_2599_S6_2604_S11_peak_1504
Tnik	Tnik-001	+	2.82632e+79	2.86759e+79	359451	0.001396,0.001425,0.001425,0.001425,0.001425,0.001425,0.001423,0.001430,0.001423,0.001414	1.000000,1.000000,1.000000,1.000000,1.000000,1.000000,1.000000,1.000000,1.000000,1.000000	3	28622666	28623241	575	28623058	35	20.7554	6.86274	16.3133	2598_S5_2603_S10_2608_S15_vs_2594_S1_2599_S6_2604_S11_peak_4406
Tnik	Tnik-011	+	2.82632e+79	2.86759e+79	359023	0.001396,0.001425,0.001425,0.001425,0.001425,0.001425,0.001423,0.001430,0.001423,0.001414	1.000000,1.000000,1.000000,1.000000,1.000000,1.000000,1.000000,1.000000,1.000000,1.000000	3	28622666	28623241	575	28623058	35	20.7554	6.86274	16.3133	2598_S5_2603_S10_2608_S15_vs_2594_S1_2599_S6_2604_S11_peak_4406
Tnik	Tnik-009	+	2.82632e+79	2.86759e+79	359023	0.001396,0.001425,0.001425,0.001425,0.001425,0.001425,0.001423,0.001430,0.001423,0.001414	1.000000,1.000000,1.000000,1.000000,1.000000,1.000000,1.000000,1.000000,1.000000,1.000000	3	28622666	28623241	575	28623058	35	20.7554	6.86274	16.3133	2598_S5_2603_S10_2608_S15_vs_2594_S1_2599_S6_2604_S11_peak_4406
Tnik	Tnik-008	+	2.82632e+79	2.86759e+79	359023	0.001396,0.001425,0.001425,0.001425,0.001425,0.001425,0.001423,0.001430,0.001423,0.001414	1.000000,1.000000,1.000000,1.000000,1.000000,1.000000,1.000000,1.000000,1.000000,1.000000	3	28622666	28623241	575	28623058	35	20.7554	6.86274	16.3133	2598_S5_2603_S10_2608_S15_vs_2594_S1_2599_S6_2604_S11_peak_4406
Tnik	Tnik-013	+	2.82632e+79	2.86759e+79	359023	0.001396,0.001425,0.001425,0.001425,0.001425,0.001425,0.001423,0.001430,0.001423,0.001414	1.000000,1.000000,1.000000,1.000000,1.000000,1.000000,1.000000,1.000000,1.000000,1.000000	3	28622666	28623241	575	28623058	35	20.7554	6.86274	16.3133	2598_S5_2603_S10_2608_S15_vs_2594_S1_2599_S6_2604_S11_peak_4406
Tnik	Tnik-014	+	2.82632e+79	2.86759e+79	359023	0.001396,0.001425,0.001425,0.001425,0.001425,0.001425,0.001423,0.001430,0.001423,0.001414	1.000000,1.000000,1.000000,1.000000,1.000000,1.000000,1.000000,1.000000,1.000000,1.000000	3	28622666	28623241	575	28623058	35	20.7554	6.86274	16.3133	2598_S5_2603_S10_2608_S15_vs_2594_S1_2599_S6_2604_S11_peak_4406
Tnik	Tnik-010	+	2.82632e+79	2.86759e+79	359103	0.001396,0.001425,0.001425,0.001425,0.001425,0.001425,0.001423,0.001430,0.001423,0.001414	1.000000,1.000000,1.000000,1.000000,1.000000,1.000000,1.000000,1.000000,1.000000,1.000000	3	28622666	28623241	575	28623058	35	20.7554	6.86274	16.3133	2598_S5_2603_S10_2608_S15_vs_2594_S1_2599_S6_2604_S11_peak_4406
Tnik	Tnik-016	+	2.82632e+79	2.86759e+79	359103	0.001396,0.001425,0.001425,0.001425,0.001425,0.001425,0.001423,0.001430,0.001423,0.001414	1.000000,1.000000,1.000000,1.000000,1.000000,1.000000,1.000000,1.000000,1.000000,1.000000	3	28622666	28623241	575	28623058	35	20.7554	6.86274	16.3133	2598_S5_2603_S10_2608_S15_vs_2594_S1_2599_S6_2604_S11_peak_4406
Tnik	Tnik-007	+	2.82632e+79	2.86759e+79	359103	0.001396,0.001425,0.001425,0.001425,0.001425,0.001425,0.001423,0.001430,0.001423,0.001414	1.000000,1.000000,1.000000,1.000000,1.000000,1.000000,1.000000,1.000000,1.000000,1.000000	3	28622666	28623241	575	28623058	35	20.7554	6.86274	16.3133	2598_S5_2603_S10_2608_S15_vs_2594_S1_2599_S6_2604_S11_peak_4406
Tnik	Tnik-003	+	2.82632e+79	2.86759e+79	359452	0.001396,0.001425,0.001425,0.001425,0.001425,0.001425,0.001423,0.001430,0.001423,0.001414	1.000000,1.000000,1.000000,1.000000,1.000000,1.000000,1.000000,1.000000,1.000000,1.000000	3	28622666	28623241	575	28623058	35	20.7554	6.86274	16.3133	2598_S5_2603_S10_2608_S15_vs_2594_S1_2599_S6_2604_S11_peak_4406
Rsg1	Rsg1-003	+	1.41214e+17	1.41219e+17	-3875	0.000000,0.000000	0.000000,0.000000	4	141209892	141210570	678	141210091	32	19.3201	6.83882	14.9501	2598_S5_2603_S10_2608_S15_vs_2594_S1_2599_S6_2604_S11_peak_5065
Rsg1	Rsg1-001	+	1.41214e+17	1.41219e+17	-3386	0.000000,0.000000	0.000000,0.000000	4	141209892	141210570	678	141210091	32	19.3201	6.83882	14.9501	2598_S5_2603_S10_2608_S15_vs_2594_S1_2599_S6_2604_S11_peak_5065
Gm43101	Gm43101-002	+	7.57348e+23	7.5736e+23	559	0.509219,0.000000,0.069234	0.897833,0.000000,0.896285	5	75735389	75736034	645	75735861	32	19.3201	6.83882	14.9501	2598_S5_2603_S10_2608_S15_vs_2594_S1_2599_S6_2604_S11_peak_5350
Gm43102	Gm43102-001	+	7.57348e+23	7.5736e+23	-1848	0.509219,0.000000,0.069234	0.897833,0.000000,0.896285	5	75735389	75736034	645	75735861	32	19.3201	6.83882	14.9501	2598_S5_2603_S10_2608_S15_vs_2594_S1_2599_S6_2604_S11_peak_5350
Gm43101	Gm43101-001	+	7.57348e+23	7.5736e+23	7784	0.509219,0.000000,0.069234	0.897833,0.000000,0.896285	5	75735389	75736034	645	75735861	32	19.3201	6.83882	14.9501	2598_S5_2603_S10_2608_S15_vs_2594_S1_2599_S6_2604_S11_peak_5350
.	.	.	.	.	.	.	.	16	83263253	83263998	745	83263464	52	28.5494	6.83809	23.8882	2598_S5_2603_S10_2608_S15_vs_2594_S1_2599_S6_2604_S11_peak_3064
.	.	.	.	.	.	.	.	1	144783726	144784373	647	144784055	39	22.5267	6.83497	18.03	2598_S5_2603_S10_2608_S15_vs_2594_S1_2599_S6_2604_S11_peak_503
.	.	.	.	.	.	.	.	11	10628870	10629414	544	10629241	39	22.5267	6.83497	18.03	2598_S5_2603_S10_2608_S15_vs_2594_S1_2599_S6_2604_S11_peak_1346
.	.	.	.	.	.	.	.	12	88228188	88228701	513	88228438	39	22.5267	6.83497	18.03	2598_S5_2603_S10_2608_S15_vs_2594_S1_2599_S6_2604_S11_peak_1877
.	.	.	.	.	.	.	.	5	103408501	103409192	691	103408821	39	22.5267	6.83497	18.03	2598_S5_2603_S10_2608_S15_vs_2594_S1_2599_S6_2604_S11_peak_5412
Mir6349	Mir6349-201	-	39186896	39186993	4158	0	0	1	39182331	39182835	504	39182622	43	24.3071	6.81243	19.7541	2598_S5_2603_S10_2608_S15_vs_2594_S1_2599_S6_2604_S11_peak_78
Gm18201	Gm18201-001	-	9143254	9149394	0	0.013679	0.17004	7	9149311	9149804	493	9149577	59	31.4768	6.75302	26.7543	2598_S5_2603_S10_2608_S15_vs_2594_S1_2599_S6_2604_S11_peak_6280
.	.	.	.	.	.	.	.	9	115562200	115562662	462	115562482	27	16.8486	6.74646	12.6158	2598_S5_2603_S10_2608_S15_vs_2594_S1_2599_S6_2604_S11_peak_7491
Rny3	Rny3-201	+	47781624	47781726	-4600	0	0	6	47776532	47777024	492	47776746	188	90.7728	6.74391	85.4203	2598_S5_2603_S10_2608_S15_vs_2594_S1_2599_S6_2604_S11_peak_5787
4732487G21Rik	4732487G21Rik-201	-	86290761	86306007	-1780	0	0	12	86307787	86308192	405	86308047	30	18.1803	6.73859	13.8703	2598_S5_2603_S10_2608_S15_vs_2594_S1_2599_S6_2604_S11_peak_1862
Bmp7	Bmp7-001	-	172868012	172940322	24258	0.005449	1	2	172915671	172916064	393	172915924	30	18.1803	6.73859	13.8703	2598_S5_2603_S10_2608_S15_vs_2594_S1_2599_S6_2604_S11_peak_4318
.	.	.	.	.	.	.	.	1	45612665	45613487	822	45613252	24	15.4822	6.73168	11.3425	2598_S5_2603_S10_2608_S15_vs_2594_S1_2599_S6_2604_S11_peak_102
Aox1	Aox1-001	+	5802993158029960	5810641458070880	7372	0.005021,0.009385	1.000000,1.000000	1	58037303	58037686	383	58037519	24	15.4822	6.73168	11.3425	2598_S5_2603_S10_2608_S15_vs_2594_S1_2599_S6_2604_S11_peak_134
Aox1	Aox1-002	+	5802993158029960	5810641458070880	7339	0.005021,0.009385	1.000000,1.000000	1	58037303	58037686	383	58037519	24	15.4822	6.73168	11.3425	2598_S5_2603_S10_2608_S15_vs_2594_S1_2599_S6_2604_S11_peak_134
Gm2666	Gm2666-001	-	85484252	85485143	0	0.877803	0.849241	1	85484361	85485282	921	85485026	24	15.4822	6.73168	11.3425	2598_S5_2603_S10_2608_S15_vs_2594_S1_2599_S6_2604_S11_peak_261
Mroh2a	Mroh2a-201	+	8.8227e+23	8.82623e+23	3326	0.013609,0.013613,0.074108	1.000000,1.000000,1.000000	1	88230346	88230825	479	88230650	24	15.4822	6.73168	11.3425	2598_S5_2603_S10_2608_S15_vs_2594_S1_2599_S6_2604_S11_peak_287
Mroh2a	Mroh2a-001	+	8.8227e+23	8.82623e+23	3315	0.013609,0.013613,0.074108	1.000000,1.000000,1.000000	1	88230346	88230825	479	88230650	24	15.4822	6.73168	11.3425	2598_S5_2603_S10_2608_S15_vs_2594_S1_2599_S6_2604_S11_peak_287
Mroh2a	Mroh2a-002	+	8.8227e+23	8.82623e+23	3360	0.013609,0.013613,0.074108	1.000000,1.000000,1.000000	1	88230346	88230825	479	88230650	24	15.4822	6.73168	11.3425	2598_S5_2603_S10_2608_S15_vs_2594_S1_2599_S6_2604_S11_peak_287
.	.	.	.	.	.	.	.	1	126997250	126997788	538	126997520	24	15.4822	6.73168	11.3425	2598_S5_2603_S10_2608_S15_vs_2594_S1_2599_S6_2604_S11_peak_399
.	.	.	.	.	.	.	.	1	149456665	149457245	580	149456809	24	15.4822	6.73168	11.3425	2598_S5_2603_S10_2608_S15_vs_2594_S1_2599_S6_2604_S11_peak_512
.	.	.	.	.	.	.	.	1	157725947	157726487	540	157726215	24	15.4822	6.73168	11.3425	2598_S5_2603_S10_2608_S15_vs_2594_S1_2599_S6_2604_S11_peak_573
.	.	.	.	.	.	.	.	10	17263703	17264139	436	17263885	24	15.4822	6.73168	11.3425	2598_S5_2603_S10_2608_S15_vs_2594_S1_2599_S6_2604_S11_peak_881
Pcdh15	Pcdh15-002	+	73821883,73947056,74303151,73947056,73821883,73821943,73947056,73821943,73821943,73821883,73821883,73821883,73821883,73821883,73821883,73821883,73821883,73821883,73821883,73821883,73821883,73821883,73821883,73821883,73821883,73821883,73821883,73821883,73821883,73821867,73821883,73821867	74649738,74644219,74331051,74646169,74646315,74507601,74646073,74507601,74507601,74644728,74632665,74632665,74632665,74644728,74646315,74644728,74632665,74632665,74644728,74633599,74644728,74632537,74646479,74632665,74632665,74644728,74632665,74644728,74632665,74644378,74644728,74634766	503972	0.000507,0.000602,0.015053,0.000601,0.000509,0.000613,0.000601,0.000613,0.000613,0.000510,0.000518,0.000518,0.000518,0.000510,0.000509,0.000510,0.000518,0.000518,0.000510,0.000517,0.000510,0.000518,0.000509,0.000518,0.000518,0.000510,0.000518,0.000510,0.000518,0.000511,0.000510,0.000517	1.000000,1.000000,1.000000,1.000000,1.000000,1.000000,1.000000,1.000000,1.000000,1.000000,1.000000,1.000000,1.000000,1.000000,1.000000,1.000000,1.000000,1.000000,1.000000,1.000000,1.000000,1.000000,1.000000,1.000000,1.000000,1.000000,1.000000,1.000000,1.000000,1.000000,1.000000,1.000000	10	74325855	74326274	419	74326042	24	15.4822	6.73168	11.3425	2598_S5_2603_S10_2608_S15_vs_2594_S1_2599_S6_2604_S11_peak_1071
Pcdh15	Pcdh15-040	+	73821883,73947056,74303151,73947056,73821883,73821943,73947056,73821943,73821943,73821883,73821883,73821883,73821883,73821883,73821883,73821883,73821883,73821883,73821883,73821883,73821883,73821883,73821883,73821883,73821883,73821883,73821883,73821883,73821883,73821867,73821883,73821867	74649738,74644219,74331051,74646169,74646315,74507601,74646073,74507601,74507601,74644728,74632665,74632665,74632665,74644728,74646315,74644728,74632665,74632665,74644728,74633599,74644728,74632537,74646479,74632665,74632665,74644728,74632665,74644728,74632665,74644378,74644728,74634766	378799	0.000507,0.000602,0.015053,0.000601,0.000509,0.000613,0.000601,0.000613,0.000613,0.000510,0.000518,0.000518,0.000518,0.000510,0.000509,0.000510,0.000518,0.000518,0.000510,0.000517,0.000510,0.000518,0.000509,0.000518,0.000518,0.000510,0.000518,0.000510,0.000518,0.000511,0.000510,0.000517	1.000000,1.000000,1.000000,1.000000,1.000000,1.000000,1.000000,1.000000,1.000000,1.000000,1.000000,1.000000,1.000000,1.000000,1.000000,1.000000,1.000000,1.000000,1.000000,1.000000,1.000000,1.000000,1.000000,1.000000,1.000000,1.000000,1.000000,1.000000,1.000000,1.000000,1.000000,1.000000	10	74325855	74326274	419	74326042	24	15.4822	6.73168	11.3425	2598_S5_2603_S10_2608_S15_vs_2594_S1_2599_S6_2604_S11_peak_1071
Pcdh15	Pcdh15-018	+	73821883,73947056,74303151,73947056,73821883,73821943,73947056,73821943,73821943,73821883,73821883,73821883,73821883,73821883,73821883,73821883,73821883,73821883,73821883,73821883,73821883,73821883,73821883,73821883,73821883,73821883,73821883,73821883,73821883,73821867,73821883,73821867	74649738,74644219,74331051,74646169,74646315,74507601,74646073,74507601,74507601,74644728,74632665,74632665,74632665,74644728,74646315,74644728,74632665,74632665,74644728,74633599,74644728,74632537,74646479,74632665,74632665,74644728,74632665,74644728,74632665,74644378,74644728,74634766	22704	0.000507,0.000602,0.015053,0.000601,0.000509,0.000613,0.000601,0.000613,0.000613,0.000510,0.000518,0.000518,0.000518,0.000510,0.000509,0.000510,0.000518,0.000518,0.000510,0.000517,0.000510,0.000518,0.000509,0.000518,0.000518,0.000510,0.000518,0.000510,0.000518,0.000511,0.000510,0.000517	1.000000,1.000000,1.000000,1.000000,1.000000,1.000000,1.000000,1.000000,1.000000,1.000000,1.000000,1.000000,1.000000,1.000000,1.000000,1.000000,1.000000,1.000000,1.000000,1.000000,1.000000,1.000000,1.000000,1.000000,1.000000,1.000000,1.000000,1.000000,1.000000,1.000000,1.000000,1.000000	10	74325855	74326274	419	74326042	24	15.4822	6.73168	11.3425	2598_S5_2603_S10_2608_S15_vs_2594_S1_2599_S6_2604_S11_peak_1071
Pcdh15	Pcdh15-039	+	73821883,73947056,74303151,73947056,73821883,73821943,73947056,73821943,73821943,73821883,73821883,73821883,73821883,73821883,73821883,73821883,73821883,73821883,73821883,73821883,73821883,73821883,73821883,73821883,73821883,73821883,73821883,73821883,73821883,73821867,73821883,73821867	74649738,74644219,74331051,74646169,74646315,74507601,74646073,74507601,74507601,74644728,74632665,74632665,74632665,74644728,74646315,74644728,74632665,74632665,74644728,74633599,74644728,74632537,74646479,74632665,74632665,74644728,74632665,74644728,74632665,74644378,74644728,74634766	378799	0.000507,0.000602,0.015053,0.000601,0.000509,0.000613,0.000601,0.000613,0.000613,0.000510,0.000518,0.000518,0.000518,0.000510,0.000509,0.000510,0.000518,0.000518,0.000510,0.000517,0.000510,0.000518,0.000509,0.000518,0.000518,0.000510,0.000518,0.000510,0.000518,0.000511,0.000510,0.000517	1.000000,1.000000,1.000000,1.000000,1.000000,1.000000,1.000000,1.000000,1.000000,1.000000,1.000000,1.000000,1.000000,1.000000,1.000000,1.000000,1.000000,1.000000,1.000000,1.000000,1.000000,1.000000,1.000000,1.000000,1.000000,1.000000,1.000000,1.000000,1.000000,1.000000,1.000000,1.000000	10	74325855	74326274	419	74326042	24	15.4822	6.73168	11.3425	2598_S5_2603_S10_2608_S15_vs_2594_S1_2599_S6_2604_S11_peak_1071
Pcdh15	Pcdh15-010	+	73821883,73947056,74303151,73947056,73821883,73821943,73947056,73821943,73821943,73821883,73821883,73821883,73821883,73821883,73821883,73821883,73821883,73821883,73821883,73821883,73821883,73821883,73821883,73821883,73821883,73821883,73821883,73821883,73821883,73821867,73821883,73821867	74649738,74644219,74331051,74646169,74646315,74507601,74646073,74507601,74507601,74644728,74632665,74632665,74632665,74644728,74646315,74644728,74632665,74632665,74644728,74633599,74644728,74632537,74646479,74632665,74632665,74644728,74632665,74644728,74632665,74644378,74644728,74634766	503972	0.000507,0.000602,0.015053,0.000601,0.000509,0.000613,0.000601,0.000613,0.000613,0.000510,0.000518,0.000518,0.000518,0.000510,0.000509,0.000510,0.000518,0.000518,0.000510,0.000517,0.000510,0.000518,0.000509,0.000518,0.000518,0.000510,0.000518,0.000510,0.000518,0.000511,0.000510,0.000517	1.000000,1.000000,1.000000,1.000000,1.000000,1.000000,1.000000,1.000000,1.000000,1.000000,1.000000,1.000000,1.000000,1.000000,1.000000,1.000000,1.000000,1.000000,1.000000,1.000000,1.000000,1.000000,1.000000,1.000000,1.000000,1.000000,1.000000,1.000000,1.000000,1.000000,1.000000,1.000000	10	74325855	74326274	419	74326042	24	15.4822	6.73168	11.3425	2598_S5_2603_S10_2608_S15_vs_2594_S1_2599_S6_2604_S11_peak_1071
Pcdh15	Pcdh15-019	+	73821883,73947056,74303151,73947056,73821883,73821943,73947056,73821943,73821943,73821883,73821883,73821883,73821883,73821883,73821883,73821883,73821883,73821883,73821883,73821883,73821883,73821883,73821883,73821883,73821883,73821883,73821883,73821883,73821883,73821867,73821883,73821867	74649738,74644219,74331051,74646169,74646315,74507601,74646073,74507601,74507601,74644728,74632665,74632665,74632665,74644728,74646315,74644728,74632665,74632665,74644728,74633599,74644728,74632537,74646479,74632665,74632665,74644728,74632665,74644728,74632665,74644378,74644728,74634766	503912	0.000507,0.000602,0.015053,0.000601,0.000509,0.000613,0.000601,0.000613,0.000613,0.000510,0.000518,0.000518,0.000518,0.000510,0.000509,0.000510,0.000518,0.000518,0.000510,0.000517,0.000510,0.000518,0.000509,0.000518,0.000518,0.000510,0.000518,0.000510,0.000518,0.000511,0.000510,0.000517	1.000000,1.000000,1.000000,1.000000,1.000000,1.000000,1.000000,1.000000,1.000000,1.000000,1.000000,1.000000,1.000000,1.000000,1.000000,1.000000,1.000000,1.000000,1.000000,1.000000,1.000000,1.000000,1.000000,1.000000,1.000000,1.000000,1.000000,1.000000,1.000000,1.000000,1.000000,1.000000	10	74325855	74326274	419	74326042	24	15.4822	6.73168	11.3425	2598_S5_2603_S10_2608_S15_vs_2594_S1_2599_S6_2604_S11_peak_1071
Pcdh15	Pcdh15-037	+	73821883,73947056,74303151,73947056,73821883,73821943,73947056,73821943,73821943,73821883,73821883,73821883,73821883,73821883,73821883,73821883,73821883,73821883,73821883,73821883,73821883,73821883,73821883,73821883,73821883,73821883,73821883,73821883,73821883,73821867,73821883,73821867	74649738,74644219,74331051,74646169,74646315,74507601,74646073,74507601,74507601,74644728,74632665,74632665,74632665,74644728,74646315,74644728,74632665,74632665,74644728,74633599,74644728,74632537,74646479,74632665,74632665,74644728,74632665,74644728,74632665,74644378,74644728,74634766	378799	0.000507,0.000602,0.015053,0.000601,0.000509,0.000613,0.000601,0.000613,0.000613,0.000510,0.000518,0.000518,0.000518,0.000510,0.000509,0.000510,0.000518,0.000518,0.000510,0.000517,0.000510,0.000518,0.000509,0.000518,0.000518,0.000510,0.000518,0.000510,0.000518,0.000511,0.000510,0.000517	1.000000,1.000000,1.000000,1.000000,1.000000,1.000000,1.000000,1.000000,1.000000,1.000000,1.000000,1.000000,1.000000,1.000000,1.000000,1.000000,1.000000,1.000000,1.000000,1.000000,1.000000,1.000000,1.000000,1.000000,1.000000,1.000000,1.000000,1.000000,1.000000,1.000000,1.000000,1.000000	10	74325855	74326274	419	74326042	24	15.4822	6.73168	11.3425	2598_S5_2603_S10_2608_S15_vs_2594_S1_2599_S6_2604_S11_peak_1071
Pcdh15	Pcdh15-027	+	73821883,73947056,74303151,73947056,73821883,73821943,73947056,73821943,73821943,73821883,73821883,73821883,73821883,73821883,73821883,73821883,73821883,73821883,73821883,73821883,73821883,73821883,73821883,73821883,73821883,73821883,73821883,73821883,73821883,73821867,73821883,73821867	74649738,74644219,74331051,74646169,74646315,74507601,74646073,74507601,74507601,74644728,74632665,74632665,74632665,74644728,74646315,74644728,74632665,74632665,74644728,74633599,74644728,74632537,74646479,74632665,74632665,74644728,74632665,74644728,74632665,74644378,74644728,74634766	503912	0.000507,0.000602,0.015053,0.000601,0.000509,0.000613,0.000601,0.000613,0.000613,0.000510,0.000518,0.000518,0.000518,0.000510,0.000509,0.000510,0.000518,0.000518,0.000510,0.000517,0.000510,0.000518,0.000509,0.000518,0.000518,0.000510,0.000518,0.000510,0.000518,0.000511,0.000510,0.000517	1.000000,1.000000,1.000000,1.000000,1.000000,1.000000,1.000000,1.000000,1.000000,1.000000,1.000000,1.000000,1.000000,1.000000,1.000000,1.000000,1.000000,1.000000,1.000000,1.000000,1.000000,1.000000,1.000000,1.000000,1.000000,1.000000,1.000000,1.000000,1.000000,1.000000,1.000000,1.000000	10	74325855	74326274	419	74326042	24	15.4822	6.73168	11.3425	2598_S5_2603_S10_2608_S15_vs_2594_S1_2599_S6_2604_S11_peak_1071
Pcdh15	Pcdh15-017	+	73821883,73947056,74303151,73947056,73821883,73821943,73947056,73821943,73821943,73821883,73821883,73821883,73821883,73821883,73821883,73821883,73821883,73821883,73821883,73821883,73821883,73821883,73821883,73821883,73821883,73821883,73821883,73821883,73821883,73821867,73821883,73821867	74649738,74644219,74331051,74646169,74646315,74507601,74646073,74507601,74507601,74644728,74632665,74632665,74632665,74644728,74646315,74644728,74632665,74632665,74644728,74633599,74644728,74632537,74646479,74632665,74632665,74644728,74632665,74644728,74632665,74644378,74644728,74634766	503912	0.000507,0.000602,0.015053,0.000601,0.000509,0.000613,0.000601,0.000613,0.000613,0.000510,0.000518,0.000518,0.000518,0.000510,0.000509,0.000510,0.000518,0.000518,0.000510,0.000517,0.000510,0.000518,0.000509,0.000518,0.000518,0.000510,0.000518,0.000510,0.000518,0.000511,0.000510,0.000517	1.000000,1.000000,1.000000,1.000000,1.000000,1.000000,1.000000,1.000000,1.000000,1.000000,1.000000,1.000000,1.000000,1.000000,1.000000,1.000000,1.000000,1.000000,1.000000,1.000000,1.000000,1.000000,1.000000,1.000000,1.000000,1.000000,1.000000,1.000000,1.000000,1.000000,1.000000,1.000000	10	74325855	74326274	419	74326042	24	15.4822	6.73168	11.3425	2598_S5_2603_S10_2608_S15_vs_2594_S1_2599_S6_2604_S11_peak_1071
Pcdh15	Pcdh15-011	+	73821883,73947056,74303151,73947056,73821883,73821943,73947056,73821943,73821943,73821883,73821883,73821883,73821883,73821883,73821883,73821883,73821883,73821883,73821883,73821883,73821883,73821883,73821883,73821883,73821883,73821883,73821883,73821883,73821883,73821867,73821883,73821867	74649738,74644219,74331051,74646169,74646315,74507601,74646073,74507601,74507601,74644728,74632665,74632665,74632665,74644728,74646315,74644728,74632665,74632665,74644728,74633599,74644728,74632537,74646479,74632665,74632665,74644728,74632665,74644728,74632665,74644378,74644728,74634766	503972	0.000507,0.000602,0.015053,0.000601,0.000509,0.000613,0.000601,0.000613,0.000613,0.000510,0.000518,0.000518,0.000518,0.000510,0.000509,0.000510,0.000518,0.000518,0.000510,0.000517,0.000510,0.000518,0.000509,0.000518,0.000518,0.000510,0.000518,0.000510,0.000518,0.000511,0.000510,0.000517	1.000000,1.000000,1.000000,1.000000,1.000000,1.000000,1.000000,1.000000,1.000000,1.000000,1.000000,1.000000,1.000000,1.000000,1.000000,1.000000,1.000000,1.000000,1.000000,1.000000,1.000000,1.000000,1.000000,1.000000,1.000000,1.000000,1.000000,1.000000,1.000000,1.000000,1.000000,1.000000	10	74325855	74326274	419	74326042	24	15.4822	6.73168	11.3425	2598_S5_2603_S10_2608_S15_vs_2594_S1_2599_S6_2604_S11_peak_1071
Pcdh15	Pcdh15-006	+	73821883,73947056,74303151,73947056,73821883,73821943,73947056,73821943,73821943,73821883,73821883,73821883,73821883,73821883,73821883,73821883,73821883,73821883,73821883,73821883,73821883,73821883,73821883,73821883,73821883,73821883,73821883,73821883,73821883,73821867,73821883,73821867	74649738,74644219,74331051,74646169,74646315,74507601,74646073,74507601,74507601,74644728,74632665,74632665,74632665,74644728,74646315,74644728,74632665,74632665,74644728,74633599,74644728,74632537,74646479,74632665,74632665,74644728,74632665,74644728,74632665,74644378,74644728,74634766	503972	0.000507,0.000602,0.015053,0.000601,0.000509,0.000613,0.000601,0.000613,0.000613,0.000510,0.000518,0.000518,0.000518,0.000510,0.000509,0.000510,0.000518,0.000518,0.000510,0.000517,0.000510,0.000518,0.000509,0.000518,0.000518,0.000510,0.000518,0.000510,0.000518,0.000511,0.000510,0.000517	1.000000,1.000000,1.000000,1.000000,1.000000,1.000000,1.000000,1.000000,1.000000,1.000000,1.000000,1.000000,1.000000,1.000000,1.000000,1.000000,1.000000,1.000000,1.000000,1.000000,1.000000,1.000000,1.000000,1.000000,1.000000,1.000000,1.000000,1.000000,1.000000,1.000000,1.000000,1.000000	10	74325855	74326274	419	74326042	24	15.4822	6.73168	11.3425	2598_S5_2603_S10_2608_S15_vs_2594_S1_2599_S6_2604_S11_peak_1071
Pcdh15	Pcdh15-009	+	73821883,73947056,74303151,73947056,73821883,73821943,73947056,73821943,73821943,73821883,73821883,73821883,73821883,73821883,73821883,73821883,73821883,73821883,73821883,73821883,73821883,73821883,73821883,73821883,73821883,73821883,73821883,73821883,73821883,73821867,73821883,73821867	74649738,74644219,74331051,74646169,74646315,74507601,74646073,74507601,74507601,74644728,74632665,74632665,74632665,74644728,74646315,74644728,74632665,74632665,74644728,74633599,74644728,74632537,74646479,74632665,74632665,74644728,74632665,74644728,74632665,74644378,74644728,74634766	503972	0.000507,0.000602,0.015053,0.000601,0.000509,0.000613,0.000601,0.000613,0.000613,0.000510,0.000518,0.000518,0.000518,0.000510,0.000509,0.000510,0.000518,0.000518,0.000510,0.000517,0.000510,0.000518,0.000509,0.000518,0.000518,0.000510,0.000518,0.000510,0.000518,0.000511,0.000510,0.000517	1.000000,1.000000,1.000000,1.000000,1.000000,1.000000,1.000000,1.000000,1.000000,1.000000,1.000000,1.000000,1.000000,1.000000,1.000000,1.000000,1.000000,1.000000,1.000000,1.000000,1.000000,1.000000,1.000000,1.000000,1.000000,1.000000,1.000000,1.000000,1.000000,1.000000,1.000000,1.000000	10	74325855	74326274	419	74326042	24	15.4822	6.73168	11.3425	2598_S5_2603_S10_2608_S15_vs_2594_S1_2599_S6_2604_S11_peak_1071
Pcdh15	Pcdh15-007	+	73821883,73947056,74303151,73947056,73821883,73821943,73947056,73821943,73821943,73821883,73821883,73821883,73821883,73821883,73821883,73821883,73821883,73821883,73821883,73821883,73821883,73821883,73821883,73821883,73821883,73821883,73821883,73821883,73821883,73821867,73821883,73821867	74649738,74644219,74331051,74646169,74646315,74507601,74646073,74507601,74507601,74644728,74632665,74632665,74632665,74644728,74646315,74644728,74632665,74632665,74644728,74633599,74644728,74632537,74646479,74632665,74632665,74644728,74632665,74644728,74632665,74644378,74644728,74634766	503972	0.000507,0.000602,0.015053,0.000601,0.000509,0.000613,0.000601,0.000613,0.000613,0.000510,0.000518,0.000518,0.000518,0.000510,0.000509,0.000510,0.000518,0.000518,0.000510,0.000517,0.000510,0.000518,0.000509,0.000518,0.000518,0.000510,0.000518,0.000510,0.000518,0.000511,0.000510,0.000517	1.000000,1.000000,1.000000,1.000000,1.000000,1.000000,1.000000,1.000000,1.000000,1.000000,1.000000,1.000000,1.000000,1.000000,1.000000,1.000000,1.000000,1.000000,1.000000,1.000000,1.000000,1.000000,1.000000,1.000000,1.000000,1.000000,1.000000,1.000000,1.000000,1.000000,1.000000,1.000000	10	74325855	74326274	419	74326042	24	15.4822	6.73168	11.3425	2598_S5_2603_S10_2608_S15_vs_2594_S1_2599_S6_2604_S11_peak_1071
Pcdh15	Pcdh15-004	+	73821883,73947056,74303151,73947056,73821883,73821943,73947056,73821943,73821943,73821883,73821883,73821883,73821883,73821883,73821883,73821883,73821883,73821883,73821883,73821883,73821883,73821883,73821883,73821883,73821883,73821883,73821883,73821883,73821883,73821867,73821883,73821867	74649738,74644219,74331051,74646169,74646315,74507601,74646073,74507601,74507601,74644728,74632665,74632665,74632665,74644728,74646315,74644728,74632665,74632665,74644728,74633599,74644728,74632537,74646479,74632665,74632665,74644728,74632665,74644728,74632665,74644378,74644728,74634766	503972	0.000507,0.000602,0.015053,0.000601,0.000509,0.000613,0.000601,0.000613,0.000613,0.000510,0.000518,0.000518,0.000518,0.000510,0.000509,0.000510,0.000518,0.000518,0.000510,0.000517,0.000510,0.000518,0.000509,0.000518,0.000518,0.000510,0.000518,0.000510,0.000518,0.000511,0.000510,0.000517	1.000000,1.000000,1.000000,1.000000,1.000000,1.000000,1.000000,1.000000,1.000000,1.000000,1.000000,1.000000,1.000000,1.000000,1.000000,1.000000,1.000000,1.000000,1.000000,1.000000,1.000000,1.000000,1.000000,1.000000,1.000000,1.000000,1.000000,1.000000,1.000000,1.000000,1.000000,1.000000	10	74325855	74326274	419	74326042	24	15.4822	6.73168	11.3425	2598_S5_2603_S10_2608_S15_vs_2594_S1_2599_S6_2604_S11_peak_1071
Pcdh15	Pcdh15-005	+	73821883,73947056,74303151,73947056,73821883,73821943,73947056,73821943,73821943,73821883,73821883,73821883,73821883,73821883,73821883,73821883,73821883,73821883,73821883,73821883,73821883,73821883,73821883,73821883,73821883,73821883,73821883,73821883,73821883,73821867,73821883,73821867	74649738,74644219,74331051,74646169,74646315,74507601,74646073,74507601,74507601,74644728,74632665,74632665,74632665,74644728,74646315,74644728,74632665,74632665,74644728,74633599,74644728,74632537,74646479,74632665,74632665,74644728,74632665,74644728,74632665,74644378,74644728,74634766	503972	0.000507,0.000602,0.015053,0.000601,0.000509,0.000613,0.000601,0.000613,0.000613,0.000510,0.000518,0.000518,0.000518,0.000510,0.000509,0.000510,0.000518,0.000518,0.000510,0.000517,0.000510,0.000518,0.000509,0.000518,0.000518,0.000510,0.000518,0.000510,0.000518,0.000511,0.000510,0.000517	1.000000,1.000000,1.000000,1.000000,1.000000,1.000000,1.000000,1.000000,1.000000,1.000000,1.000000,1.000000,1.000000,1.000000,1.000000,1.000000,1.000000,1.000000,1.000000,1.000000,1.000000,1.000000,1.000000,1.000000,1.000000,1.000000,1.000000,1.000000,1.000000,1.000000,1.000000,1.000000	10	74325855	74326274	419	74326042	24	15.4822	6.73168	11.3425	2598_S5_2603_S10_2608_S15_vs_2594_S1_2599_S6_2604_S11_peak_1071
Pcdh15	Pcdh15-003	+	73821883,73947056,74303151,73947056,73821883,73821943,73947056,73821943,73821943,73821883,73821883,73821883,73821883,73821883,73821883,73821883,73821883,73821883,73821883,73821883,73821883,73821883,73821883,73821883,73821883,73821883,73821883,73821883,73821883,73821867,73821883,73821867	74649738,74644219,74331051,74646169,74646315,74507601,74646073,74507601,74507601,74644728,74632665,74632665,74632665,74644728,74646315,74644728,74632665,74632665,74644728,74633599,74644728,74632537,74646479,74632665,74632665,74644728,74632665,74644728,74632665,74644378,74644728,74634766	503972	0.000507,0.000602,0.015053,0.000601,0.000509,0.000613,0.000601,0.000613,0.000613,0.000510,0.000518,0.000518,0.000518,0.000510,0.000509,0.000510,0.000518,0.000518,0.000510,0.000517,0.000510,0.000518,0.000509,0.000518,0.000518,0.000510,0.000518,0.000510,0.000518,0.000511,0.000510,0.000517	1.000000,1.000000,1.000000,1.000000,1.000000,1.000000,1.000000,1.000000,1.000000,1.000000,1.000000,1.000000,1.000000,1.000000,1.000000,1.000000,1.000000,1.000000,1.000000,1.000000,1.000000,1.000000,1.000000,1.000000,1.000000,1.000000,1.000000,1.000000,1.000000,1.000000,1.000000,1.000000	10	74325855	74326274	419	74326042	24	15.4822	6.73168	11.3425	2598_S5_2603_S10_2608_S15_vs_2594_S1_2599_S6_2604_S11_peak_1071
Pcdh15	Pcdh15-029	+	73821883,73947056,74303151,73947056,73821883,73821943,73947056,73821943,73821943,73821883,73821883,73821883,73821883,73821883,73821883,73821883,73821883,73821883,73821883,73821883,73821883,73821883,73821883,73821883,73821883,73821883,73821883,73821883,73821883,73821867,73821883,73821867	74649738,74644219,74331051,74646169,74646315,74507601,74646073,74507601,74507601,74644728,74632665,74632665,74632665,74644728,74646315,74644728,74632665,74632665,74644728,74633599,74644728,74632537,74646479,74632665,74632665,74644728,74632665,74644728,74632665,74644378,74644728,74634766	503972	0.000507,0.000602,0.015053,0.000601,0.000509,0.000613,0.000601,0.000613,0.000613,0.000510,0.000518,0.000518,0.000518,0.000510,0.000509,0.000510,0.000518,0.000518,0.000510,0.000517,0.000510,0.000518,0.000509,0.000518,0.000518,0.000510,0.000518,0.000510,0.000518,0.000511,0.000510,0.000517	1.000000,1.000000,1.000000,1.000000,1.000000,1.000000,1.000000,1.000000,1.000000,1.000000,1.000000,1.000000,1.000000,1.000000,1.000000,1.000000,1.000000,1.000000,1.000000,1.000000,1.000000,1.000000,1.000000,1.000000,1.000000,1.000000,1.000000,1.000000,1.000000,1.000000,1.000000,1.000000	10	74325855	74326274	419	74326042	24	15.4822	6.73168	11.3425	2598_S5_2603_S10_2608_S15_vs_2594_S1_2599_S6_2604_S11_peak_1071
Pcdh15	Pcdh15-032	+	73821883,73947056,74303151,73947056,73821883,73821943,73947056,73821943,73821943,73821883,73821883,73821883,73821883,73821883,73821883,73821883,73821883,73821883,73821883,73821883,73821883,73821883,73821883,73821883,73821883,73821883,73821883,73821883,73821883,73821867,73821883,73821867	74649738,74644219,74331051,74646169,74646315,74507601,74646073,74507601,74507601,74644728,74632665,74632665,74632665,74644728,74646315,74644728,74632665,74632665,74644728,74633599,74644728,74632537,74646479,74632665,74632665,74644728,74632665,74644728,74632665,74644378,74644728,74634766	503972	0.000507,0.000602,0.015053,0.000601,0.000509,0.000613,0.000601,0.000613,0.000613,0.000510,0.000518,0.000518,0.000518,0.000510,0.000509,0.000510,0.000518,0.000518,0.000510,0.000517,0.000510,0.000518,0.000509,0.000518,0.000518,0.000510,0.000518,0.000510,0.000518,0.000511,0.000510,0.000517	1.000000,1.000000,1.000000,1.000000,1.000000,1.000000,1.000000,1.000000,1.000000,1.000000,1.000000,1.000000,1.000000,1.000000,1.000000,1.000000,1.000000,1.000000,1.000000,1.000000,1.000000,1.000000,1.000000,1.000000,1.000000,1.000000,1.000000,1.000000,1.000000,1.000000,1.000000,1.000000	10	74325855	74326274	419	74326042	24	15.4822	6.73168	11.3425	2598_S5_2603_S10_2608_S15_vs_2594_S1_2599_S6_2604_S11_peak_1071
Pcdh15	Pcdh15-012	+	73821883,73947056,74303151,73947056,73821883,73821943,73947056,73821943,73821943,73821883,73821883,73821883,73821883,73821883,73821883,73821883,73821883,73821883,73821883,73821883,73821883,73821883,73821883,73821883,73821883,73821883,73821883,73821883,73821883,73821867,73821883,73821867	74649738,74644219,74331051,74646169,74646315,74507601,74646073,74507601,74507601,74644728,74632665,74632665,74632665,74644728,74646315,74644728,74632665,74632665,74644728,74633599,74644728,74632537,74646479,74632665,74632665,74644728,74632665,74644728,74632665,74644378,74644728,74634766	503972	0.000507,0.000602,0.015053,0.000601,0.000509,0.000613,0.000601,0.000613,0.000613,0.000510,0.000518,0.000518,0.000518,0.000510,0.000509,0.000510,0.000518,0.000518,0.000510,0.000517,0.000510,0.000518,0.000509,0.000518,0.000518,0.000510,0.000518,0.000510,0.000518,0.000511,0.000510,0.000517	1.000000,1.000000,1.000000,1.000000,1.000000,1.000000,1.000000,1.000000,1.000000,1.000000,1.000000,1.000000,1.000000,1.000000,1.000000,1.000000,1.000000,1.000000,1.000000,1.000000,1.000000,1.000000,1.000000,1.000000,1.000000,1.000000,1.000000,1.000000,1.000000,1.000000,1.000000,1.000000	10	74325855	74326274	419	74326042	24	15.4822	6.73168	11.3425	2598_S5_2603_S10_2608_S15_vs_2594_S1_2599_S6_2604_S11_peak_1071
Pcdh15	Pcdh15-001	+	73821883,73947056,74303151,73947056,73821883,73821943,73947056,73821943,73821943,73821883,73821883,73821883,73821883,73821883,73821883,73821883,73821883,73821883,73821883,73821883,73821883,73821883,73821883,73821883,73821883,73821883,73821883,73821883,73821883,73821867,73821883,73821867	74649738,74644219,74331051,74646169,74646315,74507601,74646073,74507601,74507601,74644728,74632665,74632665,74632665,74644728,74646315,74644728,74632665,74632665,74644728,74633599,74644728,74632537,74646479,74632665,74632665,74644728,74632665,74644728,74632665,74644378,74644728,74634766	503972	0.000507,0.000602,0.015053,0.000601,0.000509,0.000613,0.000601,0.000613,0.000613,0.000510,0.000518,0.000518,0.000518,0.000510,0.000509,0.000510,0.000518,0.000518,0.000510,0.000517,0.000510,0.000518,0.000509,0.000518,0.000518,0.000510,0.000518,0.000510,0.000518,0.000511,0.000510,0.000517	1.000000,1.000000,1.000000,1.000000,1.000000,1.000000,1.000000,1.000000,1.000000,1.000000,1.000000,1.000000,1.000000,1.000000,1.000000,1.000000,1.000000,1.000000,1.000000,1.000000,1.000000,1.000000,1.000000,1.000000,1.000000,1.000000,1.000000,1.000000,1.000000,1.000000,1.000000,1.000000	10	74325855	74326274	419	74326042	24	15.4822	6.73168	11.3425	2598_S5_2603_S10_2608_S15_vs_2594_S1_2599_S6_2604_S11_peak_1071
Pcdh15	Pcdh15-013	+	73821883,73947056,74303151,73947056,73821883,73821943,73947056,73821943,73821943,73821883,73821883,73821883,73821883,73821883,73821883,73821883,73821883,73821883,73821883,73821883,73821883,73821883,73821883,73821883,73821883,73821883,73821883,73821883,73821883,73821867,73821883,73821867	74649738,74644219,74331051,74646169,74646315,74507601,74646073,74507601,74507601,74644728,74632665,74632665,74632665,74644728,74646315,74644728,74632665,74632665,74644728,74633599,74644728,74632537,74646479,74632665,74632665,74644728,74632665,74644728,74632665,74644378,74644728,74634766	503972	0.000507,0.000602,0.015053,0.000601,0.000509,0.000613,0.000601,0.000613,0.000613,0.000510,0.000518,0.000518,0.000518,0.000510,0.000509,0.000510,0.000518,0.000518,0.000510,0.000517,0.000510,0.000518,0.000509,0.000518,0.000518,0.000510,0.000518,0.000510,0.000518,0.000511,0.000510,0.000517	1.000000,1.000000,1.000000,1.000000,1.000000,1.000000,1.000000,1.000000,1.000000,1.000000,1.000000,1.000000,1.000000,1.000000,1.000000,1.000000,1.000000,1.000000,1.000000,1.000000,1.000000,1.000000,1.000000,1.000000,1.000000,1.000000,1.000000,1.000000,1.000000,1.000000,1.000000,1.000000	10	74325855	74326274	419	74326042	24	15.4822	6.73168	11.3425	2598_S5_2603_S10_2608_S15_vs_2594_S1_2599_S6_2604_S11_peak_1071
Pcdh15	Pcdh15-036	+	73821883,73947056,74303151,73947056,73821883,73821943,73947056,73821943,73821943,73821883,73821883,73821883,73821883,73821883,73821883,73821883,73821883,73821883,73821883,73821883,73821883,73821883,73821883,73821883,73821883,73821883,73821883,73821883,73821883,73821867,73821883,73821867	74649738,74644219,74331051,74646169,74646315,74507601,74646073,74507601,74507601,74644728,74632665,74632665,74632665,74644728,74646315,74644728,74632665,74632665,74644728,74633599,74644728,74632537,74646479,74632665,74632665,74644728,74632665,74644728,74632665,74644378,74644728,74634766	503972	0.000507,0.000602,0.015053,0.000601,0.000509,0.000613,0.000601,0.000613,0.000613,0.000510,0.000518,0.000518,0.000518,0.000510,0.000509,0.000510,0.000518,0.000518,0.000510,0.000517,0.000510,0.000518,0.000509,0.000518,0.000518,0.000510,0.000518,0.000510,0.000518,0.000511,0.000510,0.000517	1.000000,1.000000,1.000000,1.000000,1.000000,1.000000,1.000000,1.000000,1.000000,1.000000,1.000000,1.000000,1.000000,1.000000,1.000000,1.000000,1.000000,1.000000,1.000000,1.000000,1.000000,1.000000,1.000000,1.000000,1.000000,1.000000,1.000000,1.000000,1.000000,1.000000,1.000000,1.000000	10	74325855	74326274	419	74326042	24	15.4822	6.73168	11.3425	2598_S5_2603_S10_2608_S15_vs_2594_S1_2599_S6_2604_S11_peak_1071
Pcdh15	Pcdh15-035	+	73821883,73947056,74303151,73947056,73821883,73821943,73947056,73821943,73821943,73821883,73821883,73821883,73821883,73821883,73821883,73821883,73821883,73821883,73821883,73821883,73821883,73821883,73821883,73821883,73821883,73821883,73821883,73821883,73821883,73821867,73821883,73821867	74649738,74644219,74331051,74646169,74646315,74507601,74646073,74507601,74507601,74644728,74632665,74632665,74632665,74644728,74646315,74644728,74632665,74632665,74644728,74633599,74644728,74632537,74646479,74632665,74632665,74644728,74632665,74644728,74632665,74644378,74644728,74634766	503972	0.000507,0.000602,0.015053,0.000601,0.000509,0.000613,0.000601,0.000613,0.000613,0.000510,0.000518,0.000518,0.000518,0.000510,0.000509,0.000510,0.000518,0.000518,0.000510,0.000517,0.000510,0.000518,0.000509,0.000518,0.000518,0.000510,0.000518,0.000510,0.000518,0.000511,0.000510,0.000517	1.000000,1.000000,1.000000,1.000000,1.000000,1.000000,1.000000,1.000000,1.000000,1.000000,1.000000,1.000000,1.000000,1.000000,1.000000,1.000000,1.000000,1.000000,1.000000,1.000000,1.000000,1.000000,1.000000,1.000000,1.000000,1.000000,1.000000,1.000000,1.000000,1.000000,1.000000,1.000000	10	74325855	74326274	419	74326042	24	15.4822	6.73168	11.3425	2598_S5_2603_S10_2608_S15_vs_2594_S1_2599_S6_2604_S11_peak_1071
Pcdh15	Pcdh15-028	+	73821883,73947056,74303151,73947056,73821883,73821943,73947056,73821943,73821943,73821883,73821883,73821883,73821883,73821883,73821883,73821883,73821883,73821883,73821883,73821883,73821883,73821883,73821883,73821883,73821883,73821883,73821883,73821883,73821883,73821867,73821883,73821867	74649738,74644219,74331051,74646169,74646315,74507601,74646073,74507601,74507601,74644728,74632665,74632665,74632665,74644728,74646315,74644728,74632665,74632665,74644728,74633599,74644728,74632537,74646479,74632665,74632665,74644728,74632665,74644728,74632665,74644378,74644728,74634766	503972	0.000507,0.000602,0.015053,0.000601,0.000509,0.000613,0.000601,0.000613,0.000613,0.000510,0.000518,0.000518,0.000518,0.000510,0.000509,0.000510,0.000518,0.000518,0.000510,0.000517,0.000510,0.000518,0.000509,0.000518,0.000518,0.000510,0.000518,0.000510,0.000518,0.000511,0.000510,0.000517	1.000000,1.000000,1.000000,1.000000,1.000000,1.000000,1.000000,1.000000,1.000000,1.000000,1.000000,1.000000,1.000000,1.000000,1.000000,1.000000,1.000000,1.000000,1.000000,1.000000,1.000000,1.000000,1.000000,1.000000,1.000000,1.000000,1.000000,1.000000,1.000000,1.000000,1.000000,1.000000	10	74325855	74326274	419	74326042	24	15.4822	6.73168	11.3425	2598_S5_2603_S10_2608_S15_vs_2594_S1_2599_S6_2604_S11_peak_1071
Pcdh15	Pcdh15-031	+	73821883,73947056,74303151,73947056,73821883,73821943,73947056,73821943,73821943,73821883,73821883,73821883,73821883,73821883,73821883,73821883,73821883,73821883,73821883,73821883,73821883,73821883,73821883,73821883,73821883,73821883,73821883,73821883,73821883,73821867,73821883,73821867	74649738,74644219,74331051,74646169,74646315,74507601,74646073,74507601,74507601,74644728,74632665,74632665,74632665,74644728,74646315,74644728,74632665,74632665,74644728,74633599,74644728,74632537,74646479,74632665,74632665,74644728,74632665,74644728,74632665,74644378,74644728,74634766	503972	0.000507,0.000602,0.015053,0.000601,0.000509,0.000613,0.000601,0.000613,0.000613,0.000510,0.000518,0.000518,0.000518,0.000510,0.000509,0.000510,0.000518,0.000518,0.000510,0.000517,0.000510,0.000518,0.000509,0.000518,0.000518,0.000510,0.000518,0.000510,0.000518,0.000511,0.000510,0.000517	1.000000,1.000000,1.000000,1.000000,1.000000,1.000000,1.000000,1.000000,1.000000,1.000000,1.000000,1.000000,1.000000,1.000000,1.000000,1.000000,1.000000,1.000000,1.000000,1.000000,1.000000,1.000000,1.000000,1.000000,1.000000,1.000000,1.000000,1.000000,1.000000,1.000000,1.000000,1.000000	10	74325855	74326274	419	74326042	24	15.4822	6.73168	11.3425	2598_S5_2603_S10_2608_S15_vs_2594_S1_2599_S6_2604_S11_peak_1071
Pcdh15	Pcdh15-030	+	73821883,73947056,74303151,73947056,73821883,73821943,73947056,73821943,73821943,73821883,73821883,73821883,73821883,73821883,73821883,73821883,73821883,73821883,73821883,73821883,73821883,73821883,73821883,73821883,73821883,73821883,73821883,73821883,73821883,73821867,73821883,73821867	74649738,74644219,74331051,74646169,74646315,74507601,74646073,74507601,74507601,74644728,74632665,74632665,74632665,74644728,74646315,74644728,74632665,74632665,74644728,74633599,74644728,74632537,74646479,74632665,74632665,74644728,74632665,74644728,74632665,74644378,74644728,74634766	503972	0.000507,0.000602,0.015053,0.000601,0.000509,0.000613,0.000601,0.000613,0.000613,0.000510,0.000518,0.000518,0.000518,0.000510,0.000509,0.000510,0.000518,0.000518,0.000510,0.000517,0.000510,0.000518,0.000509,0.000518,0.000518,0.000510,0.000518,0.000510,0.000518,0.000511,0.000510,0.000517	1.000000,1.000000,1.000000,1.000000,1.000000,1.000000,1.000000,1.000000,1.000000,1.000000,1.000000,1.000000,1.000000,1.000000,1.000000,1.000000,1.000000,1.000000,1.000000,1.000000,1.000000,1.000000,1.000000,1.000000,1.000000,1.000000,1.000000,1.000000,1.000000,1.000000,1.000000,1.000000	10	74325855	74326274	419	74326042	24	15.4822	6.73168	11.3425	2598_S5_2603_S10_2608_S15_vs_2594_S1_2599_S6_2604_S11_peak_1071
Pcdh15	Pcdh15-016	+	73821883,73947056,74303151,73947056,73821883,73821943,73947056,73821943,73821943,73821883,73821883,73821883,73821883,73821883,73821883,73821883,73821883,73821883,73821883,73821883,73821883,73821883,73821883,73821883,73821883,73821883,73821883,73821883,73821883,73821867,73821883,73821867	74649738,74644219,74331051,74646169,74646315,74507601,74646073,74507601,74507601,74644728,74632665,74632665,74632665,74644728,74646315,74644728,74632665,74632665,74644728,74633599,74644728,74632537,74646479,74632665,74632665,74644728,74632665,74644728,74632665,74644378,74644728,74634766	503972	0.000507,0.000602,0.015053,0.000601,0.000509,0.000613,0.000601,0.000613,0.000613,0.000510,0.000518,0.000518,0.000518,0.000510,0.000509,0.000510,0.000518,0.000518,0.000510,0.000517,0.000510,0.000518,0.000509,0.000518,0.000518,0.000510,0.000518,0.000510,0.000518,0.000511,0.000510,0.000517	1.000000,1.000000,1.000000,1.000000,1.000000,1.000000,1.000000,1.000000,1.000000,1.000000,1.000000,1.000000,1.000000,1.000000,1.000000,1.000000,1.000000,1.000000,1.000000,1.000000,1.000000,1.000000,1.000000,1.000000,1.000000,1.000000,1.000000,1.000000,1.000000,1.000000,1.000000,1.000000	10	74325855	74326274	419	74326042	24	15.4822	6.73168	11.3425	2598_S5_2603_S10_2608_S15_vs_2594_S1_2599_S6_2604_S11_peak_1071
Pcdh15	Pcdh15-021	+	73821883,73947056,74303151,73947056,73821883,73821943,73947056,73821943,73821943,73821883,73821883,73821883,73821883,73821883,73821883,73821883,73821883,73821883,73821883,73821883,73821883,73821883,73821883,73821883,73821883,73821883,73821883,73821883,73821883,73821867,73821883,73821867	74649738,74644219,74331051,74646169,74646315,74507601,74646073,74507601,74507601,74644728,74632665,74632665,74632665,74644728,74646315,74644728,74632665,74632665,74644728,74633599,74644728,74632537,74646479,74632665,74632665,74644728,74632665,74644728,74632665,74644378,74644728,74634766	503972	0.000507,0.000602,0.015053,0.000601,0.000509,0.000613,0.000601,0.000613,0.000613,0.000510,0.000518,0.000518,0.000518,0.000510,0.000509,0.000510,0.000518,0.000518,0.000510,0.000517,0.000510,0.000518,0.000509,0.000518,0.000518,0.000510,0.000518,0.000510,0.000518,0.000511,0.000510,0.000517	1.000000,1.000000,1.000000,1.000000,1.000000,1.000000,1.000000,1.000000,1.000000,1.000000,1.000000,1.000000,1.000000,1.000000,1.000000,1.000000,1.000000,1.000000,1.000000,1.000000,1.000000,1.000000,1.000000,1.000000,1.000000,1.000000,1.000000,1.000000,1.000000,1.000000,1.000000,1.000000	10	74325855	74326274	419	74326042	24	15.4822	6.73168	11.3425	2598_S5_2603_S10_2608_S15_vs_2594_S1_2599_S6_2604_S11_peak_1071
Pcdh15	Pcdh15-015	+	73821883,73947056,74303151,73947056,73821883,73821943,73947056,73821943,73821943,73821883,73821883,73821883,73821883,73821883,73821883,73821883,73821883,73821883,73821883,73821883,73821883,73821883,73821883,73821883,73821883,73821883,73821883,73821883,73821883,73821867,73821883,73821867	74649738,74644219,74331051,74646169,74646315,74507601,74646073,74507601,74507601,74644728,74632665,74632665,74632665,74644728,74646315,74644728,74632665,74632665,74644728,74633599,74644728,74632537,74646479,74632665,74632665,74644728,74632665,74644728,74632665,74644378,74644728,74634766	503972	0.000507,0.000602,0.015053,0.000601,0.000509,0.000613,0.000601,0.000613,0.000613,0.000510,0.000518,0.000518,0.000518,0.000510,0.000509,0.000510,0.000518,0.000518,0.000510,0.000517,0.000510,0.000518,0.000509,0.000518,0.000518,0.000510,0.000518,0.000510,0.000518,0.000511,0.000510,0.000517	1.000000,1.000000,1.000000,1.000000,1.000000,1.000000,1.000000,1.000000,1.000000,1.000000,1.000000,1.000000,1.000000,1.000000,1.000000,1.000000,1.000000,1.000000,1.000000,1.000000,1.000000,1.000000,1.000000,1.000000,1.000000,1.000000,1.000000,1.000000,1.000000,1.000000,1.000000,1.000000	10	74325855	74326274	419	74326042	24	15.4822	6.73168	11.3425	2598_S5_2603_S10_2608_S15_vs_2594_S1_2599_S6_2604_S11_peak_1071
Pcdh15	Pcdh15-033	+	73821883,73947056,74303151,73947056,73821883,73821943,73947056,73821943,73821943,73821883,73821883,73821883,73821883,73821883,73821883,73821883,73821883,73821883,73821883,73821883,73821883,73821883,73821883,73821883,73821883,73821883,73821883,73821883,73821883,73821867,73821883,73821867	74649738,74644219,74331051,74646169,74646315,74507601,74646073,74507601,74507601,74644728,74632665,74632665,74632665,74644728,74646315,74644728,74632665,74632665,74644728,74633599,74644728,74632537,74646479,74632665,74632665,74644728,74632665,74644728,74632665,74644378,74644728,74634766	503988	0.000507,0.000602,0.015053,0.000601,0.000509,0.000613,0.000601,0.000613,0.000613,0.000510,0.000518,0.000518,0.000518,0.000510,0.000509,0.000510,0.000518,0.000518,0.000510,0.000517,0.000510,0.000518,0.000509,0.000518,0.000518,0.000510,0.000518,0.000510,0.000518,0.000511,0.000510,0.000517	1.000000,1.000000,1.000000,1.000000,1.000000,1.000000,1.000000,1.000000,1.000000,1.000000,1.000000,1.000000,1.000000,1.000000,1.000000,1.000000,1.000000,1.000000,1.000000,1.000000,1.000000,1.000000,1.000000,1.000000,1.000000,1.000000,1.000000,1.000000,1.000000,1.000000,1.000000,1.000000	10	74325855	74326274	419	74326042	24	15.4822	6.73168	11.3425	2598_S5_2603_S10_2608_S15_vs_2594_S1_2599_S6_2604_S11_peak_1071
Pcdh15	Pcdh15-014	+	73821883,73947056,74303151,73947056,73821883,73821943,73947056,73821943,73821943,73821883,73821883,73821883,73821883,73821883,73821883,73821883,73821883,73821883,73821883,73821883,73821883,73821883,73821883,73821883,73821883,73821883,73821883,73821883,73821883,73821867,73821883,73821867	74649738,74644219,74331051,74646169,74646315,74507601,74646073,74507601,74507601,74644728,74632665,74632665,74632665,74644728,74646315,74644728,74632665,74632665,74644728,74633599,74644728,74632537,74646479,74632665,74632665,74644728,74632665,74644728,74632665,74644378,74644728,74634766	503972	0.000507,0.000602,0.015053,0.000601,0.000509,0.000613,0.000601,0.000613,0.000613,0.000510,0.000518,0.000518,0.000518,0.000510,0.000509,0.000510,0.000518,0.000518,0.000510,0.000517,0.000510,0.000518,0.000509,0.000518,0.000518,0.000510,0.000518,0.000510,0.000518,0.000511,0.000510,0.000517	1.000000,1.000000,1.000000,1.000000,1.000000,1.000000,1.000000,1.000000,1.000000,1.000000,1.000000,1.000000,1.000000,1.000000,1.000000,1.000000,1.000000,1.000000,1.000000,1.000000,1.000000,1.000000,1.000000,1.000000,1.000000,1.000000,1.000000,1.000000,1.000000,1.000000,1.000000,1.000000	10	74325855	74326274	419	74326042	24	15.4822	6.73168	11.3425	2598_S5_2603_S10_2608_S15_vs_2594_S1_2599_S6_2604_S11_peak_1071
Pcdh15	Pcdh15-201	+	73821883,73947056,74303151,73947056,73821883,73821943,73947056,73821943,73821943,73821883,73821883,73821883,73821883,73821883,73821883,73821883,73821883,73821883,73821883,73821883,73821883,73821883,73821883,73821883,73821883,73821883,73821883,73821883,73821883,73821867,73821883,73821867	74649738,74644219,74331051,74646169,74646315,74507601,74646073,74507601,74507601,74644728,74632665,74632665,74632665,74644728,74646315,74644728,74632665,74632665,74644728,74633599,74644728,74632537,74646479,74632665,74632665,74644728,74632665,74644728,74632665,74644378,74644728,74634766	503988	0.000507,0.000602,0.015053,0.000601,0.000509,0.000613,0.000601,0.000613,0.000613,0.000510,0.000518,0.000518,0.000518,0.000510,0.000509,0.000510,0.000518,0.000518,0.000510,0.000517,0.000510,0.000518,0.000509,0.000518,0.000518,0.000510,0.000518,0.000510,0.000518,0.000511,0.000510,0.000517	1.000000,1.000000,1.000000,1.000000,1.000000,1.000000,1.000000,1.000000,1.000000,1.000000,1.000000,1.000000,1.000000,1.000000,1.000000,1.000000,1.000000,1.000000,1.000000,1.000000,1.000000,1.000000,1.000000,1.000000,1.000000,1.000000,1.000000,1.000000,1.000000,1.000000,1.000000,1.000000	10	74325855	74326274	419	74326042	24	15.4822	6.73168	11.3425	2598_S5_2603_S10_2608_S15_vs_2594_S1_2599_S6_2604_S11_peak_1071
RP23-382A18.5	RP23-382A18.5-001	-	100371245	100372134	21	0.434831	1	10	100371727	100372113	386	100371908	24	15.4822	6.73168	11.3425	2598_S5_2603_S10_2608_S15_vs_2594_S1_2599_S6_2604_S11_peak_1196
Zfp735	Zfp735-001	+	7.36888e+23	7.37138e+23	13247	0.018504,0.027491,0.021013	1.000000,1.000000,1.000000	11	73702025	73702487	462	73702220	24	15.4822	6.73168	11.3425	2598_S5_2603_S10_2608_S15_vs_2594_S1_2599_S6_2604_S11_peak_1490
Zfp735	Zfp735-003	+	7.36888e+23	7.37138e+23	8102	0.018504,0.027491,0.021013	1.000000,1.000000,1.000000	11	73702025	73702487	462	73702220	24	15.4822	6.73168	11.3425	2598_S5_2603_S10_2608_S15_vs_2594_S1_2599_S6_2604_S11_peak_1490
Zfp735	Zfp735-002	+	7.36888e+23	7.37138e+23	13226	0.018504,0.027491,0.021013	1.000000,1.000000,1.000000	11	73702025	73702487	462	73702220	24	15.4822	6.73168	11.3425	2598_S5_2603_S10_2608_S15_vs_2594_S1_2599_S6_2604_S11_peak_1490
Rph3al	Rph3al-004	-	7.59066e+39	7.59384e+39	31191	0.020967,0.010187,0.030726,0.021756,0.007532	0.830846,1.000000,1.000000,1.000000,1.000000	11	75906436	75907239	803	75906600	24	15.4822	6.73168	11.3425	2598_S5_2603_S10_2608_S15_vs_2594_S1_2599_S6_2604_S11_peak_1495
Rph3al	Rph3al-201	-	7.59066e+39	7.59384e+39	3824	0.020967,0.010187,0.030726,0.021756,0.007532	0.830846,1.000000,1.000000,1.000000,1.000000	11	75906436	75907239	803	75906600	24	15.4822	6.73168	11.3425	2598_S5_2603_S10_2608_S15_vs_2594_S1_2599_S6_2604_S11_peak_1495
Rph3al	Rph3al-002	-	7.59066e+39	7.59384e+39	18653	0.020967,0.010187,0.030726,0.021756,0.007532	0.830846,1.000000,1.000000,1.000000,1.000000	11	75906436	75907239	803	75906600	24	15.4822	6.73168	11.3425	2598_S5_2603_S10_2608_S15_vs_2594_S1_2599_S6_2604_S11_peak_1495
Rph3al	Rph3al-003	-	7.59066e+39	7.59384e+39	30459	0.020967,0.010187,0.030726,0.021756,0.007532	0.830846,1.000000,1.000000,1.000000,1.000000	11	75906436	75907239	803	75906600	24	15.4822	6.73168	11.3425	2598_S5_2603_S10_2608_S15_vs_2594_S1_2599_S6_2604_S11_peak_1495
Rph3al	Rph3al-001	-	7.59066e+39	7.59384e+39	30500	0.020967,0.010187,0.030726,0.021756,0.007532	0.830846,1.000000,1.000000,1.000000,1.000000	11	75906436	75907239	803	75906600	24	15.4822	6.73168	11.3425	2598_S5_2603_S10_2608_S15_vs_2594_S1_2599_S6_2604_S11_peak_1495
.	.	.	.	.	.	.	.	12	36778530	36778941	411	36778757	24	15.4822	6.73168	11.3425	2598_S5_2603_S10_2608_S15_vs_2594_S1_2599_S6_2604_S11_peak_1726
.	.	.	.	.	.	.	.	12	56080312	56080737	425	56080524	24	15.4822	6.73168	11.3425	2598_S5_2603_S10_2608_S15_vs_2594_S1_2599_S6_2604_S11_peak_1770
.	.	.	.	.	.	.	.	12	58946888	58947302	414	58947053	24	15.4822	6.73168	11.3425	2598_S5_2603_S10_2608_S15_vs_2594_S1_2599_S6_2604_S11_peak_1775
Ston2	Ston2-003	-	9.16415e+31	9.17439e+31	3891	0.004555,0.012902,0.007163,0.003151	1.000000,1.000000,1.000000,1.000000	12	91739500	91739965	465	91739672	24	15.4822	6.73168	11.3425	2598_S5_2603_S10_2608_S15_vs_2594_S1_2599_S6_2604_S11_peak_1898
Ston2	Ston2-002	-	9.16415e+31	9.17439e+31	31206	0.004555,0.012902,0.007163,0.003151	1.000000,1.000000,1.000000,1.000000	12	91739500	91739965	465	91739672	24	15.4822	6.73168	11.3425	2598_S5_2603_S10_2608_S15_vs_2594_S1_2599_S6_2604_S11_peak_1898
Ston2	Ston2-006	-	9.16415e+31	9.17439e+31	39173	0.004555,0.012902,0.007163,0.003151	1.000000,1.000000,1.000000,1.000000	12	91739500	91739965	465	91739672	24	15.4822	6.73168	11.3425	2598_S5_2603_S10_2608_S15_vs_2594_S1_2599_S6_2604_S11_peak_1898
Ston2	Ston2-001	-	9.16415e+31	9.17439e+31	46472	0.004555,0.012902,0.007163,0.003151	1.000000,1.000000,1.000000,1.000000	12	91739500	91739965	465	91739672	24	15.4822	6.73168	11.3425	2598_S5_2603_S10_2608_S15_vs_2594_S1_2599_S6_2604_S11_peak_1898
Spock1	Spock1-002	-	5.74261e+47	5.79083e+47	5449	0.000805,0.000819,0.000811,0.000809,0.000797,0.000797	1.000000,1.000000,1.000000,1.000000,1.000000,1.000000	13	57902440	57902827	387	57902525	24	15.4822	6.73168	11.3425	2598_S5_2603_S10_2608_S15_vs_2594_S1_2599_S6_2604_S11_peak_2120
Spock1	Spock1-004	-	5.74261e+47	5.79083e+47	5473	0.000805,0.000819,0.000811,0.000809,0.000797,0.000797	1.000000,1.000000,1.000000,1.000000,1.000000,1.000000	13	57902440	57902827	387	57902525	24	15.4822	6.73168	11.3425	2598_S5_2603_S10_2608_S15_vs_2594_S1_2599_S6_2604_S11_peak_2120
Spock1	Spock1-201	-	5.74261e+47	5.79083e+47	4761	0.000805,0.000819,0.000811,0.000809,0.000797,0.000797	1.000000,1.000000,1.000000,1.000000,1.000000,1.000000	13	57902440	57902827	387	57902525	24	15.4822	6.73168	11.3425	2598_S5_2603_S10_2608_S15_vs_2594_S1_2599_S6_2604_S11_peak_2120
Spock1	Spock1-005	-	5.74261e+47	5.79083e+47	5465	0.000805,0.000819,0.000811,0.000809,0.000797,0.000797	1.000000,1.000000,1.000000,1.000000,1.000000,1.000000	13	57902440	57902827	387	57902525	24	15.4822	6.73168	11.3425	2598_S5_2603_S10_2608_S15_vs_2594_S1_2599_S6_2604_S11_peak_2120
Spock1	Spock1-003	-	5.74261e+47	5.79083e+47	5449	0.000805,0.000819,0.000811,0.000809,0.000797,0.000797	1.000000,1.000000,1.000000,1.000000,1.000000,1.000000	13	57902440	57902827	387	57902525	24	15.4822	6.73168	11.3425	2598_S5_2603_S10_2608_S15_vs_2594_S1_2599_S6_2604_S11_peak_2120
Spock1	Spock1-001	-	5.74261e+47	5.79083e+47	5488	0.000805,0.000819,0.000811,0.000809,0.000797,0.000797	1.000000,1.000000,1.000000,1.000000,1.000000,1.000000	13	57902440	57902827	387	57902525	24	15.4822	6.73168	11.3425	2598_S5_2603_S10_2608_S15_vs_2594_S1_2599_S6_2604_S11_peak_2120
Bhmt	Bhmt-001	-	9361689193621880	9363796293637560	3201	0.025911,0.034806	1.000000,1.000000	13	93634216	93634761	545	93634611	24	15.4822	6.73168	11.3425	2598_S5_2603_S10_2608_S15_vs_2594_S1_2599_S6_2604_S11_peak_2206
Bhmt	Bhmt-002	-	9361689193621880	9363796293637560	2806	0.025911,0.034806	1.000000,1.000000	13	93634216	93634761	545	93634611	24	15.4822	6.73168	11.3425	2598_S5_2603_S10_2608_S15_vs_2594_S1_2599_S6_2604_S11_peak_2206
Gm7995	Gm7995-201	+	4231021042310210	4231227442325390	-706	0.000000,0.000000	0.000000,0.000000	14	42309028	42309504	476	42309301	24	15.4822	6.73168	11.3425	2598_S5_2603_S10_2608_S15_vs_2594_S1_2599_S6_2604_S11_peak_2416
Gm7995	Gm7995-001	+	4231021042310210	4231227442325390	-707	0.000000,0.000000	0.000000,0.000000	14	42309028	42309504	476	42309301	24	15.4822	6.73168	11.3425	2598_S5_2603_S10_2608_S15_vs_2594_S1_2599_S6_2604_S11_peak_2416
.	.	.	.	.	.	.	.	14	44219726	44220410	684	44220134	24	15.4822	6.73168	11.3425	2598_S5_2603_S10_2608_S15_vs_2594_S1_2599_S6_2604_S11_peak_2437
.	.	.	.	.	.	.	.	14	75370229	75370612	383	75370425	24	15.4822	6.73168	11.3425	2598_S5_2603_S10_2608_S15_vs_2594_S1_2599_S6_2604_S11_peak_2566
.	.	.	.	.	.	.	.	14	93934821	93935369	548	93935099	24	15.4822	6.73168	11.3425	2598_S5_2603_S10_2608_S15_vs_2594_S1_2599_S6_2604_S11_peak_2654
.	.	.	.	.	.	.	.	15	16612282	16612686	404	16612504	24	15.4822	6.73168	11.3425	2598_S5_2603_S10_2608_S15_vs_2594_S1_2599_S6_2604_S11_peak_2800
Zfp820	Zfp820-201	-	21816876	21845760	17876	0.013606	1	17	21827492	21827884	392	21827643	24	15.4822	6.73168	11.3425	2598_S5_2603_S10_2608_S15_vs_2594_S1_2599_S6_2604_S11_peak_3235
.	.	.	.	.	.	.	.	17	49917531	49918070	539	49917757	24	15.4822	6.73168	11.3425	2598_S5_2603_S10_2608_S15_vs_2594_S1_2599_S6_2604_S11_peak_3377
Clip4	Clip4-201	+	71781947	71858352	55626	0.007696	1	17	71837573	71838160	587	71837878	24	15.4822	6.73168	11.3425	2598_S5_2603_S10_2608_S15_vs_2594_S1_2599_S6_2604_S11_peak_3472
.	.	.	.	.	.	.	.	17	85919747	85920596	849	85920406	24	15.4822	6.73168	11.3425	2598_S5_2603_S10_2608_S15_vs_2594_S1_2599_S6_2604_S11_peak_3531
Gm14460	Gm14460-001	-	78512698	78513337	0	1	0.843215	2	78512650	78513408	758	78512874	24	15.4822	6.73168	11.3425	2598_S5_2603_S10_2608_S15_vs_2594_S1_2599_S6_2604_S11_peak_4106
.	.	.	.	.	.	.	.	2	131789016	131789404	388	131789197	24	15.4822	6.73168	11.3425	2598_S5_2603_S10_2608_S15_vs_2594_S1_2599_S6_2604_S11_peak_4182
.	.	.	.	.	.	.	.	2	162915984	162916795	811	162916513	24	15.4822	6.73168	11.3425	2598_S5_2603_S10_2608_S15_vs_2594_S1_2599_S6_2604_S11_peak_4239
.	.	.	.	.	.	.	.	2	163763454	163763895	441	163763623	24	15.4822	6.73168	11.3425	2598_S5_2603_S10_2608_S15_vs_2594_S1_2599_S6_2604_S11_peak_4248
Cyp7b1	Cyp7b1-001	-	1807195018069320	1824333918069390	170502	0.002701,0.000000	1.000000,0.000000	3	18072375	18072837	462	18072591	24	15.4822	6.73168	11.3425	2598_S5_2603_S10_2608_S15_vs_2594_S1_2599_S6_2604_S11_peak_4377
Gm23726	Gm23726-201	+	1807195018069320	1824333918069390	3049	0.002701,0.000000	1.000000,0.000000	3	18072375	18072837	462	18072591	24	15.4822	6.73168	11.3425	2598_S5_2603_S10_2608_S15_vs_2594_S1_2599_S6_2604_S11_peak_4377
.	.	.	.	.	.	.	.	3	50930183	50930671	488	50930399	24	15.4822	6.73168	11.3425	2598_S5_2603_S10_2608_S15_vs_2594_S1_2599_S6_2604_S11_peak_4462
.	.	.	.	.	.	.	.	3	57254974	57255660	686	57255217	24	15.4822	6.73168	11.3425	2598_S5_2603_S10_2608_S15_vs_2594_S1_2599_S6_2604_S11_peak_4484
Chd7	Chd7-201	+	8.69092e+27	8.86681e+27	5788	0.002274,0.002269,0.006107,0.004205	1.000000,1.000000,1.000000,1.000000	4	8696709	8697108	399	8696912	24	15.4822	6.73168	11.3425	2598_S5_2603_S10_2608_S15_vs_2594_S1_2599_S6_2604_S11_peak_4685
Chd7	Chd7-001	+	8.69092e+27	8.86681e+27	5344	0.002274,0.002269,0.006107,0.004205	1.000000,1.000000,1.000000,1.000000	4	8696709	8697108	399	8696912	24	15.4822	6.73168	11.3425	2598_S5_2603_S10_2608_S15_vs_2594_S1_2599_S6_2604_S11_peak_4685
Chd7	Chd7-005	+	8.69092e+27	8.86681e+27	6303	0.002274,0.002269,0.006107,0.004205	1.000000,1.000000,1.000000,1.000000	4	8696709	8697108	399	8696912	24	15.4822	6.73168	11.3425	2598_S5_2603_S10_2608_S15_vs_2594_S1_2599_S6_2604_S11_peak_4685
Chd7	Chd7-002	+	8.69092e+27	8.86681e+27	6239	0.002274,0.002269,0.006107,0.004205	1.000000,1.000000,1.000000,1.000000	4	8696709	8697108	399	8696912	24	15.4822	6.73168	11.3425	2598_S5_2603_S10_2608_S15_vs_2594_S1_2599_S6_2604_S11_peak_4685
1700123O12Rik	1700123O12Rik-002	-	1.0746e+23	1.07978e+23	26439	0.010828,0.010771,0.001936	1.000000,1.000000,1.000000	4	10770800	10771360	560	10771162	24	15.4822	6.73168	11.3425	2598_S5_2603_S10_2608_S15_vs_2594_S1_2599_S6_2604_S11_peak_4707
1700123O12Rik	1700123O12Rik-003	-	1.0746e+23	1.07978e+23	26436	0.010828,0.010771,0.001936	1.000000,1.000000,1.000000	4	10770800	10771360	560	10771162	24	15.4822	6.73168	11.3425	2598_S5_2603_S10_2608_S15_vs_2594_S1_2599_S6_2604_S11_peak_4707
1700123O12Rik	1700123O12Rik-001	-	1.0746e+23	1.07978e+23	26452	0.010828,0.010771,0.001936	1.000000,1.000000,1.000000	4	10770800	10771360	560	10771162	24	15.4822	6.73168	11.3425	2598_S5_2603_S10_2608_S15_vs_2594_S1_2599_S6_2604_S11_peak_4707
Coro2a	Coro2a-001	-	4.65369e+31	4.66022e+31	52840	0.008320,0.009220,0.018396,0.018404	1.000000,1.000000,1.000000,1.000000	4	46548821	46549363	542	46549063	24	15.4822	6.73168	11.3425	2598_S5_2603_S10_2608_S15_vs_2594_S1_2599_S6_2604_S11_peak_4821
Coro2a	Coro2a-003	-	4.65369e+31	4.66022e+31	52529	0.008320,0.009220,0.018396,0.018404	1.000000,1.000000,1.000000,1.000000	4	46548821	46549363	542	46549063	24	15.4822	6.73168	11.3425	2598_S5_2603_S10_2608_S15_vs_2594_S1_2599_S6_2604_S11_peak_4821
Coro2a	Coro2a-002	-	4.65369e+31	4.66022e+31	17096	0.008320,0.009220,0.018396,0.018404	1.000000,1.000000,1.000000,1.000000	4	46548821	46549363	542	46549063	24	15.4822	6.73168	11.3425	2598_S5_2603_S10_2608_S15_vs_2594_S1_2599_S6_2604_S11_peak_4821
Coro2a	Coro2a-201	-	4.65369e+31	4.66022e+31	17078	0.008320,0.009220,0.018396,0.018404	1.000000,1.000000,1.000000,1.000000	4	46548821	46549363	542	46549063	24	15.4822	6.73168	11.3425	2598_S5_2603_S10_2608_S15_vs_2594_S1_2599_S6_2604_S11_peak_4821
Frem1	Frem1-002	-	8.29384e+31	8.29707e+31	4523	0.012082,0.002526,0.003166,0.002528	1.000000,1.000000,1.000000,1.000000	4	82965792	82966181	389	82965974	24	15.4822	6.73168	11.3425	2598_S5_2603_S10_2608_S15_vs_2594_S1_2599_S6_2604_S11_peak_4902
Frem1	Frem1-001	-	8.29384e+31	8.29707e+31	86159	0.012082,0.002526,0.003166,0.002528	1.000000,1.000000,1.000000,1.000000	4	82965792	82966181	389	82965974	24	15.4822	6.73168	11.3425	2598_S5_2603_S10_2608_S15_vs_2594_S1_2599_S6_2604_S11_peak_4902
Frem1	Frem1-201	-	8.29384e+31	8.29707e+31	54922	0.012082,0.002526,0.003166,0.002528	1.000000,1.000000,1.000000,1.000000	4	82965792	82966181	389	82965974	24	15.4822	6.73168	11.3425	2598_S5_2603_S10_2608_S15_vs_2594_S1_2599_S6_2604_S11_peak_4902
Frem1	Frem1-202	-	8.29384e+31	8.29707e+31	85987	0.012082,0.002526,0.003166,0.002528	1.000000,1.000000,1.000000,1.000000	4	82965792	82966181	389	82965974	24	15.4822	6.73168	11.3425	2598_S5_2603_S10_2608_S15_vs_2594_S1_2599_S6_2604_S11_peak_4902
.	.	.	.	.	.	.	.	4	140334014	140334423	409	140334256	24	15.4822	6.73168	11.3425	2598_S5_2603_S10_2608_S15_vs_2594_S1_2599_S6_2604_S11_peak_5054
.	.	.	.	.	.	.	.	4	145853555	145853944	389	145853764	24	15.4822	6.73168	11.3425	2598_S5_2603_S10_2608_S15_vs_2594_S1_2599_S6_2604_S11_peak_5103
Magi2	Magi2-008	+	2.02282e+63	2.06517e+63	94388	0.001020,0.001020,0.001642,0.000543,0.000542,0.000293,0.000292,0.000293	1.000000,1.000000,1.000000,1.000000,1.000000,1.000000,1.000000,1.000000	5	20322574	20323005	431	20322791	24	15.4822	6.73168	11.3425	2598_S5_2603_S10_2608_S15_vs_2594_S1_2599_S6_2604_S11_peak_5232
Magi2	Magi2-015	+	2.02282e+63	2.06517e+63	94388	0.001020,0.001020,0.001642,0.000543,0.000542,0.000293,0.000292,0.000293	1.000000,1.000000,1.000000,1.000000,1.000000,1.000000,1.000000,1.000000	5	20322574	20323005	431	20322791	24	15.4822	6.73168	11.3425	2598_S5_2603_S10_2608_S15_vs_2594_S1_2599_S6_2604_S11_peak_5232
Magi2	Magi2-011	+	2.02282e+63	2.06517e+63	120005	0.001020,0.001020,0.001642,0.000543,0.000542,0.000293,0.000292,0.000293	1.000000,1.000000,1.000000,1.000000,1.000000,1.000000,1.000000,1.000000	5	20322574	20323005	431	20322791	24	15.4822	6.73168	11.3425	2598_S5_2603_S10_2608_S15_vs_2594_S1_2599_S6_2604_S11_peak_5232
Magi2	Magi2-002	+	2.02282e+63	2.06517e+63	414829	0.001020,0.001020,0.001642,0.000543,0.000542,0.000293,0.000292,0.000293	1.000000,1.000000,1.000000,1.000000,1.000000,1.000000,1.000000,1.000000	5	20322574	20323005	431	20322791	24	15.4822	6.73168	11.3425	2598_S5_2603_S10_2608_S15_vs_2594_S1_2599_S6_2604_S11_peak_5232
Magi2	Magi2-001	+	2.02282e+63	2.06517e+63	415056	0.001020,0.001020,0.001642,0.000543,0.000542,0.000293,0.000292,0.000293	1.000000,1.000000,1.000000,1.000000,1.000000,1.000000,1.000000,1.000000	5	20322574	20323005	431	20322791	24	15.4822	6.73168	11.3425	2598_S5_2603_S10_2608_S15_vs_2594_S1_2599_S6_2604_S11_peak_5232
Magi2	Magi2-003	+	2.02282e+63	2.06517e+63	1095523	0.001020,0.001020,0.001642,0.000543,0.000542,0.000293,0.000292,0.000293	1.000000,1.000000,1.000000,1.000000,1.000000,1.000000,1.000000,1.000000	5	20322574	20323005	431	20322791	24	15.4822	6.73168	11.3425	2598_S5_2603_S10_2608_S15_vs_2594_S1_2599_S6_2604_S11_peak_5232
Magi2	Magi2-007	+	2.02282e+63	2.06517e+63	1095519	0.001020,0.001020,0.001642,0.000543,0.000542,0.000293,0.000292,0.000293	1.000000,1.000000,1.000000,1.000000,1.000000,1.000000,1.000000,1.000000	5	20322574	20323005	431	20322791	24	15.4822	6.73168	11.3425	2598_S5_2603_S10_2608_S15_vs_2594_S1_2599_S6_2604_S11_peak_5232
Magi2	Magi2-006	+	2.02282e+63	2.06517e+63	1095538	0.001020,0.001020,0.001642,0.000543,0.000542,0.000293,0.000292,0.000293	1.000000,1.000000,1.000000,1.000000,1.000000,1.000000,1.000000,1.000000	5	20322574	20323005	431	20322791	24	15.4822	6.73168	11.3425	2598_S5_2603_S10_2608_S15_vs_2594_S1_2599_S6_2604_S11_peak_5232
Dok7	Dok7-002	+	3.50568e+31	3.5081e+31	7433	0.020950,0.016480,0.052818,0.021034	1.000000,1.000000,1.000000,1.000000	5	35064199	35064705	506	35064413	24	15.4822	6.73168	11.3425	2598_S5_2603_S10_2608_S15_vs_2594_S1_2599_S6_2604_S11_peak_5271
Dok7	Dok7-003	+	3.50568e+31	3.5081e+31	7122	0.020950,0.016480,0.052818,0.021034	1.000000,1.000000,1.000000,1.000000	5	35064199	35064705	506	35064413	24	15.4822	6.73168	11.3425	2598_S5_2603_S10_2608_S15_vs_2594_S1_2599_S6_2604_S11_peak_5271
Dok7	Dok7-005	+	3.50568e+31	3.5081e+31	7311	0.020950,0.016480,0.052818,0.021034	1.000000,1.000000,1.000000,1.000000	5	35064199	35064705	506	35064413	24	15.4822	6.73168	11.3425	2598_S5_2603_S10_2608_S15_vs_2594_S1_2599_S6_2604_S11_peak_5271
Dok7	Dok7-001	+	3.50568e+31	3.5081e+31	7337	0.020950,0.016480,0.052818,0.021034	1.000000,1.000000,1.000000,1.000000	5	35064199	35064705	506	35064413	24	15.4822	6.73168	11.3425	2598_S5_2603_S10_2608_S15_vs_2594_S1_2599_S6_2604_S11_peak_5271
Tmem233	Tmem233-001	-	116038755	116083245	22644	0.00953	1	5	116060178	116060601	423	116060343	24	15.4822	6.73168	11.3425	2598_S5_2603_S10_2608_S15_vs_2594_S1_2599_S6_2604_S11_peak_5483
.	.	.	.	.	.	.	.	6	26210018	26210505	487	26210273	24	15.4822	6.73168	11.3425	2598_S5_2603_S10_2608_S15_vs_2594_S1_2599_S6_2604_S11_peak_5720
.	.	.	.	.	.	.	.	6	35853193	35853597	404	35853469	24	15.4822	6.73168	11.3425	2598_S5_2603_S10_2608_S15_vs_2594_S1_2599_S6_2604_S11_peak_5758
Creb5	Creb5-012	+	5.32873e+87	5.3649e+87	39999	0.001181,0.001056,0.001112,0.003344,0.002908,0.003885,0.001315,0.004207,0.001034,0.003976,0.004100	1.000000,1.000000,1.000000,1.000000,1.000000,1.000000,1.000000,1.000000,1.000000,1.000000,1.000000	6	53327317	53327743	426	53327460	24	15.4822	6.73168	11.3425	2598_S5_2603_S10_2608_S15_vs_2594_S1_2599_S6_2604_S11_peak_5822
Creb5	Creb5-001	+	5.32873e+87	5.3649e+87	36894	0.001181,0.001056,0.001112,0.003344,0.002908,0.003885,0.001315,0.004207,0.001034,0.003976,0.004100	1.000000,1.000000,1.000000,1.000000,1.000000,1.000000,1.000000,1.000000,1.000000,1.000000,1.000000	6	53327317	53327743	426	53327460	24	15.4822	6.73168	11.3425	2598_S5_2603_S10_2608_S15_vs_2594_S1_2599_S6_2604_S11_peak_5822
Creb5	Creb5-007	+	5.32873e+87	5.3649e+87	16446	0.001181,0.001056,0.001112,0.003344,0.002908,0.003885,0.001315,0.004207,0.001034,0.003976,0.004100	1.000000,1.000000,1.000000,1.000000,1.000000,1.000000,1.000000,1.000000,1.000000,1.000000,1.000000	6	53327317	53327743	426	53327460	24	15.4822	6.73168	11.3425	2598_S5_2603_S10_2608_S15_vs_2594_S1_2599_S6_2604_S11_peak_5822
Creb5	Creb5-003	+	5.32873e+87	5.3649e+87	39996	0.001181,0.001056,0.001112,0.003344,0.002908,0.003885,0.001315,0.004207,0.001034,0.003976,0.004100	1.000000,1.000000,1.000000,1.000000,1.000000,1.000000,1.000000,1.000000,1.000000,1.000000,1.000000	6	53327317	53327743	426	53327460	24	15.4822	6.73168	11.3425	2598_S5_2603_S10_2608_S15_vs_2594_S1_2599_S6_2604_S11_peak_5822
Creb5	Creb5-015	+	5.32873e+87	5.3649e+87	39989	0.001181,0.001056,0.001112,0.003344,0.002908,0.003885,0.001315,0.004207,0.001034,0.003976,0.004100	1.000000,1.000000,1.000000,1.000000,1.000000,1.000000,1.000000,1.000000,1.000000,1.000000,1.000000	6	53327317	53327743	426	53327460	24	15.4822	6.73168	11.3425	2598_S5_2603_S10_2608_S15_vs_2594_S1_2599_S6_2604_S11_peak_5822
Creb5	Creb5-002	+	5.32873e+87	5.3649e+87	40022	0.001181,0.001056,0.001112,0.003344,0.002908,0.003885,0.001315,0.004207,0.001034,0.003976,0.004100	1.000000,1.000000,1.000000,1.000000,1.000000,1.000000,1.000000,1.000000,1.000000,1.000000,1.000000	6	53327317	53327743	426	53327460	24	15.4822	6.73168	11.3425	2598_S5_2603_S10_2608_S15_vs_2594_S1_2599_S6_2604_S11_peak_5822
Creb5	Creb5-008	+	5.32873e+87	5.3649e+87	39999	0.001181,0.001056,0.001112,0.003344,0.002908,0.003885,0.001315,0.004207,0.001034,0.003976,0.004100	1.000000,1.000000,1.000000,1.000000,1.000000,1.000000,1.000000,1.000000,1.000000,1.000000,1.000000	6	53327317	53327743	426	53327460	24	15.4822	6.73168	11.3425	2598_S5_2603_S10_2608_S15_vs_2594_S1_2599_S6_2604_S11_peak_5822
Creb5	Creb5-006	+	5.32873e+87	5.3649e+87	39999	0.001181,0.001056,0.001112,0.003344,0.002908,0.003885,0.001315,0.004207,0.001034,0.003976,0.004100	1.000000,1.000000,1.000000,1.000000,1.000000,1.000000,1.000000,1.000000,1.000000,1.000000,1.000000	6	53327317	53327743	426	53327460	24	15.4822	6.73168	11.3425	2598_S5_2603_S10_2608_S15_vs_2594_S1_2599_S6_2604_S11_peak_5822
Creb5	Creb5-013	+	5.32873e+87	5.3649e+87	40047	0.001181,0.001056,0.001112,0.003344,0.002908,0.003885,0.001315,0.004207,0.001034,0.003976,0.004100	1.000000,1.000000,1.000000,1.000000,1.000000,1.000000,1.000000,1.000000,1.000000,1.000000,1.000000	6	53327317	53327743	426	53327460	24	15.4822	6.73168	11.3425	2598_S5_2603_S10_2608_S15_vs_2594_S1_2599_S6_2604_S11_peak_5822
Creb5	Creb5-005	+	5.32873e+87	5.3649e+87	40031	0.001181,0.001056,0.001112,0.003344,0.002908,0.003885,0.001315,0.004207,0.001034,0.003976,0.004100	1.000000,1.000000,1.000000,1.000000,1.000000,1.000000,1.000000,1.000000,1.000000,1.000000,1.000000	6	53327317	53327743	426	53327460	24	15.4822	6.73168	11.3425	2598_S5_2603_S10_2608_S15_vs_2594_S1_2599_S6_2604_S11_peak_5822
Creb5	Creb5-004	+	5.32873e+87	5.3649e+87	40047	0.001181,0.001056,0.001112,0.003344,0.002908,0.003885,0.001315,0.004207,0.001034,0.003976,0.004100	1.000000,1.000000,1.000000,1.000000,1.000000,1.000000,1.000000,1.000000,1.000000,1.000000,1.000000	6	53327317	53327743	426	53327460	24	15.4822	6.73168	11.3425	2598_S5_2603_S10_2608_S15_vs_2594_S1_2599_S6_2604_S11_peak_5822
.	.	.	.	.	.	.	.	6	116935312	116935744	432	116935531	24	15.4822	6.73168	11.3425	2598_S5_2603_S10_2608_S15_vs_2594_S1_2599_S6_2604_S11_peak_6003
A630073D07Rik	A630073D07Rik-003	-	132625115	132651527	8385	0.014917	1	6	132642749	132643142	393	132643019	24	15.4822	6.73168	11.3425	2598_S5_2603_S10_2608_S15_vs_2594_S1_2599_S6_2604_S11_peak_6084
Zfp419	Zfp419-001	-	9058360	9062755	-2352	0	0	7	9065107	9065512	405	9065314	24	15.4822	6.73168	11.3425	2598_S5_2603_S10_2608_S15_vs_2594_S1_2599_S6_2604_S11_peak_6279
.	.	.	.	.	.	.	.	7	33346135	33346516	381	33346351	24	15.4822	6.73168	11.3425	2598_S5_2603_S10_2608_S15_vs_2594_S1_2599_S6_2604_S11_peak_6403
.	.	.	.	.	.	.	.	7	36196314	36196761	447	36196581	24	15.4822	6.73168	11.3425	2598_S5_2603_S10_2608_S15_vs_2594_S1_2599_S6_2604_S11_peak_6428
Gm35256	Gm35256-001	+	71026792	71126577	73941	0.004269	1	8	71100733	71101158	425	71100940	24	15.4822	6.73168	11.3425	2598_S5_2603_S10_2608_S15_vs_2594_S1_2599_S6_2604_S11_peak_6974
Cdh13	Cdh13-005	+	1.18284e+26	1.18969e+26	681670	0.000633,0.000472,0.000417	1.000000,1.000000,1.000000	8	118965445	118965878	433	118965600	24	15.4822	6.73168	11.3425	2598_S5_2603_S10_2608_S15_vs_2594_S1_2599_S6_2604_S11_peak_7155
Cdh13	Cdh13-006	+	1.18284e+26	1.18969e+26	681648	0.000633,0.000472,0.000417	1.000000,1.000000,1.000000	8	118965445	118965878	433	118965600	24	15.4822	6.73168	11.3425	2598_S5_2603_S10_2608_S15_vs_2594_S1_2599_S6_2604_S11_peak_7155
Cdh13	Cdh13-001	+	1.18284e+26	1.18969e+26	681712	0.000633,0.000472,0.000417	1.000000,1.000000,1.000000	8	118965445	118965878	433	118965600	24	15.4822	6.73168	11.3425	2598_S5_2603_S10_2608_S15_vs_2594_S1_2599_S6_2604_S11_peak_7155
Pcnx2	Pcnx2-001	-	1.25838e+26	1.25898e+26	9953	0.006852,0.011217,0.002834	1.000000,1.000000,1.000000	8	125887950	125888365	415	125888091	24	15.4822	6.73168	11.3425	2598_S5_2603_S10_2608_S15_vs_2594_S1_2599_S6_2604_S11_peak_7202
Pcnx2	Pcnx2-007	-	1.25838e+26	1.25898e+26	9911	0.006852,0.011217,0.002834	1.000000,1.000000,1.000000	8	125887950	125888365	415	125888091	24	15.4822	6.73168	11.3425	2598_S5_2603_S10_2608_S15_vs_2594_S1_2599_S6_2604_S11_peak_7202
Pcnx2	Pcnx2-002	-	1.25838e+26	1.25898e+26	9953	0.006852,0.011217,0.002834	1.000000,1.000000,1.000000	8	125887950	125888365	415	125888091	24	15.4822	6.73168	11.3425	2598_S5_2603_S10_2608_S15_vs_2594_S1_2599_S6_2604_S11_peak_7202
.	.	.	.	.	.	.	.	9	14987594	14988068	474	14987854	24	15.4822	6.73168	11.3425	2598_S5_2603_S10_2608_S15_vs_2594_S1_2599_S6_2604_S11_peak_7236
.	.	.	.	.	.	.	.	9	84969531	84970104	573	84969720	24	15.4822	6.73168	11.3425	2598_S5_2603_S10_2608_S15_vs_2594_S1_2599_S6_2604_S11_peak_7402
Spsb4	Spsb4-003	-	9694348596943480	9698419697018840	4786	0.013780,0.007444	1.000000,1.000000	9	96978850	96979410	560	96979120	24	15.4822	6.73168	11.3425	2598_S5_2603_S10_2608_S15_vs_2594_S1_2599_S6_2604_S11_peak_7423
Spsb4	Spsb4-001	-	9694348596943480	9698419697018840	39434	0.013780,0.007444	1.000000,1.000000	9	96978850	96979410	560	96979120	24	15.4822	6.73168	11.3425	2598_S5_2603_S10_2608_S15_vs_2594_S1_2599_S6_2604_S11_peak_7423
.	.	.	.	.	.	.	.	X	34333061	34333801	740	34333336	24	15.4822	6.73168	11.3425	2598_S5_2603_S10_2608_S15_vs_2594_S1_2599_S6_2604_S11_peak_7567
Gm10352	Gm10352-201	+	29041332900989	29121892912207	-2114	0.000000,0.037169	0.000000,1.000000	Y	2901603	2902019	416	2901743	24	15.4822	6.73168	11.3425	2598_S5_2603_S10_2608_S15_vs_2594_S1_2599_S6_2604_S11_peak_7668
Gm10352	Gm10352-001	+	29041332900989	29121892912207	614	0.000000,0.037169	0.000000,1.000000	Y	2901603	2902019	416	2901743	24	15.4822	6.73168	11.3425	2598_S5_2603_S10_2608_S15_vs_2594_S1_2599_S6_2604_S11_peak_7668
.	.	.	.	.	.	.	.	Y	20663915	20666151	2236	20664249	24	15.4822	6.73168	11.3425	2598_S5_2603_S10_2608_S15_vs_2594_S1_2599_S6_2604_S11_peak_7722
.	.	.	.	.	.	.	.	Y	30770825	30773012	2187	30771129	24	15.4822	6.73168	11.3425	2598_S5_2603_S10_2608_S15_vs_2594_S1_2599_S6_2604_S11_peak_7748
Gm21419	Gm21419-001	-	58980963	58981490	-730	0	0	Y	58982220	58982663	443	58982398	24	15.4822	6.73168	11.3425	2598_S5_2603_S10_2608_S15_vs_2594_S1_2599_S6_2604_S11_peak_7821
.	.	.	.	.	.	.	.	Y	87734857	87735290	433	87735098	24	15.4822	6.73168	11.3425	2598_S5_2603_S10_2608_S15_vs_2594_S1_2599_S6_2604_S11_peak_7872
Sntg1	Sntg1-010	-	8.36148e+55	9.29887e+55	335070	0.000408,0.333333,0.001099,0.000737,0.000613,0.000408,0.000407,0.000408	1.000000,0.547120,1.000000,1.000000,1.000000,1.000000,1.000000,1.000000	1	8963414	8963795	381	8963546	26	16.2952	6.69534	12.1103	2598_S5_2603_S10_2608_S15_vs_2594_S1_2599_S6_2604_S11_peak_5
Gm7493	Gm7493-001	-	8.36148e+55	9.29887e+55	0	0.000408,0.333333,0.001099,0.000737,0.000613,0.000408,0.000407,0.000408	1.000000,0.547120,1.000000,1.000000,1.000000,1.000000,1.000000,1.000000	1	8963414	8963795	381	8963546	26	16.2952	6.69534	12.1103	2598_S5_2603_S10_2608_S15_vs_2594_S1_2599_S6_2604_S11_peak_5
Sntg1	Sntg1-008	-	8.36148e+55	9.29887e+55	334442	0.000408,0.333333,0.001099,0.000737,0.000613,0.000408,0.000407,0.000408	1.000000,0.547120,1.000000,1.000000,1.000000,1.000000,1.000000,1.000000	1	8963414	8963795	381	8963546	26	16.2952	6.69534	12.1103	2598_S5_2603_S10_2608_S15_vs_2594_S1_2599_S6_2604_S11_peak_5
Sntg1	Sntg1-002	-	8.36148e+55	9.29887e+55	335715	0.000408,0.333333,0.001099,0.000737,0.000613,0.000408,0.000407,0.000408	1.000000,0.547120,1.000000,1.000000,1.000000,1.000000,1.000000,1.000000	1	8963414	8963795	381	8963546	26	16.2952	6.69534	12.1103	2598_S5_2603_S10_2608_S15_vs_2594_S1_2599_S6_2604_S11_peak_5
Sntg1	Sntg1-003	-	8.36148e+55	9.29887e+55	335488	0.000408,0.333333,0.001099,0.000737,0.000613,0.000408,0.000407,0.000408	1.000000,0.547120,1.000000,1.000000,1.000000,1.000000,1.000000,1.000000	1	8963414	8963795	381	8963546	26	16.2952	6.69534	12.1103	2598_S5_2603_S10_2608_S15_vs_2594_S1_2599_S6_2604_S11_peak_5
Sntg1	Sntg1-005	-	8.36148e+55	9.29887e+55	336084	0.000408,0.333333,0.001099,0.000737,0.000613,0.000408,0.000407,0.000408	1.000000,0.547120,1.000000,1.000000,1.000000,1.000000,1.000000,1.000000	1	8963414	8963795	381	8963546	26	16.2952	6.69534	12.1103	2598_S5_2603_S10_2608_S15_vs_2594_S1_2599_S6_2604_S11_peak_5
Sntg1	Sntg1-001	-	8.36148e+55	9.29887e+55	335444	0.000408,0.333333,0.001099,0.000737,0.000613,0.000408,0.000407,0.000408	1.000000,0.547120,1.000000,1.000000,1.000000,1.000000,1.000000,1.000000	1	8963414	8963795	381	8963546	26	16.2952	6.69534	12.1103	2598_S5_2603_S10_2608_S15_vs_2594_S1_2599_S6_2604_S11_peak_5
Sntg1	Sntg1-004	-	8.36148e+55	9.29887e+55	334779	0.000408,0.333333,0.001099,0.000737,0.000613,0.000408,0.000407,0.000408	1.000000,0.547120,1.000000,1.000000,1.000000,1.000000,1.000000,1.000000	1	8963414	8963795	381	8963546	26	16.2952	6.69534	12.1103	2598_S5_2603_S10_2608_S15_vs_2594_S1_2599_S6_2604_S11_peak_5
Gpr35	Gpr35-006	+	9.29509e+23	9.29827e+23	3570	0.014675,0.000000,0.000000	1.000000,0.000000,0.000000	1	92954435	92954901	466	92954668	26	16.2952	6.69534	12.1103	2598_S5_2603_S10_2608_S15_vs_2594_S1_2599_S6_2604_S11_peak_325
Gpr35	Gpr35-005	+	9.29509e+23	9.29827e+23	-1263	0.014675,0.000000,0.000000	1.000000,0.000000,0.000000	1	92954435	92954901	466	92954668	26	16.2952	6.69534	12.1103	2598_S5_2603_S10_2608_S15_vs_2594_S1_2599_S6_2604_S11_peak_325
9430060I03Rik	9430060I03Rik-001	-	9.29509e+23	9.29827e+23	-3844	0.014675,0.000000,0.000000	1.000000,0.000000,0.000000	1	92954435	92954901	466	92954668	26	16.2952	6.69534	12.1103	2598_S5_2603_S10_2608_S15_vs_2594_S1_2599_S6_2604_S11_peak_325
Gm37134	Gm37134-001	+	1.86177e+17	1.86224e+17	8626	0.010268,0.000000	1.000000,0.000000	1	186185964	186186440	476	186186197	26	16.2952	6.69534	12.1103	2598_S5_2603_S10_2608_S15_vs_2594_S1_2599_S6_2604_S11_peak_758
Gm37272	Gm37272-001	+	1.86177e+17	1.86224e+17	3707	0.010268,0.000000	1.000000,0.000000	1	186185964	186186440	476	186186197	26	16.2952	6.69534	12.1103	2598_S5_2603_S10_2608_S15_vs_2594_S1_2599_S6_2604_S11_peak_758
.	.	.	.	.	.	.	.	10	23075515	23075976	461	23075811	26	16.2952	6.69534	12.1103	2598_S5_2603_S10_2608_S15_vs_2594_S1_2599_S6_2604_S11_peak_927
.	.	.	.	.	.	.	.	13	57970954	57972091	1137	57971261	26	16.2952	6.69534	12.1103	2598_S5_2603_S10_2608_S15_vs_2594_S1_2599_S6_2604_S11_peak_2121
Wdr70	Wdr70-201	-	7873055	8099210	-2755	0	0	15	8101965	8102363	398	8102215	26	16.2952	6.69534	12.1103	2598_S5_2603_S10_2608_S15_vs_2594_S1_2599_S6_2604_S11_peak_2791
Sec14l5	Sec14l5-201	+	5147109	5183935	31318	0.011079	1	16	5178427	5178834	407	5178639	26	16.2952	6.69534	12.1103	2598_S5_2603_S10_2608_S15_vs_2594_S1_2599_S6_2604_S11_peak_2925
Sla2	Sla2-001	-	1.56873e+44	1.56887e+44	-2249	0.000000,0.018544,0.000000,0.862385,0.000000	0.000000,1.000000,0.000000,0.955285,0.000000	2	156889442	156889933	491	156889606	26	16.2952	6.69534	12.1103	2598_S5_2603_S10_2608_S15_vs_2594_S1_2599_S6_2604_S11_peak_4224
Gm14278	Gm14278-001	-	1.56873e+44	1.56887e+44	25451	0.000000,0.018544,0.000000,0.862385,0.000000	0.000000,1.000000,0.000000,0.955285,0.000000	2	156889442	156889933	491	156889606	26	16.2952	6.69534	12.1103	2598_S5_2603_S10_2608_S15_vs_2594_S1_2599_S6_2604_S11_peak_4224
Gm14247	Gm14247-001	-	1.56873e+44	1.56887e+44	3186	0.000000,0.018544,0.000000,0.862385,0.000000	0.000000,1.000000,0.000000,0.955285,0.000000	2	156889442	156889933	491	156889606	26	16.2952	6.69534	12.1103	2598_S5_2603_S10_2608_S15_vs_2594_S1_2599_S6_2604_S11_peak_4224
Gm14248	Gm14248-001	+	1.56873e+44	1.56887e+44	0	0.000000,0.018544,0.000000,0.862385,0.000000	0.000000,1.000000,0.000000,0.955285,0.000000	2	156889442	156889933	491	156889606	26	16.2952	6.69534	12.1103	2598_S5_2603_S10_2608_S15_vs_2594_S1_2599_S6_2604_S11_peak_4224
Sla2	Sla2-002	-	1.56873e+44	1.56887e+44	-2363	0.000000,0.018544,0.000000,0.862385,0.000000	0.000000,1.000000,0.000000,0.955285,0.000000	2	156889442	156889933	491	156889606	26	16.2952	6.69534	12.1103	2598_S5_2603_S10_2608_S15_vs_2594_S1_2599_S6_2604_S11_peak_4224
Chd7	Chd7-201	+	8.69092e+27	8.86681e+27	77824	0.002274,0.003455,0.002269,0.004205	1.000000,1.000000,1.000000,1.000000	4	8768745	8769144	399	8768952	26	16.2952	6.69534	12.1103	2598_S5_2603_S10_2608_S15_vs_2594_S1_2599_S6_2604_S11_peak_4690
Chd7	Chd7-006	+	8.69092e+27	8.86681e+27	17307	0.002274,0.003455,0.002269,0.004205	1.000000,1.000000,1.000000,1.000000	4	8768745	8769144	399	8768952	26	16.2952	6.69534	12.1103	2598_S5_2603_S10_2608_S15_vs_2594_S1_2599_S6_2604_S11_peak_4690
Chd7	Chd7-001	+	8.69092e+27	8.86681e+27	77380	0.002274,0.003455,0.002269,0.004205	1.000000,1.000000,1.000000,1.000000	4	8768745	8769144	399	8768952	26	16.2952	6.69534	12.1103	2598_S5_2603_S10_2608_S15_vs_2594_S1_2599_S6_2604_S11_peak_4690
Chd7	Chd7-002	+	8.69092e+27	8.86681e+27	78275	0.002274,0.003455,0.002269,0.004205	1.000000,1.000000,1.000000,1.000000	4	8768745	8769144	399	8768952	26	16.2952	6.69534	12.1103	2598_S5_2603_S10_2608_S15_vs_2594_S1_2599_S6_2604_S11_peak_4690
.	.	.	.	.	.	.	.	4	33123600	33124102	502	33123815	26	16.2952	6.69534	12.1103	2598_S5_2603_S10_2608_S15_vs_2594_S1_2599_S6_2604_S11_peak_4744
.	.	.	.	.	.	.	.	5	6086420	6086813	393	6086564	26	16.2952	6.69534	12.1103	2598_S5_2603_S10_2608_S15_vs_2594_S1_2599_S6_2604_S11_peak_5201
Braf	Braf-002	-	3961411239603230	3972519439725460	-3237	0.000000,0.000000	0.000000,0.000000	6	39728431	39728876	445	39728636	26	16.2952	6.69534	12.1103	2598_S5_2603_S10_2608_S15_vs_2594_S1_2599_S6_2604_S11_peak_5777
Braf	Braf-001	-	3961411239603230	3972519439725460	-2967	0.000000,0.000000	0.000000,0.000000	6	39728431	39728876	445	39728636	26	16.2952	6.69534	12.1103	2598_S5_2603_S10_2608_S15_vs_2594_S1_2599_S6_2604_S11_peak_5777
Sox5it	Sox5it-001	-	1.4467e+35	1.44673e+35	-1237	0.000000,0.019935,0.000617,0.000446	0.000000,1.000000,1.000000,1.000000	6	144673958	144674375	417	144674141	26	16.2952	6.69534	12.1103	2598_S5_2603_S10_2608_S15_vs_2594_S1_2599_S6_2604_S11_peak_6210
Sox5os3	Sox5os3-001	+	1.4467e+35	1.44673e+35	1090	0.000000,0.019935,0.000617,0.000446	0.000000,1.000000,1.000000,1.000000	6	144673958	144674375	417	144674141	26	16.2952	6.69534	12.1103	2598_S5_2603_S10_2608_S15_vs_2594_S1_2599_S6_2604_S11_peak_6210
Sox5	Sox5-008	-	1.4467e+35	1.44673e+35	107545	0.000000,0.019935,0.000617,0.000446	0.000000,1.000000,1.000000,1.000000	6	144673958	144674375	417	144674141	26	16.2952	6.69534	12.1103	2598_S5_2603_S10_2608_S15_vs_2594_S1_2599_S6_2604_S11_peak_6210
Sox5	Sox5-009	-	1.4467e+35	1.44673e+35	107603	0.000000,0.019935,0.000617,0.000446	0.000000,1.000000,1.000000,1.000000	6	144673958	144674375	417	144674141	26	16.2952	6.69534	12.1103	2598_S5_2603_S10_2608_S15_vs_2594_S1_2599_S6_2604_S11_peak_6210
.	.	.	.	.	.	.	.	8	89918130	89918772	642	89918274	26	16.2952	6.69534	12.1103	2598_S5_2603_S10_2608_S15_vs_2594_S1_2599_S6_2604_S11_peak_7035
Arpp21	Arpp21-014	-	1.12065e+80	1.12186e+80	41999	0.004322,0.004274,0.005156,0.003069,0.003115,0.003079,0.004247,0.004247,0.004311	1.000000,1.000000,1.000000,1.000000,1.000000,1.000000,1.000000,1.000000,1.000000	9	112143251	112143771	520	112143465	26	16.2952	6.69534	12.1103	2598_S5_2603_S10_2608_S15_vs_2594_S1_2599_S6_2604_S11_peak_7471
Arpp21	Arpp21-013	-	1.12065e+80	1.12186e+80	43877	0.004322,0.004274,0.005156,0.003069,0.003115,0.003079,0.004247,0.004247,0.004311	1.000000,1.000000,1.000000,1.000000,1.000000,1.000000,1.000000,1.000000,1.000000	9	112143251	112143771	520	112143465	26	16.2952	6.69534	12.1103	2598_S5_2603_S10_2608_S15_vs_2594_S1_2599_S6_2604_S11_peak_7471
Arpp21	Arpp21-007	-	1.12065e+80	1.12186e+80	73491	0.004322,0.004274,0.005156,0.003069,0.003115,0.003079,0.004247,0.004247,0.004311	1.000000,1.000000,1.000000,1.000000,1.000000,1.000000,1.000000,1.000000,1.000000	9	112143251	112143771	520	112143465	26	16.2952	6.69534	12.1103	2598_S5_2603_S10_2608_S15_vs_2594_S1_2599_S6_2604_S11_peak_7471
Arpp21	Arpp21-001	-	1.12065e+80	1.12186e+80	91248	0.004322,0.004274,0.005156,0.003069,0.003115,0.003079,0.004247,0.004247,0.004311	1.000000,1.000000,1.000000,1.000000,1.000000,1.000000,1.000000,1.000000,1.000000	9	112143251	112143771	520	112143465	26	16.2952	6.69534	12.1103	2598_S5_2603_S10_2608_S15_vs_2594_S1_2599_S6_2604_S11_peak_7471
Arpp21	Arpp21-005	-	1.12065e+80	1.12186e+80	88731	0.004322,0.004274,0.005156,0.003069,0.003115,0.003079,0.004247,0.004247,0.004311	1.000000,1.000000,1.000000,1.000000,1.000000,1.000000,1.000000,1.000000,1.000000	9	112143251	112143771	520	112143465	26	16.2952	6.69534	12.1103	2598_S5_2603_S10_2608_S15_vs_2594_S1_2599_S6_2604_S11_peak_7471
Arpp21	Arpp21-003	-	1.12065e+80	1.12186e+80	90653	0.004322,0.004274,0.005156,0.003069,0.003115,0.003079,0.004247,0.004247,0.004311	1.000000,1.000000,1.000000,1.000000,1.000000,1.000000,1.000000,1.000000,1.000000	9	112143251	112143771	520	112143465	26	16.2952	6.69534	12.1103	2598_S5_2603_S10_2608_S15_vs_2594_S1_2599_S6_2604_S11_peak_7471
Arpp21	Arpp21-202	-	1.12065e+80	1.12186e+80	43996	0.004322,0.004274,0.005156,0.003069,0.003115,0.003079,0.004247,0.004247,0.004311	1.000000,1.000000,1.000000,1.000000,1.000000,1.000000,1.000000,1.000000,1.000000	9	112143251	112143771	520	112143465	26	16.2952	6.69534	12.1103	2598_S5_2603_S10_2608_S15_vs_2594_S1_2599_S6_2604_S11_peak_7471
Arpp21	Arpp21-203	-	1.12065e+80	1.12186e+80	43996	0.004322,0.004274,0.005156,0.003069,0.003115,0.003079,0.004247,0.004247,0.004311	1.000000,1.000000,1.000000,1.000000,1.000000,1.000000,1.000000,1.000000,1.000000	9	112143251	112143771	520	112143465	26	16.2952	6.69534	12.1103	2598_S5_2603_S10_2608_S15_vs_2594_S1_2599_S6_2604_S11_peak_7471
Arpp21	Arpp21-201	-	1.12065e+80	1.12186e+80	42179	0.004322,0.004274,0.005156,0.003069,0.003115,0.003079,0.004247,0.004247,0.004311	1.000000,1.000000,1.000000,1.000000,1.000000,1.000000,1.000000,1.000000,1.000000	9	112143251	112143771	520	112143465	26	16.2952	6.69534	12.1103	2598_S5_2603_S10_2608_S15_vs_2594_S1_2599_S6_2604_S11_peak_7471
.	.	.	.	.	.	.	.	1	190039877	190040304	427	190040105	30	18.0521	6.6822	13.7464	2598_S5_2603_S10_2608_S15_vs_2594_S1_2599_S6_2604_S11_peak_792
Msra	Msra-003	-	6.41226e+23	6.44169e+23	276402	0.001590,0.001590,0.001404	1.000000,1.000000,1.000000	14	64140080	64140547	467	64140341	30	18.0521	6.6822	13.7464	2598_S5_2603_S10_2608_S15_vs_2594_S1_2599_S6_2604_S11_peak_2534
Msra	Msra-005	-	6.41226e+23	6.44169e+23	276733	0.001590,0.001590,0.001404	1.000000,1.000000,1.000000	14	64140080	64140547	467	64140341	30	18.0521	6.6822	13.7464	2598_S5_2603_S10_2608_S15_vs_2594_S1_2599_S6_2604_S11_peak_2534
Msra	Msra-001	-	6.41226e+23	6.44169e+23	315357	0.001590,0.001590,0.001404	1.000000,1.000000,1.000000	14	64140080	64140547	467	64140341	30	18.0521	6.6822	13.7464	2598_S5_2603_S10_2608_S15_vs_2594_S1_2599_S6_2604_S11_peak_2534
Hs6st3	Hs6st3-201	+	119138415	119869595	125837	0.001184	1	14	119264252	119265117	865	119264484	30	18.0521	6.6822	13.7464	2598_S5_2603_S10_2608_S15_vs_2594_S1_2599_S6_2604_S11_peak_2749
Gm26291	Gm26291-201	+	54651936	54652073	3726	0	0	17	54655662	54656061	399	54655878	30	18.0521	6.6822	13.7464	2598_S5_2603_S10_2608_S15_vs_2594_S1_2599_S6_2604_S11_peak_3401
.	.	.	.	.	.	.	.	5	104219856	104220611	755	104220301	30	18.0521	6.6822	13.7464	2598_S5_2603_S10_2608_S15_vs_2594_S1_2599_S6_2604_S11_peak_5419
.	.	.	.	.	.	.	.	7	22820632	22821006	374	22820810	30	18.0521	6.6822	13.7464	2598_S5_2603_S10_2608_S15_vs_2594_S1_2599_S6_2604_S11_peak_6338
2900026A02Rik	2900026A02Rik-003	-	113086323	113221237	31786	0.012727	1	5	113187735	113189451	1716	113188343	27	16.6949	6.67409	12.4688	2598_S5_2603_S10_2608_S15_vs_2594_S1_2599_S6_2604_S11_peak_5461
.	.	.	.	.	.	.	.	13	66214383	66214778	395	66214570	38	21.6091	6.6641	17.138	2598_S5_2603_S10_2608_S15_vs_2594_S1_2599_S6_2604_S11_peak_2148
.	.	.	.	.	.	.	.	14	92595942	92596475	533	92596253	38	21.6091	6.6641	17.138	2598_S5_2603_S10_2608_S15_vs_2594_S1_2599_S6_2604_S11_peak_2646
.	.	.	.	.	.	.	.	4	47000223	47000739	516	47000528	38	21.6091	6.6641	17.138	2598_S5_2603_S10_2608_S15_vs_2594_S1_2599_S6_2604_S11_peak_4829
Btbd9	Btbd9-202	-	3021552430215520	3057628830576280	318719	0.001644,0.001644	1.000000,1.000000	17	30256977	30257569	592	30257373	42	23.3994	6.6576	18.8736	2598_S5_2603_S10_2608_S15_vs_2594_S1_2599_S6_2604_S11_peak_3282
Btbd9	Btbd9-201	-	3021552430215520	3057628830576280	318719	0.001644,0.001644	1.000000,1.000000	17	30256977	30257569	592	30257373	42	23.3994	6.6576	18.8736	2598_S5_2603_S10_2608_S15_vs_2594_S1_2599_S6_2604_S11_peak_3282
Plekha6	Plekha6-004	+	1.33181e+17	1.33301e+17	2966	0.003978,0.004414	1.000000,1.000000	1	133184287	133184763	476	133184544	32	18.8797	6.65268	14.5307	2598_S5_2603_S10_2608_S15_vs_2594_S1_2599_S6_2604_S11_peak_422
Plekha6	Plekha6-012	+	1.33181e+17	1.33301e+17	20077	0.003978,0.004414	1.000000,1.000000	1	133184287	133184763	476	133184544	32	18.8797	6.65268	14.5307	2598_S5_2603_S10_2608_S15_vs_2594_S1_2599_S6_2604_S11_peak_422
Esrrg	Esrrg-002	+	1.87998e+35	1.88215e+35	45408	0.002000,0.001999,0.000524,0.000717	1.000000,1.000000,0.525346,1.000000	1	188043276	188043709	433	188043440	37	21.0859	6.63699	16.6355	2598_S5_2603_S10_2608_S15_vs_2594_S1_2599_S6_2604_S11_peak_774
Esrrg	Esrrg-001	+	1.87998e+35	1.88215e+35	45449	0.002000,0.001999,0.000524,0.000717	1.000000,1.000000,0.525346,1.000000	1	188043276	188043709	433	188043440	37	21.0859	6.63699	16.6355	2598_S5_2603_S10_2608_S15_vs_2594_S1_2599_S6_2604_S11_peak_774
Esrrg	Esrrg-004	+	1.87998e+35	1.88215e+35	434485	0.002000,0.001999,0.000524,0.000717	1.000000,1.000000,0.525346,1.000000	1	188043276	188043709	433	188043440	37	21.0859	6.63699	16.6355	2598_S5_2603_S10_2608_S15_vs_2594_S1_2599_S6_2604_S11_peak_774
Esrrg	Esrrg-003	+	1.87998e+35	1.88215e+35	434247	0.002000,0.001999,0.000524,0.000717	1.000000,1.000000,0.525346,1.000000	1	188043276	188043709	433	188043440	37	21.0859	6.63699	16.6355	2598_S5_2603_S10_2608_S15_vs_2594_S1_2599_S6_2604_S11_peak_774
.	.	.	.	.	.	.	.	5	36703598	36704041	443	36703826	28	17.0396	6.62804	12.8013	2598_S5_2603_S10_2608_S15_vs_2594_S1_2599_S6_2604_S11_peak_5277
.	.	.	.	.	.	.	.	7	21288907	21289425	518	21289270	27	16.5436	6.60325	12.3218	2598_S5_2603_S10_2608_S15_vs_2594_S1_2599_S6_2604_S11_peak_6334
Gpatch1	Gpatch1-001	-	3.52765e+31	3.53184e+31	7845	0.010476,0.038621,0.012607,0.010483	1.000000,1.000000,1.000000,1.000000	7	35310158	35310596	438	35310422	26	16.0479	6.57683	11.8846	2598_S5_2603_S10_2608_S15_vs_2594_S1_2599_S6_2604_S11_peak_6416
Gpatch1	Gpatch1-004	-	3.52765e+31	3.53184e+31	7800	0.010476,0.038621,0.012607,0.010483	1.000000,1.000000,1.000000,1.000000	7	35310158	35310596	438	35310422	26	16.0479	6.57683	11.8846	2598_S5_2603_S10_2608_S15_vs_2594_S1_2599_S6_2604_S11_peak_6416
Gpatch1	Gpatch1-002	-	3.52765e+31	3.53184e+31	7845	0.010476,0.038621,0.012607,0.010483	1.000000,1.000000,1.000000,1.000000	7	35310158	35310596	438	35310422	26	16.0479	6.57683	11.8846	2598_S5_2603_S10_2608_S15_vs_2594_S1_2599_S6_2604_S11_peak_6416
Gpatch1	Gpatch1-003	-	3.52765e+31	3.53184e+31	7826	0.010476,0.038621,0.012607,0.010483	1.000000,1.000000,1.000000,1.000000	7	35310158	35310596	438	35310422	26	16.0479	6.57683	11.8846	2598_S5_2603_S10_2608_S15_vs_2594_S1_2599_S6_2604_S11_peak_6416
Wdr27	Wdr27-201	-	14829331	14934654	3029	0.005165	1	17	14931082	14931625	543	14931379	29	17.2435	6.52121	12.9932	2598_S5_2603_S10_2608_S15_vs_2594_S1_2599_S6_2604_S11_peak_3221
.	.	.	.	.	.	.	.	14	92411548	92412047	499	92411779	26	15.8979	6.50551	11.7393	2598_S5_2603_S10_2608_S15_vs_2594_S1_2599_S6_2604_S11_peak_2645
.	.	.	.	.	.	.	.	1	173162058	173162431	373	173162249	33	18.9078	6.48147	14.5567	2598_S5_2603_S10_2608_S15_vs_2594_S1_2599_S6_2604_S11_peak_658
.	.	.	.	.	.	.	.	13	4213724	4214169	445	4213925	33	18.9078	6.48147	14.5567	2598_S5_2603_S10_2608_S15_vs_2594_S1_2599_S6_2604_S11_peak_2005
.	.	.	.	.	.	.	.	14	43361753	43362475	722	43362048	33	18.9078	6.48147	14.5567	2598_S5_2603_S10_2608_S15_vs_2594_S1_2599_S6_2604_S11_peak_2427
.	.	.	.	.	.	.	.	5	144052801	144053216	415	144052996	33	18.9078	6.48147	14.5567	2598_S5_2603_S10_2608_S15_vs_2594_S1_2599_S6_2604_S11_peak_5612
Obox3	Obox3-201	-	15479825	15627877	9190	0.003208	1	7	15618213	15618687	474	15618504	33	18.9078	6.48147	14.5567	2598_S5_2603_S10_2608_S15_vs_2594_S1_2599_S6_2604_S11_peak_6320
.	.	.	.	.	.	.	.	9	74415896	74416460	564	74416172	33	18.9078	6.48147	14.5567	2598_S5_2603_S10_2608_S15_vs_2594_S1_2599_S6_2604_S11_peak_7390
.	.	.	.	.	.	.	.	X	14473842	14474226	384	14474030	33	18.9078	6.48147	14.5567	2598_S5_2603_S10_2608_S15_vs_2594_S1_2599_S6_2604_S11_peak_7540
.	.	.	.	.	.	.	.	1	185675157	185675779	622	185675393	29	17.12	6.46665	12.8754	2598_S5_2603_S10_2608_S15_vs_2594_S1_2599_S6_2604_S11_peak_746
RP24-389J11.1	RP24-389J11.1-001	+	39198538	39199302	4543	0	0	10	39203081	39203532	451	39203358	29	17.12	6.46665	12.8754	2598_S5_2603_S10_2608_S15_vs_2594_S1_2599_S6_2604_S11_peak_953
Gm27977	Gm27977-201	+	4.46684e+23	4.46685e+23	-4659	0.000000,0.005829,0.005755	0.000000,1.000000,1.000000	10	44663206	44663725	519	44663456	29	17.12	6.46665	12.8754	2598_S5_2603_S10_2608_S15_vs_2594_S1_2599_S6_2604_S11_peak_982
RP24-167A12.1	RP24-167A12.1-002	+	4.46684e+23	4.46685e+23	63339	0.000000,0.005829,0.005755	0.000000,1.000000,1.000000	10	44663206	44663725	519	44663456	29	17.12	6.46665	12.8754	2598_S5_2603_S10_2608_S15_vs_2594_S1_2599_S6_2604_S11_peak_982
RP24-167A12.1	RP24-167A12.1-001	+	4.46684e+23	4.46685e+23	64486	0.000000,0.005829,0.005755	0.000000,1.000000,1.000000	10	44663206	44663725	519	44663456	29	17.12	6.46665	12.8754	2598_S5_2603_S10_2608_S15_vs_2594_S1_2599_S6_2604_S11_peak_982
Grip1	Grip1-012	+	1.1991e+107	1.20076e+107	34871	0.003014,0.001949,0.001865,0.002204,0.001949,0.001949,0.001936,0.002609,0.001941,0.000801,0.000803,0.000788	1.000000,1.000000,1.000000,1.000000,1.000000,1.000000,1.000000,1.000000,1.000000,1.000000,1.000000,1.000000	10	119944818	119945316	498	119945095	29	17.12	6.46665	12.8754	2598_S5_2603_S10_2608_S15_vs_2594_S1_2599_S6_2604_S11_peak_1270
Grip1	Grip1-005	+	1.1991e+107	1.20076e+107	125306	0.003014,0.001949,0.001865,0.002204,0.001949,0.001949,0.001936,0.002609,0.001941,0.000801,0.000803,0.000788	1.000000,1.000000,1.000000,1.000000,1.000000,1.000000,1.000000,1.000000,1.000000,1.000000,1.000000,1.000000	10	119944818	119945316	498	119945095	29	17.12	6.46665	12.8754	2598_S5_2603_S10_2608_S15_vs_2594_S1_2599_S6_2604_S11_peak_1270
Grip1	Grip1-010	+	1.1991e+107	1.20076e+107	125293	0.003014,0.001949,0.001865,0.002204,0.001949,0.001949,0.001936,0.002609,0.001941,0.000801,0.000803,0.000788	1.000000,1.000000,1.000000,1.000000,1.000000,1.000000,1.000000,1.000000,1.000000,1.000000,1.000000,1.000000	10	119944818	119945316	498	119945095	29	17.12	6.46665	12.8754	2598_S5_2603_S10_2608_S15_vs_2594_S1_2599_S6_2604_S11_peak_1270
Grip1	Grip1-011	+	1.1991e+107	1.20076e+107	94079	0.003014,0.001949,0.001865,0.002204,0.001949,0.001949,0.001936,0.002609,0.001941,0.000801,0.000803,0.000788	1.000000,1.000000,1.000000,1.000000,1.000000,1.000000,1.000000,1.000000,1.000000,1.000000,1.000000,1.000000	10	119944818	119945316	498	119945095	29	17.12	6.46665	12.8754	2598_S5_2603_S10_2608_S15_vs_2594_S1_2599_S6_2604_S11_peak_1270
Grip1	Grip1-009	+	1.1991e+107	1.20076e+107	125303	0.003014,0.001949,0.001865,0.002204,0.001949,0.001949,0.001936,0.002609,0.001941,0.000801,0.000803,0.000788	1.000000,1.000000,1.000000,1.000000,1.000000,1.000000,1.000000,1.000000,1.000000,1.000000,1.000000,1.000000	10	119944818	119945316	498	119945095	29	17.12	6.46665	12.8754	2598_S5_2603_S10_2608_S15_vs_2594_S1_2599_S6_2604_S11_peak_1270
Grip1	Grip1-006	+	1.1991e+107	1.20076e+107	125306	0.003014,0.001949,0.001865,0.002204,0.001949,0.001949,0.001936,0.002609,0.001941,0.000801,0.000803,0.000788	1.000000,1.000000,1.000000,1.000000,1.000000,1.000000,1.000000,1.000000,1.000000,1.000000,1.000000,1.000000	10	119944818	119945316	498	119945095	29	17.12	6.46665	12.8754	2598_S5_2603_S10_2608_S15_vs_2594_S1_2599_S6_2604_S11_peak_1270
Grip1	Grip1-004	+	1.1991e+107	1.20076e+107	125429	0.003014,0.001949,0.001865,0.002204,0.001949,0.001949,0.001936,0.002609,0.001941,0.000801,0.000803,0.000788	1.000000,1.000000,1.000000,1.000000,1.000000,1.000000,1.000000,1.000000,1.000000,1.000000,1.000000,1.000000	10	119944818	119945316	498	119945095	29	17.12	6.46665	12.8754	2598_S5_2603_S10_2608_S15_vs_2594_S1_2599_S6_2604_S11_peak_1270
Grip1	Grip1-007	+	1.1991e+107	1.20076e+107	125313	0.003014,0.001949,0.001865,0.002204,0.001949,0.001949,0.001936,0.002609,0.001941,0.000801,0.000803,0.000788	1.000000,1.000000,1.000000,1.000000,1.000000,1.000000,1.000000,1.000000,1.000000,1.000000,1.000000,1.000000	10	119944818	119945316	498	119945095	29	17.12	6.46665	12.8754	2598_S5_2603_S10_2608_S15_vs_2594_S1_2599_S6_2604_S11_peak_1270
Grip1	Grip1-008	+	1.1991e+107	1.20076e+107	125420	0.003014,0.001949,0.001865,0.002204,0.001949,0.001949,0.001936,0.002609,0.001941,0.000801,0.000803,0.000788	1.000000,1.000000,1.000000,1.000000,1.000000,1.000000,1.000000,1.000000,1.000000,1.000000,1.000000,1.000000	10	119944818	119945316	498	119945095	29	17.12	6.46665	12.8754	2598_S5_2603_S10_2608_S15_vs_2594_S1_2599_S6_2604_S11_peak_1270
Grip1	Grip1-003	+	1.1991e+107	1.20076e+107	490988	0.003014,0.001949,0.001865,0.002204,0.001949,0.001949,0.001936,0.002609,0.001941,0.000801,0.000803,0.000788	1.000000,1.000000,1.000000,1.000000,1.000000,1.000000,1.000000,1.000000,1.000000,1.000000,1.000000,1.000000	10	119944818	119945316	498	119945095	29	17.12	6.46665	12.8754	2598_S5_2603_S10_2608_S15_vs_2594_S1_2599_S6_2604_S11_peak_1270
Grip1	Grip1-002	+	1.1991e+107	1.20076e+107	490988	0.003014,0.001949,0.001865,0.002204,0.001949,0.001949,0.001936,0.002609,0.001941,0.000801,0.000803,0.000788	1.000000,1.000000,1.000000,1.000000,1.000000,1.000000,1.000000,1.000000,1.000000,1.000000,1.000000,1.000000	10	119944818	119945316	498	119945095	29	17.12	6.46665	12.8754	2598_S5_2603_S10_2608_S15_vs_2594_S1_2599_S6_2604_S11_peak_1270
Grip1	Grip1-001	+	1.1991e+107	1.20076e+107	490988	0.003014,0.001949,0.001865,0.002204,0.001949,0.001949,0.001936,0.002609,0.001941,0.000801,0.000803,0.000788	1.000000,1.000000,1.000000,1.000000,1.000000,1.000000,1.000000,1.000000,1.000000,1.000000,1.000000,1.000000	10	119944818	119945316	498	119945095	29	17.12	6.46665	12.8754	2598_S5_2603_S10_2608_S15_vs_2594_S1_2599_S6_2604_S11_peak_1270
.	.	.	.	.	.	.	.	14	80057303	80057740	437	80057554	29	17.12	6.46665	12.8754	2598_S5_2603_S10_2608_S15_vs_2594_S1_2599_S6_2604_S11_peak_2594
.	.	.	.	.	.	.	.	17	53006680	53007223	543	53007007	29	17.12	6.46665	12.8754	2598_S5_2603_S10_2608_S15_vs_2594_S1_2599_S6_2604_S11_peak_3396
Gm25718	Gm25718-201	+	81026773	81026891	-68	0	0	18	81026307	81026705	398	81026481	29	17.12	6.46665	12.8754	2598_S5_2603_S10_2608_S15_vs_2594_S1_2599_S6_2604_S11_peak_3762
.	.	.	.	.	.	.	.	4	99370152	99370562	410	99370333	29	17.12	6.46665	12.8754	2598_S5_2603_S10_2608_S15_vs_2594_S1_2599_S6_2604_S11_peak_4932
Igkv13-55-1	Igkv13-55-1-001	+	69599887	69600317	-3540	0	0	6	69595878	69596347	469	69596056	29	17.12	6.46665	12.8754	2598_S5_2603_S10_2608_S15_vs_2594_S1_2599_S6_2604_S11_peak_5869
.	.	.	.	.	.	.	.	6	132266162	132266596	434	132266429	29	17.12	6.46665	12.8754	2598_S5_2603_S10_2608_S15_vs_2594_S1_2599_S6_2604_S11_peak_6082
.	.	.	.	.	.	.	.	1	39021257	39021677	420	39021420	23	14.5158	6.46241	10.461	2598_S5_2603_S10_2608_S15_vs_2594_S1_2599_S6_2604_S11_peak_74
.	.	.	.	.	.	.	.	1	75958157	75958534	377	75958356	23	14.5158	6.46241	10.461	2598_S5_2603_S10_2608_S15_vs_2594_S1_2599_S6_2604_S11_peak_206
Gm4204	Gm4204-001	+	135231995	135233226	-2983	0	0	1	135228497	135229012	515	135228784	23	14.5158	6.46241	10.461	2598_S5_2603_S10_2608_S15_vs_2594_S1_2599_S6_2604_S11_peak_449
Dnm3	Dnm3-004	-	1.62006e+44	1.62296e+44	247246	0.001807,0.004421,0.001072,0.001066,0.001670	1.000000,1.000000,1.000000,1.000000,1.000000	1	162047813	162048335	522	162048185	23	14.5158	6.46241	10.461	2598_S5_2603_S10_2608_S15_vs_2594_S1_2599_S6_2604_S11_peak_589
Dnm3	Dnm3-005	-	1.62006e+44	1.62296e+44	86418	0.001807,0.004421,0.001072,0.001066,0.001670	1.000000,1.000000,1.000000,1.000000,1.000000	1	162047813	162048335	522	162048185	23	14.5158	6.46241	10.461	2598_S5_2603_S10_2608_S15_vs_2594_S1_2599_S6_2604_S11_peak_589
Dnm3	Dnm3-006	-	1.62006e+44	1.62296e+44	429700	0.001807,0.004421,0.001072,0.001066,0.001670	1.000000,1.000000,1.000000,1.000000,1.000000	1	162047813	162048335	522	162048185	23	14.5158	6.46241	10.461	2598_S5_2603_S10_2608_S15_vs_2594_S1_2599_S6_2604_S11_peak_589
Dnm3	Dnm3-001	-	1.62006e+44	1.62296e+44	429700	0.001807,0.004421,0.001072,0.001066,0.001670	1.000000,1.000000,1.000000,1.000000,1.000000	1	162047813	162048335	522	162048185	23	14.5158	6.46241	10.461	2598_S5_2603_S10_2608_S15_vs_2594_S1_2599_S6_2604_S11_peak_589
Dnm3	Dnm3-003	-	1.62006e+44	1.62296e+44	247302	0.001807,0.004421,0.001072,0.001066,0.001670	1.000000,1.000000,1.000000,1.000000,1.000000	1	162047813	162048335	522	162048185	23	14.5158	6.46241	10.461	2598_S5_2603_S10_2608_S15_vs_2594_S1_2599_S6_2604_S11_peak_589
Ush2a	Ush2a-001	+	1.88263e+17	1.88965e+17	134547	0.000738,0.002721	1.000000,1.000000	1	188397581	188398098	517	188397748	23	14.5158	6.46241	10.461	2598_S5_2603_S10_2608_S15_vs_2594_S1_2599_S6_2604_S11_peak_775
Ush2a	Ush2a-002	+	1.88263e+17	1.88965e+17	135546	0.000738,0.002721	1.000000,1.000000	1	188397581	188398098	517	188397748	23	14.5158	6.46241	10.461	2598_S5_2603_S10_2608_S15_vs_2594_S1_2599_S6_2604_S11_peak_775
Ush2a	Ush2a-001	+	188263034	188965042	642851	0.000916	1	1	188905885	188906527	642	188906063	23	14.5158	6.46241	10.461	2598_S5_2603_S10_2608_S15_vs_2594_S1_2599_S6_2604_S11_peak_779
.	.	.	.	.	.	.	.	10	62149797	62150728	931	62150500	23	14.5158	6.46241	10.461	2598_S5_2603_S10_2608_S15_vs_2594_S1_2599_S6_2604_S11_peak_1035
Pcdh15	Pcdh15-002	+	73821883,73947056,73947056,73821883,73821943,73947056,73821943,73821943,73821883,73821883,73821883,73821883,73821883,73821883,73821883,73821883,73821883,73821883,73821883,73821883,73821883,73821883,73821883,73821883,73821883,73821883,73821883,73821883,73821867,73821883,73821867,73099342	74649738,74644219,74646169,74646315,74507601,74646073,74507601,74507601,74644728,74632665,74632665,74632665,74644728,74646315,74644728,74632665,74632665,74644728,74633599,74644728,74632537,74646479,74632665,74632665,74644728,74632665,74644728,74632665,74644378,74644728,74634766,74317265	421467	0.000647,0.000769,0.000767,0.000650,0.000782,0.000767,0.000782,0.000782,0.000651,0.000661,0.000661,0.000661,0.000651,0.000650,0.000651,0.000661,0.000661,0.000651,0.000660,0.000651,0.000661,0.000650,0.000661,0.000661,0.000651,0.000661,0.000651,0.000661,0.000652,0.000651,0.000659,0.000440	1.000000,1.000000,1.000000,1.000000,1.000000,1.000000,1.000000,1.000000,1.000000,1.000000,1.000000,1.000000,1.000000,1.000000,1.000000,1.000000,1.000000,1.000000,1.000000,1.000000,1.000000,1.000000,1.000000,1.000000,1.000000,1.000000,1.000000,1.000000,1.000000,1.000000,1.000000,1.000000	10	74243350	74243885	535	74243667	23	14.5158	6.46241	10.461	2598_S5_2603_S10_2608_S15_vs_2594_S1_2599_S6_2604_S11_peak_1069
Pcdh15	Pcdh15-040	+	73821883,73947056,73947056,73821883,73821943,73947056,73821943,73821943,73821883,73821883,73821883,73821883,73821883,73821883,73821883,73821883,73821883,73821883,73821883,73821883,73821883,73821883,73821883,73821883,73821883,73821883,73821883,73821883,73821867,73821883,73821867,73099342	74649738,74644219,74646169,74646315,74507601,74646073,74507601,74507601,74644728,74632665,74632665,74632665,74644728,74646315,74644728,74632665,74632665,74644728,74633599,74644728,74632537,74646479,74632665,74632665,74644728,74632665,74644728,74632665,74644378,74644728,74634766,74317265	296294	0.000647,0.000769,0.000767,0.000650,0.000782,0.000767,0.000782,0.000782,0.000651,0.000661,0.000661,0.000661,0.000651,0.000650,0.000651,0.000661,0.000661,0.000651,0.000660,0.000651,0.000661,0.000650,0.000661,0.000661,0.000651,0.000661,0.000651,0.000661,0.000652,0.000651,0.000659,0.000440	1.000000,1.000000,1.000000,1.000000,1.000000,1.000000,1.000000,1.000000,1.000000,1.000000,1.000000,1.000000,1.000000,1.000000,1.000000,1.000000,1.000000,1.000000,1.000000,1.000000,1.000000,1.000000,1.000000,1.000000,1.000000,1.000000,1.000000,1.000000,1.000000,1.000000,1.000000,1.000000	10	74243350	74243885	535	74243667	23	14.5158	6.46241	10.461	2598_S5_2603_S10_2608_S15_vs_2594_S1_2599_S6_2604_S11_peak_1069
Pcdh15	Pcdh15-039	+	73821883,73947056,73947056,73821883,73821943,73947056,73821943,73821943,73821883,73821883,73821883,73821883,73821883,73821883,73821883,73821883,73821883,73821883,73821883,73821883,73821883,73821883,73821883,73821883,73821883,73821883,73821883,73821883,73821867,73821883,73821867,73099342	74649738,74644219,74646169,74646315,74507601,74646073,74507601,74507601,74644728,74632665,74632665,74632665,74644728,74646315,74644728,74632665,74632665,74644728,74633599,74644728,74632537,74646479,74632665,74632665,74644728,74632665,74644728,74632665,74644378,74644728,74634766,74317265	296294	0.000647,0.000769,0.000767,0.000650,0.000782,0.000767,0.000782,0.000782,0.000651,0.000661,0.000661,0.000661,0.000651,0.000650,0.000651,0.000661,0.000661,0.000651,0.000660,0.000651,0.000661,0.000650,0.000661,0.000661,0.000651,0.000661,0.000651,0.000661,0.000652,0.000651,0.000659,0.000440	1.000000,1.000000,1.000000,1.000000,1.000000,1.000000,1.000000,1.000000,1.000000,1.000000,1.000000,1.000000,1.000000,1.000000,1.000000,1.000000,1.000000,1.000000,1.000000,1.000000,1.000000,1.000000,1.000000,1.000000,1.000000,1.000000,1.000000,1.000000,1.000000,1.000000,1.000000,1.000000	10	74243350	74243885	535	74243667	23	14.5158	6.46241	10.461	2598_S5_2603_S10_2608_S15_vs_2594_S1_2599_S6_2604_S11_peak_1069
Pcdh15	Pcdh15-010	+	73821883,73947056,73947056,73821883,73821943,73947056,73821943,73821943,73821883,73821883,73821883,73821883,73821883,73821883,73821883,73821883,73821883,73821883,73821883,73821883,73821883,73821883,73821883,73821883,73821883,73821883,73821883,73821883,73821867,73821883,73821867,73099342	74649738,74644219,74646169,74646315,74507601,74646073,74507601,74507601,74644728,74632665,74632665,74632665,74644728,74646315,74644728,74632665,74632665,74644728,74633599,74644728,74632537,74646479,74632665,74632665,74644728,74632665,74644728,74632665,74644378,74644728,74634766,74317265	421467	0.000647,0.000769,0.000767,0.000650,0.000782,0.000767,0.000782,0.000782,0.000651,0.000661,0.000661,0.000661,0.000651,0.000650,0.000651,0.000661,0.000661,0.000651,0.000660,0.000651,0.000661,0.000650,0.000661,0.000661,0.000651,0.000661,0.000651,0.000661,0.000652,0.000651,0.000659,0.000440	1.000000,1.000000,1.000000,1.000000,1.000000,1.000000,1.000000,1.000000,1.000000,1.000000,1.000000,1.000000,1.000000,1.000000,1.000000,1.000000,1.000000,1.000000,1.000000,1.000000,1.000000,1.000000,1.000000,1.000000,1.000000,1.000000,1.000000,1.000000,1.000000,1.000000,1.000000,1.000000	10	74243350	74243885	535	74243667	23	14.5158	6.46241	10.461	2598_S5_2603_S10_2608_S15_vs_2594_S1_2599_S6_2604_S11_peak_1069
Pcdh15	Pcdh15-019	+	73821883,73947056,73947056,73821883,73821943,73947056,73821943,73821943,73821883,73821883,73821883,73821883,73821883,73821883,73821883,73821883,73821883,73821883,73821883,73821883,73821883,73821883,73821883,73821883,73821883,73821883,73821883,73821883,73821867,73821883,73821867,73099342	74649738,74644219,74646169,74646315,74507601,74646073,74507601,74507601,74644728,74632665,74632665,74632665,74644728,74646315,74644728,74632665,74632665,74644728,74633599,74644728,74632537,74646479,74632665,74632665,74644728,74632665,74644728,74632665,74644378,74644728,74634766,74317265	421407	0.000647,0.000769,0.000767,0.000650,0.000782,0.000767,0.000782,0.000782,0.000651,0.000661,0.000661,0.000661,0.000651,0.000650,0.000651,0.000661,0.000661,0.000651,0.000660,0.000651,0.000661,0.000650,0.000661,0.000661,0.000651,0.000661,0.000651,0.000661,0.000652,0.000651,0.000659,0.000440	1.000000,1.000000,1.000000,1.000000,1.000000,1.000000,1.000000,1.000000,1.000000,1.000000,1.000000,1.000000,1.000000,1.000000,1.000000,1.000000,1.000000,1.000000,1.000000,1.000000,1.000000,1.000000,1.000000,1.000000,1.000000,1.000000,1.000000,1.000000,1.000000,1.000000,1.000000,1.000000	10	74243350	74243885	535	74243667	23	14.5158	6.46241	10.461	2598_S5_2603_S10_2608_S15_vs_2594_S1_2599_S6_2604_S11_peak_1069
Pcdh15	Pcdh15-037	+	73821883,73947056,73947056,73821883,73821943,73947056,73821943,73821943,73821883,73821883,73821883,73821883,73821883,73821883,73821883,73821883,73821883,73821883,73821883,73821883,73821883,73821883,73821883,73821883,73821883,73821883,73821883,73821883,73821867,73821883,73821867,73099342	74649738,74644219,74646169,74646315,74507601,74646073,74507601,74507601,74644728,74632665,74632665,74632665,74644728,74646315,74644728,74632665,74632665,74644728,74633599,74644728,74632537,74646479,74632665,74632665,74644728,74632665,74644728,74632665,74644378,74644728,74634766,74317265	296294	0.000647,0.000769,0.000767,0.000650,0.000782,0.000767,0.000782,0.000782,0.000651,0.000661,0.000661,0.000661,0.000651,0.000650,0.000651,0.000661,0.000661,0.000651,0.000660,0.000651,0.000661,0.000650,0.000661,0.000661,0.000651,0.000661,0.000651,0.000661,0.000652,0.000651,0.000659,0.000440	1.000000,1.000000,1.000000,1.000000,1.000000,1.000000,1.000000,1.000000,1.000000,1.000000,1.000000,1.000000,1.000000,1.000000,1.000000,1.000000,1.000000,1.000000,1.000000,1.000000,1.000000,1.000000,1.000000,1.000000,1.000000,1.000000,1.000000,1.000000,1.000000,1.000000,1.000000,1.000000	10	74243350	74243885	535	74243667	23	14.5158	6.46241	10.461	2598_S5_2603_S10_2608_S15_vs_2594_S1_2599_S6_2604_S11_peak_1069
Pcdh15	Pcdh15-027	+	73821883,73947056,73947056,73821883,73821943,73947056,73821943,73821943,73821883,73821883,73821883,73821883,73821883,73821883,73821883,73821883,73821883,73821883,73821883,73821883,73821883,73821883,73821883,73821883,73821883,73821883,73821883,73821883,73821867,73821883,73821867,73099342	74649738,74644219,74646169,74646315,74507601,74646073,74507601,74507601,74644728,74632665,74632665,74632665,74644728,74646315,74644728,74632665,74632665,74644728,74633599,74644728,74632537,74646479,74632665,74632665,74644728,74632665,74644728,74632665,74644378,74644728,74634766,74317265	421407	0.000647,0.000769,0.000767,0.000650,0.000782,0.000767,0.000782,0.000782,0.000651,0.000661,0.000661,0.000661,0.000651,0.000650,0.000651,0.000661,0.000661,0.000651,0.000660,0.000651,0.000661,0.000650,0.000661,0.000661,0.000651,0.000661,0.000651,0.000661,0.000652,0.000651,0.000659,0.000440	1.000000,1.000000,1.000000,1.000000,1.000000,1.000000,1.000000,1.000000,1.000000,1.000000,1.000000,1.000000,1.000000,1.000000,1.000000,1.000000,1.000000,1.000000,1.000000,1.000000,1.000000,1.000000,1.000000,1.000000,1.000000,1.000000,1.000000,1.000000,1.000000,1.000000,1.000000,1.000000	10	74243350	74243885	535	74243667	23	14.5158	6.46241	10.461	2598_S5_2603_S10_2608_S15_vs_2594_S1_2599_S6_2604_S11_peak_1069
Pcdh15	Pcdh15-017	+	73821883,73947056,73947056,73821883,73821943,73947056,73821943,73821943,73821883,73821883,73821883,73821883,73821883,73821883,73821883,73821883,73821883,73821883,73821883,73821883,73821883,73821883,73821883,73821883,73821883,73821883,73821883,73821883,73821867,73821883,73821867,73099342	74649738,74644219,74646169,74646315,74507601,74646073,74507601,74507601,74644728,74632665,74632665,74632665,74644728,74646315,74644728,74632665,74632665,74644728,74633599,74644728,74632537,74646479,74632665,74632665,74644728,74632665,74644728,74632665,74644378,74644728,74634766,74317265	421407	0.000647,0.000769,0.000767,0.000650,0.000782,0.000767,0.000782,0.000782,0.000651,0.000661,0.000661,0.000661,0.000651,0.000650,0.000651,0.000661,0.000661,0.000651,0.000660,0.000651,0.000661,0.000650,0.000661,0.000661,0.000651,0.000661,0.000651,0.000661,0.000652,0.000651,0.000659,0.000440	1.000000,1.000000,1.000000,1.000000,1.000000,1.000000,1.000000,1.000000,1.000000,1.000000,1.000000,1.000000,1.000000,1.000000,1.000000,1.000000,1.000000,1.000000,1.000000,1.000000,1.000000,1.000000,1.000000,1.000000,1.000000,1.000000,1.000000,1.000000,1.000000,1.000000,1.000000,1.000000	10	74243350	74243885	535	74243667	23	14.5158	6.46241	10.461	2598_S5_2603_S10_2608_S15_vs_2594_S1_2599_S6_2604_S11_peak_1069
Pcdh15	Pcdh15-011	+	73821883,73947056,73947056,73821883,73821943,73947056,73821943,73821943,73821883,73821883,73821883,73821883,73821883,73821883,73821883,73821883,73821883,73821883,73821883,73821883,73821883,73821883,73821883,73821883,73821883,73821883,73821883,73821883,73821867,73821883,73821867,73099342	74649738,74644219,74646169,74646315,74507601,74646073,74507601,74507601,74644728,74632665,74632665,74632665,74644728,74646315,74644728,74632665,74632665,74644728,74633599,74644728,74632537,74646479,74632665,74632665,74644728,74632665,74644728,74632665,74644378,74644728,74634766,74317265	421467	0.000647,0.000769,0.000767,0.000650,0.000782,0.000767,0.000782,0.000782,0.000651,0.000661,0.000661,0.000661,0.000651,0.000650,0.000651,0.000661,0.000661,0.000651,0.000660,0.000651,0.000661,0.000650,0.000661,0.000661,0.000651,0.000661,0.000651,0.000661,0.000652,0.000651,0.000659,0.000440	1.000000,1.000000,1.000000,1.000000,1.000000,1.000000,1.000000,1.000000,1.000000,1.000000,1.000000,1.000000,1.000000,1.000000,1.000000,1.000000,1.000000,1.000000,1.000000,1.000000,1.000000,1.000000,1.000000,1.000000,1.000000,1.000000,1.000000,1.000000,1.000000,1.000000,1.000000,1.000000	10	74243350	74243885	535	74243667	23	14.5158	6.46241	10.461	2598_S5_2603_S10_2608_S15_vs_2594_S1_2599_S6_2604_S11_peak_1069
Pcdh15	Pcdh15-006	+	73821883,73947056,73947056,73821883,73821943,73947056,73821943,73821943,73821883,73821883,73821883,73821883,73821883,73821883,73821883,73821883,73821883,73821883,73821883,73821883,73821883,73821883,73821883,73821883,73821883,73821883,73821883,73821883,73821867,73821883,73821867,73099342	74649738,74644219,74646169,74646315,74507601,74646073,74507601,74507601,74644728,74632665,74632665,74632665,74644728,74646315,74644728,74632665,74632665,74644728,74633599,74644728,74632537,74646479,74632665,74632665,74644728,74632665,74644728,74632665,74644378,74644728,74634766,74317265	421467	0.000647,0.000769,0.000767,0.000650,0.000782,0.000767,0.000782,0.000782,0.000651,0.000661,0.000661,0.000661,0.000651,0.000650,0.000651,0.000661,0.000661,0.000651,0.000660,0.000651,0.000661,0.000650,0.000661,0.000661,0.000651,0.000661,0.000651,0.000661,0.000652,0.000651,0.000659,0.000440	1.000000,1.000000,1.000000,1.000000,1.000000,1.000000,1.000000,1.000000,1.000000,1.000000,1.000000,1.000000,1.000000,1.000000,1.000000,1.000000,1.000000,1.000000,1.000000,1.000000,1.000000,1.000000,1.000000,1.000000,1.000000,1.000000,1.000000,1.000000,1.000000,1.000000,1.000000,1.000000	10	74243350	74243885	535	74243667	23	14.5158	6.46241	10.461	2598_S5_2603_S10_2608_S15_vs_2594_S1_2599_S6_2604_S11_peak_1069
Pcdh15	Pcdh15-009	+	73821883,73947056,73947056,73821883,73821943,73947056,73821943,73821943,73821883,73821883,73821883,73821883,73821883,73821883,73821883,73821883,73821883,73821883,73821883,73821883,73821883,73821883,73821883,73821883,73821883,73821883,73821883,73821883,73821867,73821883,73821867,73099342	74649738,74644219,74646169,74646315,74507601,74646073,74507601,74507601,74644728,74632665,74632665,74632665,74644728,74646315,74644728,74632665,74632665,74644728,74633599,74644728,74632537,74646479,74632665,74632665,74644728,74632665,74644728,74632665,74644378,74644728,74634766,74317265	421467	0.000647,0.000769,0.000767,0.000650,0.000782,0.000767,0.000782,0.000782,0.000651,0.000661,0.000661,0.000661,0.000651,0.000650,0.000651,0.000661,0.000661,0.000651,0.000660,0.000651,0.000661,0.000650,0.000661,0.000661,0.000651,0.000661,0.000651,0.000661,0.000652,0.000651,0.000659,0.000440	1.000000,1.000000,1.000000,1.000000,1.000000,1.000000,1.000000,1.000000,1.000000,1.000000,1.000000,1.000000,1.000000,1.000000,1.000000,1.000000,1.000000,1.000000,1.000000,1.000000,1.000000,1.000000,1.000000,1.000000,1.000000,1.000000,1.000000,1.000000,1.000000,1.000000,1.000000,1.000000	10	74243350	74243885	535	74243667	23	14.5158	6.46241	10.461	2598_S5_2603_S10_2608_S15_vs_2594_S1_2599_S6_2604_S11_peak_1069
Pcdh15	Pcdh15-007	+	73821883,73947056,73947056,73821883,73821943,73947056,73821943,73821943,73821883,73821883,73821883,73821883,73821883,73821883,73821883,73821883,73821883,73821883,73821883,73821883,73821883,73821883,73821883,73821883,73821883,73821883,73821883,73821883,73821867,73821883,73821867,73099342	74649738,74644219,74646169,74646315,74507601,74646073,74507601,74507601,74644728,74632665,74632665,74632665,74644728,74646315,74644728,74632665,74632665,74644728,74633599,74644728,74632537,74646479,74632665,74632665,74644728,74632665,74644728,74632665,74644378,74644728,74634766,74317265	421467	0.000647,0.000769,0.000767,0.000650,0.000782,0.000767,0.000782,0.000782,0.000651,0.000661,0.000661,0.000661,0.000651,0.000650,0.000651,0.000661,0.000661,0.000651,0.000660,0.000651,0.000661,0.000650,0.000661,0.000661,0.000651,0.000661,0.000651,0.000661,0.000652,0.000651,0.000659,0.000440	1.000000,1.000000,1.000000,1.000000,1.000000,1.000000,1.000000,1.000000,1.000000,1.000000,1.000000,1.000000,1.000000,1.000000,1.000000,1.000000,1.000000,1.000000,1.000000,1.000000,1.000000,1.000000,1.000000,1.000000,1.000000,1.000000,1.000000,1.000000,1.000000,1.000000,1.000000,1.000000	10	74243350	74243885	535	74243667	23	14.5158	6.46241	10.461	2598_S5_2603_S10_2608_S15_vs_2594_S1_2599_S6_2604_S11_peak_1069
Pcdh15	Pcdh15-004	+	73821883,73947056,73947056,73821883,73821943,73947056,73821943,73821943,73821883,73821883,73821883,73821883,73821883,73821883,73821883,73821883,73821883,73821883,73821883,73821883,73821883,73821883,73821883,73821883,73821883,73821883,73821883,73821883,73821867,73821883,73821867,73099342	74649738,74644219,74646169,74646315,74507601,74646073,74507601,74507601,74644728,74632665,74632665,74632665,74644728,74646315,74644728,74632665,74632665,74644728,74633599,74644728,74632537,74646479,74632665,74632665,74644728,74632665,74644728,74632665,74644378,74644728,74634766,74317265	421467	0.000647,0.000769,0.000767,0.000650,0.000782,0.000767,0.000782,0.000782,0.000651,0.000661,0.000661,0.000661,0.000651,0.000650,0.000651,0.000661,0.000661,0.000651,0.000660,0.000651,0.000661,0.000650,0.000661,0.000661,0.000651,0.000661,0.000651,0.000661,0.000652,0.000651,0.000659,0.000440	1.000000,1.000000,1.000000,1.000000,1.000000,1.000000,1.000000,1.000000,1.000000,1.000000,1.000000,1.000000,1.000000,1.000000,1.000000,1.000000,1.000000,1.000000,1.000000,1.000000,1.000000,1.000000,1.000000,1.000000,1.000000,1.000000,1.000000,1.000000,1.000000,1.000000,1.000000,1.000000	10	74243350	74243885	535	74243667	23	14.5158	6.46241	10.461	2598_S5_2603_S10_2608_S15_vs_2594_S1_2599_S6_2604_S11_peak_1069
Pcdh15	Pcdh15-005	+	73821883,73947056,73947056,73821883,73821943,73947056,73821943,73821943,73821883,73821883,73821883,73821883,73821883,73821883,73821883,73821883,73821883,73821883,73821883,73821883,73821883,73821883,73821883,73821883,73821883,73821883,73821883,73821883,73821867,73821883,73821867,73099342	74649738,74644219,74646169,74646315,74507601,74646073,74507601,74507601,74644728,74632665,74632665,74632665,74644728,74646315,74644728,74632665,74632665,74644728,74633599,74644728,74632537,74646479,74632665,74632665,74644728,74632665,74644728,74632665,74644378,74644728,74634766,74317265	421467	0.000647,0.000769,0.000767,0.000650,0.000782,0.000767,0.000782,0.000782,0.000651,0.000661,0.000661,0.000661,0.000651,0.000650,0.000651,0.000661,0.000661,0.000651,0.000660,0.000651,0.000661,0.000650,0.000661,0.000661,0.000651,0.000661,0.000651,0.000661,0.000652,0.000651,0.000659,0.000440	1.000000,1.000000,1.000000,1.000000,1.000000,1.000000,1.000000,1.000000,1.000000,1.000000,1.000000,1.000000,1.000000,1.000000,1.000000,1.000000,1.000000,1.000000,1.000000,1.000000,1.000000,1.000000,1.000000,1.000000,1.000000,1.000000,1.000000,1.000000,1.000000,1.000000,1.000000,1.000000	10	74243350	74243885	535	74243667	23	14.5158	6.46241	10.461	2598_S5_2603_S10_2608_S15_vs_2594_S1_2599_S6_2604_S11_peak_1069
Pcdh15	Pcdh15-003	+	73821883,73947056,73947056,73821883,73821943,73947056,73821943,73821943,73821883,73821883,73821883,73821883,73821883,73821883,73821883,73821883,73821883,73821883,73821883,73821883,73821883,73821883,73821883,73821883,73821883,73821883,73821883,73821883,73821867,73821883,73821867,73099342	74649738,74644219,74646169,74646315,74507601,74646073,74507601,74507601,74644728,74632665,74632665,74632665,74644728,74646315,74644728,74632665,74632665,74644728,74633599,74644728,74632537,74646479,74632665,74632665,74644728,74632665,74644728,74632665,74644378,74644728,74634766,74317265	421467	0.000647,0.000769,0.000767,0.000650,0.000782,0.000767,0.000782,0.000782,0.000651,0.000661,0.000661,0.000661,0.000651,0.000650,0.000651,0.000661,0.000661,0.000651,0.000660,0.000651,0.000661,0.000650,0.000661,0.000661,0.000651,0.000661,0.000651,0.000661,0.000652,0.000651,0.000659,0.000440	1.000000,1.000000,1.000000,1.000000,1.000000,1.000000,1.000000,1.000000,1.000000,1.000000,1.000000,1.000000,1.000000,1.000000,1.000000,1.000000,1.000000,1.000000,1.000000,1.000000,1.000000,1.000000,1.000000,1.000000,1.000000,1.000000,1.000000,1.000000,1.000000,1.000000,1.000000,1.000000	10	74243350	74243885	535	74243667	23	14.5158	6.46241	10.461	2598_S5_2603_S10_2608_S15_vs_2594_S1_2599_S6_2604_S11_peak_1069
Pcdh15	Pcdh15-029	+	73821883,73947056,73947056,73821883,73821943,73947056,73821943,73821943,73821883,73821883,73821883,73821883,73821883,73821883,73821883,73821883,73821883,73821883,73821883,73821883,73821883,73821883,73821883,73821883,73821883,73821883,73821883,73821883,73821867,73821883,73821867,73099342	74649738,74644219,74646169,74646315,74507601,74646073,74507601,74507601,74644728,74632665,74632665,74632665,74644728,74646315,74644728,74632665,74632665,74644728,74633599,74644728,74632537,74646479,74632665,74632665,74644728,74632665,74644728,74632665,74644378,74644728,74634766,74317265	421467	0.000647,0.000769,0.000767,0.000650,0.000782,0.000767,0.000782,0.000782,0.000651,0.000661,0.000661,0.000661,0.000651,0.000650,0.000651,0.000661,0.000661,0.000651,0.000660,0.000651,0.000661,0.000650,0.000661,0.000661,0.000651,0.000661,0.000651,0.000661,0.000652,0.000651,0.000659,0.000440	1.000000,1.000000,1.000000,1.000000,1.000000,1.000000,1.000000,1.000000,1.000000,1.000000,1.000000,1.000000,1.000000,1.000000,1.000000,1.000000,1.000000,1.000000,1.000000,1.000000,1.000000,1.000000,1.000000,1.000000,1.000000,1.000000,1.000000,1.000000,1.000000,1.000000,1.000000,1.000000	10	74243350	74243885	535	74243667	23	14.5158	6.46241	10.461	2598_S5_2603_S10_2608_S15_vs_2594_S1_2599_S6_2604_S11_peak_1069
Pcdh15	Pcdh15-032	+	73821883,73947056,73947056,73821883,73821943,73947056,73821943,73821943,73821883,73821883,73821883,73821883,73821883,73821883,73821883,73821883,73821883,73821883,73821883,73821883,73821883,73821883,73821883,73821883,73821883,73821883,73821883,73821883,73821867,73821883,73821867,73099342	74649738,74644219,74646169,74646315,74507601,74646073,74507601,74507601,74644728,74632665,74632665,74632665,74644728,74646315,74644728,74632665,74632665,74644728,74633599,74644728,74632537,74646479,74632665,74632665,74644728,74632665,74644728,74632665,74644378,74644728,74634766,74317265	421467	0.000647,0.000769,0.000767,0.000650,0.000782,0.000767,0.000782,0.000782,0.000651,0.000661,0.000661,0.000661,0.000651,0.000650,0.000651,0.000661,0.000661,0.000651,0.000660,0.000651,0.000661,0.000650,0.000661,0.000661,0.000651,0.000661,0.000651,0.000661,0.000652,0.000651,0.000659,0.000440	1.000000,1.000000,1.000000,1.000000,1.000000,1.000000,1.000000,1.000000,1.000000,1.000000,1.000000,1.000000,1.000000,1.000000,1.000000,1.000000,1.000000,1.000000,1.000000,1.000000,1.000000,1.000000,1.000000,1.000000,1.000000,1.000000,1.000000,1.000000,1.000000,1.000000,1.000000,1.000000	10	74243350	74243885	535	74243667	23	14.5158	6.46241	10.461	2598_S5_2603_S10_2608_S15_vs_2594_S1_2599_S6_2604_S11_peak_1069
Pcdh15	Pcdh15-012	+	73821883,73947056,73947056,73821883,73821943,73947056,73821943,73821943,73821883,73821883,73821883,73821883,73821883,73821883,73821883,73821883,73821883,73821883,73821883,73821883,73821883,73821883,73821883,73821883,73821883,73821883,73821883,73821883,73821867,73821883,73821867,73099342	74649738,74644219,74646169,74646315,74507601,74646073,74507601,74507601,74644728,74632665,74632665,74632665,74644728,74646315,74644728,74632665,74632665,74644728,74633599,74644728,74632537,74646479,74632665,74632665,74644728,74632665,74644728,74632665,74644378,74644728,74634766,74317265	421467	0.000647,0.000769,0.000767,0.000650,0.000782,0.000767,0.000782,0.000782,0.000651,0.000661,0.000661,0.000661,0.000651,0.000650,0.000651,0.000661,0.000661,0.000651,0.000660,0.000651,0.000661,0.000650,0.000661,0.000661,0.000651,0.000661,0.000651,0.000661,0.000652,0.000651,0.000659,0.000440	1.000000,1.000000,1.000000,1.000000,1.000000,1.000000,1.000000,1.000000,1.000000,1.000000,1.000000,1.000000,1.000000,1.000000,1.000000,1.000000,1.000000,1.000000,1.000000,1.000000,1.000000,1.000000,1.000000,1.000000,1.000000,1.000000,1.000000,1.000000,1.000000,1.000000,1.000000,1.000000	10	74243350	74243885	535	74243667	23	14.5158	6.46241	10.461	2598_S5_2603_S10_2608_S15_vs_2594_S1_2599_S6_2604_S11_peak_1069
Pcdh15	Pcdh15-001	+	73821883,73947056,73947056,73821883,73821943,73947056,73821943,73821943,73821883,73821883,73821883,73821883,73821883,73821883,73821883,73821883,73821883,73821883,73821883,73821883,73821883,73821883,73821883,73821883,73821883,73821883,73821883,73821883,73821867,73821883,73821867,73099342	74649738,74644219,74646169,74646315,74507601,74646073,74507601,74507601,74644728,74632665,74632665,74632665,74644728,74646315,74644728,74632665,74632665,74644728,74633599,74644728,74632537,74646479,74632665,74632665,74644728,74632665,74644728,74632665,74644378,74644728,74634766,74317265	421467	0.000647,0.000769,0.000767,0.000650,0.000782,0.000767,0.000782,0.000782,0.000651,0.000661,0.000661,0.000661,0.000651,0.000650,0.000651,0.000661,0.000661,0.000651,0.000660,0.000651,0.000661,0.000650,0.000661,0.000661,0.000651,0.000661,0.000651,0.000661,0.000652,0.000651,0.000659,0.000440	1.000000,1.000000,1.000000,1.000000,1.000000,1.000000,1.000000,1.000000,1.000000,1.000000,1.000000,1.000000,1.000000,1.000000,1.000000,1.000000,1.000000,1.000000,1.000000,1.000000,1.000000,1.000000,1.000000,1.000000,1.000000,1.000000,1.000000,1.000000,1.000000,1.000000,1.000000,1.000000	10	74243350	74243885	535	74243667	23	14.5158	6.46241	10.461	2598_S5_2603_S10_2608_S15_vs_2594_S1_2599_S6_2604_S11_peak_1069
Pcdh15	Pcdh15-013	+	73821883,73947056,73947056,73821883,73821943,73947056,73821943,73821943,73821883,73821883,73821883,73821883,73821883,73821883,73821883,73821883,73821883,73821883,73821883,73821883,73821883,73821883,73821883,73821883,73821883,73821883,73821883,73821883,73821867,73821883,73821867,73099342	74649738,74644219,74646169,74646315,74507601,74646073,74507601,74507601,74644728,74632665,74632665,74632665,74644728,74646315,74644728,74632665,74632665,74644728,74633599,74644728,74632537,74646479,74632665,74632665,74644728,74632665,74644728,74632665,74644378,74644728,74634766,74317265	421467	0.000647,0.000769,0.000767,0.000650,0.000782,0.000767,0.000782,0.000782,0.000651,0.000661,0.000661,0.000661,0.000651,0.000650,0.000651,0.000661,0.000661,0.000651,0.000660,0.000651,0.000661,0.000650,0.000661,0.000661,0.000651,0.000661,0.000651,0.000661,0.000652,0.000651,0.000659,0.000440	1.000000,1.000000,1.000000,1.000000,1.000000,1.000000,1.000000,1.000000,1.000000,1.000000,1.000000,1.000000,1.000000,1.000000,1.000000,1.000000,1.000000,1.000000,1.000000,1.000000,1.000000,1.000000,1.000000,1.000000,1.000000,1.000000,1.000000,1.000000,1.000000,1.000000,1.000000,1.000000	10	74243350	74243885	535	74243667	23	14.5158	6.46241	10.461	2598_S5_2603_S10_2608_S15_vs_2594_S1_2599_S6_2604_S11_peak_1069
Pcdh15	Pcdh15-036	+	73821883,73947056,73947056,73821883,73821943,73947056,73821943,73821943,73821883,73821883,73821883,73821883,73821883,73821883,73821883,73821883,73821883,73821883,73821883,73821883,73821883,73821883,73821883,73821883,73821883,73821883,73821883,73821883,73821867,73821883,73821867,73099342	74649738,74644219,74646169,74646315,74507601,74646073,74507601,74507601,74644728,74632665,74632665,74632665,74644728,74646315,74644728,74632665,74632665,74644728,74633599,74644728,74632537,74646479,74632665,74632665,74644728,74632665,74644728,74632665,74644378,74644728,74634766,74317265	421467	0.000647,0.000769,0.000767,0.000650,0.000782,0.000767,0.000782,0.000782,0.000651,0.000661,0.000661,0.000661,0.000651,0.000650,0.000651,0.000661,0.000661,0.000651,0.000660,0.000651,0.000661,0.000650,0.000661,0.000661,0.000651,0.000661,0.000651,0.000661,0.000652,0.000651,0.000659,0.000440	1.000000,1.000000,1.000000,1.000000,1.000000,1.000000,1.000000,1.000000,1.000000,1.000000,1.000000,1.000000,1.000000,1.000000,1.000000,1.000000,1.000000,1.000000,1.000000,1.000000,1.000000,1.000000,1.000000,1.000000,1.000000,1.000000,1.000000,1.000000,1.000000,1.000000,1.000000,1.000000	10	74243350	74243885	535	74243667	23	14.5158	6.46241	10.461	2598_S5_2603_S10_2608_S15_vs_2594_S1_2599_S6_2604_S11_peak_1069
Pcdh15	Pcdh15-035	+	73821883,73947056,73947056,73821883,73821943,73947056,73821943,73821943,73821883,73821883,73821883,73821883,73821883,73821883,73821883,73821883,73821883,73821883,73821883,73821883,73821883,73821883,73821883,73821883,73821883,73821883,73821883,73821883,73821867,73821883,73821867,73099342	74649738,74644219,74646169,74646315,74507601,74646073,74507601,74507601,74644728,74632665,74632665,74632665,74644728,74646315,74644728,74632665,74632665,74644728,74633599,74644728,74632537,74646479,74632665,74632665,74644728,74632665,74644728,74632665,74644378,74644728,74634766,74317265	421467	0.000647,0.000769,0.000767,0.000650,0.000782,0.000767,0.000782,0.000782,0.000651,0.000661,0.000661,0.000661,0.000651,0.000650,0.000651,0.000661,0.000661,0.000651,0.000660,0.000651,0.000661,0.000650,0.000661,0.000661,0.000651,0.000661,0.000651,0.000661,0.000652,0.000651,0.000659,0.000440	1.000000,1.000000,1.000000,1.000000,1.000000,1.000000,1.000000,1.000000,1.000000,1.000000,1.000000,1.000000,1.000000,1.000000,1.000000,1.000000,1.000000,1.000000,1.000000,1.000000,1.000000,1.000000,1.000000,1.000000,1.000000,1.000000,1.000000,1.000000,1.000000,1.000000,1.000000,1.000000	10	74243350	74243885	535	74243667	23	14.5158	6.46241	10.461	2598_S5_2603_S10_2608_S15_vs_2594_S1_2599_S6_2604_S11_peak_1069
Pcdh15	Pcdh15-028	+	73821883,73947056,73947056,73821883,73821943,73947056,73821943,73821943,73821883,73821883,73821883,73821883,73821883,73821883,73821883,73821883,73821883,73821883,73821883,73821883,73821883,73821883,73821883,73821883,73821883,73821883,73821883,73821883,73821867,73821883,73821867,73099342	74649738,74644219,74646169,74646315,74507601,74646073,74507601,74507601,74644728,74632665,74632665,74632665,74644728,74646315,74644728,74632665,74632665,74644728,74633599,74644728,74632537,74646479,74632665,74632665,74644728,74632665,74644728,74632665,74644378,74644728,74634766,74317265	421467	0.000647,0.000769,0.000767,0.000650,0.000782,0.000767,0.000782,0.000782,0.000651,0.000661,0.000661,0.000661,0.000651,0.000650,0.000651,0.000661,0.000661,0.000651,0.000660,0.000651,0.000661,0.000650,0.000661,0.000661,0.000651,0.000661,0.000651,0.000661,0.000652,0.000651,0.000659,0.000440	1.000000,1.000000,1.000000,1.000000,1.000000,1.000000,1.000000,1.000000,1.000000,1.000000,1.000000,1.000000,1.000000,1.000000,1.000000,1.000000,1.000000,1.000000,1.000000,1.000000,1.000000,1.000000,1.000000,1.000000,1.000000,1.000000,1.000000,1.000000,1.000000,1.000000,1.000000,1.000000	10	74243350	74243885	535	74243667	23	14.5158	6.46241	10.461	2598_S5_2603_S10_2608_S15_vs_2594_S1_2599_S6_2604_S11_peak_1069
Pcdh15	Pcdh15-031	+	73821883,73947056,73947056,73821883,73821943,73947056,73821943,73821943,73821883,73821883,73821883,73821883,73821883,73821883,73821883,73821883,73821883,73821883,73821883,73821883,73821883,73821883,73821883,73821883,73821883,73821883,73821883,73821883,73821867,73821883,73821867,73099342	74649738,74644219,74646169,74646315,74507601,74646073,74507601,74507601,74644728,74632665,74632665,74632665,74644728,74646315,74644728,74632665,74632665,74644728,74633599,74644728,74632537,74646479,74632665,74632665,74644728,74632665,74644728,74632665,74644378,74644728,74634766,74317265	421467	0.000647,0.000769,0.000767,0.000650,0.000782,0.000767,0.000782,0.000782,0.000651,0.000661,0.000661,0.000661,0.000651,0.000650,0.000651,0.000661,0.000661,0.000651,0.000660,0.000651,0.000661,0.000650,0.000661,0.000661,0.000651,0.000661,0.000651,0.000661,0.000652,0.000651,0.000659,0.000440	1.000000,1.000000,1.000000,1.000000,1.000000,1.000000,1.000000,1.000000,1.000000,1.000000,1.000000,1.000000,1.000000,1.000000,1.000000,1.000000,1.000000,1.000000,1.000000,1.000000,1.000000,1.000000,1.000000,1.000000,1.000000,1.000000,1.000000,1.000000,1.000000,1.000000,1.000000,1.000000	10	74243350	74243885	535	74243667	23	14.5158	6.46241	10.461	2598_S5_2603_S10_2608_S15_vs_2594_S1_2599_S6_2604_S11_peak_1069
Pcdh15	Pcdh15-030	+	73821883,73947056,73947056,73821883,73821943,73947056,73821943,73821943,73821883,73821883,73821883,73821883,73821883,73821883,73821883,73821883,73821883,73821883,73821883,73821883,73821883,73821883,73821883,73821883,73821883,73821883,73821883,73821883,73821867,73821883,73821867,73099342	74649738,74644219,74646169,74646315,74507601,74646073,74507601,74507601,74644728,74632665,74632665,74632665,74644728,74646315,74644728,74632665,74632665,74644728,74633599,74644728,74632537,74646479,74632665,74632665,74644728,74632665,74644728,74632665,74644378,74644728,74634766,74317265	421467	0.000647,0.000769,0.000767,0.000650,0.000782,0.000767,0.000782,0.000782,0.000651,0.000661,0.000661,0.000661,0.000651,0.000650,0.000651,0.000661,0.000661,0.000651,0.000660,0.000651,0.000661,0.000650,0.000661,0.000661,0.000651,0.000661,0.000651,0.000661,0.000652,0.000651,0.000659,0.000440	1.000000,1.000000,1.000000,1.000000,1.000000,1.000000,1.000000,1.000000,1.000000,1.000000,1.000000,1.000000,1.000000,1.000000,1.000000,1.000000,1.000000,1.000000,1.000000,1.000000,1.000000,1.000000,1.000000,1.000000,1.000000,1.000000,1.000000,1.000000,1.000000,1.000000,1.000000,1.000000	10	74243350	74243885	535	74243667	23	14.5158	6.46241	10.461	2598_S5_2603_S10_2608_S15_vs_2594_S1_2599_S6_2604_S11_peak_1069
Pcdh15	Pcdh15-016	+	73821883,73947056,73947056,73821883,73821943,73947056,73821943,73821943,73821883,73821883,73821883,73821883,73821883,73821883,73821883,73821883,73821883,73821883,73821883,73821883,73821883,73821883,73821883,73821883,73821883,73821883,73821883,73821883,73821867,73821883,73821867,73099342	74649738,74644219,74646169,74646315,74507601,74646073,74507601,74507601,74644728,74632665,74632665,74632665,74644728,74646315,74644728,74632665,74632665,74644728,74633599,74644728,74632537,74646479,74632665,74632665,74644728,74632665,74644728,74632665,74644378,74644728,74634766,74317265	421467	0.000647,0.000769,0.000767,0.000650,0.000782,0.000767,0.000782,0.000782,0.000651,0.000661,0.000661,0.000661,0.000651,0.000650,0.000651,0.000661,0.000661,0.000651,0.000660,0.000651,0.000661,0.000650,0.000661,0.000661,0.000651,0.000661,0.000651,0.000661,0.000652,0.000651,0.000659,0.000440	1.000000,1.000000,1.000000,1.000000,1.000000,1.000000,1.000000,1.000000,1.000000,1.000000,1.000000,1.000000,1.000000,1.000000,1.000000,1.000000,1.000000,1.000000,1.000000,1.000000,1.000000,1.000000,1.000000,1.000000,1.000000,1.000000,1.000000,1.000000,1.000000,1.000000,1.000000,1.000000	10	74243350	74243885	535	74243667	23	14.5158	6.46241	10.461	2598_S5_2603_S10_2608_S15_vs_2594_S1_2599_S6_2604_S11_peak_1069
Pcdh15	Pcdh15-021	+	73821883,73947056,73947056,73821883,73821943,73947056,73821943,73821943,73821883,73821883,73821883,73821883,73821883,73821883,73821883,73821883,73821883,73821883,73821883,73821883,73821883,73821883,73821883,73821883,73821883,73821883,73821883,73821883,73821867,73821883,73821867,73099342	74649738,74644219,74646169,74646315,74507601,74646073,74507601,74507601,74644728,74632665,74632665,74632665,74644728,74646315,74644728,74632665,74632665,74644728,74633599,74644728,74632537,74646479,74632665,74632665,74644728,74632665,74644728,74632665,74644378,74644728,74634766,74317265	421467	0.000647,0.000769,0.000767,0.000650,0.000782,0.000767,0.000782,0.000782,0.000651,0.000661,0.000661,0.000661,0.000651,0.000650,0.000651,0.000661,0.000661,0.000651,0.000660,0.000651,0.000661,0.000650,0.000661,0.000661,0.000651,0.000661,0.000651,0.000661,0.000652,0.000651,0.000659,0.000440	1.000000,1.000000,1.000000,1.000000,1.000000,1.000000,1.000000,1.000000,1.000000,1.000000,1.000000,1.000000,1.000000,1.000000,1.000000,1.000000,1.000000,1.000000,1.000000,1.000000,1.000000,1.000000,1.000000,1.000000,1.000000,1.000000,1.000000,1.000000,1.000000,1.000000,1.000000,1.000000	10	74243350	74243885	535	74243667	23	14.5158	6.46241	10.461	2598_S5_2603_S10_2608_S15_vs_2594_S1_2599_S6_2604_S11_peak_1069
Pcdh15	Pcdh15-015	+	73821883,73947056,73947056,73821883,73821943,73947056,73821943,73821943,73821883,73821883,73821883,73821883,73821883,73821883,73821883,73821883,73821883,73821883,73821883,73821883,73821883,73821883,73821883,73821883,73821883,73821883,73821883,73821883,73821867,73821883,73821867,73099342	74649738,74644219,74646169,74646315,74507601,74646073,74507601,74507601,74644728,74632665,74632665,74632665,74644728,74646315,74644728,74632665,74632665,74644728,74633599,74644728,74632537,74646479,74632665,74632665,74644728,74632665,74644728,74632665,74644378,74644728,74634766,74317265	421467	0.000647,0.000769,0.000767,0.000650,0.000782,0.000767,0.000782,0.000782,0.000651,0.000661,0.000661,0.000661,0.000651,0.000650,0.000651,0.000661,0.000661,0.000651,0.000660,0.000651,0.000661,0.000650,0.000661,0.000661,0.000651,0.000661,0.000651,0.000661,0.000652,0.000651,0.000659,0.000440	1.000000,1.000000,1.000000,1.000000,1.000000,1.000000,1.000000,1.000000,1.000000,1.000000,1.000000,1.000000,1.000000,1.000000,1.000000,1.000000,1.000000,1.000000,1.000000,1.000000,1.000000,1.000000,1.000000,1.000000,1.000000,1.000000,1.000000,1.000000,1.000000,1.000000,1.000000,1.000000	10	74243350	74243885	535	74243667	23	14.5158	6.46241	10.461	2598_S5_2603_S10_2608_S15_vs_2594_S1_2599_S6_2604_S11_peak_1069
Pcdh15	Pcdh15-033	+	73821883,73947056,73947056,73821883,73821943,73947056,73821943,73821943,73821883,73821883,73821883,73821883,73821883,73821883,73821883,73821883,73821883,73821883,73821883,73821883,73821883,73821883,73821883,73821883,73821883,73821883,73821883,73821883,73821867,73821883,73821867,73099342	74649738,74644219,74646169,74646315,74507601,74646073,74507601,74507601,74644728,74632665,74632665,74632665,74644728,74646315,74644728,74632665,74632665,74644728,74633599,74644728,74632537,74646479,74632665,74632665,74644728,74632665,74644728,74632665,74644378,74644728,74634766,74317265	421483	0.000647,0.000769,0.000767,0.000650,0.000782,0.000767,0.000782,0.000782,0.000651,0.000661,0.000661,0.000661,0.000651,0.000650,0.000651,0.000661,0.000661,0.000651,0.000660,0.000651,0.000661,0.000650,0.000661,0.000661,0.000651,0.000661,0.000651,0.000661,0.000652,0.000651,0.000659,0.000440	1.000000,1.000000,1.000000,1.000000,1.000000,1.000000,1.000000,1.000000,1.000000,1.000000,1.000000,1.000000,1.000000,1.000000,1.000000,1.000000,1.000000,1.000000,1.000000,1.000000,1.000000,1.000000,1.000000,1.000000,1.000000,1.000000,1.000000,1.000000,1.000000,1.000000,1.000000,1.000000	10	74243350	74243885	535	74243667	23	14.5158	6.46241	10.461	2598_S5_2603_S10_2608_S15_vs_2594_S1_2599_S6_2604_S11_peak_1069
Pcdh15	Pcdh15-014	+	73821883,73947056,73947056,73821883,73821943,73947056,73821943,73821943,73821883,73821883,73821883,73821883,73821883,73821883,73821883,73821883,73821883,73821883,73821883,73821883,73821883,73821883,73821883,73821883,73821883,73821883,73821883,73821883,73821867,73821883,73821867,73099342	74649738,74644219,74646169,74646315,74507601,74646073,74507601,74507601,74644728,74632665,74632665,74632665,74644728,74646315,74644728,74632665,74632665,74644728,74633599,74644728,74632537,74646479,74632665,74632665,74644728,74632665,74644728,74632665,74644378,74644728,74634766,74317265	421467	0.000647,0.000769,0.000767,0.000650,0.000782,0.000767,0.000782,0.000782,0.000651,0.000661,0.000661,0.000661,0.000651,0.000650,0.000651,0.000661,0.000661,0.000651,0.000660,0.000651,0.000661,0.000650,0.000661,0.000661,0.000651,0.000661,0.000651,0.000661,0.000652,0.000651,0.000659,0.000440	1.000000,1.000000,1.000000,1.000000,1.000000,1.000000,1.000000,1.000000,1.000000,1.000000,1.000000,1.000000,1.000000,1.000000,1.000000,1.000000,1.000000,1.000000,1.000000,1.000000,1.000000,1.000000,1.000000,1.000000,1.000000,1.000000,1.000000,1.000000,1.000000,1.000000,1.000000,1.000000	10	74243350	74243885	535	74243667	23	14.5158	6.46241	10.461	2598_S5_2603_S10_2608_S15_vs_2594_S1_2599_S6_2604_S11_peak_1069
Pcdh15	Pcdh15-201	+	73821883,73947056,73947056,73821883,73821943,73947056,73821943,73821943,73821883,73821883,73821883,73821883,73821883,73821883,73821883,73821883,73821883,73821883,73821883,73821883,73821883,73821883,73821883,73821883,73821883,73821883,73821883,73821883,73821867,73821883,73821867,73099342	74649738,74644219,74646169,74646315,74507601,74646073,74507601,74507601,74644728,74632665,74632665,74632665,74644728,74646315,74644728,74632665,74632665,74644728,74633599,74644728,74632537,74646479,74632665,74632665,74644728,74632665,74644728,74632665,74644378,74644728,74634766,74317265	421483	0.000647,0.000769,0.000767,0.000650,0.000782,0.000767,0.000782,0.000782,0.000651,0.000661,0.000661,0.000661,0.000651,0.000650,0.000651,0.000661,0.000661,0.000651,0.000660,0.000651,0.000661,0.000650,0.000661,0.000661,0.000651,0.000661,0.000651,0.000661,0.000652,0.000651,0.000659,0.000440	1.000000,1.000000,1.000000,1.000000,1.000000,1.000000,1.000000,1.000000,1.000000,1.000000,1.000000,1.000000,1.000000,1.000000,1.000000,1.000000,1.000000,1.000000,1.000000,1.000000,1.000000,1.000000,1.000000,1.000000,1.000000,1.000000,1.000000,1.000000,1.000000,1.000000,1.000000,1.000000	10	74243350	74243885	535	74243667	23	14.5158	6.46241	10.461	2598_S5_2603_S10_2608_S15_vs_2594_S1_2599_S6_2604_S11_peak_1069
Pcdh15	Pcdh15-022	+	73821883,73947056,73947056,73821883,73821943,73947056,73821943,73821943,73821883,73821883,73821883,73821883,73821883,73821883,73821883,73821883,73821883,73821883,73821883,73821883,73821883,73821883,73821883,73821883,73821883,73821883,73821883,73821883,73821867,73821883,73821867,73099342	74649738,74644219,74646169,74646315,74507601,74646073,74507601,74507601,74644728,74632665,74632665,74632665,74644728,74646315,74644728,74632665,74632665,74644728,74633599,74644728,74632537,74646479,74632665,74632665,74644728,74632665,74644728,74632665,74644378,74644728,74634766,74317265	1144008	0.000647,0.000769,0.000767,0.000650,0.000782,0.000767,0.000782,0.000782,0.000651,0.000661,0.000661,0.000661,0.000651,0.000650,0.000651,0.000661,0.000661,0.000651,0.000660,0.000651,0.000661,0.000650,0.000661,0.000661,0.000651,0.000661,0.000651,0.000661,0.000652,0.000651,0.000659,0.000440	1.000000,1.000000,1.000000,1.000000,1.000000,1.000000,1.000000,1.000000,1.000000,1.000000,1.000000,1.000000,1.000000,1.000000,1.000000,1.000000,1.000000,1.000000,1.000000,1.000000,1.000000,1.000000,1.000000,1.000000,1.000000,1.000000,1.000000,1.000000,1.000000,1.000000,1.000000,1.000000	10	74243350	74243885	535	74243667	23	14.5158	6.46241	10.461	2598_S5_2603_S10_2608_S15_vs_2594_S1_2599_S6_2604_S11_peak_1069
.	.	.	.	.	.	.	.	10	82574481	82575138	657	82574647	23	14.5158	6.46241	10.461	2598_S5_2603_S10_2608_S15_vs_2594_S1_2599_S6_2604_S11_peak_1110
Rfx4	Rfx4-006	+	8.48347e+23	8.49065e+23	70122	0.005210,0.005468,0.002492	1.000000,1.000000,1.000000	10	84904868	84905241	373	84905063	23	14.5158	6.46241	10.461	2598_S5_2603_S10_2608_S15_vs_2594_S1_2599_S6_2604_S11_peak_1127
Rfx4	Rfx4-002	+	8.48347e+23	8.49065e+23	66720	0.005210,0.005468,0.002492	1.000000,1.000000,1.000000	10	84904868	84905241	373	84905063	23	14.5158	6.46241	10.461	2598_S5_2603_S10_2608_S15_vs_2594_S1_2599_S6_2604_S11_peak_1127
Rfx4	Rfx4-003	+	8.48347e+23	8.49065e+23	148806	0.005210,0.005468,0.002492	1.000000,1.000000,1.000000	10	84904868	84905241	373	84905063	23	14.5158	6.46241	10.461	2598_S5_2603_S10_2608_S15_vs_2594_S1_2599_S6_2604_S11_peak_1127
Slc16a7	Slc16a7-002	-	1.25339e+17	1.25389e+17	24097	0.013892,0.004303	1.000000,1.000000	10	125364576	125365272	696	125364784	23	14.5158	6.46241	10.461	2598_S5_2603_S10_2608_S15_vs_2594_S1_2599_S6_2604_S11_peak_1301
Slc16a7	Slc16a7-001	-	1.25339e+17	1.25389e+17	24194	0.013892,0.004303	1.000000,1.000000	10	125364576	125365272	696	125364784	23	14.5158	6.46241	10.461	2598_S5_2603_S10_2608_S15_vs_2594_S1_2599_S6_2604_S11_peak_1301
Pkd1l1	Pkd1l1-201	-	88267758826708	89505408973267	11917	0.006690,0.005650	1.000000,1.000000	11	8937796	8938623	827	8938016	23	14.5158	6.46241	10.461	2598_S5_2603_S10_2608_S15_vs_2594_S1_2599_S6_2604_S11_peak_1343
Pkd1l1	Pkd1l1-001	-	88267758826708	89505408973267	34644	0.006690,0.005650	1.000000,1.000000	11	8937796	8938623	827	8938016	23	14.5158	6.46241	10.461	2598_S5_2603_S10_2608_S15_vs_2594_S1_2599_S6_2604_S11_peak_1343
.	.	.	.	.	.	.	.	11	13922061	13922446	385	13922279	23	14.5158	6.46241	10.461	2598_S5_2603_S10_2608_S15_vs_2594_S1_2599_S6_2604_S11_peak_1354
Obscn	Obscn-202	-	5.90121e+39	5.91364e+39	98596	0.003115,0.000000,0.003114,0.000000,0.002723	1.000000,0.000000,1.000000,0.000000,1.000000	11	59037394	59037780	386	59037581	23	14.5158	6.46241	10.461	2598_S5_2603_S10_2608_S15_vs_2594_S1_2599_S6_2604_S11_peak_1433
Obscn	Obscn-004	-	5.90121e+39	5.91364e+39	-2356	0.003115,0.000000,0.003114,0.000000,0.002723	1.000000,0.000000,1.000000,0.000000,1.000000	11	59037394	59037780	386	59037581	23	14.5158	6.46241	10.461	2598_S5_2603_S10_2608_S15_vs_2594_S1_2599_S6_2604_S11_peak_1433
Obscn	Obscn-001	-	5.90121e+39	5.91364e+39	98623	0.003115,0.000000,0.003114,0.000000,0.002723	1.000000,0.000000,1.000000,0.000000,1.000000	11	59037394	59037780	386	59037581	23	14.5158	6.46241	10.461	2598_S5_2603_S10_2608_S15_vs_2594_S1_2599_S6_2604_S11_peak_1433
Obscn	Obscn-003	-	5.90121e+39	5.91364e+39	-2329	0.003115,0.000000,0.003114,0.000000,0.002723	1.000000,0.000000,1.000000,0.000000,1.000000	11	59037394	59037780	386	59037581	23	14.5158	6.46241	10.461	2598_S5_2603_S10_2608_S15_vs_2594_S1_2599_S6_2604_S11_peak_1433
Obscn	Obscn-201	-	5.90121e+39	5.91364e+39	98596	0.003115,0.000000,0.003114,0.000000,0.002723	1.000000,0.000000,1.000000,0.000000,1.000000	11	59037394	59037780	386	59037581	23	14.5158	6.46241	10.461	2598_S5_2603_S10_2608_S15_vs_2594_S1_2599_S6_2604_S11_peak_1433
Obscn	Obscn-202	-	5.90121e+23	5.91364e+23	85761	0.003067,0.003066,0.002681	1.000000,1.000000,1.000000	11	59050235	59050615	380	59050423	23	14.5158	6.46241	10.461	2598_S5_2603_S10_2608_S15_vs_2594_S1_2599_S6_2604_S11_peak_1435
Obscn	Obscn-001	-	5.90121e+23	5.91364e+23	85788	0.003067,0.003066,0.002681	1.000000,1.000000,1.000000	11	59050235	59050615	380	59050423	23	14.5158	6.46241	10.461	2598_S5_2603_S10_2608_S15_vs_2594_S1_2599_S6_2604_S11_peak_1435
Obscn	Obscn-201	-	5.90121e+23	5.91364e+23	85761	0.003067,0.003066,0.002681	1.000000,1.000000,1.000000	11	59050235	59050615	380	59050423	23	14.5158	6.46241	10.461	2598_S5_2603_S10_2608_S15_vs_2594_S1_2599_S6_2604_S11_peak_1435
Cd300ld5	Cd300ld5-001	-	115031486	115037770	-984	0	0	11	115038754	115039182	428	115038935	23	14.5158	6.46241	10.461	2598_S5_2603_S10_2608_S15_vs_2594_S1_2599_S6_2604_S11_peak_1614
Pgk1-rs7	Pgk1-rs7-001	-	10898986	10900241	0	0.220541	0.651765	12	10899965	10900389	424	10900232	23	14.5158	6.46241	10.461	2598_S5_2603_S10_2608_S15_vs_2594_S1_2599_S6_2604_S11_peak_1652
.	.	.	.	.	.	.	.	12	26804667	26805151	484	26804875	23	14.5158	6.46241	10.461	2598_S5_2603_S10_2608_S15_vs_2594_S1_2599_S6_2604_S11_peak_1705
Ston2	Ston2-003	-	9.16415e+39	9.17439e+39	1327	0.005512,0.015615,0.000000,0.008669,0.003813	1.000000,1.000000,0.000000,1.000000,1.000000	12	91741966	91742529	563	91742213	23	14.5158	6.46241	10.461	2598_S5_2603_S10_2608_S15_vs_2594_S1_2599_S6_2604_S11_peak_1899
Ston2	Ston2-002	-	9.16415e+39	9.17439e+39	28642	0.005512,0.015615,0.000000,0.008669,0.003813	1.000000,1.000000,0.000000,1.000000,1.000000	12	91741966	91742529	563	91742213	23	14.5158	6.46241	10.461	2598_S5_2603_S10_2608_S15_vs_2594_S1_2599_S6_2604_S11_peak_1899
Ston2	Ston2-007	-	9.16415e+39	9.17439e+39	3556	0.005512,0.015615,0.000000,0.008669,0.003813	1.000000,1.000000,0.000000,1.000000,1.000000	12	91741966	91742529	563	91742213	23	14.5158	6.46241	10.461	2598_S5_2603_S10_2608_S15_vs_2594_S1_2599_S6_2604_S11_peak_1899
Ston2	Ston2-006	-	9.16415e+39	9.17439e+39	36609	0.005512,0.015615,0.000000,0.008669,0.003813	1.000000,1.000000,0.000000,1.000000,1.000000	12	91741966	91742529	563	91742213	23	14.5158	6.46241	10.461	2598_S5_2603_S10_2608_S15_vs_2594_S1_2599_S6_2604_S11_peak_1899
Ston2	Ston2-001	-	9.16415e+39	9.17439e+39	43908	0.005512,0.015615,0.000000,0.008669,0.003813	1.000000,1.000000,0.000000,1.000000,1.000000	12	91741966	91742529	563	91742213	23	14.5158	6.46241	10.461	2598_S5_2603_S10_2608_S15_vs_2594_S1_2599_S6_2604_S11_peak_1899
Serpina1b	Serpina1b-201	-	103728158	103830374	-3422	0	0	12	103833796	103834237	441	103834023	23	14.5158	6.46241	10.461	2598_S5_2603_S10_2608_S15_vs_2594_S1_2599_S6_2604_S11_peak_1932
.	.	.	.	.	.	.	.	12	112467162	112467550	388	112467363	23	14.5158	6.46241	10.461	2598_S5_2603_S10_2608_S15_vs_2594_S1_2599_S6_2604_S11_peak_1982
.	.	.	.	.	.	.	.	13	12163755	12164180	425	12164007	23	14.5158	6.46241	10.461	2598_S5_2603_S10_2608_S15_vs_2594_S1_2599_S6_2604_S11_peak_2024
Gm25084	Gm25084-201	-	22204575	22204676	3145	0	0	13	22201082	22201531	449	22201274	23	14.5158	6.46241	10.461	2598_S5_2603_S10_2608_S15_vs_2594_S1_2599_S6_2604_S11_peak_2040
.	.	.	.	.	.	.	.	13	56390520	56390928	408	56390755	23	14.5158	6.46241	10.461	2598_S5_2603_S10_2608_S15_vs_2594_S1_2599_S6_2604_S11_peak_2110
.	.	.	.	.	.	.	.	14	29799910	29800449	539	29800207	23	14.5158	6.46241	10.461	2598_S5_2603_S10_2608_S15_vs_2594_S1_2599_S6_2604_S11_peak_2341
Dnah1	Dnah1-201	-	31260375	31323897	35895	0.006675	1	14	31287579	31288002	423	31287813	23	14.5158	6.46241	10.461	2598_S5_2603_S10_2608_S15_vs_2594_S1_2599_S6_2604_S11_peak_2360
Wdfy4	Wdfy4-201	-	3.29595e+55	3.31851e+55	176029	0.002177,0.007640,0.021631,0.016844,0.020534,0.027278,0.002177	1.000000,0.268839,1.000000,0.596741,1.000000,1.000000,1.000000	14	33008548	33009038	490	33008738	23	14.5158	6.46241	10.461	2598_S5_2603_S10_2608_S15_vs_2594_S1_2599_S6_2604_S11_peak_2370
Lrrc18	Lrrc18-005	+	3.29595e+55	3.31851e+55	17145	0.002177,0.007640,0.021631,0.016844,0.020534,0.027278,0.002177	1.000000,0.268839,1.000000,0.596741,1.000000,1.000000,1.000000	14	33008548	33009038	490	33008738	23	14.5158	6.46241	10.461	2598_S5_2603_S10_2608_S15_vs_2594_S1_2599_S6_2604_S11_peak_2370
Lrrc18	Lrrc18-006	+	3.29595e+55	3.31851e+55	17090	0.002177,0.007640,0.021631,0.016844,0.020534,0.027278,0.002177	1.000000,0.268839,1.000000,0.596741,1.000000,1.000000,1.000000	14	33008548	33009038	490	33008738	23	14.5158	6.46241	10.461	2598_S5_2603_S10_2608_S15_vs_2594_S1_2599_S6_2604_S11_peak_2370
Lrrc18	Lrrc18-004	+	3.29595e+55	3.31851e+55	17102	0.002177,0.007640,0.021631,0.016844,0.020534,0.027278,0.002177	1.000000,0.268839,1.000000,0.596741,1.000000,1.000000,1.000000	14	33008548	33009038	490	33008738	23	14.5158	6.46241	10.461	2598_S5_2603_S10_2608_S15_vs_2594_S1_2599_S6_2604_S11_peak_2370
Lrrc18	Lrrc18-001	+	3.29595e+55	3.31851e+55	17166	0.002177,0.007640,0.021631,0.016844,0.020534,0.027278,0.002177	1.000000,0.268839,1.000000,0.596741,1.000000,1.000000,1.000000	14	33008548	33009038	490	33008738	23	14.5158	6.46241	10.461	2598_S5_2603_S10_2608_S15_vs_2594_S1_2599_S6_2604_S11_peak_2370
Lrrc18	Lrrc18-002	+	3.29595e+55	3.31851e+55	17150	0.002177,0.007640,0.021631,0.016844,0.020534,0.027278,0.002177	1.000000,0.268839,1.000000,0.596741,1.000000,1.000000,1.000000	14	33008548	33009038	490	33008738	23	14.5158	6.46241	10.461	2598_S5_2603_S10_2608_S15_vs_2594_S1_2599_S6_2604_S11_peak_2370
Wdfy4	Wdfy4-001	-	3.29595e+55	3.31851e+55	176029	0.002177,0.007640,0.021631,0.016844,0.020534,0.027278,0.002177	1.000000,0.268839,1.000000,0.596741,1.000000,1.000000,1.000000	14	33008548	33009038	490	33008738	23	14.5158	6.46241	10.461	2598_S5_2603_S10_2608_S15_vs_2594_S1_2599_S6_2604_S11_peak_2370
Arhgap22	Arhgap22-001	+	33216823	33369935	5192	0.003501	1	14	33222015	33222550	535	33222214	23	14.5158	6.46241	10.461	2598_S5_2603_S10_2608_S15_vs_2594_S1_2599_S6_2604_S11_peak_2374
.	.	.	.	.	.	.	.	14	44067417	44067927	510	44067723	23	14.5158	6.46241	10.461	2598_S5_2603_S10_2608_S15_vs_2594_S1_2599_S6_2604_S11_peak_2435
.	.	.	.	.	.	.	.	14	55931371	55931760	389	55931652	23	14.5158	6.46241	10.461	2598_S5_2603_S10_2608_S15_vs_2594_S1_2599_S6_2604_S11_peak_2499
.	.	.	.	.	.	.	.	14	87885693	87886333	640	87886134	23	14.5158	6.46241	10.461	2598_S5_2603_S10_2608_S15_vs_2594_S1_2599_S6_2604_S11_peak_2608
.	.	.	.	.	.	.	.	14	95477199	95477577	378	95477442	23	14.5158	6.46241	10.461	2598_S5_2603_S10_2608_S15_vs_2594_S1_2599_S6_2604_S11_peak_2657
4921530L21Rik	4921530L21Rik-201	+	95881266	95882776	574	0.314361	1	14	95881840	95882314	474	95882066	23	14.5158	6.46241	10.461	2598_S5_2603_S10_2608_S15_vs_2594_S1_2599_S6_2604_S11_peak_2661
.	.	.	.	.	.	.	.	14	114837832	114838293	461	114838071	23	14.5158	6.46241	10.461	2598_S5_2603_S10_2608_S15_vs_2594_S1_2599_S6_2604_S11_peak_2718
Gm23669	Gm23669-201	+	118299990	118300118	3862	0	0	14	118303852	118305738	1886	118304955	23	14.5158	6.46241	10.461	2598_S5_2603_S10_2608_S15_vs_2594_S1_2599_S6_2604_S11_peak_2737
.	.	.	.	.	.	.	.	15	74329163	74329572	409	74329407	23	14.5158	6.46241	10.461	2598_S5_2603_S10_2608_S15_vs_2594_S1_2599_S6_2604_S11_peak_2870
Gm10863	Gm10863-003	+	7.91661e+31	7.92162e+31	21872	0.007982,0.007931,0.006508,0.007945	1.000000,1.000000,1.000000,1.000000	15	79187930	79188329	399	79188205	23	14.5158	6.46241	10.461	2598_S5_2603_S10_2608_S15_vs_2594_S1_2599_S6_2604_S11_peak_2877
Gm10863	Gm10863-002	+	7.91661e+31	7.92162e+31	21864	0.007982,0.007931,0.006508,0.007945	1.000000,1.000000,1.000000,1.000000	15	79187930	79188329	399	79188205	23	14.5158	6.46241	10.461	2598_S5_2603_S10_2608_S15_vs_2594_S1_2599_S6_2604_S11_peak_2877
Gm10863	Gm10863-001	+	7.91661e+31	7.92162e+31	21864	0.007982,0.007931,0.006508,0.007945	1.000000,1.000000,1.000000,1.000000	15	79187930	79188329	399	79188205	23	14.5158	6.46241	10.461	2598_S5_2603_S10_2608_S15_vs_2594_S1_2599_S6_2604_S11_peak_2877
Gm10863	Gm10863-004	+	7.91661e+31	7.92162e+31	21889	0.007982,0.007931,0.006508,0.007945	1.000000,1.000000,1.000000,1.000000	15	79187930	79188329	399	79188205	23	14.5158	6.46241	10.461	2598_S5_2603_S10_2608_S15_vs_2594_S1_2599_S6_2604_S11_peak_2877
.	.	.	.	.	.	.	.	16	9351046	9352045	999	9351883	23	14.5158	6.46241	10.461	2598_S5_2603_S10_2608_S15_vs_2594_S1_2599_S6_2604_S11_peak_2935
Prkce	Prkce-003	+	8616817486167780	8665541686657920	18889	0.001277,0.001269	1.000000,1.000000	17	86187063	86187684	621	86187352	23	14.5158	6.46241	10.461	2598_S5_2603_S10_2608_S15_vs_2594_S1_2599_S6_2604_S11_peak_3534
Prkce	Prkce-001	+	8616817486167780	8665541686657920	19278	0.001277,0.001269	1.000000,1.000000	17	86187063	86187684	621	86187352	23	14.5158	6.46241	10.461	2598_S5_2603_S10_2608_S15_vs_2594_S1_2599_S6_2604_S11_peak_3534
Gm4835	Gm4835-001	+	15988368	15989340	581	0.402878	0.94686	18	15988949	15989362	413	15989123	23	14.5158	6.46241	10.461	2598_S5_2603_S10_2608_S15_vs_2594_S1_2599_S6_2604_S11_peak_3588
Sh3rf2	Sh3rf2-003	+	4.21419e+31	4.21561e+31	7718	0.027124,0.034597,0.003666,0.003685	1.000000,1.000000,1.000000,1.000000	18	42149615	42150000	385	42149843	23	14.5158	6.46241	10.461	2598_S5_2603_S10_2608_S15_vs_2594_S1_2599_S6_2604_S11_peak_3635
Sh3rf2	Sh3rf2-004	+	4.21419e+31	4.21561e+31	7630	0.027124,0.034597,0.003666,0.003685	1.000000,1.000000,1.000000,1.000000	18	42149615	42150000	385	42149843	23	14.5158	6.46241	10.461	2598_S5_2603_S10_2608_S15_vs_2594_S1_2599_S6_2604_S11_peak_3635
Sh3rf2	Sh3rf2-001	+	4.21419e+31	4.21561e+31	95948	0.027124,0.034597,0.003666,0.003685	1.000000,1.000000,1.000000,1.000000	18	42149615	42150000	385	42149843	23	14.5158	6.46241	10.461	2598_S5_2603_S10_2608_S15_vs_2594_S1_2599_S6_2604_S11_peak_3635
Sh3rf2	Sh3rf2-002	+	4.21419e+31	4.21561e+31	95905	0.027124,0.034597,0.003666,0.003685	1.000000,1.000000,1.000000,1.000000	18	42149615	42150000	385	42149843	23	14.5158	6.46241	10.461	2598_S5_2603_S10_2608_S15_vs_2594_S1_2599_S6_2604_S11_peak_3635
Mapk4	Mapk4-003	-	7.39712e+31	7.40654e+31	80137	0.004470,0.003098,0.003102,0.003085	1.000000,1.000000,1.000000,1.000000	18	73984803	73985223	420	73985049	23	14.5158	6.46241	10.461	2598_S5_2603_S10_2608_S15_vs_2594_S1_2599_S6_2604_S11_peak_3727
Mapk4	Mapk4-002	-	7.39712e+31	7.40654e+31	79170	0.004470,0.003098,0.003102,0.003085	1.000000,1.000000,1.000000,1.000000	18	73984803	73985223	420	73985049	23	14.5158	6.46241	10.461	2598_S5_2603_S10_2608_S15_vs_2594_S1_2599_S6_2604_S11_peak_3727
Mapk4	Mapk4-004	-	7.39712e+31	7.40654e+31	79700	0.004470,0.003098,0.003102,0.003085	1.000000,1.000000,1.000000,1.000000	18	73984803	73985223	420	73985049	23	14.5158	6.46241	10.461	2598_S5_2603_S10_2608_S15_vs_2594_S1_2599_S6_2604_S11_peak_3727
Mapk4	Mapk4-001	-	7.39712e+31	7.40654e+31	79707	0.004470,0.003098,0.003102,0.003085	1.000000,1.000000,1.000000,1.000000	18	73984803	73985223	420	73985049	23	14.5158	6.46241	10.461	2598_S5_2603_S10_2608_S15_vs_2594_S1_2599_S6_2604_S11_peak_3727
Abcc2	Abcc2-001	+	4378219243810520	4384074143813400	31974	0.012639,0.000000	1.000000,0.000000	19	43814166	43814905	739	43814320	23	14.5158	6.46241	10.461	2598_S5_2603_S10_2608_S15_vs_2594_S1_2599_S6_2604_S11_peak_3906
Abcc2	Abcc2-004	+	4378219243810520	4384074143813400	3644	0.012639,0.000000	1.000000,0.000000	19	43814166	43814905	739	43814320	23	14.5158	6.46241	10.461	2598_S5_2603_S10_2608_S15_vs_2594_S1_2599_S6_2604_S11_peak_3906
.	.	.	.	.	.	.	.	19	50834764	50835163	399	50834964	23	14.5158	6.46241	10.461	2598_S5_2603_S10_2608_S15_vs_2594_S1_2599_S6_2604_S11_peak_3931
.	.	.	.	.	.	.	.	2	101236177	101236636	459	101236365	23	14.5158	6.46241	10.461	2598_S5_2603_S10_2608_S15_vs_2594_S1_2599_S6_2604_S11_peak_4144
Gm27449	Gm27449-201	+	133330924	133330983	4291	0	0	2	133335215	133335617	402	133335332	23	14.5158	6.46241	10.461	2598_S5_2603_S10_2608_S15_vs_2594_S1_2599_S6_2604_S11_peak_4189
Ppp1r16b	Ppp1r16b-201	+	1.58667e+44	1.58766e+44	54110	0.004528,0.006424,0.004546,0.004468,0.004801	1.000000,1.000000,1.000000,1.000000,1.000000	2	158720843	158721293	450	158721062	23	14.5158	6.46241	10.461	2598_S5_2603_S10_2608_S15_vs_2594_S1_2599_S6_2604_S11_peak_4229
Ppp1r16b	Ppp1r16b-004	+	1.58667e+44	1.58766e+44	24708	0.004528,0.006424,0.004546,0.004468,0.004801	1.000000,1.000000,1.000000,1.000000,1.000000	2	158720843	158721293	450	158721062	23	14.5158	6.46241	10.461	2598_S5_2603_S10_2608_S15_vs_2594_S1_2599_S6_2604_S11_peak_4229
Ppp1r16b	Ppp1r16b-002	+	1.58667e+44	1.58766e+44	53724	0.004528,0.006424,0.004546,0.004468,0.004801	1.000000,1.000000,1.000000,1.000000,1.000000	2	158720843	158721293	450	158721062	23	14.5158	6.46241	10.461	2598_S5_2603_S10_2608_S15_vs_2594_S1_2599_S6_2604_S11_peak_4229
Ppp1r16b	Ppp1r16b-001	+	1.58667e+44	1.58766e+44	55445	0.004528,0.006424,0.004546,0.004468,0.004801	1.000000,1.000000,1.000000,1.000000,1.000000	2	158720843	158721293	450	158721062	23	14.5158	6.46241	10.461	2598_S5_2603_S10_2608_S15_vs_2594_S1_2599_S6_2604_S11_peak_4229
Ppp1r16b	Ppp1r16b-003	+	1.58667e+44	1.58766e+44	55445	0.004528,0.006424,0.004546,0.004468,0.004801	1.000000,1.000000,1.000000,1.000000,1.000000	2	158720843	158721293	450	158721062	23	14.5158	6.46241	10.461	2598_S5_2603_S10_2608_S15_vs_2594_S1_2599_S6_2604_S11_peak_4229
Gm26883	Gm26883-202	-	1.69634e+35	1.69889e+35	132713	0.001672,0.001672,0.001521,0.001672	1.000000,1.000000,1.000000,1.000000	2	169755366	169755791	425	169755608	23	14.5158	6.46241	10.461	2598_S5_2603_S10_2608_S15_vs_2594_S1_2599_S6_2604_S11_peak_4284
Gm26883	Gm26883-201	-	1.69634e+35	1.69889e+35	132713	0.001672,0.001672,0.001521,0.001672	1.000000,1.000000,1.000000,1.000000	2	169755366	169755791	425	169755608	23	14.5158	6.46241	10.461	2598_S5_2603_S10_2608_S15_vs_2594_S1_2599_S6_2604_S11_peak_4284
Tshz2	Tshz2-001	+	1.69634e+35	1.69889e+35	122353	0.001672,0.001672,0.001521,0.001672	1.000000,1.000000,1.000000,1.000000	2	169755366	169755791	425	169755608	23	14.5158	6.46241	10.461	2598_S5_2603_S10_2608_S15_vs_2594_S1_2599_S6_2604_S11_peak_4284
Tshz2	Tshz2-002	+	1.69634e+35	1.69889e+35	121690	0.001672,0.001672,0.001521,0.001672	1.000000,1.000000,1.000000,1.000000	2	169755366	169755791	425	169755608	23	14.5158	6.46241	10.461	2598_S5_2603_S10_2608_S15_vs_2594_S1_2599_S6_2604_S11_peak_4284
.	.	.	.	.	.	.	.	3	16284841	16285284	443	16285091	23	14.5158	6.46241	10.461	2598_S5_2603_S10_2608_S15_vs_2594_S1_2599_S6_2604_S11_peak_4374
.	.	.	.	.	.	.	.	3	20970277	20970700	423	20970462	23	14.5158	6.46241	10.461	2598_S5_2603_S10_2608_S15_vs_2594_S1_2599_S6_2604_S11_peak_4388
Gm6639	Gm6639-003	-	3.56289e+31	3.56376e+31	1158	0.055934,0.007013,0.000000,0.010213	1.000000,1.000000,0.000000,1.000000	3	35635925	35636408	483	35636182	23	14.5158	6.46241	10.461	2598_S5_2603_S10_2608_S15_vs_2594_S1_2599_S6_2604_S11_peak_4427
Gm6639	Gm6639-001	-	3.56289e+31	3.56376e+31	29756	0.055934,0.007013,0.000000,0.010213	1.000000,1.000000,0.000000,1.000000	3	35635925	35636408	483	35636182	23	14.5158	6.46241	10.461	2598_S5_2603_S10_2608_S15_vs_2594_S1_2599_S6_2604_S11_peak_4427
Gm6639	Gm6639-002	-	3.56289e+31	3.56376e+31	-4960	0.055934,0.007013,0.000000,0.010213	1.000000,1.000000,0.000000,1.000000	3	35635925	35636408	483	35636182	23	14.5158	6.46241	10.461	2598_S5_2603_S10_2608_S15_vs_2594_S1_2599_S6_2604_S11_peak_4427
Gm6639	Gm6639-004	-	3.56289e+31	3.56376e+31	29604	0.055934,0.007013,0.000000,0.010213	1.000000,1.000000,0.000000,1.000000	3	35635925	35636408	483	35636182	23	14.5158	6.46241	10.461	2598_S5_2603_S10_2608_S15_vs_2594_S1_2599_S6_2604_S11_peak_4427
.	.	.	.	.	.	.	.	3	50914897	50915326	429	50915057	23	14.5158	6.46241	10.461	2598_S5_2603_S10_2608_S15_vs_2594_S1_2599_S6_2604_S11_peak_4460
.	.	.	.	.	.	.	.	3	61083955	61084547	592	61084321	23	14.5158	6.46241	10.461	2598_S5_2603_S10_2608_S15_vs_2594_S1_2599_S6_2604_S11_peak_4492
St6galnac3	St6galnac3-001	-	1.53198e+17	1.53725e+17	288606	0.001131,0.001149	1.000000,1.000000	3	153435974	153436569	595	153436341	23	14.5158	6.46241	10.461	2598_S5_2603_S10_2608_S15_vs_2594_S1_2599_S6_2604_S11_peak_4653
St6galnac3	St6galnac3-005	-	1.53198e+17	1.53725e+17	288545	0.001131,0.001149	1.000000,1.000000	3	153435974	153436569	595	153436341	23	14.5158	6.46241	10.461	2598_S5_2603_S10_2608_S15_vs_2594_S1_2599_S6_2604_S11_peak_4653
Chd7	Chd7-201	+	8.69092e+20	8.86681e+20	103221	0.002865,0.004353,0.002859	1.000000,1.000000,1.000000	4	8794142	8794645	503	8794523	23	14.5158	6.46241	10.461	2598_S5_2603_S10_2608_S15_vs_2594_S1_2599_S6_2604_S11_peak_4693
Chd7	Chd7-006	+	8.69092e+20	8.86681e+20	42704	0.002865,0.004353,0.002859	1.000000,1.000000,1.000000	4	8794142	8794645	503	8794523	23	14.5158	6.46241	10.461	2598_S5_2603_S10_2608_S15_vs_2594_S1_2599_S6_2604_S11_peak_4693
Chd7	Chd7-001	+	8.69092e+20	8.86681e+20	102777	0.002865,0.004353,0.002859	1.000000,1.000000,1.000000	4	8794142	8794645	503	8794523	23	14.5158	6.46241	10.461	2598_S5_2603_S10_2608_S15_vs_2594_S1_2599_S6_2604_S11_peak_4693
.	.	.	.	.	.	.	.	4	8891351	8891852	501	8891557	23	14.5158	6.46241	10.461	2598_S5_2603_S10_2608_S15_vs_2594_S1_2599_S6_2604_S11_peak_4698
Fam205a3	Fam205a3-201	+	42318334	42323930	3218	0.071824	1	4	42321552	42321953	401	42321728	23	14.5158	6.46241	10.461	2598_S5_2603_S10_2608_S15_vs_2594_S1_2599_S6_2604_S11_peak_4795
.	.	.	.	.	.	.	.	4	60783130	60783529	399	60783302	23	14.5158	6.46241	10.461	2598_S5_2603_S10_2608_S15_vs_2594_S1_2599_S6_2604_S11_peak_4877
.	.	.	.	.	.	.	.	4	61418698	61419130	432	61418945	23	14.5158	6.46241	10.461	2598_S5_2603_S10_2608_S15_vs_2594_S1_2599_S6_2604_S11_peak_4878
Mup-ps23	Mup-ps23-001	-	61855404	61856555	3815	0	0	4	61852308	61852740	432	61852530	23	14.5158	6.46241	10.461	2598_S5_2603_S10_2608_S15_vs_2594_S1_2599_S6_2604_S11_peak_4888
.	.	.	.	.	.	.	.	4	140354828	140355276	448	140355013	23	14.5158	6.46241	10.461	2598_S5_2603_S10_2608_S15_vs_2594_S1_2599_S6_2604_S11_peak_5055
.	.	.	.	.	.	.	.	4	153354869	153355323	454	153355058	23	14.5158	6.46241	10.461	2598_S5_2603_S10_2608_S15_vs_2594_S1_2599_S6_2604_S11_peak_5172
Pclo	Pclo-003	+	1451499314514910	1486018514863460	322732	0.001379,0.001366	1.000000,1.000000	5	14837725	14838200	475	14837930	23	14.5158	6.46241	10.461	2598_S5_2603_S10_2608_S15_vs_2594_S1_2599_S6_2604_S11_peak_5219
Pclo	Pclo-001	+	1451499314514910	1486018514863460	322807	0.001379,0.001366	1.000000,1.000000	5	14837725	14838200	475	14837930	23	14.5158	6.46241	10.461	2598_S5_2603_S10_2608_S15_vs_2594_S1_2599_S6_2604_S11_peak_5219
.	.	.	.	.	.	.	.	5	15053581	15053995	414	15053778	23	14.5158	6.46241	10.461	2598_S5_2603_S10_2608_S15_vs_2594_S1_2599_S6_2604_S11_peak_5225
Limch1	Limch1-016	+	6.68985e+47	6.70543e+47	6081	0.002636,0.005811,0.001978,0.001325,0.001796,0.001324	1.000000,1.000000,1.000000,1.000000,1.000000,1.000000	5	66904541	66904951	410	66904703	23	14.5158	6.46241	10.461	2598_S5_2603_S10_2608_S15_vs_2594_S1_2599_S6_2604_S11_peak_5327
Limch1	Limch1-006	+	6.68985e+47	6.70543e+47	6110	0.002636,0.005811,0.001978,0.001325,0.001796,0.001324	1.000000,1.000000,1.000000,1.000000,1.000000,1.000000	5	66904541	66904951	410	66904703	23	14.5158	6.46241	10.461	2598_S5_2603_S10_2608_S15_vs_2594_S1_2599_S6_2604_S11_peak_5327
Limch1	Limch1-005	+	6.68985e+47	6.70543e+47	158652	0.002636,0.005811,0.001978,0.001325,0.001796,0.001324	1.000000,1.000000,1.000000,1.000000,1.000000,1.000000	5	66904541	66904951	410	66904703	23	14.5158	6.46241	10.461	2598_S5_2603_S10_2608_S15_vs_2594_S1_2599_S6_2604_S11_peak_5327
Limch1	Limch1-013	+	6.68985e+47	6.70543e+47	158658	0.002636,0.005811,0.001978,0.001325,0.001796,0.001324	1.000000,1.000000,1.000000,1.000000,1.000000,1.000000	5	66904541	66904951	410	66904703	23	14.5158	6.46241	10.461	2598_S5_2603_S10_2608_S15_vs_2594_S1_2599_S6_2604_S11_peak_5327
Limch1	Limch1-017	+	6.68985e+47	6.70543e+47	158714	0.002636,0.005811,0.001978,0.001325,0.001796,0.001324	1.000000,1.000000,1.000000,1.000000,1.000000,1.000000	5	66904541	66904951	410	66904703	23	14.5158	6.46241	10.461	2598_S5_2603_S10_2608_S15_vs_2594_S1_2599_S6_2604_S11_peak_5327
Limch1	Limch1-004	+	6.68985e+47	6.70543e+47	158696	0.002636,0.005811,0.001978,0.001325,0.001796,0.001324	1.000000,1.000000,1.000000,1.000000,1.000000,1.000000	5	66904541	66904951	410	66904703	23	14.5158	6.46241	10.461	2598_S5_2603_S10_2608_S15_vs_2594_S1_2599_S6_2604_S11_peak_5327
1700007G11Rik	1700007G11Rik-002	+	9832937098329300	9880204898802020	375001	0.000863,0.000863	1.000000,1.000000	5	98704371	98704778	407	98704587	23	14.5158	6.46241	10.461	2598_S5_2603_S10_2608_S15_vs_2594_S1_2599_S6_2604_S11_peak_5387
1700007G11Rik	1700007G11Rik-001	+	9832937098329300	9880204898802020	375067	0.000863,0.000863	1.000000,1.000000	5	98704371	98704778	407	98704587	23	14.5158	6.46241	10.461	2598_S5_2603_S10_2608_S15_vs_2594_S1_2599_S6_2604_S11_peak_5387
Tbx3os1	Tbx3os1-004	-	119570133	119627306	39542	0.009322	1	5	119587232	119587764	532	119587500	23	14.5158	6.46241	10.461	2598_S5_2603_S10_2608_S15_vs_2594_S1_2599_S6_2604_S11_peak_5511
Tmem132d	Tmem132d-001	-	127781630	128433078	147155	0.00058	1	5	128285546	128285923	377	128285756	23	14.5158	6.46241	10.461	2598_S5_2603_S10_2608_S15_vs_2594_S1_2599_S6_2604_S11_peak_5551
Dnajb8	Dnajb8-002	+	88222885	88254416	18679	0.012781	1	6	88241564	88241966	402	88241706	23	14.5158	6.46241	10.461	2598_S5_2603_S10_2608_S15_vs_2594_S1_2599_S6_2604_S11_peak_5920
Alox5	Alox5-004	-	1.16411e+44	1.16461e+44	6672	0.007713,0.007713,0.007629,0.007696,0.007593	1.000000,1.000000,1.000000,1.000000,1.000000	6	116453966	116454353	387	116454149	23	14.5158	6.46241	10.461	2598_S5_2603_S10_2608_S15_vs_2594_S1_2599_S6_2604_S11_peak_6000
Alox5	Alox5-005	-	1.16411e+44	1.16461e+44	6672	0.007713,0.007713,0.007629,0.007696,0.007593	1.000000,1.000000,1.000000,1.000000,1.000000	6	116453966	116454353	387	116454149	23	14.5158	6.46241	10.461	2598_S5_2603_S10_2608_S15_vs_2594_S1_2599_S6_2604_S11_peak_6000
Alox5	Alox5-002	-	1.16411e+44	1.16461e+44	6779	0.007713,0.007713,0.007629,0.007696,0.007593	1.000000,1.000000,1.000000,1.000000,1.000000	6	116453966	116454353	387	116454149	23	14.5158	6.46241	10.461	2598_S5_2603_S10_2608_S15_vs_2594_S1_2599_S6_2604_S11_peak_6000
Alox5	Alox5-008	-	1.16411e+44	1.16461e+44	6672	0.007713,0.007713,0.007629,0.007696,0.007593	1.000000,1.000000,1.000000,1.000000,1.000000	6	116453966	116454353	387	116454149	23	14.5158	6.46241	10.461	2598_S5_2603_S10_2608_S15_vs_2594_S1_2599_S6_2604_S11_peak_6000
Alox5	Alox5-001	-	1.16411e+44	1.16461e+44	6826	0.007713,0.007713,0.007629,0.007696,0.007593	1.000000,1.000000,1.000000,1.000000,1.000000	6	116453966	116454353	387	116454149	23	14.5158	6.46241	10.461	2598_S5_2603_S10_2608_S15_vs_2594_S1_2599_S6_2604_S11_peak_6000
.	.	.	.	.	.	.	.	6	141058409	141058835	426	141058534	23	14.5158	6.46241	10.461	2598_S5_2603_S10_2608_S15_vs_2594_S1_2599_S6_2604_S11_peak_6141
Obox4-ps19	Obox4-ps19-001	+	15218640	15220357	890	0.326542	1	7	15219530	15220090	560	15219687	23	14.5158	6.46241	10.461	2598_S5_2603_S10_2608_S15_vs_2594_S1_2599_S6_2604_S11_peak_6312
.	.	.	.	.	.	.	.	7	41797833	41798255	422	41798053	23	14.5158	6.46241	10.461	2598_S5_2603_S10_2608_S15_vs_2594_S1_2599_S6_2604_S11_peak_6448
.	.	.	.	.	.	.	.	7	48250513	48251110	597	48250849	23	14.5158	6.46241	10.461	2598_S5_2603_S10_2608_S15_vs_2594_S1_2599_S6_2604_S11_peak_6479
.	.	.	.	.	.	.	.	7	116959410	116959785	375	116959602	23	14.5158	6.46241	10.461	2598_S5_2603_S10_2608_S15_vs_2594_S1_2599_S6_2604_S11_peak_6643
Xylt1	Xylt1-002	+	1.17381e+26	1.17635e+26	126513	0.001558,0.005361,0.001353	1.000000,1.000000,1.000000	7	117507492	117507887	395	117507648	23	14.5158	6.46241	10.461	2598_S5_2603_S10_2608_S15_vs_2594_S1_2599_S6_2604_S11_peak_6650
Xylt1	Xylt1-003	+	1.17381e+26	1.17635e+26	32000	0.001558,0.005361,0.001353	1.000000,1.000000,1.000000	7	117507492	117507887	395	117507648	23	14.5158	6.46241	10.461	2598_S5_2603_S10_2608_S15_vs_2594_S1_2599_S6_2604_S11_peak_6650
Xylt1	Xylt1-001	+	1.17381e+26	1.17635e+26	126513	0.001558,0.005361,0.001353	1.000000,1.000000,1.000000	7	117507492	117507887	395	117507648	23	14.5158	6.46241	10.461	2598_S5_2603_S10_2608_S15_vs_2594_S1_2599_S6_2604_S11_peak_6650
.	.	.	.	.	.	.	.	7	140307092	140307535	443	140307307	23	14.5158	6.46241	10.461	2598_S5_2603_S10_2608_S15_vs_2594_S1_2599_S6_2604_S11_peak_6756
4932416K20Rik	4932416K20Rik-001	+	1.04795e+35	1.04799e+35	0	0.023897,0.000000,0.023897,0.096853	0.077555,0.000000,0.077555,0.359489	8	104794226	104795321	1095	104795150	23	14.5158	6.46241	10.461	2598_S5_2603_S10_2608_S15_vs_2594_S1_2599_S6_2604_S11_peak_7070
4932416K20Rik	4932416K20Rik-002	+	1.04795e+35	1.04799e+35	-1162	0.023897,0.000000,0.023897,0.096853	0.077555,0.000000,0.077555,0.359489	8	104794226	104795321	1095	104795150	23	14.5158	6.46241	10.461	2598_S5_2603_S10_2608_S15_vs_2594_S1_2599_S6_2604_S11_peak_7070
4932416K20Rik	4932416K20Rik-201	+	1.04795e+35	1.04799e+35	0	0.023897,0.000000,0.023897,0.096853	0.077555,0.000000,0.077555,0.359489	8	104794226	104795321	1095	104795150	23	14.5158	6.46241	10.461	2598_S5_2603_S10_2608_S15_vs_2594_S1_2599_S6_2604_S11_peak_7070
4932416K20Rik	4932416K20Rik-003	+	1.04795e+35	1.04799e+35	0	0.023897,0.000000,0.023897,0.096853	0.077555,0.000000,0.077555,0.359489	8	104794226	104795321	1095	104795150	23	14.5158	6.46241	10.461	2598_S5_2603_S10_2608_S15_vs_2594_S1_2599_S6_2604_S11_peak_7070
.	.	.	.	.	.	.	.	9	17635462	17635945	483	17635587	23	14.5158	6.46241	10.461	2598_S5_2603_S10_2608_S15_vs_2594_S1_2599_S6_2604_S11_peak_7247
Grik4	Grik4-001	-	42518135	42944494	19881	0.001018	1	9	42924180	42924613	433	42924433	23	14.5158	6.46241	10.461	2598_S5_2603_S10_2608_S15_vs_2594_S1_2599_S6_2604_S11_peak_7314
.	.	.	.	.	.	.	.	9	47891862	47892411	549	47892159	23	14.5158	6.46241	10.461	2598_S5_2603_S10_2608_S15_vs_2594_S1_2599_S6_2604_S11_peak_7335
.	.	.	.	.	.	.	.	9	84283633	84284033	400	84283740	23	14.5158	6.46241	10.461	2598_S5_2603_S10_2608_S15_vs_2594_S1_2599_S6_2604_S11_peak_7400
.	.	.	.	.	.	.	.	9	99806249	99806652	403	99806458	23	14.5158	6.46241	10.461	2598_S5_2603_S10_2608_S15_vs_2594_S1_2599_S6_2604_S11_peak_7432
Amotl2	Amotl2-005	+	1.02723e+107	1.02733e+107	-1597	0.000000,0.032059,0.000000,0.038453,0.000000,0.050820,0.000000,0.000000,0.032059,0.030398,0.087638,0.071587	0.000000,1.000000,0.000000,1.000000,0.000000,1.000000,0.000000,0.000000,1.000000,1.000000,0.598020,0.574257	9	102720433	102720937	504	102720763	23	14.5158	6.46241	10.461	2598_S5_2603_S10_2608_S15_vs_2594_S1_2599_S6_2604_S11_peak_7440
Amotl2	Amotl2-001	+	1.02723e+107	1.02733e+107	2765	0.000000,0.032059,0.000000,0.038453,0.000000,0.050820,0.000000,0.000000,0.032059,0.030398,0.087638,0.071587	0.000000,1.000000,0.000000,1.000000,0.000000,1.000000,0.000000,0.000000,1.000000,1.000000,0.598020,0.574257	9	102720433	102720937	504	102720763	23	14.5158	6.46241	10.461	2598_S5_2603_S10_2608_S15_vs_2594_S1_2599_S6_2604_S11_peak_7440
Amotl2	Amotl2-009	+	1.02723e+107	1.02733e+107	1948	0.000000,0.032059,0.000000,0.038453,0.000000,0.050820,0.000000,0.000000,0.032059,0.030398,0.087638,0.071587	0.000000,1.000000,0.000000,1.000000,0.000000,1.000000,0.000000,0.000000,1.000000,1.000000,0.598020,0.574257	9	102720433	102720937	504	102720763	23	14.5158	6.46241	10.461	2598_S5_2603_S10_2608_S15_vs_2594_S1_2599_S6_2604_S11_peak_7440
Amotl2	Amotl2-004	+	1.02723e+107	1.02733e+107	146	0.000000,0.032059,0.000000,0.038453,0.000000,0.050820,0.000000,0.000000,0.032059,0.030398,0.087638,0.071587	0.000000,1.000000,0.000000,1.000000,0.000000,1.000000,0.000000,0.000000,1.000000,1.000000,0.598020,0.574257	9	102720433	102720937	504	102720763	23	14.5158	6.46241	10.461	2598_S5_2603_S10_2608_S15_vs_2594_S1_2599_S6_2604_S11_peak_7440
Amotl2	Amotl2-011	+	1.02723e+107	1.02733e+107	-1379	0.000000,0.032059,0.000000,0.038453,0.000000,0.050820,0.000000,0.000000,0.032059,0.030398,0.087638,0.071587	0.000000,1.000000,0.000000,1.000000,0.000000,1.000000,0.000000,0.000000,1.000000,1.000000,0.598020,0.574257	9	102720433	102720937	504	102720763	23	14.5158	6.46241	10.461	2598_S5_2603_S10_2608_S15_vs_2594_S1_2599_S6_2604_S11_peak_7440
Amotl2	Amotl2-014	+	1.02723e+107	1.02733e+107	1865	0.000000,0.032059,0.000000,0.038453,0.000000,0.050820,0.000000,0.000000,0.032059,0.030398,0.087638,0.071587	0.000000,1.000000,0.000000,1.000000,0.000000,1.000000,0.000000,0.000000,1.000000,1.000000,0.598020,0.574257	9	102720433	102720937	504	102720763	23	14.5158	6.46241	10.461	2598_S5_2603_S10_2608_S15_vs_2594_S1_2599_S6_2604_S11_peak_7440
Amotl2	Amotl2-008	+	1.02723e+107	1.02733e+107	2004	0.000000,0.032059,0.000000,0.038453,0.000000,0.050820,0.000000,0.000000,0.032059,0.030398,0.087638,0.071587	0.000000,1.000000,0.000000,1.000000,0.000000,1.000000,0.000000,0.000000,1.000000,1.000000,0.598020,0.574257	9	102720433	102720937	504	102720763	23	14.5158	6.46241	10.461	2598_S5_2603_S10_2608_S15_vs_2594_S1_2599_S6_2604_S11_peak_7440
Amotl2	Amotl2-010	+	1.02723e+107	1.02733e+107	1963	0.000000,0.032059,0.000000,0.038453,0.000000,0.050820,0.000000,0.000000,0.032059,0.030398,0.087638,0.071587	0.000000,1.000000,0.000000,1.000000,0.000000,1.000000,0.000000,0.000000,1.000000,1.000000,0.598020,0.574257	9	102720433	102720937	504	102720763	23	14.5158	6.46241	10.461	2598_S5_2603_S10_2608_S15_vs_2594_S1_2599_S6_2604_S11_peak_7440
Amotl2	Amotl2-003	+	1.02723e+107	1.02733e+107	2765	0.000000,0.032059,0.000000,0.038453,0.000000,0.050820,0.000000,0.000000,0.032059,0.030398,0.087638,0.071587	0.000000,1.000000,0.000000,1.000000,0.000000,1.000000,0.000000,0.000000,1.000000,1.000000,0.598020,0.574257	9	102720433	102720937	504	102720763	23	14.5158	6.46241	10.461	2598_S5_2603_S10_2608_S15_vs_2594_S1_2599_S6_2604_S11_peak_7440
Amotl2	Amotl2-002	+	1.02723e+107	1.02733e+107	3631	0.000000,0.032059,0.000000,0.038453,0.000000,0.050820,0.000000,0.000000,0.032059,0.030398,0.087638,0.071587	0.000000,1.000000,0.000000,1.000000,0.000000,1.000000,0.000000,0.000000,1.000000,1.000000,0.598020,0.574257	9	102720433	102720937	504	102720763	23	14.5158	6.46241	10.461	2598_S5_2603_S10_2608_S15_vs_2594_S1_2599_S6_2604_S11_peak_7440
Amotl2	Amotl2-007	+	1.02723e+107	1.02733e+107	3144	0.000000,0.032059,0.000000,0.038453,0.000000,0.050820,0.000000,0.000000,0.032059,0.030398,0.087638,0.071587	0.000000,1.000000,0.000000,1.000000,0.000000,1.000000,0.000000,0.000000,1.000000,1.000000,0.598020,0.574257	9	102720433	102720937	504	102720763	23	14.5158	6.46241	10.461	2598_S5_2603_S10_2608_S15_vs_2594_S1_2599_S6_2604_S11_peak_7440
Amotl2	Amotl2-006	+	1.02723e+107	1.02733e+107	3761	0.000000,0.032059,0.000000,0.038453,0.000000,0.050820,0.000000,0.000000,0.032059,0.030398,0.087638,0.071587	0.000000,1.000000,0.000000,1.000000,0.000000,1.000000,0.000000,0.000000,1.000000,1.000000,0.598020,0.574257	9	102720433	102720937	504	102720763	23	14.5158	6.46241	10.461	2598_S5_2603_S10_2608_S15_vs_2594_S1_2599_S6_2604_S11_peak_7440
Mir467h	Mir467h-201	+	1.15382e+26	1.15382e+26	-1109	0.000000,0.000000,0.000000	0.000000,0.000000,0.000000	9	115380261	115380710	449	115380502	23	14.5158	6.46241	10.461	2598_S5_2603_S10_2608_S15_vs_2594_S1_2599_S6_2604_S11_peak_7487
Gm25510	Gm25510-201	+	1.15382e+26	1.15382e+26	-1389	0.000000,0.000000,0.000000	0.000000,0.000000,0.000000	9	115380261	115380710	449	115380502	23	14.5158	6.46241	10.461	2598_S5_2603_S10_2608_S15_vs_2594_S1_2599_S6_2604_S11_peak_7487
Gm26303	Gm26303-201	+	1.15382e+26	1.15382e+26	-1250	0.000000,0.000000,0.000000	0.000000,0.000000,0.000000	9	115380261	115380710	449	115380502	23	14.5158	6.46241	10.461	2598_S5_2603_S10_2608_S15_vs_2594_S1_2599_S6_2604_S11_peak_7487
Itga9	Itga9-004	+	1.18807e+26	1.18844e+26	22013	0.010802,0.002123,0.001342	1.000000,1.000000,1.000000	9	118829297	118829691	394	118829473	23	14.5158	6.46241	10.461	2598_S5_2603_S10_2608_S15_vs_2594_S1_2599_S6_2604_S11_peak_7502
Itga9	Itga9-002	+	1.18807e+26	1.18844e+26	117640	0.010802,0.002123,0.001342	1.000000,1.000000,1.000000	9	118829297	118829691	394	118829473	23	14.5158	6.46241	10.461	2598_S5_2603_S10_2608_S15_vs_2594_S1_2599_S6_2604_S11_peak_7502
Itga9	Itga9-001	+	1.18807e+26	1.18844e+26	222607	0.010802,0.002123,0.001342	1.000000,1.000000,1.000000	9	118829297	118829691	394	118829473	23	14.5158	6.46241	10.461	2598_S5_2603_S10_2608_S15_vs_2594_S1_2599_S6_2604_S11_peak_7502
.	.	.	.	.	.	.	.	X	31745061	31745469	408	31745240	23	14.5158	6.46241	10.461	2598_S5_2603_S10_2608_S15_vs_2594_S1_2599_S6_2604_S11_peak_7561
Gm29041	Gm29041-001	+	43409584	43409964	0	0.737533	0.753351	1	43409492	43409864	372	43409580	25	15.3438	6.44736	11.2426	2598_S5_2603_S10_2608_S15_vs_2594_S1_2599_S6_2604_S11_peak_96
.	.	.	.	.	.	.	.	10	9179475	9179865	390	9179645	25	15.3438	6.44736	11.2426	2598_S5_2603_S10_2608_S15_vs_2594_S1_2599_S6_2604_S11_peak_852
.	.	.	.	.	.	.	.	12	24157356	24157853	497	24157608	25	15.3438	6.44736	11.2426	2598_S5_2603_S10_2608_S15_vs_2594_S1_2599_S6_2604_S11_peak_1692
.	.	.	.	.	.	.	.	13	22893189	22893609	420	22893410	25	15.3438	6.44736	11.2426	2598_S5_2603_S10_2608_S15_vs_2594_S1_2599_S6_2604_S11_peak_2042
1700112E06Rik	1700112E06Rik-004	+	2.20198e+31	2.28288e+31	252865	0.000764,0.000596,0.000887,0.000596	1.000000,1.000000,1.000000,1.000000	14	22272686	22273303	617	22272959	25	15.3438	6.44736	11.2426	2598_S5_2603_S10_2608_S15_vs_2594_S1_2599_S6_2604_S11_peak_2326
1700112E06Rik	1700112E06Rik-002	+	2.20198e+31	2.28288e+31	252838	0.000764,0.000596,0.000887,0.000596	1.000000,1.000000,1.000000,1.000000	14	22272686	22273303	617	22272959	25	15.3438	6.44736	11.2426	2598_S5_2603_S10_2608_S15_vs_2594_S1_2599_S6_2604_S11_peak_2326
1700112E06Rik	1700112E06Rik-003	+	2.20198e+31	2.28288e+31	252838	0.000764,0.000596,0.000887,0.000596	1.000000,1.000000,1.000000,1.000000	14	22272686	22273303	617	22272959	25	15.3438	6.44736	11.2426	2598_S5_2603_S10_2608_S15_vs_2594_S1_2599_S6_2604_S11_peak_2326
1700112E06Rik	1700112E06Rik-001	+	2.20198e+31	2.28288e+31	252974	0.000764,0.000596,0.000887,0.000596	1.000000,1.000000,1.000000,1.000000	14	22272686	22273303	617	22272959	25	15.3438	6.44736	11.2426	2598_S5_2603_S10_2608_S15_vs_2594_S1_2599_S6_2604_S11_peak_2326
Gm15518	Gm15518-001	-	49758576	49798871	12541	0.009232	1	16	49785959	49786330	371	49786167	25	15.3438	6.44736	11.2426	2598_S5_2603_S10_2608_S15_vs_2594_S1_2599_S6_2604_S11_peak_2992
.	.	.	.	.	.	.	.	18	47423372	47423810	438	47423667	25	15.3438	6.44736	11.2426	2598_S5_2603_S10_2608_S15_vs_2594_S1_2599_S6_2604_S11_peak_3647
.	.	.	.	.	.	.	.	19	41808591	41809018	427	41808783	25	15.3438	6.44736	11.2426	2598_S5_2603_S10_2608_S15_vs_2594_S1_2599_S6_2604_S11_peak_3886
.	.	.	.	.	.	.	.	2	143254267	143254650	383	143254408	25	15.3438	6.44736	11.2426	2598_S5_2603_S10_2608_S15_vs_2594_S1_2599_S6_2604_S11_peak_4210
Gm13299	Gm13299-001	-	4212161342132550	4215343642134170	20741	0.012726,0.084882	1.000000,0.338272	4	42132291	42132695	404	42132492	25	15.3438	6.44736	11.2426	2598_S5_2603_S10_2608_S15_vs_2594_S1_2599_S6_2604_S11_peak_4780
Ccl19-ps3	Ccl19-ps3-001	+	4212161342132550	4215343642134170	0	0.012726,0.084882	1.000000,0.338272	4	42132291	42132695	404	42132492	25	15.3438	6.44736	11.2426	2598_S5_2603_S10_2608_S15_vs_2594_S1_2599_S6_2604_S11_peak_4780
.	.	.	.	.	.	.	.	6	14380172	14380544	372	14380348	25	15.3438	6.44736	11.2426	2598_S5_2603_S10_2608_S15_vs_2594_S1_2599_S6_2604_S11_peak_5689
.	.	.	.	.	.	.	.	6	76644949	76645429	480	76645151	25	15.3438	6.44736	11.2426	2598_S5_2603_S10_2608_S15_vs_2594_S1_2599_S6_2604_S11_peak_5888
Alms1-ps2	Alms1-ps2-001	+	8577439385792110	8580405885804050	26129	0.015034,0.037347	1.000000,1.000000	6	85800522	85800967	445	85800718	25	15.3438	6.44736	11.2426	2598_S5_2603_S10_2608_S15_vs_2594_S1_2599_S6_2604_S11_peak_5909
Alms1-ps2	Alms1-ps2-002	+	8577439385792110	8580405885804050	8405	0.015034,0.037347	1.000000,1.000000	6	85800522	85800967	445	85800718	25	15.3438	6.44736	11.2426	2598_S5_2603_S10_2608_S15_vs_2594_S1_2599_S6_2604_S11_peak_5909
.	.	.	.	.	.	.	.	6	103483659	103484051	392	103483851	25	15.3438	6.44736	11.2426	2598_S5_2603_S10_2608_S15_vs_2594_S1_2599_S6_2604_S11_peak_5967
Gm45701	Gm45701-001	+	3800092338003070	3800115838004890	4297	0.000000,0.000000	0.000000,0.000000	9	38005220	38005594	374	38005389	25	15.3438	6.44736	11.2426	2598_S5_2603_S10_2608_S15_vs_2594_S1_2599_S6_2604_S11_peak_7292
Olfr882-ps1	Olfr882-ps1-001	+	3800092338003070	3800115838004890	2149	0.000000,0.000000	0.000000,0.000000	9	38005220	38005594	374	38005389	25	15.3438	6.44736	11.2426	2598_S5_2603_S10_2608_S15_vs_2594_S1_2599_S6_2604_S11_peak_7292
.	.	.	.	.	.	.	.	9	41255259	41255766	507	41255532	25	15.3438	6.44736	11.2426	2598_S5_2603_S10_2608_S15_vs_2594_S1_2599_S6_2604_S11_peak_7305
.	.	.	.	.	.	.	.	9	48861347	48861846	499	48861581	25	15.3438	6.44736	11.2426	2598_S5_2603_S10_2608_S15_vs_2594_S1_2599_S6_2604_S11_peak_7336
.	.	.	.	.	.	.	.	Y	90776964	90777440	476	90777235	106	50.7015	6.38051	45.7149	2598_S5_2603_S10_2608_S15_vs_2594_S1_2599_S6_2604_S11_peak_7893
Fam222a	Fam222a-001	+	114568016	114613221	35256	0.01637	1	5	114603272	114604011	739	114603806	24	14.7552	6.36894	10.6866	2598_S5_2603_S10_2608_S15_vs_2594_S1_2599_S6_2604_S11_peak_5477
.	.	.	.	.	.	.	.	9	114231404	114231914	510	114231622	40	21.614	6.34794	17.138	2598_S5_2603_S10_2608_S15_vs_2594_S1_2599_S6_2604_S11_peak_7483
Ebpl	Ebpl-201	-	6133976361342960	6136044661343060	16061	0.018323,0.000000	1.000000,0.000000	14	61344007	61344385	378	61344192	31	17.6826	6.33611	13.3933	2598_S5_2603_S10_2608_S15_vs_2594_S1_2599_S6_2604_S11_peak_2526
Gm25716	Gm25716-201	-	6133976361342960	6136044661343060	-939	0.018323,0.000000	1.000000,0.000000	14	61344007	61344385	378	61344192	31	17.6826	6.33611	13.3933	2598_S5_2603_S10_2608_S15_vs_2594_S1_2599_S6_2604_S11_peak_2526
Disc1	Disc1-201	+	1.25054e+62	1.25261e+62	124308	0.002421,0.002421,0.002421,0.002421,0.002421,0.002413,0.002413	1.000000,1.000000,1.000000,1.000000,1.000000,1.000000,1.000000	8	125178503	125179003	500	125178836	31	17.6826	6.33611	13.3933	2598_S5_2603_S10_2608_S15_vs_2594_S1_2599_S6_2604_S11_peak_7197
Disc1	Disc1-204	+	1.25054e+62	1.25261e+62	124308	0.002421,0.002421,0.002421,0.002421,0.002421,0.002413,0.002413	1.000000,1.000000,1.000000,1.000000,1.000000,1.000000,1.000000	8	125178503	125179003	500	125178836	31	17.6826	6.33611	13.3933	2598_S5_2603_S10_2608_S15_vs_2594_S1_2599_S6_2604_S11_peak_7197
Disc1	Disc1-003	+	1.25054e+62	1.25261e+62	124273	0.002421,0.002421,0.002421,0.002421,0.002421,0.002413,0.002413	1.000000,1.000000,1.000000,1.000000,1.000000,1.000000,1.000000	8	125178503	125179003	500	125178836	31	17.6826	6.33611	13.3933	2598_S5_2603_S10_2608_S15_vs_2594_S1_2599_S6_2604_S11_peak_7197
Disc1	Disc1-203	+	1.25054e+62	1.25261e+62	124308	0.002421,0.002421,0.002421,0.002421,0.002421,0.002413,0.002413	1.000000,1.000000,1.000000,1.000000,1.000000,1.000000,1.000000	8	125178503	125179003	500	125178836	31	17.6826	6.33611	13.3933	2598_S5_2603_S10_2608_S15_vs_2594_S1_2599_S6_2604_S11_peak_7197
Disc1	Disc1-202	+	1.25054e+62	1.25261e+62	124308	0.002421,0.002421,0.002421,0.002421,0.002421,0.002413,0.002413	1.000000,1.000000,1.000000,1.000000,1.000000,1.000000,1.000000	8	125178503	125179003	500	125178836	31	17.6826	6.33611	13.3933	2598_S5_2603_S10_2608_S15_vs_2594_S1_2599_S6_2604_S11_peak_7197
Disc1	Disc1-002	+	1.25054e+62	1.25261e+62	124308	0.002421,0.002421,0.002421,0.002421,0.002421,0.002413,0.002413	1.000000,1.000000,1.000000,1.000000,1.000000,1.000000,1.000000	8	125178503	125179003	500	125178836	31	17.6826	6.33611	13.3933	2598_S5_2603_S10_2608_S15_vs_2594_S1_2599_S6_2604_S11_peak_7197
Disc1	Disc1-001	+	1.25054e+62	1.25261e+62	124308	0.002421,0.002421,0.002421,0.002421,0.002421,0.002413,0.002413	1.000000,1.000000,1.000000,1.000000,1.000000,1.000000,1.000000	8	125178503	125179003	500	125178836	31	17.6826	6.33611	13.3933	2598_S5_2603_S10_2608_S15_vs_2594_S1_2599_S6_2604_S11_peak_7197
.	.	.	.	.	.	.	.	13	47296085	47296533	448	47296319	27	15.9613	6.33434	11.7998	2598_S5_2603_S10_2608_S15_vs_2594_S1_2599_S6_2604_S11_peak_2086
.	.	.	.	.	.	.	.	1	137136863	137137275	412	137137010	36	19.807	6.32235	15.409	2598_S5_2603_S10_2608_S15_vs_2594_S1_2599_S6_2604_S11_peak_477
Hs6st3	Hs6st3-201	+	119138415	119869595	239056	0.000927	1	14	119377471	119378148	677	119377724	36	19.807	6.32235	15.409	2598_S5_2603_S10_2608_S15_vs_2594_S1_2599_S6_2604_S11_peak_2751
.	.	.	.	.	.	.	.	8	57026034	57026408	374	57026214	36	19.807	6.32235	15.409	2598_S5_2603_S10_2608_S15_vs_2594_S1_2599_S6_2604_S11_peak_6956
Kif6	Kif6-006	+	4.97141e+31	4.97554e+31	22636	0.010150,0.000000,0.001422,0.002987	1.000000,0.000000,1.000000,1.000000	17	49736746	49737164	418	49736992	24	14.6082	6.29674	10.5513	2598_S5_2603_S10_2608_S15_vs_2594_S1_2599_S6_2604_S11_peak_3369
Kif6	Kif6-005	+	4.97141e+31	4.97554e+31	-1589	0.010150,0.000000,0.001422,0.002987	1.000000,0.000000,1.000000,1.000000	17	49736746	49737164	418	49736992	24	14.6082	6.29674	10.5513	2598_S5_2603_S10_2608_S15_vs_2594_S1_2599_S6_2604_S11_peak_3369
Kif6	Kif6-001	+	4.97141e+31	4.97554e+31	121574	0.010150,0.000000,0.001422,0.002987	1.000000,0.000000,1.000000,1.000000	17	49736746	49737164	418	49736992	24	14.6082	6.29674	10.5513	2598_S5_2603_S10_2608_S15_vs_2594_S1_2599_S6_2604_S11_peak_3369
Kif6	Kif6-004	+	4.97141e+31	4.97554e+31	121610	0.010150,0.000000,0.001422,0.002987	1.000000,0.000000,1.000000,1.000000	17	49736746	49737164	418	49736992	24	14.6082	6.29674	10.5513	2598_S5_2603_S10_2608_S15_vs_2594_S1_2599_S6_2604_S11_peak_3369
RP23-434A12.1	RP23-434A12.1-001	+	81963798	81965088	-2056	0	0	10	81961262	81961742	480	81961493	32	18.0025	6.29084	13.7023	2598_S5_2603_S10_2608_S15_vs_2594_S1_2599_S6_2604_S11_peak_1107
.	.	.	.	.	.	.	.	19	9507107	9507770	663	9507284	32	18.0025	6.29084	13.7023	2598_S5_2603_S10_2608_S15_vs_2594_S1_2599_S6_2604_S11_peak_3815
Obox1	Obox1-201	+	15388948	15556847	83845	0.002341	1	7	15472793	15473185	392	15472968	32	18.0025	6.29084	13.7023	2598_S5_2603_S10_2608_S15_vs_2594_S1_2599_S6_2604_S11_peak_6319
.	.	.	.	.	.	.	.	1	85456995	85457441	446	85457232	28	16.202	6.25109	12.028	2598_S5_2603_S10_2608_S15_vs_2594_S1_2599_S6_2604_S11_peak_259
.	.	.	.	.	.	.	.	10	126639677	126640273	596	126639982	28	16.202	6.25109	12.028	2598_S5_2603_S10_2608_S15_vs_2594_S1_2599_S6_2604_S11_peak_1313
Fstl4	Fstl4-001	+	52764634	53188539	236974	0.001111	1	11	53001608	53002078	470	53001780	28	16.202	6.25109	12.028	2598_S5_2603_S10_2608_S15_vs_2594_S1_2599_S6_2604_S11_peak_1412
Ankfn1	Ankfn1-002	-	89638625	89777654	58682	0.006754	1	11	89718034	89718972	938	89718631	28	16.202	6.25109	12.028	2598_S5_2603_S10_2608_S15_vs_2594_S1_2599_S6_2604_S11_peak_1533
Ston2	Ston2-003	-	9.16415e+23	9.17439e+23	50935	0.003782,0.043352,0.002617	1.000000,1.000000,1.000000	12	91692535	91692921	386	91692694	28	16.202	6.25109	12.028	2598_S5_2603_S10_2608_S15_vs_2594_S1_2599_S6_2604_S11_peak_1894
Gm16876	Gm16876-001	+	9.16415e+23	9.17439e+23	7870	0.003782,0.043352,0.002617	1.000000,1.000000,1.000000	12	91692535	91692921	386	91692694	28	16.202	6.25109	12.028	2598_S5_2603_S10_2608_S15_vs_2594_S1_2599_S6_2604_S11_peak_1894
Ston2	Ston2-001	-	9.16415e+23	9.17439e+23	93516	0.003782,0.043352,0.002617	1.000000,1.000000,1.000000	12	91692535	91692921	386	91692694	28	16.202	6.25109	12.028	2598_S5_2603_S10_2608_S15_vs_2594_S1_2599_S6_2604_S11_peak_1894
.	.	.	.	.	.	.	.	14	105562353	105562752	399	105562540	28	16.202	6.25109	12.028	2598_S5_2603_S10_2608_S15_vs_2594_S1_2599_S6_2604_S11_peak_2699
.	.	.	.	.	.	.	.	16	86541392	86541963	571	86541661	28	16.202	6.25109	12.028	2598_S5_2603_S10_2608_S15_vs_2594_S1_2599_S6_2604_S11_peak_3074
.	.	.	.	.	.	.	.	3	111039748	111040241	493	111039934	28	16.202	6.25109	12.028	2598_S5_2603_S10_2608_S15_vs_2594_S1_2599_S6_2604_S11_peak_4589
.	.	.	.	.	.	.	.	4	12445708	12446242	534	12446086	28	16.202	6.25109	12.028	2598_S5_2603_S10_2608_S15_vs_2594_S1_2599_S6_2604_S11_peak_4713
Gm13301	Gm13301-001	+	4221690842206990	4223560542235310	1217	0.020163,0.013314	1.000000,1.000000	4	42218125	42218501	376	42218364	28	16.202	6.25109	12.028	2598_S5_2603_S10_2608_S15_vs_2594_S1_2599_S6_2604_S11_peak_4786
Gm17167	Gm17167-001	+	4221690842206990	4223560542235310	11127	0.020163,0.013314	1.000000,1.000000	4	42218125	42218501	376	42218364	28	16.202	6.25109	12.028	2598_S5_2603_S10_2608_S15_vs_2594_S1_2599_S6_2604_S11_peak_4786
Ajap1	Ajap1-001	-	1.53373e+17	1.53483e+17	89855	0.004608,0.004678	1.000000,1.000000	4	153392453	153392957	504	153392658	28	16.202	6.25109	12.028	2598_S5_2603_S10_2608_S15_vs_2594_S1_2599_S6_2604_S11_peak_5175
Ajap1	Ajap1-002	-	1.53373e+17	1.53483e+17	89223	0.004608,0.004678	1.000000,1.000000	4	153392453	153392957	504	153392658	28	16.202	6.25109	12.028	2598_S5_2603_S10_2608_S15_vs_2594_S1_2599_S6_2604_S11_peak_5175
.	.	.	.	.	.	.	.	7	71622868	71623355	487	71623181	28	16.202	6.25109	12.028	2598_S5_2603_S10_2608_S15_vs_2594_S1_2599_S6_2604_S11_peak_6536
.	.	.	.	.	.	.	.	7	104720813	104721695	882	104721457	28	16.202	6.25109	12.028	2598_S5_2603_S10_2608_S15_vs_2594_S1_2599_S6_2604_S11_peak_6615
Stpg2	Stpg2-001	+	1.39206e+17	1.3971e+17	360820	0.001164,0.001165	1.000000,1.000000	3	139566713	139567299	586	139567067	74	35.9335	6.23642	31.1302	2598_S5_2603_S10_2608_S15_vs_2594_S1_2599_S6_2604_S11_peak_4628
Stpg2	Stpg2-002	+	1.39206e+17	1.3971e+17	361019	0.001164,0.001165	1.000000,1.000000	3	139566713	139567299	586	139567067	74	35.9335	6.23642	31.1302	2598_S5_2603_S10_2608_S15_vs_2594_S1_2599_S6_2604_S11_peak_4628
Zfp804a	Zfp804a-001	+	82053222	82259880	150181	0.002226	1	2	82203403	82203862	459	82203592	29	16.5478	6.21711	12.3257	2598_S5_2603_S10_2608_S15_vs_2594_S1_2599_S6_2604_S11_peak_4109
Lmntd1	Lmntd1-003	-	145365134	145614274	72461	0.001549	1	6	145541428	145541813	385	145541528	38	20.3363	6.20224	15.9183	2598_S5_2603_S10_2608_S15_vs_2594_S1_2599_S6_2604_S11_peak_6225
.	.	.	.	.	.	.	.	1	104724825	104725199	374	104724956	24	14.4085	6.19939	10.3926	2598_S5_2603_S10_2608_S15_vs_2594_S1_2599_S6_2604_S11_peak_356
Ppm1h	Ppm1h-001	+	1.22679e+26	1.22946e+26	36836	0.002970,0.003261,0.003934	1.000000,1.000000,1.000000	10	122715618	122716410	792	122716195	24	14.4085	6.19939	10.3926	2598_S5_2603_S10_2608_S15_vs_2594_S1_2599_S6_2604_S11_peak_1288
Ppm1h	Ppm1h-002	+	1.22679e+26	1.22946e+26	36840	0.002970,0.003261,0.003934	1.000000,1.000000,1.000000	10	122715618	122716410	792	122716195	24	14.4085	6.19939	10.3926	2598_S5_2603_S10_2608_S15_vs_2594_S1_2599_S6_2604_S11_peak_1288
Ppm1h	Ppm1h-003	+	1.22679e+26	1.22946e+26	36856	0.002970,0.003261,0.003934	1.000000,1.000000,1.000000	10	122715618	122716410	792	122716195	24	14.4085	6.19939	10.3926	2598_S5_2603_S10_2608_S15_vs_2594_S1_2599_S6_2604_S11_peak_1288
BC006965	BC006965-001	-	1.12664e+53	1.12711e+53	36168	0.008054,0.047625,0.009753,0.009836,0.000000,0.000000	1.000000,1.000000,1.000000,1.000000,0.000000,0.000000	11	112674808	112675189	381	112675041	24	14.4085	6.19939	10.3926	2598_S5_2603_S10_2608_S15_vs_2594_S1_2599_S6_2604_S11_peak_1594
BC006965	BC006965-014	-	1.12664e+53	1.12711e+53	2032	0.008054,0.047625,0.009753,0.009836,0.000000,0.000000	1.000000,1.000000,1.000000,1.000000,0.000000,0.000000	11	112674808	112675189	381	112675041	24	14.4085	6.19939	10.3926	2598_S5_2603_S10_2608_S15_vs_2594_S1_2599_S6_2604_S11_peak_1594
BC006965	BC006965-009	-	1.12664e+53	1.12711e+53	36152	0.008054,0.047625,0.009753,0.009836,0.000000,0.000000	1.000000,1.000000,1.000000,1.000000,0.000000,0.000000	11	112674808	112675189	381	112675041	24	14.4085	6.19939	10.3926	2598_S5_2603_S10_2608_S15_vs_2594_S1_2599_S6_2604_S11_peak_1594
BC006965	BC006965-012	-	1.12664e+53	1.12711e+53	35734	0.008054,0.047625,0.009753,0.009836,0.000000,0.000000	1.000000,1.000000,1.000000,1.000000,0.000000,0.000000	11	112674808	112675189	381	112675041	24	14.4085	6.19939	10.3926	2598_S5_2603_S10_2608_S15_vs_2594_S1_2599_S6_2604_S11_peak_1594
BC006965	BC006965-015	-	1.12664e+53	1.12711e+53	-2597	0.008054,0.047625,0.009753,0.009836,0.000000,0.000000	1.000000,1.000000,1.000000,1.000000,0.000000,0.000000	11	112674808	112675189	381	112675041	24	14.4085	6.19939	10.3926	2598_S5_2603_S10_2608_S15_vs_2594_S1_2599_S6_2604_S11_peak_1594
BC006965	BC006965-016	-	1.12664e+53	1.12711e+53	-2597	0.008054,0.047625,0.009753,0.009836,0.000000,0.000000	1.000000,1.000000,1.000000,1.000000,0.000000,0.000000	11	112674808	112675189	381	112675041	24	14.4085	6.19939	10.3926	2598_S5_2603_S10_2608_S15_vs_2594_S1_2599_S6_2604_S11_peak_1594
.	.	.	.	.	.	.	.	13	87146344	87146732	388	87146560	24	14.4085	6.19939	10.3926	2598_S5_2603_S10_2608_S15_vs_2594_S1_2599_S6_2604_S11_peak_2188
.	.	.	.	.	.	.	.	16	12931681	12932078	397	12931902	24	14.4085	6.19939	10.3926	2598_S5_2603_S10_2608_S15_vs_2594_S1_2599_S6_2604_S11_peak_2944
Satb1	Satb1-012	-	5.17395e+63	5.18109e+63	67840	0.005835,0.005696,0.005521,0.004787,0.004322,0.000000,0.004417,0.004613	1.000000,1.000000,1.000000,1.000000,1.000000,0.000000,1.000000,1.000000	17	51742664	51743080	416	51742937	24	14.4085	6.19939	10.3926	2598_S5_2603_S10_2608_S15_vs_2594_S1_2599_S6_2604_S11_peak_3390
Satb1	Satb1-004	-	5.17395e+63	5.18109e+63	69601	0.005835,0.005696,0.005521,0.004787,0.004322,0.000000,0.004417,0.004613	1.000000,1.000000,1.000000,1.000000,1.000000,0.000000,1.000000,1.000000	17	51742664	51743080	416	51742937	24	14.4085	6.19939	10.3926	2598_S5_2603_S10_2608_S15_vs_2594_S1_2599_S6_2604_S11_peak_3390
Satb1	Satb1-002	-	5.17395e+63	5.18109e+63	71925	0.005835,0.005696,0.005521,0.004787,0.004322,0.000000,0.004417,0.004613	1.000000,1.000000,1.000000,1.000000,1.000000,0.000000,1.000000,1.000000	17	51742664	51743080	416	51742937	24	14.4085	6.19939	10.3926	2598_S5_2603_S10_2608_S15_vs_2594_S1_2599_S6_2604_S11_peak_3390
Satb1	Satb1-003	-	5.17395e+63	5.18109e+63	83487	0.005835,0.005696,0.005521,0.004787,0.004322,0.000000,0.004417,0.004613	1.000000,1.000000,1.000000,1.000000,1.000000,0.000000,1.000000,1.000000	17	51742664	51743080	416	51742937	24	14.4085	6.19939	10.3926	2598_S5_2603_S10_2608_S15_vs_2594_S1_2599_S6_2604_S11_peak_3390
Satb1	Satb1-001	-	5.17395e+63	5.18109e+63	89593	0.005835,0.005696,0.005521,0.004787,0.004322,0.000000,0.004417,0.004613	1.000000,1.000000,1.000000,1.000000,1.000000,0.000000,1.000000,1.000000	17	51742664	51743080	416	51742937	24	14.4085	6.19939	10.3926	2598_S5_2603_S10_2608_S15_vs_2594_S1_2599_S6_2604_S11_peak_3390
Satb1	Satb1-009	-	5.17395e+63	5.18109e+63	-397	0.005835,0.005696,0.005521,0.004787,0.004322,0.000000,0.004417,0.004613	1.000000,1.000000,1.000000,1.000000,1.000000,0.000000,1.000000,1.000000	17	51742664	51743080	416	51742937	24	14.4085	6.19939	10.3926	2598_S5_2603_S10_2608_S15_vs_2594_S1_2599_S6_2604_S11_peak_3390
Satb1	Satb1-005	-	5.17395e+63	5.18109e+63	90211	0.005835,0.005696,0.005521,0.004787,0.004322,0.000000,0.004417,0.004613	1.000000,1.000000,1.000000,1.000000,1.000000,0.000000,1.000000,1.000000	17	51742664	51743080	416	51742937	24	14.4085	6.19939	10.3926	2598_S5_2603_S10_2608_S15_vs_2594_S1_2599_S6_2604_S11_peak_3390
Satb1	Satb1-201	-	5.17395e+63	5.18109e+63	83509	0.005835,0.005696,0.005521,0.004787,0.004322,0.000000,0.004417,0.004613	1.000000,1.000000,1.000000,1.000000,1.000000,0.000000,1.000000,1.000000	17	51742664	51743080	416	51742937	24	14.4085	6.19939	10.3926	2598_S5_2603_S10_2608_S15_vs_2594_S1_2599_S6_2604_S11_peak_3390
Lama3	Lama3-001	+	12333819	12583014	80465	0.001605	1	18	12414284	12414683	399	12414485	24	14.4085	6.19939	10.3926	2598_S5_2603_S10_2608_S15_vs_2594_S1_2599_S6_2604_S11_peak_3579
.	.	.	.	.	.	.	.	18	66536065	66536628	563	66536347	24	14.4085	6.19939	10.3926	2598_S5_2603_S10_2608_S15_vs_2594_S1_2599_S6_2604_S11_peak_3711
.	.	.	.	.	.	.	.	19	26125161	26125635	474	26125373	24	14.4085	6.19939	10.3926	2598_S5_2603_S10_2608_S15_vs_2594_S1_2599_S6_2604_S11_peak_3855
Prkg1	Prkg1-002	-	3056854730567550	3166437131765030	1025641	0.000412,0.000377	1.000000,1.000000	19	30638280	30638730	450	30638510	24	14.4085	6.19939	10.3926	2598_S5_2603_S10_2608_S15_vs_2594_S1_2599_S6_2604_S11_peak_3864
Prkg1	Prkg1-001	-	3056854730567550	3166437131765030	1126304	0.000412,0.000377	1.000000,1.000000	19	30638280	30638730	450	30638510	24	14.4085	6.19939	10.3926	2598_S5_2603_S10_2608_S15_vs_2594_S1_2599_S6_2604_S11_peak_3864
Crtac1	Crtac1-201	-	42283037	42431784	41175	0.009822	1	19	42389149	42390609	1460	42389767	24	14.4085	6.19939	10.3926	2598_S5_2603_S10_2608_S15_vs_2594_S1_2599_S6_2604_S11_peak_3888
.	.	.	.	.	.	.	.	19	54111073	54111466	393	54111257	24	14.4085	6.19939	10.3926	2598_S5_2603_S10_2608_S15_vs_2594_S1_2599_S6_2604_S11_peak_3935
.	.	.	.	.	.	.	.	19	54517693	54518184	491	54517965	24	14.4085	6.19939	10.3926	2598_S5_2603_S10_2608_S15_vs_2594_S1_2599_S6_2604_S11_peak_3938
.	.	.	.	.	.	.	.	3	35872585	35874628	2043	35872764	24	14.4085	6.19939	10.3926	2598_S5_2603_S10_2608_S15_vs_2594_S1_2599_S6_2604_S11_peak_4429
.	.	.	.	.	.	.	.	8	89061953	89062336	383	89062178	24	14.4085	6.19939	10.3926	2598_S5_2603_S10_2608_S15_vs_2594_S1_2599_S6_2604_S11_peak_7030
4930488L21Rik	4930488L21Rik-001	-	93750147	93810291	42177	0.007898	1	8	93767640	93768114	474	93767820	24	14.4085	6.19939	10.3926	2598_S5_2603_S10_2608_S15_vs_2594_S1_2599_S6_2604_S11_peak_7052
A830018L16Rik	A830018L16Rik-002	+	1.14145e+23	1.19754e+23	550521	0.001175,0.001175,0.001173	1.000000,1.000000,1.000000	1	11965030	11965688	658	11965216	22	13.567	6.19315	9.60698	2598_S5_2603_S10_2608_S15_vs_2594_S1_2599_S6_2604_S11_peak_10
A830018L16Rik	A830018L16Rik-009	+	1.14145e+23	1.19754e+23	550521	0.001175,0.001175,0.001173	1.000000,1.000000,1.000000	1	11965030	11965688	658	11965216	22	13.567	6.19315	9.60698	2598_S5_2603_S10_2608_S15_vs_2594_S1_2599_S6_2604_S11_peak_10
A830018L16Rik	A830018L16Rik-001	+	1.14145e+23	1.19754e+23	550925	0.001175,0.001175,0.001173	1.000000,1.000000,1.000000	1	11965030	11965688	658	11965216	22	13.567	6.19315	9.60698	2598_S5_2603_S10_2608_S15_vs_2594_S1_2599_S6_2604_S11_peak_10
.	.	.	.	.	.	.	.	1	35752573	35752947	374	35752780	22	13.567	6.19315	9.60698	2598_S5_2603_S10_2608_S15_vs_2594_S1_2599_S6_2604_S11_peak_54
.	.	.	.	.	.	.	.	1	38170739	38171113	374	38170967	22	13.567	6.19315	9.60698	2598_S5_2603_S10_2608_S15_vs_2594_S1_2599_S6_2604_S11_peak_70
.	.	.	.	.	.	.	.	1	44497292	44497713	421	44497455	22	13.567	6.19315	9.60698	2598_S5_2603_S10_2608_S15_vs_2594_S1_2599_S6_2604_S11_peak_99
Pard3b	Pard3b-003	+	6.16392e+23	6.26423e+23	781480	0.000390,0.000392,0.000390	1.000000,1.000000,1.000000	1	62420723	62421113	390	62420856	22	13.567	6.19315	9.60698	2598_S5_2603_S10_2608_S15_vs_2594_S1_2599_S6_2604_S11_peak_154
Pard3b	Pard3b-002	+	6.16392e+23	6.26423e+23	781480	0.000390,0.000392,0.000390	1.000000,1.000000,1.000000	1	62420723	62421113	390	62420856	22	13.567	6.19315	9.60698	2598_S5_2603_S10_2608_S15_vs_2594_S1_2599_S6_2604_S11_peak_154
Pard3b	Pard3b-001	+	6.16392e+23	6.26423e+23	781899	0.000390,0.000392,0.000390	1.000000,1.000000,1.000000	1	62420723	62421113	390	62420856	22	13.567	6.19315	9.60698	2598_S5_2603_S10_2608_S15_vs_2594_S1_2599_S6_2604_S11_peak_154
.	.	.	.	.	.	.	.	1	85921410	85921957	547	85921619	22	13.567	6.19315	9.60698	2598_S5_2603_S10_2608_S15_vs_2594_S1_2599_S6_2604_S11_peak_272
Cntnap5b	Cntnap5b-002	+	1.00253e+43	1.0037e+44	30058	0.004394,0.000000,0.837067,0.001327,0.000723	1.000000,0.000000,0.798058,1.000000,1.000000	1	100282687	100283201	514	100282957	22	13.567	6.19315	9.60698	2598_S5_2603_S10_2608_S15_vs_2594_S1_2599_S6_2604_S11_peak_346
Gm29668	Gm29668-001	-	1.00253e+43	1.0037e+44	-43	0.004394,0.000000,0.837067,0.001327,0.000723	1.000000,0.000000,0.798058,1.000000,1.000000	1	100282687	100283201	514	100282957	22	13.567	6.19315	9.60698	2598_S5_2603_S10_2608_S15_vs_2594_S1_2599_S6_2604_S11_peak_346
Gm29667	Gm29667-001	+	1.00253e+43	1.0037e+44	0	0.004394,0.000000,0.837067,0.001327,0.000723	1.000000,0.000000,0.798058,1.000000,1.000000	1	100282687	100283201	514	100282957	22	13.567	6.19315	9.60698	2598_S5_2603_S10_2608_S15_vs_2594_S1_2599_S6_2604_S11_peak_346
Cntnap5b	Cntnap5b-003	+	1.00253e+43	1.0037e+44	184926	0.004394,0.000000,0.837067,0.001327,0.000723	1.000000,0.000000,0.798058,1.000000,1.000000	1	100282687	100283201	514	100282957	22	13.567	6.19315	9.60698	2598_S5_2603_S10_2608_S15_vs_2594_S1_2599_S6_2604_S11_peak_346
Cntnap5b	Cntnap5b-001	+	1.00253e+43	1.0037e+44	509922	0.004394,0.000000,0.837067,0.001327,0.000723	1.000000,0.000000,0.798058,1.000000,1.000000	1	100282687	100283201	514	100282957	22	13.567	6.19315	9.60698	2598_S5_2603_S10_2608_S15_vs_2594_S1_2599_S6_2604_S11_peak_346
.	.	.	.	.	.	.	.	1	101671690	101672174	484	101671956	22	13.567	6.19315	9.60698	2598_S5_2603_S10_2608_S15_vs_2594_S1_2599_S6_2604_S11_peak_350
Nfasc	Nfasc-008	-	1.32619e+62	1.32625e+62	-3429	0.000000,0.003418,0.004128,0.008790,0.004244,0.004266,0.003309	0.000000,1.000000,1.000000,1.000000,1.000000,1.000000,1.000000	1	132627942	132628527	585	132628088	22	13.567	6.19315	9.60698	2598_S5_2603_S10_2608_S15_vs_2594_S1_2599_S6_2604_S11_peak_414
Nfasc	Nfasc-005	-	1.32619e+62	1.32625e+62	113237	0.000000,0.003418,0.004128,0.008790,0.004244,0.004266,0.003309	0.000000,1.000000,1.000000,1.000000,1.000000,1.000000,1.000000	1	132627942	132628527	585	132628088	22	13.567	6.19315	9.60698	2598_S5_2603_S10_2608_S15_vs_2594_S1_2599_S6_2604_S11_peak_414
Nfasc	Nfasc-002	-	1.32619e+62	1.32625e+62	113271	0.000000,0.003418,0.004128,0.008790,0.004244,0.004266,0.003309	0.000000,1.000000,1.000000,1.000000,1.000000,1.000000,1.000000	1	132627942	132628527	585	132628088	22	13.567	6.19315	9.60698	2598_S5_2603_S10_2608_S15_vs_2594_S1_2599_S6_2604_S11_peak_414
Nfasc	Nfasc-006	-	1.32619e+62	1.32625e+62	8565	0.000000,0.003418,0.004128,0.008790,0.004244,0.004266,0.003309	0.000000,1.000000,1.000000,1.000000,1.000000,1.000000,1.000000	1	132627942	132628527	585	132628088	22	13.567	6.19315	9.60698	2598_S5_2603_S10_2608_S15_vs_2594_S1_2599_S6_2604_S11_peak_414
Nfasc	Nfasc-001	-	1.32619e+62	1.32625e+62	78800	0.000000,0.003418,0.004128,0.008790,0.004244,0.004266,0.003309	0.000000,1.000000,1.000000,1.000000,1.000000,1.000000,1.000000	1	132627942	132628527	585	132628088	22	13.567	6.19315	9.60698	2598_S5_2603_S10_2608_S15_vs_2594_S1_2599_S6_2604_S11_peak_414
Nfasc	Nfasc-004	-	1.32619e+62	1.32625e+62	78880	0.000000,0.003418,0.004128,0.008790,0.004244,0.004266,0.003309	0.000000,1.000000,1.000000,1.000000,1.000000,1.000000,1.000000	1	132627942	132628527	585	132628088	22	13.567	6.19315	9.60698	2598_S5_2603_S10_2608_S15_vs_2594_S1_2599_S6_2604_S11_peak_414
Nfasc	Nfasc-003	-	1.32619e+62	1.32625e+62	113231	0.000000,0.003418,0.004128,0.008790,0.004244,0.004266,0.003309	0.000000,1.000000,1.000000,1.000000,1.000000,1.000000,1.000000	1	132627942	132628527	585	132628088	22	13.567	6.19315	9.60698	2598_S5_2603_S10_2608_S15_vs_2594_S1_2599_S6_2604_S11_peak_414
Gm5703	Gm5703-001	+	148975522	148979495	1175	0.096376	1	1	148976697	148977079	382	148976930	22	13.567	6.19315	9.60698	2598_S5_2603_S10_2608_S15_vs_2594_S1_2599_S6_2604_S11_peak_510
.	.	.	.	.	.	.	.	1	153394191	153394854	663	153394744	22	13.567	6.19315	9.60698	2598_S5_2603_S10_2608_S15_vs_2594_S1_2599_S6_2604_S11_peak_537
.	.	.	.	.	.	.	.	1	157495046	157495549	503	157495363	22	13.567	6.19315	9.60698	2598_S5_2603_S10_2608_S15_vs_2594_S1_2599_S6_2604_S11_peak_571
Ifi205	Ifi205-001	-	174011998	174031756	13395	0.023787	1	1	174017892	174018361	469	174018015	22	13.567	6.19315	9.60698	2598_S5_2603_S10_2608_S15_vs_2594_S1_2599_S6_2604_S11_peak_662
Rrp15	Rrp15-001	-	1.86721e+17	1.86749e+17	16342	0.117539,0.118151	1.000000,1.000000	1	186729682	186733017	3335	186730890	22	13.567	6.19315	9.60698	2598_S5_2603_S10_2608_S15_vs_2594_S1_2599_S6_2604_S11_peak_765
Rrp15	Rrp15-002	-	1.86721e+17	1.86749e+17	16309	0.117539,0.118151	1.000000,1.000000	1	186729682	186733017	3335	186730890	22	13.567	6.19315	9.60698	2598_S5_2603_S10_2608_S15_vs_2594_S1_2599_S6_2604_S11_peak_765
Epm2a	Epm2a-001	+	1134340411343450	1145964511448690	85853	0.003837,0.004238	1.000000,1.000000	10	11429257	11429702	445	11429502	22	13.567	6.19315	9.60698	2598_S5_2603_S10_2608_S15_vs_2594_S1_2599_S6_2604_S11_peak_863
Epm2a	Epm2a-002	+	1134340411343450	1145964511448690	85804	0.003837,0.004238	1.000000,1.000000	10	11429257	11429702	445	11429502	22	13.567	6.19315	9.60698	2598_S5_2603_S10_2608_S15_vs_2594_S1_2599_S6_2604_S11_peak_863
.	.	.	.	.	.	.	.	10	15902713	15903084	371	15902856	22	13.567	6.19315	9.60698	2598_S5_2603_S10_2608_S15_vs_2594_S1_2599_S6_2604_S11_peak_878
.	.	.	.	.	.	.	.	10	22523239	22524016	777	22523349	22	13.567	6.19315	9.60698	2598_S5_2603_S10_2608_S15_vs_2594_S1_2599_S6_2604_S11_peak_923
.	.	.	.	.	.	.	.	10	60167643	60168096	453	60167904	22	13.567	6.19315	9.60698	2598_S5_2603_S10_2608_S15_vs_2594_S1_2599_S6_2604_S11_peak_1022
1700049L16Rik	1700049L16Rik-001	-	71980092	71980635	0	0.939338	0.934186	10	71980125	71980671	546	71980402	22	13.567	6.19315	9.60698	2598_S5_2603_S10_2608_S15_vs_2594_S1_2599_S6_2604_S11_peak_1065
Anks1b	Anks1b-018	+	9.05763e+119	9.09213e+119	130083	0.001698,0.001490,0.001492,0.001484,0.001483,0.001487,0.001489,0.001484,0.001487,0.001484,0.001483,0.001488,0.001474,0.000536,0.000534	1.000000,1.000000,1.000000,1.000000,1.000000,1.000000,1.000000,1.000000,1.000000,1.000000,1.000000,1.000000,1.000000,1.000000,1.000000	10	90706335	90706920	585	90706671	22	13.567	6.19315	9.60698	2598_S5_2603_S10_2608_S15_vs_2594_S1_2599_S6_2604_S11_peak_1153
Anks1b	Anks1b-029	+	9.05763e+119	9.09213e+119	129370	0.001698,0.001490,0.001492,0.001484,0.001483,0.001487,0.001489,0.001484,0.001487,0.001484,0.001483,0.001488,0.001474,0.000536,0.000534	1.000000,1.000000,1.000000,1.000000,1.000000,1.000000,1.000000,1.000000,1.000000,1.000000,1.000000,1.000000,1.000000,1.000000,1.000000	10	90706335	90706920	585	90706671	22	13.567	6.19315	9.60698	2598_S5_2603_S10_2608_S15_vs_2594_S1_2599_S6_2604_S11_peak_1153
Anks1b	Anks1b-026	+	9.05763e+119	9.09213e+119	129343	0.001698,0.001490,0.001492,0.001484,0.001483,0.001487,0.001489,0.001484,0.001487,0.001484,0.001483,0.001488,0.001474,0.000536,0.000534	1.000000,1.000000,1.000000,1.000000,1.000000,1.000000,1.000000,1.000000,1.000000,1.000000,1.000000,1.000000,1.000000,1.000000,1.000000	10	90706335	90706920	585	90706671	22	13.567	6.19315	9.60698	2598_S5_2603_S10_2608_S15_vs_2594_S1_2599_S6_2604_S11_peak_1153
Anks1b	Anks1b-027	+	9.05763e+119	9.09213e+119	129599	0.001698,0.001490,0.001492,0.001484,0.001483,0.001487,0.001489,0.001484,0.001487,0.001484,0.001483,0.001488,0.001474,0.000536,0.000534	1.000000,1.000000,1.000000,1.000000,1.000000,1.000000,1.000000,1.000000,1.000000,1.000000,1.000000,1.000000,1.000000,1.000000,1.000000	10	90706335	90706920	585	90706671	22	13.567	6.19315	9.60698	2598_S5_2603_S10_2608_S15_vs_2594_S1_2599_S6_2604_S11_peak_1153
Anks1b	Anks1b-012	+	9.05763e+119	9.09213e+119	129520	0.001698,0.001490,0.001492,0.001484,0.001483,0.001487,0.001489,0.001484,0.001487,0.001484,0.001483,0.001488,0.001474,0.000536,0.000534	1.000000,1.000000,1.000000,1.000000,1.000000,1.000000,1.000000,1.000000,1.000000,1.000000,1.000000,1.000000,1.000000,1.000000,1.000000	10	90706335	90706920	585	90706671	22	13.567	6.19315	9.60698	2598_S5_2603_S10_2608_S15_vs_2594_S1_2599_S6_2604_S11_peak_1153
Anks1b	Anks1b-028	+	9.05763e+119	9.09213e+119	129534	0.001698,0.001490,0.001492,0.001484,0.001483,0.001487,0.001489,0.001484,0.001487,0.001484,0.001483,0.001488,0.001474,0.000536,0.000534	1.000000,1.000000,1.000000,1.000000,1.000000,1.000000,1.000000,1.000000,1.000000,1.000000,1.000000,1.000000,1.000000,1.000000,1.000000	10	90706335	90706920	585	90706671	22	13.567	6.19315	9.60698	2598_S5_2603_S10_2608_S15_vs_2594_S1_2599_S6_2604_S11_peak_1153
Anks1b	Anks1b-017	+	9.05763e+119	9.09213e+119	129723	0.001698,0.001490,0.001492,0.001484,0.001483,0.001487,0.001489,0.001484,0.001487,0.001484,0.001483,0.001488,0.001474,0.000536,0.000534	1.000000,1.000000,1.000000,1.000000,1.000000,1.000000,1.000000,1.000000,1.000000,1.000000,1.000000,1.000000,1.000000,1.000000,1.000000	10	90706335	90706920	585	90706671	22	13.567	6.19315	9.60698	2598_S5_2603_S10_2608_S15_vs_2594_S1_2599_S6_2604_S11_peak_1153
Anks1b	Anks1b-010	+	9.05763e+119	9.09213e+119	129617	0.001698,0.001490,0.001492,0.001484,0.001483,0.001487,0.001489,0.001484,0.001487,0.001484,0.001483,0.001488,0.001474,0.000536,0.000534	1.000000,1.000000,1.000000,1.000000,1.000000,1.000000,1.000000,1.000000,1.000000,1.000000,1.000000,1.000000,1.000000,1.000000,1.000000	10	90706335	90706920	585	90706671	22	13.567	6.19315	9.60698	2598_S5_2603_S10_2608_S15_vs_2594_S1_2599_S6_2604_S11_peak_1153
Anks1b	Anks1b-009	+	9.05763e+119	9.09213e+119	129644	0.001698,0.001490,0.001492,0.001484,0.001483,0.001487,0.001489,0.001484,0.001487,0.001484,0.001483,0.001488,0.001474,0.000536,0.000534	1.000000,1.000000,1.000000,1.000000,1.000000,1.000000,1.000000,1.000000,1.000000,1.000000,1.000000,1.000000,1.000000,1.000000,1.000000	10	90706335	90706920	585	90706671	22	13.567	6.19315	9.60698	2598_S5_2603_S10_2608_S15_vs_2594_S1_2599_S6_2604_S11_peak_1153
Anks1b	Anks1b-011	+	9.05763e+119	9.09213e+119	129818	0.001698,0.001490,0.001492,0.001484,0.001483,0.001487,0.001489,0.001484,0.001487,0.001484,0.001483,0.001488,0.001474,0.000536,0.000534	1.000000,1.000000,1.000000,1.000000,1.000000,1.000000,1.000000,1.000000,1.000000,1.000000,1.000000,1.000000,1.000000,1.000000,1.000000	10	90706335	90706920	585	90706671	22	13.567	6.19315	9.60698	2598_S5_2603_S10_2608_S15_vs_2594_S1_2599_S6_2604_S11_peak_1153
Anks1b	Anks1b-015	+	9.05763e+119	9.09213e+119	129765	0.001698,0.001490,0.001492,0.001484,0.001483,0.001487,0.001489,0.001484,0.001487,0.001484,0.001483,0.001488,0.001474,0.000536,0.000534	1.000000,1.000000,1.000000,1.000000,1.000000,1.000000,1.000000,1.000000,1.000000,1.000000,1.000000,1.000000,1.000000,1.000000,1.000000	10	90706335	90706920	585	90706671	22	13.567	6.19315	9.60698	2598_S5_2603_S10_2608_S15_vs_2594_S1_2599_S6_2604_S11_peak_1153
Anks1b	Anks1b-008	+	9.05763e+119	9.09213e+119	129958	0.001698,0.001490,0.001492,0.001484,0.001483,0.001487,0.001489,0.001484,0.001487,0.001484,0.001483,0.001488,0.001474,0.000536,0.000534	1.000000,1.000000,1.000000,1.000000,1.000000,1.000000,1.000000,1.000000,1.000000,1.000000,1.000000,1.000000,1.000000,1.000000,1.000000	10	90706335	90706920	585	90706671	22	13.567	6.19315	9.60698	2598_S5_2603_S10_2608_S15_vs_2594_S1_2599_S6_2604_S11_peak_1153
Anks1b	Anks1b-001	+	9.05763e+119	9.09213e+119	130608	0.001698,0.001490,0.001492,0.001484,0.001483,0.001487,0.001489,0.001484,0.001487,0.001484,0.001483,0.001488,0.001474,0.000536,0.000534	1.000000,1.000000,1.000000,1.000000,1.000000,1.000000,1.000000,1.000000,1.000000,1.000000,1.000000,1.000000,1.000000,1.000000,1.000000	10	90706335	90706920	585	90706671	22	13.567	6.19315	9.60698	2598_S5_2603_S10_2608_S15_vs_2594_S1_2599_S6_2604_S11_peak_1153
Anks1b	Anks1b-003	+	9.05763e+119	9.09213e+119	832697	0.001698,0.001490,0.001492,0.001484,0.001483,0.001487,0.001489,0.001484,0.001487,0.001484,0.001483,0.001488,0.001474,0.000536,0.000534	1.000000,1.000000,1.000000,1.000000,1.000000,1.000000,1.000000,1.000000,1.000000,1.000000,1.000000,1.000000,1.000000,1.000000,1.000000	10	90706335	90706920	585	90706671	22	13.567	6.19315	9.60698	2598_S5_2603_S10_2608_S15_vs_2594_S1_2599_S6_2604_S11_peak_1153
Anks1b	Anks1b-002	+	9.05763e+119	9.09213e+119	832826	0.001698,0.001490,0.001492,0.001484,0.001483,0.001487,0.001489,0.001484,0.001487,0.001484,0.001483,0.001488,0.001474,0.000536,0.000534	1.000000,1.000000,1.000000,1.000000,1.000000,1.000000,1.000000,1.000000,1.000000,1.000000,1.000000,1.000000,1.000000,1.000000,1.000000	10	90706335	90706920	585	90706671	22	13.567	6.19315	9.60698	2598_S5_2603_S10_2608_S15_vs_2594_S1_2599_S6_2604_S11_peak_1153
Myrfl	Myrfl-001	-	116776535	116896920	30776	0.00363	1	10	116865708	116866144	436	116865863	22	13.567	6.19315	9.60698	2598_S5_2603_S10_2608_S15_vs_2594_S1_2599_S6_2604_S11_peak_1245
.	.	.	.	.	.	.	.	11	30413944	30414454	510	30414275	22	13.567	6.19315	9.60698	2598_S5_2603_S10_2608_S15_vs_2594_S1_2599_S6_2604_S11_peak_1380
Rab11fip4	Rab11fip4-002	+	7966056279591210	7968349979698020	7576	0.020185,0.004335	1.000000,1.000000	11	79668138	79668600	462	79668369	22	13.567	6.19315	9.60698	2598_S5_2603_S10_2608_S15_vs_2594_S1_2599_S6_2604_S11_peak_1506
Rab11fip4	Rab11fip4-001	+	7966056279591210	7968349979698020	76926	0.020185,0.004335	1.000000,1.000000	11	79668138	79668600	462	79668369	22	13.567	6.19315	9.60698	2598_S5_2603_S10_2608_S15_vs_2594_S1_2599_S6_2604_S11_peak_1506
Skap1	Skap1-007	+	9.64646e+55	9.67324e+55	12574	0.001408,0.003193,0.001764,0.001281,0.001281,0.012946,0.001280	1.000000,1.000000,1.000000,1.000000,1.000000,1.000000,1.000000	11	96477198	96477574	376	96477391	22	13.567	6.19315	9.60698	2598_S5_2603_S10_2608_S15_vs_2594_S1_2599_S6_2604_S11_peak_1549
Skap1	Skap1-004	+	9.64646e+55	9.67324e+55	12565	0.001408,0.003193,0.001764,0.001281,0.001281,0.012946,0.001280	1.000000,1.000000,1.000000,1.000000,1.000000,1.000000,1.000000	11	96477198	96477574	376	96477391	22	13.567	6.19315	9.60698	2598_S5_2603_S10_2608_S15_vs_2594_S1_2599_S6_2604_S11_peak_1549
Skap1	Skap1-002	+	9.64646e+55	9.67324e+55	12517	0.001408,0.003193,0.001764,0.001281,0.001281,0.012946,0.001280	1.000000,1.000000,1.000000,1.000000,1.000000,1.000000,1.000000	11	96477198	96477574	376	96477391	22	13.567	6.19315	9.60698	2598_S5_2603_S10_2608_S15_vs_2594_S1_2599_S6_2604_S11_peak_1549
Skap1	Skap1-009	+	9.64646e+55	9.67324e+55	12571	0.001408,0.003193,0.001764,0.001281,0.001281,0.012946,0.001280	1.000000,1.000000,1.000000,1.000000,1.000000,1.000000,1.000000	11	96477198	96477574	376	96477391	22	13.567	6.19315	9.60698	2598_S5_2603_S10_2608_S15_vs_2594_S1_2599_S6_2604_S11_peak_1549
Skap1	Skap1-001	+	9.64646e+55	9.67324e+55	12605	0.001408,0.003193,0.001764,0.001281,0.001281,0.012946,0.001280	1.000000,1.000000,1.000000,1.000000,1.000000,1.000000,1.000000	11	96477198	96477574	376	96477391	22	13.567	6.19315	9.60698	2598_S5_2603_S10_2608_S15_vs_2594_S1_2599_S6_2604_S11_peak_1549
Skap1	Skap1-003	+	9.64646e+55	9.67324e+55	12598	0.001408,0.003193,0.001764,0.001281,0.001281,0.012946,0.001280	1.000000,1.000000,1.000000,1.000000,1.000000,1.000000,1.000000	11	96477198	96477574	376	96477391	22	13.567	6.19315	9.60698	2598_S5_2603_S10_2608_S15_vs_2594_S1_2599_S6_2604_S11_peak_1549
Skap1	Skap1-008	+	9.64646e+55	9.67324e+55	12605	0.001408,0.003193,0.001764,0.001281,0.001281,0.012946,0.001280	1.000000,1.000000,1.000000,1.000000,1.000000,1.000000,1.000000	11	96477198	96477574	376	96477391	22	13.567	6.19315	9.60698	2598_S5_2603_S10_2608_S15_vs_2594_S1_2599_S6_2604_S11_peak_1549
.	.	.	.	.	.	.	.	11	111453322	111453719	397	111453461	22	13.567	6.19315	9.60698	2598_S5_2603_S10_2608_S15_vs_2594_S1_2599_S6_2604_S11_peak_1589
.	.	.	.	.	.	.	.	12	12722929	12723512	583	12723233	22	13.567	6.19315	9.60698	2598_S5_2603_S10_2608_S15_vs_2594_S1_2599_S6_2604_S11_peak_1657
.	.	.	.	.	.	.	.	12	19111615	19112104	489	19111862	22	13.567	6.19315	9.60698	2598_S5_2603_S10_2608_S15_vs_2594_S1_2599_S6_2604_S11_peak_1676
Agmo	Agmo-002	+	3724204237241640	3756539437582200	258933	0.001385,0.001315	1.000000,1.000000	12	37500975	37501422	447	37501169	22	13.567	6.19315	9.60698	2598_S5_2603_S10_2608_S15_vs_2594_S1_2599_S6_2604_S11_peak_1729
Agmo	Agmo-001	+	3724204237241640	3756539437582200	259334	0.001385,0.001315	1.000000,1.000000	12	37500975	37501422	447	37501169	22	13.567	6.19315	9.60698	2598_S5_2603_S10_2608_S15_vs_2594_S1_2599_S6_2604_S11_peak_1729
.	.	.	.	.	.	.	.	12	58804505	58805064	559	58804673	22	13.567	6.19315	9.60698	2598_S5_2603_S10_2608_S15_vs_2594_S1_2599_S6_2604_S11_peak_1774
Esrrb	Esrrb-001	+	86361117	86521629	9477	0.004006	1	12	86370594	86371236	642	86371048	22	13.567	6.19315	9.60698	2598_S5_2603_S10_2608_S15_vs_2594_S1_2599_S6_2604_S11_peak_1864
.	.	.	.	.	.	.	.	12	86571692	86572081	389	86571878	22	13.567	6.19315	9.60698	2598_S5_2603_S10_2608_S15_vs_2594_S1_2599_S6_2604_S11_peak_1868
.	.	.	.	.	.	.	.	12	119658272	119658712	440	119658514	22	13.567	6.19315	9.60698	2598_S5_2603_S10_2608_S15_vs_2594_S1_2599_S6_2604_S11_peak_1997
Adarb2	Adarb2-004	+	8.20292e+27	8.75887e+27	4401	0.000822,0.000818,0.000808,0.003312	1.000000,1.000000,1.000000,1.000000	13	8207323	8207779	456	8207570	22	13.567	6.19315	9.60698	2598_S5_2603_S10_2608_S15_vs_2594_S1_2599_S6_2604_S11_peak_2013
Adarb2	Adarb2-001	+	8.20292e+27	8.75887e+27	4457	0.000822,0.000818,0.000808,0.003312	1.000000,1.000000,1.000000,1.000000	13	8207323	8207779	456	8207570	22	13.567	6.19315	9.60698	2598_S5_2603_S10_2608_S15_vs_2594_S1_2599_S6_2604_S11_peak_2013
Adarb2	Adarb2-003	+	8.20292e+27	8.75887e+27	4410	0.000822,0.000818,0.000808,0.003312	1.000000,1.000000,1.000000,1.000000	13	8207323	8207779	456	8207570	22	13.567	6.19315	9.60698	2598_S5_2603_S10_2608_S15_vs_2594_S1_2599_S6_2604_S11_peak_2013
Adarb2	Adarb2-002	+	8.20292e+27	8.75887e+27	4415	0.000822,0.000818,0.000808,0.003312	1.000000,1.000000,1.000000,1.000000	13	8207323	8207779	456	8207570	22	13.567	6.19315	9.60698	2598_S5_2603_S10_2608_S15_vs_2594_S1_2599_S6_2604_S11_peak_2013
.	.	.	.	.	.	.	.	13	44250816	44251215	399	44251041	22	13.567	6.19315	9.60698	2598_S5_2603_S10_2608_S15_vs_2594_S1_2599_S6_2604_S11_peak_2076
Spock1	Spock1-002	-	5.74261e+47	5.79083e+47	463648	0.000865,0.000880,0.000872,0.000870,0.000856,0.000856	1.000000,1.000000,1.000000,1.000000,1.000000,1.000000	13	57444212	57444628	416	57444410	22	13.567	6.19315	9.60698	2598_S5_2603_S10_2608_S15_vs_2594_S1_2599_S6_2604_S11_peak_2117
Spock1	Spock1-004	-	5.74261e+47	5.79083e+47	463672	0.000865,0.000880,0.000872,0.000870,0.000856,0.000856	1.000000,1.000000,1.000000,1.000000,1.000000,1.000000	13	57444212	57444628	416	57444410	22	13.567	6.19315	9.60698	2598_S5_2603_S10_2608_S15_vs_2594_S1_2599_S6_2604_S11_peak_2117
Spock1	Spock1-201	-	5.74261e+47	5.79083e+47	462960	0.000865,0.000880,0.000872,0.000870,0.000856,0.000856	1.000000,1.000000,1.000000,1.000000,1.000000,1.000000	13	57444212	57444628	416	57444410	22	13.567	6.19315	9.60698	2598_S5_2603_S10_2608_S15_vs_2594_S1_2599_S6_2604_S11_peak_2117
Spock1	Spock1-005	-	5.74261e+47	5.79083e+47	463664	0.000865,0.000880,0.000872,0.000870,0.000856,0.000856	1.000000,1.000000,1.000000,1.000000,1.000000,1.000000	13	57444212	57444628	416	57444410	22	13.567	6.19315	9.60698	2598_S5_2603_S10_2608_S15_vs_2594_S1_2599_S6_2604_S11_peak_2117
Spock1	Spock1-003	-	5.74261e+47	5.79083e+47	463648	0.000865,0.000880,0.000872,0.000870,0.000856,0.000856	1.000000,1.000000,1.000000,1.000000,1.000000,1.000000	13	57444212	57444628	416	57444410	22	13.567	6.19315	9.60698	2598_S5_2603_S10_2608_S15_vs_2594_S1_2599_S6_2604_S11_peak_2117
Spock1	Spock1-001	-	5.74261e+47	5.79083e+47	463687	0.000865,0.000880,0.000872,0.000870,0.000856,0.000856	1.000000,1.000000,1.000000,1.000000,1.000000,1.000000	13	57444212	57444628	416	57444410	22	13.567	6.19315	9.60698	2598_S5_2603_S10_2608_S15_vs_2594_S1_2599_S6_2604_S11_peak_2117
.	.	.	.	.	.	.	.	13	99635489	99636018	529	99635837	22	13.567	6.19315	9.60698	2598_S5_2603_S10_2608_S15_vs_2594_S1_2599_S6_2604_S11_peak_2219
.	.	.	.	.	.	.	.	13	107130393	107130805	412	107130528	22	13.567	6.19315	9.60698	2598_S5_2603_S10_2608_S15_vs_2594_S1_2599_S6_2604_S11_peak_2228
.	.	.	.	.	.	.	.	14	20260642	20261034	392	20260809	22	13.567	6.19315	9.60698	2598_S5_2603_S10_2608_S15_vs_2594_S1_2599_S6_2604_S11_peak_2317
Gm22823	Gm22823-201	+	41247686	41247793	-4517	0	0	14	41242793	41243169	376	41242968	22	13.567	6.19315	9.60698	2598_S5_2603_S10_2608_S15_vs_2594_S1_2599_S6_2604_S11_peak_2410
.	.	.	.	.	.	.	.	14	42231296	42233184	1888	42231890	22	13.567	6.19315	9.60698	2598_S5_2603_S10_2608_S15_vs_2594_S1_2599_S6_2604_S11_peak_2415
.	.	.	.	.	.	.	.	14	48827415	48827803	388	48827551	22	13.567	6.19315	9.60698	2598_S5_2603_S10_2608_S15_vs_2594_S1_2599_S6_2604_S11_peak_2460
Gm29266	Gm29266-001	+	60485208	60599032	28747	0.007758	1	14	60513955	60514837	882	60514194	22	13.567	6.19315	9.60698	2598_S5_2603_S10_2608_S15_vs_2594_S1_2599_S6_2604_S11_peak_2516
.	.	.	.	.	.	.	.	14	87393854	87394424	570	87394247	22	13.567	6.19315	9.60698	2598_S5_2603_S10_2608_S15_vs_2594_S1_2599_S6_2604_S11_peak_2605
.	.	.	.	.	.	.	.	14	105014467	105015000	533	105014666	22	13.567	6.19315	9.60698	2598_S5_2603_S10_2608_S15_vs_2594_S1_2599_S6_2604_S11_peak_2695
.	.	.	.	.	.	.	.	15	14844891	14845328	437	14845148	22	13.567	6.19315	9.60698	2598_S5_2603_S10_2608_S15_vs_2594_S1_2599_S6_2604_S11_peak_2798
.	.	.	.	.	.	.	.	15	17691620	17692380	760	17691775	22	13.567	6.19315	9.60698	2598_S5_2603_S10_2608_S15_vs_2594_S1_2599_S6_2604_S11_peak_2802
Ncald	Ncald-007	-	3.73689e+47	3.77346e+47	141510	0.001080,0.001308,0.000999,0.000941,0.000927,0.000928	1.000000,1.000000,1.000000,1.000000,1.000000,1.000000	15	37592731	37593125	394	37592909	22	13.567	6.19315	9.60698	2598_S5_2603_S10_2608_S15_vs_2594_S1_2599_S6_2604_S11_peak_2830
Ncald	Ncald-008	-	3.73689e+47	3.77346e+47	141211	0.001080,0.001308,0.000999,0.000941,0.000927,0.000928	1.000000,1.000000,1.000000,1.000000,1.000000,1.000000	15	37592731	37593125	394	37592909	22	13.567	6.19315	9.60698	2598_S5_2603_S10_2608_S15_vs_2594_S1_2599_S6_2604_S11_peak_2830
[truncated: 16,569 more rows]

## Sheet: -1500->+200_2FC
Gene symbol	Transcript	Strand	Transcript start	Transcript end	Distance to TSS	% transcript overlap	% peak overlap	Chromosome	Start	End	Length	Absolute summit	Pileup	#NAME?	Fold enrichment	#NAME?	Peak #
[truncated: 786 more rows]

[truncated: 2 more sheets: Gene name Promoter 2FC, Gene name General 2FC]
