# Supplementary material for: High-throughput sequencing analysis of a “hit and run” cell and animal model of KSHV tumorigenesis
Source: PLoS Pathog. 2020 Jun 30;16(6):e1008589. doi: 10.1371/journal.ppat.1008589 (PMC7357787; doi:10.1371/journal.ppat.1008589)
Supplement: S5 Table — (XLSX) [file ppat.1008589.s009.xlsx]

## Sheet: KSHV(+)cell to KSHV(+)tumor
Promoter 2FC Hyper&Down			Promoter 2FC Hypo&Up
Amotl2			Kit
Glce			Notch1
Gm4737			Pdgfra
Lrpprc			Prdm1
Piga			Runx1
Zfp503			Tet2
			1810058I24Rik
			2510009E07Rik
			2900026A02Rik
			6430548M08Rik
			A4galt
			AA467197
			Acox3
			Acp5
			Acss1
			Adam19
			Adamts16
			Agpat2
			AI427809
			Akap6
			Angpt2
			Angpt4
			Ap1g2
			Apod
			Aqp1
			Arap1
			Arhgap8
			Arhgef10l
			Armcx4
			As3mt
			Atp2a3
			Atp9a
			B3gnt8
			Bcl2l11
			C1qtnf1
			C1qtnf3
			C77080
			Cacna2d1
			Camk1d
			Camk4
			Capg
			Capn5
			Card9
			Ccbe1
			Cd302
			Cd38
			Cd82
			Cd9
			Cd93
			Cdh11
			Cdh13
			Cdk19
			Cdo1
			Cgnl1
			Chadl
			Chd9
			Chst1
			Chst3
			Cmklr1
			Cnksr1
			Col14a1
			Col16a1
			Col27a1
			Col4a1
			Cotl1
			Cpeb2
			Cpxm1
			Crabp2
			Crip1
			Cspg4
			Csrp2
			Cthrc1
			Ctsc
			Cxxc5
			Cyfip2
			Cyp26b1
			Cyp46a1
			Cyth1
			Cyth3
			Cytip
			Dennd3
			Dlc1
			Dmd
			Dmxl2
			Dock9
			Draxin
			Dusp2
			Egfl7
			Enox1
			Entpd1
			Erbb3
			Ercc6l2
			Ern1
			Etl4
			Etnk1
			Evi2a
			Fam102a
			Fam167b
			Fam19a1
			Fam213b
			Fam214a
			Fam46a
			Fam84b
			Fbln1
			Fbn1
			Fgd3
			Fgd4
			Fli1
			Fmnl3
			Foxc1
			Fxyd5
			Fyb
			Gad1
			Gatm
			Gbp7
			Gfra2
			Gja4
			Gm13889
			Gmpr
			Gnb4
			Gpr146
			Gramd1b
			Grn
			Gsdmd
			Hdc
			Hes1
			Heyl
			Hhipl1
			Hip1
			Hmcn1
			Hoxc8
			Hpse
			Hspb7
			Htra3
			Id4
			Ifngr2
			Il17ra
			Il1rap
			Inpp4a
			Irak2
			Irf1
			Islr
			Ism1
			Itga8
			Itga9
			Jarid2
			Kalrn
			Kazn
			Kcnj2
			Kcnn4
			Kctd12
			Khdrbs3
			Kif5c
			Kifc3
			Larp6
			Lck
			Lgr6
			Lifr
			Limch1
			Litaf
			Lmo2
			Lpcat2
			Lrat
			Lrp4
			Lrrc15
			Lsp1
			Lyn
			Mafb
			Man1c1
			Map4k3
			Mcam
			Mctp1
			Meox1
			Mertk
			Mettl7a1
			Mfng
			Mmp9
			Mmrn2
			Mpc1
			Msi2
			Mtss1l
			Mtus1
			Myh11
			Naaa
			Nav2
			Nbeal2
			Nck2
			Ncmap
			Ndufaf3
			Nfam1
			Nfatc2
			Nkd2
			Nlrx1
			Nol4l
			Nostrin
			Nr1h3
			Nr4a2
			Nrarp
			Nt5e
			Nxph3
			Olfm1
			Olfml3
			Osbp2
			P2rx4
			P2ry14
			P2ry2
			Pald1
			Paqr7
			Parp14
			Pbxip1
			Pcdh1
			Pcdh9
			Pde3b
			Pde5a
			Pde7b
			Pdgfa
			Pdgfb
			Pfkfb3
			Pfkfb4
			Phyh
			Pisd-ps1
			Pitpnm2
			Pkig
			Plekha2
			Plekhg5
			Plekho1
			Pltp
			Plxnb1
			Pmaip1
			Pnpla7
			Pou2f2
			Ppm1j
			Ppp1r1a
			Ppp1r3c
			Prex1
			Prickle2
			Prkg1
			Prokr2
			Prss35
			Psd3
			Psd4
			Pstpip1
			Ptk2b
			Ptpn1
			Ptpn6
			Ptprj
			Pxdn
			Rab20
			Rab3il1
			Ralgds
			Rapgef3
			Rapgef4
			Rasgrp1
			Rasl11b
			Rassf2
			Rem1
			Rgs10
			Rgs16
			Rgs3
			Rhbdf1
			Rin2
			Rnf144b
			Rrad
			Rreb1
			Rtn4rl2
			Runx3
			Rusc1
			S100a1
			S100a13
			Scn1b
			Sdc3
			Sec14l2
			Sema3b
			Sema4a
			Sema6d
			Sema7a
			Sesn3
			Sh2d5
			Shank3
			Shc2
			Shc4
			Slc13a3
			Slc14a1
			Slc16a12
			Slc52a3
			Smagp
			Smpdl3a
			Sncg
			Snx10
			Sorbs1
			Sox10
			Sphk1
			Spi1
			Spsb1
			Ssh3
			St3gal6
			Stard10
			Sulf2
			Syne1
			Synpo
			Tacr1
			Tal1
			Tcirg1
			Tead3
			Tenm3
			Tgfb2
			Tgfbi
			Tgtp1
			Thbs4
			Tiam2
			Tlr6
			Tmco4
			Tmem154
			Tmem2
			Tmem229b
			Tmem37
			Tmem51
			Tnfrsf11b
			Tnfrsf9
			Tnfsf8
			Tns1
			Trp53i11
			Tshz2
			Tspan12
			Tspan15
			Tspan18
			Ttc39b
			Uba7
			Ubash3b
			Unc13d
			Upp1
			Vamp5
			Vtn
			Wnt10b
			Xylt1
			Zbtb46
			Zfp362
			Zfp532
			Zfp810
			Znfx1

## Sheet: KSHV(+)tumor to KSHV(-)tumor
Promoter 2FC Hyper&Down			Promoter 2FC Hypo&Up
Apc			1500011K16Rik
Dnmt3a			Alyref
Nf1			Anapc11
Pik3r1			Csrp2
1500015O10Rik			Gm10800
4932438A13Rik			Gm6594
Abr			Ifi47
Acox1			Nap1l2
Acvrl1			Pgbd5
Adamtsl1			Pigh
Afap1l1			Pkp3
Aff3			Ptma
Ago2			Rpl6
Akap13			Rps16-ps2
Akap6			Slc14a1
Ampd3			Sync
Angpt4			Them6
Anpep			Ube2e1
Aoc3			Utp23
Ap5z1			Vav3
Apbb2			Wscd2
Apc2
Arap1
Arhgap44
Arhgef10l
Arhgef7
Asxl3
Atp2b4
Baiap2l1
C030037D09Rik
C2cd5
Cacna1c
Cacna1g
Cacna2d1
Cacng7
Ccdc157
Cd82
Cd93
Cdk5rap2
Cdo1
Chst3
Cnksr1
Col13a1
Col1a1
Col27a1
Col6a3
Cpeb4
Cpne8
Crat
Creb3l3
Crtap
Csdc2
Csmd3
Cxcl5
D430042O09Rik
Dach1
Dclk1
Dennd3
Dennd4a
Dennd5b
Dgka
Dgke
Dip2b
Disp2
Dlc1
Dnm1
Dock4
Dock9
Efhc1
Egfl7
Ehd3
Enpp1
Entpd1
Etl4
Ezh1
Faah
Fam102a
Fmnl3
Fnbp1
Frmd4a
Fxyd5
Fyb
Gabbr1
Galnt15
Gas7
Gbf1
Gfpt1
Gfra2
Gng7
Gns
Gpc4
Gprasp2
Gprc5b
Gramd1b
Grik2
H2-DMb1
Hdac11
Heg1
Hk1
Hs6st2
Hspb7
Hyi
Il11
Il17ra
Il6st
Inpp5a
Iqsec1
Itga10
Itga9
Itpk1
Itpr1
Kctd12
Kif3c
Kifc3
Lama4
Lifr
Litaf
Lmo7
Lnx1
Lrrc15
Lrrk2
Ltbp4
Macrod1
Mafb
Map3k5
Map4
Mark4
Mbd5
Mcam
Mcoln2
Megf10
Meis2
Mertk
Mfng
Mmp14
Mmrn2
Mnt
Mpp2
Msi2
Mtcl1
Mtus2
Mycbp2
Mylip
Myo10
Myo18a
Nav2
Ncam1
Negr1
Net1
Nfam1
Nfatc2
Ngef
Nol4l
Nr4a1
Nr4a2
Nrn1
Pcdh1
Pcdh17
Pcdh7
Pcdh9
Pcnt
Pde10a
Pdgfb
Peg3
Phactr2
Pi4ka
Piezo2
Pitpnm2
Plcb4
Pld3
Plec
Plekhg1
Plekhg2
Plekhg5
Plekhm3
Plxna1
Plxna2
Plxnc1
Podxl
Ppp1r1a
Prex1
Prune2
Psd3
Ptchd4
Ptk2b
Ptprb
Ptprg
Ptprm
R3hcc1l
R3hdm2
Ralgapa2
Rapgef3
Rgs16
Rgs3
Rgs8
Ripk3
Rmnd5a
Rnf123
Rnf150
Rreb1
Rtn4rl2
Rxra
Scml4
Selp
Sema4d
Sema6a
Sh3bp2
Shank3
Simc1
Sipa1l2
Slc16a13
Slc29a3
Slc39a14
Slc45a4
Slc6a6
Slc6a9
Slc7a2
Slco2a1
Slit3
Sncg
Snx29
Sorbs2
Sox10
Sox5
Spata13
Sprn
Ssfa2
St6galnac6
Stab1
Syne1
Synpo
Tanc1
Tbc1d16
Tbcel
Tiam2
Tinagl1
Tle2
Tll1
Tln2
Tnfrsf11b
Tnni1
Tnnt2
Tnrc18
Tns3
Tom1l1
Trrap
Tsc22d1
Tspan12
Tspan15
Tspyl4
Ttc39b
Ttc7
Ttyh2
Tuba4a
Usp2
Usp20
Usp35
Utrn
Vdr
Vps13d
Vstm4
Vwf
Wasf3
Wfikkn2
Whrn
Wwc1
Zbtb20
Zeb1
Zeb2
Zfp532
Zfpm2
Zhx2
