# Supplementary material for: High-throughput sequencing analysis of a “hit and run” cell and animal model of KSHV tumorigenesis
Source: PLoS Pathog. 2020 Jun 30;16(6):e1008589. doi: 10.1371/journal.ppat.1008589 (PMC7357787; doi:10.1371/journal.ppat.1008589)
Supplement: S6 Table — (XLSX) [file ppat.1008589.s010.xlsx]

## Sheet: all peaks
Gene symbol	Transcript	Strand	Transcript start	Transcript end	Distance to TSS	% transcript overlap	% peak overlap	Chromosome	Start	End	Length	Absolute summit	Pileup	#NAME?	Fold enrichment	#NAME?	Peak #
.	.	.	.	.	.	.	.	9	6133224	6134530	1306	6133943	1295	1321.54	26.764	1315.9	2597_S4_2602_S9_2607_S14_vs_2598_S5_2603_S10_2608_S15_peak_20504
Pdgfd	Pdgfd-001	+	6.16858e+20	6.37885e+20	0	0.004109,0.003744,0.004002	0.586160,0.533921,0.567164	9	6167974	6169447	1473	6168809	1463	1818.39	44.8866	1811.85	2597_S4_2602_S9_2607_S14_vs_2598_S5_2603_S10_2608_S15_peak_20505
Pdgfd	Pdgfd-002	+	6.16858e+20	6.37885e+20	0	0.004109,0.003744,0.004002	0.586160,0.533921,0.567164	9	6167974	6169447	1473	6168809	1463	1818.39	44.8866	1811.85	2597_S4_2602_S9_2607_S14_vs_2598_S5_2603_S10_2608_S15_peak_20505
Pdgfd	Pdgfd-003	+	6.16858e+20	6.37885e+20	0	0.004109,0.003744,0.004002	0.586160,0.533921,0.567164	9	6167974	6169447	1473	6168809	1463	1818.39	44.8866	1811.85	2597_S4_2602_S9_2607_S14_vs_2598_S5_2603_S10_2608_S15_peak_20505
Pdgfd	Pdgfd-001	+	6.16858e+20	6.37885e+20	2080	0.004661,0.004662,0.004691	1.000000,1.000000,1.000000	9	6170664	6171643	979	6171074	275	404.986	60.6066	400.356	2597_S4_2602_S9_2607_S14_vs_2598_S5_2603_S10_2608_S15_peak_20506
Pdgfd	Pdgfd-002	+	6.16858e+20	6.37885e+20	2003	0.004661,0.004662,0.004691	1.000000,1.000000,1.000000	9	6170664	6171643	979	6171074	275	404.986	60.6066	400.356	2597_S4_2602_S9_2607_S14_vs_2598_S5_2603_S10_2608_S15_peak_20506
Pdgfd	Pdgfd-003	+	6.16858e+20	6.37885e+20	2052	0.004661,0.004662,0.004691	1.000000,1.000000,1.000000	9	6170664	6171643	979	6171074	275	404.986	60.6066	400.356	2597_S4_2602_S9_2607_S14_vs_2598_S5_2603_S10_2608_S15_peak_20506
Pdgfd	Pdgfd-001	+	6.16858e+20	6.37885e+20	53500	0.005707,0.005709,0.005744	1.000000,1.000000,1.000000	9	6222084	6223283	1199	6222516	342	490.384	59.0254	485.673	2597_S4_2602_S9_2607_S14_vs_2598_S5_2603_S10_2608_S15_peak_20507
Pdgfd	Pdgfd-002	+	6.16858e+20	6.37885e+20	53423	0.005707,0.005709,0.005744	1.000000,1.000000,1.000000	9	6222084	6223283	1199	6222516	342	490.384	59.0254	485.673	2597_S4_2602_S9_2607_S14_vs_2598_S5_2603_S10_2608_S15_peak_20507
Pdgfd	Pdgfd-003	+	6.16858e+20	6.37885e+20	53472	0.005707,0.005709,0.005744	1.000000,1.000000,1.000000	9	6222084	6223283	1199	6222516	342	490.384	59.0254	485.673	2597_S4_2602_S9_2607_S14_vs_2598_S5_2603_S10_2608_S15_peak_20507
Pdgfd	Pdgfd-001	+	6.16858e+20	6.37885e+20	73223	0.006725,0.006727,0.006768	1.000000,1.000000,1.000000	9	6241807	6243220	1413	6242945	83	81.7854	18.4455	77.5562	2597_S4_2602_S9_2607_S14_vs_2598_S5_2603_S10_2608_S15_peak_20508
Pdgfd	Pdgfd-002	+	6.16858e+20	6.37885e+20	73146	0.006725,0.006727,0.006768	1.000000,1.000000,1.000000	9	6241807	6243220	1413	6242945	83	81.7854	18.4455	77.5562	2597_S4_2602_S9_2607_S14_vs_2598_S5_2603_S10_2608_S15_peak_20508
Pdgfd	Pdgfd-003	+	6.16858e+20	6.37885e+20	73195	0.006725,0.006727,0.006768	1.000000,1.000000,1.000000	9	6241807	6243220	1413	6242945	83	81.7854	18.4455	77.5562	2597_S4_2602_S9_2607_S14_vs_2598_S5_2603_S10_2608_S15_peak_20508
Pdgfd	Pdgfd-001	+	6.16858e+20	6.37885e+20	82708	0.003272,0.003273,0.003293	1.000000,1.000000,1.000000	9	6251292	6251979	687	6251578	65	57.9087	14.4929	53.7405	2597_S4_2602_S9_2607_S14_vs_2598_S5_2603_S10_2608_S15_peak_20509
Pdgfd	Pdgfd-002	+	6.16858e+20	6.37885e+20	82631	0.003272,0.003273,0.003293	1.000000,1.000000,1.000000	9	6251292	6251979	687	6251578	65	57.9087	14.4929	53.7405	2597_S4_2602_S9_2607_S14_vs_2598_S5_2603_S10_2608_S15_peak_20509
Pdgfd	Pdgfd-003	+	6.16858e+20	6.37885e+20	82680	0.003272,0.003273,0.003293	1.000000,1.000000,1.000000	9	6251292	6251979	687	6251578	65	57.9087	14.4929	53.7405	2597_S4_2602_S9_2607_S14_vs_2598_S5_2603_S10_2608_S15_peak_20509
Pdgfd	Pdgfd-001	+	6.16858e+27	6.37885e+27	96608	0.006549,0.006551,0.193535,0.006591	1.000000,1.000000,1.000000,1.000000	9	6265192	6266568	1376	6266033	833	1026.03	42.6447	1020.79	2597_S4_2602_S9_2607_S14_vs_2598_S5_2603_S10_2608_S15_peak_20510
Pdgfd	Pdgfd-002	+	6.16858e+27	6.37885e+27	96531	0.006549,0.006551,0.193535,0.006591	1.000000,1.000000,1.000000,1.000000	9	6265192	6266568	1376	6266033	833	1026.03	42.6447	1020.79	2597_S4_2602_S9_2607_S14_vs_2598_S5_2603_S10_2608_S15_peak_20510
Ddi1	Ddi1-001	-	6.16858e+27	6.37885e+27	3279	0.006549,0.006551,0.193535,0.006591	1.000000,1.000000,1.000000,1.000000	9	6265192	6266568	1376	6266033	833	1026.03	42.6447	1020.79	2597_S4_2602_S9_2607_S14_vs_2598_S5_2603_S10_2608_S15_peak_20510
Pdgfd	Pdgfd-003	+	6.16858e+27	6.37885e+27	96580	0.006549,0.006551,0.193535,0.006591	1.000000,1.000000,1.000000,1.000000	9	6265192	6266568	1376	6266033	833	1026.03	42.6447	1020.79	2597_S4_2602_S9_2607_S14_vs_2598_S5_2603_S10_2608_S15_peak_20510
Pdgfd	Pdgfd-001	+	6.16858e+27	6.37885e+27	104000	0.001707,0.001708,0.000000,0.001718	1.000000,1.000000,0.000000,1.000000	9	6272584	6272942	358	6272734	26	14.6526	5.92891	10.984	2597_S4_2602_S9_2607_S14_vs_2598_S5_2603_S10_2608_S15_peak_20511
Pdgfd	Pdgfd-002	+	6.16858e+27	6.37885e+27	103923	0.001707,0.001708,0.000000,0.001718	1.000000,1.000000,0.000000,1.000000	9	6272584	6272942	358	6272734	26	14.6526	5.92891	10.984	2597_S4_2602_S9_2607_S14_vs_2598_S5_2603_S10_2608_S15_peak_20511
Ddi1	Ddi1-001	-	6.16858e+27	6.37885e+27	-2737	0.001707,0.001708,0.000000,0.001718	1.000000,1.000000,0.000000,1.000000	9	6272584	6272942	358	6272734	26	14.6526	5.92891	10.984	2597_S4_2602_S9_2607_S14_vs_2598_S5_2603_S10_2608_S15_peak_20511
Pdgfd	Pdgfd-003	+	6.16858e+27	6.37885e+27	103972	0.001707,0.001708,0.000000,0.001718	1.000000,1.000000,0.000000,1.000000	9	6272584	6272942	358	6272734	26	14.6526	5.92891	10.984	2597_S4_2602_S9_2607_S14_vs_2598_S5_2603_S10_2608_S15_peak_20511
Pdgfd	Pdgfd-001	+	6.16858e+20	6.37885e+20	119735	0.002578,0.002579,0.002594	1.000000,1.000000,1.000000	9	6288319	6288860	541	6288554	78	74.9691	17.3475	70.7554	2597_S4_2602_S9_2607_S14_vs_2598_S5_2603_S10_2608_S15_peak_20512
Pdgfd	Pdgfd-002	+	6.16858e+20	6.37885e+20	119658	0.002578,0.002579,0.002594	1.000000,1.000000,1.000000	9	6288319	6288860	541	6288554	78	74.9691	17.3475	70.7554	2597_S4_2602_S9_2607_S14_vs_2598_S5_2603_S10_2608_S15_peak_20512
Pdgfd	Pdgfd-003	+	6.16858e+20	6.37885e+20	119707	0.002578,0.002579,0.002594	1.000000,1.000000,1.000000	9	6288319	6288860	541	6288554	78	74.9691	17.3475	70.7554	2597_S4_2602_S9_2607_S14_vs_2598_S5_2603_S10_2608_S15_peak_20512
Pdgfd	Pdgfd-001	+	6.16858e+20	6.37885e+20	136226	0.002192,0.002193,0.002207	1.000000,1.000000,1.000000	9	6304810	6305270	460	6304953	21	10.4062	4.83096	7.16739	2597_S4_2602_S9_2607_S14_vs_2598_S5_2603_S10_2608_S15_peak_20513
Pdgfd	Pdgfd-002	+	6.16858e+20	6.37885e+20	136149	0.002192,0.002193,0.002207	1.000000,1.000000,1.000000	9	6304810	6305270	460	6304953	21	10.4062	4.83096	7.16739	2597_S4_2602_S9_2607_S14_vs_2598_S5_2603_S10_2608_S15_peak_20513
Pdgfd	Pdgfd-003	+	6.16858e+20	6.37885e+20	136198	0.002192,0.002193,0.002207	1.000000,1.000000,1.000000	9	6304810	6305270	460	6304953	21	10.4062	4.83096	7.16739	2597_S4_2602_S9_2607_S14_vs_2598_S5_2603_S10_2608_S15_peak_20513
Pdgfd	Pdgfd-001	+	6.16858e+20	6.37885e+20	139085	0.005441,0.005443,0.005476	1.000000,1.000000,1.000000	9	6307669	6308812	1143	6308061	134	157.616	29.6445	153.263	2597_S4_2602_S9_2607_S14_vs_2598_S5_2603_S10_2608_S15_peak_20514
Pdgfd	Pdgfd-002	+	6.16858e+20	6.37885e+20	139008	0.005441,0.005443,0.005476	1.000000,1.000000,1.000000	9	6307669	6308812	1143	6308061	134	157.616	29.6445	153.263	2597_S4_2602_S9_2607_S14_vs_2598_S5_2603_S10_2608_S15_peak_20514
Pdgfd	Pdgfd-003	+	6.16858e+20	6.37885e+20	139057	0.005441,0.005443,0.005476	1.000000,1.000000,1.000000	9	6307669	6308812	1143	6308061	134	157.616	29.6445	153.263	2597_S4_2602_S9_2607_S14_vs_2598_S5_2603_S10_2608_S15_peak_20514
Pdgfd	Pdgfd-001	+	6.16858e+20	6.37885e+20	145070	0.002635,0.002636,0.002652	1.000000,1.000000,1.000000	9	6313654	6314207	553	6313966	82	80.4116	18.2259	76.1853	2597_S4_2602_S9_2607_S14_vs_2598_S5_2603_S10_2608_S15_peak_20515
Pdgfd	Pdgfd-002	+	6.16858e+20	6.37885e+20	144993	0.002635,0.002636,0.002652	1.000000,1.000000,1.000000	9	6313654	6314207	553	6313966	82	80.4116	18.2259	76.1853	2597_S4_2602_S9_2607_S14_vs_2598_S5_2603_S10_2608_S15_peak_20515
Pdgfd	Pdgfd-003	+	6.16858e+20	6.37885e+20	145042	0.002635,0.002636,0.002652	1.000000,1.000000,1.000000	9	6313654	6314207	553	6313966	82	80.4116	18.2259	76.1853	2597_S4_2602_S9_2607_S14_vs_2598_S5_2603_S10_2608_S15_peak_20515
Pdgfd	Pdgfd-001	+	6.16858e+20	6.37885e+20	148059	0.003324,0.003326,0.003346	1.000000,1.000000,1.000000	9	6316643	6317341	698	6316893	53	43.1393	11.8578	39.0198	2597_S4_2602_S9_2607_S14_vs_2598_S5_2603_S10_2608_S15_peak_20516
Pdgfd	Pdgfd-002	+	6.16858e+20	6.37885e+20	147982	0.003324,0.003326,0.003346	1.000000,1.000000,1.000000	9	6316643	6317341	698	6316893	53	43.1393	11.8578	39.0198	2597_S4_2602_S9_2607_S14_vs_2598_S5_2603_S10_2608_S15_peak_20516
Pdgfd	Pdgfd-003	+	6.16858e+20	6.37885e+20	148031	0.003324,0.003326,0.003346	1.000000,1.000000,1.000000	9	6316643	6317341	698	6316893	53	43.1393	11.8578	39.0198	2597_S4_2602_S9_2607_S14_vs_2598_S5_2603_S10_2608_S15_peak_20516
Pdgfd	Pdgfd-001	+	6.16858e+20	6.37885e+20	168337	0.003733,0.003735,0.003758	1.000000,1.000000,1.000000	9	6336921	6337705	784	6337320	228	317.951	50.2859	313.407	2597_S4_2602_S9_2607_S14_vs_2598_S5_2603_S10_2608_S15_peak_20517
Pdgfd	Pdgfd-002	+	6.16858e+20	6.37885e+20	168260	0.003733,0.003735,0.003758	1.000000,1.000000,1.000000	9	6336921	6337705	784	6337320	228	317.951	50.2859	313.407	2597_S4_2602_S9_2607_S14_vs_2598_S5_2603_S10_2608_S15_peak_20517
Pdgfd	Pdgfd-003	+	6.16858e+20	6.37885e+20	168309	0.003733,0.003735,0.003758	1.000000,1.000000,1.000000	9	6336921	6337705	784	6337320	228	317.951	50.2859	313.407	2597_S4_2602_S9_2607_S14_vs_2598_S5_2603_S10_2608_S15_peak_20517
Pdgfd	Pdgfd-001	+	6.16858e+20	6.37885e+20	169472	0.006454,0.006456,0.006496	1.000000,1.000000,1.000000	9	6338056	6339412	1356	6338547	44	32.8044	9.88151	28.7355	2597_S4_2602_S9_2607_S14_vs_2598_S5_2603_S10_2608_S15_peak_20518
Pdgfd	Pdgfd-002	+	6.16858e+20	6.37885e+20	169395	0.006454,0.006456,0.006496	1.000000,1.000000,1.000000	9	6338056	6339412	1356	6338547	44	32.8044	9.88151	28.7355	2597_S4_2602_S9_2607_S14_vs_2598_S5_2603_S10_2608_S15_peak_20518
Pdgfd	Pdgfd-003	+	6.16858e+20	6.37885e+20	169444	0.006454,0.006456,0.006496	1.000000,1.000000,1.000000	9	6338056	6339412	1356	6338547	44	32.8044	9.88151	28.7355	2597_S4_2602_S9_2607_S14_vs_2598_S5_2603_S10_2608_S15_peak_20518
Pdgfd	Pdgfd-001	+	6.16858e+20	6.37885e+20	171678	0.003282,0.003283,0.003303	1.000000,1.000000,1.000000	9	6340262	6340951	689	6340561	87	87.3314	19.3239	83.0893	2597_S4_2602_S9_2607_S14_vs_2598_S5_2603_S10_2608_S15_peak_20519
Pdgfd	Pdgfd-002	+	6.16858e+20	6.37885e+20	171601	0.003282,0.003283,0.003303	1.000000,1.000000,1.000000	9	6340262	6340951	689	6340561	87	87.3314	19.3239	83.0893	2597_S4_2602_S9_2607_S14_vs_2598_S5_2603_S10_2608_S15_peak_20519
Pdgfd	Pdgfd-003	+	6.16858e+20	6.37885e+20	171650	0.003282,0.003283,0.003303	1.000000,1.000000,1.000000	9	6340262	6340951	689	6340561	87	87.3314	19.3239	83.0893	2597_S4_2602_S9_2607_S14_vs_2598_S5_2603_S10_2608_S15_peak_20519
Pdgfd	Pdgfd-001	+	6.16858e+20	6.37885e+20	174163	0.004485,0.004486,0.004514	1.000000,1.000000,1.000000	9	6342747	6343689	942	6343220	499	718.494	63.5086	713.553	2597_S4_2602_S9_2607_S14_vs_2598_S5_2603_S10_2608_S15_peak_20520
Pdgfd	Pdgfd-002	+	6.16858e+20	6.37885e+20	174086	0.004485,0.004486,0.004514	1.000000,1.000000,1.000000	9	6342747	6343689	942	6343220	499	718.494	63.5086	713.553	2597_S4_2602_S9_2607_S14_vs_2598_S5_2603_S10_2608_S15_peak_20520
Pdgfd	Pdgfd-003	+	6.16858e+20	6.37885e+20	174135	0.004485,0.004486,0.004514	1.000000,1.000000,1.000000	9	6342747	6343689	942	6343220	499	718.494	63.5086	713.553	2597_S4_2602_S9_2607_S14_vs_2598_S5_2603_S10_2608_S15_peak_20520
Pdgfd	Pdgfd-001	+	6.16858e+20	6.37885e+20	182899	0.003543,0.003544,0.003566	1.000000,1.000000,1.000000	9	6351483	6352227	744	6351869	129	149.75	28.5466	145.409	2597_S4_2602_S9_2607_S14_vs_2598_S5_2603_S10_2608_S15_peak_20521
Pdgfd	Pdgfd-002	+	6.16858e+20	6.37885e+20	182822	0.003543,0.003544,0.003566	1.000000,1.000000,1.000000	9	6351483	6352227	744	6351869	129	149.75	28.5466	145.409	2597_S4_2602_S9_2607_S14_vs_2598_S5_2603_S10_2608_S15_peak_20521
Pdgfd	Pdgfd-003	+	6.16858e+20	6.37885e+20	182871	0.003543,0.003544,0.003566	1.000000,1.000000,1.000000	9	6351483	6352227	744	6351869	129	149.75	28.5466	145.409	2597_S4_2602_S9_2607_S14_vs_2598_S5_2603_S10_2608_S15_peak_20521
Pdgfd	Pdgfd-001	+	6.16858e+20	6.37885e+20	190916	0.003148,0.003150,0.003169	1.000000,1.000000,1.000000	9	6359500	6360161	661	6359831	142	170.367	31.4013	165.996	2597_S4_2602_S9_2607_S14_vs_2598_S5_2603_S10_2608_S15_peak_20522
Pdgfd	Pdgfd-002	+	6.16858e+20	6.37885e+20	190839	0.003148,0.003150,0.003169	1.000000,1.000000,1.000000	9	6359500	6360161	661	6359831	142	170.367	31.4013	165.996	2597_S4_2602_S9_2607_S14_vs_2598_S5_2603_S10_2608_S15_peak_20522
Pdgfd	Pdgfd-003	+	6.16858e+20	6.37885e+20	190888	0.003148,0.003150,0.003169	1.000000,1.000000,1.000000	9	6359500	6360161	661	6359831	142	170.367	31.4013	165.996	2597_S4_2602_S9_2607_S14_vs_2598_S5_2603_S10_2608_S15_peak_20522
Pdgfd	Pdgfd-001	+	6.16858e+20	6.37885e+20	203604	0.005127,0.005129,0.005160	1.000000,1.000000,1.000000	9	6372188	6373265	1077	6372726	576	890.443	80.2989	885.347	2597_S4_2602_S9_2607_S14_vs_2598_S5_2603_S10_2608_S15_peak_20523
Pdgfd	Pdgfd-002	+	6.16858e+20	6.37885e+20	203527	0.005127,0.005129,0.005160	1.000000,1.000000,1.000000	9	6372188	6373265	1077	6372726	576	890.443	80.2989	885.347	2597_S4_2602_S9_2607_S14_vs_2598_S5_2603_S10_2608_S15_peak_20523
Pdgfd	Pdgfd-003	+	6.16858e+20	6.37885e+20	203576	0.005127,0.005129,0.005160	1.000000,1.000000,1.000000	9	6372188	6373265	1077	6372726	576	890.443	80.2989	885.347	2597_S4_2602_S9_2607_S14_vs_2598_S5_2603_S10_2608_S15_peak_20523
.	.	.	.	.	.	.	.	9	6392864	6394372	1508	6393491	543	706.946	48.1015	702.017	2597_S4_2602_S9_2607_S14_vs_2598_S5_2603_S10_2608_S15_peak_20524
.	.	.	.	.	.	.	.	9	6412052	6412505	453	6412288	48	37.3107	10.7599	33.2169	2597_S4_2602_S9_2607_S14_vs_2598_S5_2603_S10_2608_S15_peak_20525
.	.	.	.	.	.	.	.	9	6427820	6428954	1134	6428397	1152	1541.76	55.0843	1535.67	2597_S4_2602_S9_2607_S14_vs_2598_S5_2603_S10_2608_S15_peak_20526
.	.	.	.	.	.	.	.	9	6434503	6435664	1161	6435154	598	998.748	103.079	993.54	2597_S4_2602_S9_2607_S14_vs_2598_S5_2603_S10_2608_S15_peak_20527
.	.	.	.	.	.	.	.	9	6440055	6440562	507	6440358	34	21.949	7.55982	17.9925	2597_S4_2602_S9_2607_S14_vs_2598_S5_2603_S10_2608_S15_peak_20528
.	.	.	.	.	.	.	.	9	6442075	6443325	1250	6442696	1320	1269.15	23.31	1263.6	2597_S4_2602_S9_2607_S14_vs_2598_S5_2603_S10_2608_S15_peak_20529
.	.	.	.	.	.	.	.	9	6452673	6453577	904	6453058	681	815.186	38.9824	810.161	2597_S4_2602_S9_2607_S14_vs_2598_S5_2603_S10_2608_S15_peak_20530
.	.	.	.	.	.	.	.	9	6467694	6468844	1150	6468333	1268	1487.92	38.1049	1481.97	2597_S4_2602_S9_2607_S14_vs_2598_S5_2603_S10_2608_S15_peak_20531
.	.	.	.	.	.	.	.	9	6489889	6490856	967	6490470	53	43.1393	11.8578	39.0198	2597_S4_2602_S9_2607_S14_vs_2598_S5_2603_S10_2608_S15_peak_20532
.	.	.	.	.	.	.	.	9	6500250	6501367	1117	6500881	1316	1530.34	37.2405	1524.29	2597_S4_2602_S9_2607_S14_vs_2598_S5_2603_S10_2608_S15_peak_20533
.	.	.	.	.	.	.	.	9	6523996	6525376	1380	6524482	703	706.937	25.3197	702.008	2597_S4_2602_S9_2607_S14_vs_2598_S5_2603_S10_2608_S15_peak_20534
.	.	.	.	.	.	.	.	9	6552648	6553192	544	6552909	72	47.4815	9.27226	43.3473	2597_S4_2602_S9_2607_S14_vs_2598_S5_2603_S10_2608_S15_peak_20535
.	.	.	.	.	.	.	.	9	6583060	6584443	1383	6583737	357	284.985	15.1178	280.476	2597_S4_2602_S9_2607_S14_vs_2598_S5_2603_S10_2608_S15_peak_20536
.	.	.	.	.	.	.	.	9	6584878	6585511	633	6585083	45	15.5023	4.06741	11.7842	2597_S4_2602_S9_2607_S14_vs_2598_S5_2603_S10_2608_S15_peak_20537
.	.	.	.	.	.	.	.	9	6585846	6586386	540	6586238	42	30.6075	9.44233	26.5531	2597_S4_2602_S9_2607_S14_vs_2598_S5_2603_S10_2608_S15_peak_20538
RP23-373F11.1	RP23-373F11.1-001	+	6594237	6594562	588	0	0	9	6594825	6596591	1766	6595390	706	760.704	29.8555	755.727	2597_S4_2602_S9_2607_S14_vs_2598_S5_2603_S10_2608_S15_peak_20539
RP23-373F11.1	RP23-373F11.1-001	+	6594237	6594562	2787	0	0	9	6597024	6597443	419	6597234	31	19.2915	7.02685	15.392	2597_S4_2602_S9_2607_S14_vs_2598_S5_2603_S10_2608_S15_peak_20540
RP23-373F11.1	RP23-373F11.1-001	+	6594237	6594562	4620	0	0	9	6598857	6599557	700	6599264	34	16.4224	5.38598	12.6506	2597_S4_2602_S9_2607_S14_vs_2598_S5_2603_S10_2608_S15_peak_20541
.	.	.	.	.	.	.	.	9	6600054	6601823	1769	6601347	397	594.156	68.4901	589.342	2597_S4_2602_S9_2607_S14_vs_2598_S5_2603_S10_2608_S15_peak_20542
.	.	.	.	.	.	.	.	9	6627973	6628349	376	6628145	29	17.3931	6.58767	13.5619	2597_S4_2602_S9_2607_S14_vs_2598_S5_2603_S10_2608_S15_peak_20543
.	.	.	.	.	.	.	.	9	6652019	6652400	381	6652181	27	15.5512	6.1485	11.8224	2597_S4_2602_S9_2607_S14_vs_2598_S5_2603_S10_2608_S15_peak_20544
RP23-444E13.1	RP23-444E13.1-001	-	6665497	6665776	1299	0	0	9	6663172	6664477	1305	6663777	1486	1100.94	13.7408	1095.61	2597_S4_2602_S9_2607_S14_vs_2598_S5_2603_S10_2608_S15_peak_20545
.	.	.	.	.	.	.	.	9	6695551	6696015	464	6695876	71	25.7651	4.54114	21.7537	2597_S4_2602_S9_2607_S14_vs_2598_S5_2603_S10_2608_S15_peak_20546
Gm23097	Gm23097-201	-	6706342	6706447	3110	0	0	9	6696350	6703337	6987	6702462	1622	1497.58	21.3791	1491.61	2597_S4_2602_S9_2607_S14_vs_2598_S5_2603_S10_2608_S15_peak_20547
Gm23097	Gm23097-201	-	6706342	6706447	-4961	0	0	9	6711408	6711933	525	6711740	49	38.4596	10.9795	34.3595	2597_S4_2602_S9_2607_S14_vs_2598_S5_2603_S10_2608_S15_peak_20548
.	.	.	.	.	.	.	.	9	6737829	6738352	523	6738065	165	75.6395	6.28077	71.425	2597_S4_2602_S9_2607_S14_vs_2598_S5_2603_S10_2608_S15_peak_20549
.	.	.	.	.	.	.	.	9	6748325	6749390	1065	6748863	1433	1531.69	30.0402	1525.64	2597_S4_2602_S9_2607_S14_vs_2598_S5_2603_S10_2608_S15_peak_20550
.	.	.	.	.	.	.	.	9	6780028	6780903	875	6780525	722	677.819	21.7099	672.92	2597_S4_2602_S9_2607_S14_vs_2598_S5_2603_S10_2608_S15_peak_20551
.	.	.	.	.	.	.	.	9	6782205	6782696	491	6782585	65	20.8489	4.00972	16.9123	2597_S4_2602_S9_2607_S14_vs_2598_S5_2603_S10_2608_S15_peak_20552
.	.	.	.	.	.	.	.	9	6783884	6785987	2103	6785468	1051	829.973	15.3903	824.932	2597_S4_2602_S9_2607_S14_vs_2598_S5_2603_S10_2608_S15_peak_20553
RP23-470N9.1	RP23-470N9.1-001	+	6801843	6802420	3152	0	0	9	6804995	6812029	7034	6805749	1466	1298.12	19.5008	1292.52	2597_S4_2602_S9_2607_S14_vs_2598_S5_2603_S10_2608_S15_peak_20554
.	.	.	.	.	.	.	.	9	6835151	6835601	450	6835380	32	20.2609	7.24644	16.3354	2597_S4_2602_S9_2607_S14_vs_2598_S5_2603_S10_2608_S15_peak_20555
.	.	.	.	.	.	.	.	9	6886454	6887521	1067	6886973	1172	1199.84	26.8961	1194.39	2597_S4_2602_S9_2607_S14_vs_2598_S5_2603_S10_2608_S15_peak_20556
.	.	.	.	.	.	.	.	9	6911056	6912330	1274	6911765	342	280.445	15.8658	275.94	2597_S4_2602_S9_2607_S14_vs_2598_S5_2603_S10_2608_S15_peak_20557
.	.	.	.	.	.	.	.	9	6925992	6926865	873	6926285	90	91.5425	19.9826	87.2911	2597_S4_2602_S9_2607_S14_vs_2598_S5_2603_S10_2608_S15_peak_20558
Dync2h1	Dync2h1-001	-	6.9285e+20	7.18445e+20	250974	0.002614,0.002701,0.002692	1.000000,1.000000,1.000000	9	6932805	6933473	668	6933254	60	51.6299	13.3949	47.4806	2597_S4_2602_S9_2607_S14_vs_2598_S5_2603_S10_2608_S15_peak_20559
Dync2h1	Dync2h1-005	-	6.9285e+20	7.18445e+20	243485	0.002614,0.002701,0.002692	1.000000,1.000000,1.000000	9	6932805	6933473	668	6933254	60	51.6299	13.3949	47.4806	2597_S4_2602_S9_2607_S14_vs_2598_S5_2603_S10_2608_S15_peak_20559
Dync2h1	Dync2h1-201	-	6.9285e+20	7.18445e+20	243574	0.002614,0.002701,0.002692	1.000000,1.000000,1.000000	9	6932805	6933473	668	6933254	60	51.6299	13.3949	47.4806	2597_S4_2602_S9_2607_S14_vs_2598_S5_2603_S10_2608_S15_peak_20559
Dync2h1	Dync2h1-001	-	6.9285e+20	7.18445e+20	245146	0.001922,0.001987,0.001980	1.000000,1.000000,1.000000	9	6938810	6939301	491	6939066	50	39.6171	11.199	35.5119	2597_S4_2602_S9_2607_S14_vs_2598_S5_2603_S10_2608_S15_peak_20560
Dync2h1	Dync2h1-005	-	6.9285e+20	7.18445e+20	237657	0.001922,0.001987,0.001980	1.000000,1.000000,1.000000	9	6938810	6939301	491	6939066	50	39.6171	11.199	35.5119	2597_S4_2602_S9_2607_S14_vs_2598_S5_2603_S10_2608_S15_peak_20560
Dync2h1	Dync2h1-201	-	6.9285e+20	7.18445e+20	237746	0.001922,0.001987,0.001980	1.000000,1.000000,1.000000	9	6938810	6939301	491	6939066	50	39.6171	11.199	35.5119	2597_S4_2602_S9_2607_S14_vs_2598_S5_2603_S10_2608_S15_peak_20560
Dync2h1	Dync2h1-001	-	6.9285e+27	7.18445e+27	242998	0.003266,0.003376,0.051906,0.003364	1.000000,1.000000,1.000000,1.000000	9	6940614	6941449	835	6941035	130	151.316	28.7662	146.973	2597_S4_2602_S9_2607_S14_vs_2598_S5_2603_S10_2608_S15_peak_20561
Dync2h1	Dync2h1-005	-	6.9285e+27	7.18445e+27	235509	0.003266,0.003376,0.051906,0.003364	1.000000,1.000000,1.000000,1.000000	9	6940614	6941449	835	6941035	130	151.316	28.7662	146.973	2597_S4_2602_S9_2607_S14_vs_2598_S5_2603_S10_2608_S15_peak_20561
Dync2h1	Dync2h1-006	-	6.9285e+27	7.18445e+27	15241	0.003266,0.003376,0.051906,0.003364	1.000000,1.000000,1.000000,1.000000	9	6940614	6941449	835	6941035	130	151.316	28.7662	146.973	2597_S4_2602_S9_2607_S14_vs_2598_S5_2603_S10_2608_S15_peak_20561
Dync2h1	Dync2h1-201	-	6.9285e+27	7.18445e+27	235598	0.003266,0.003376,0.051906,0.003364	1.000000,1.000000,1.000000,1.000000	9	6940614	6941449	835	6941035	130	151.316	28.7662	146.973	2597_S4_2602_S9_2607_S14_vs_2598_S5_2603_S10_2608_S15_peak_20561
Dync2h1	Dync2h1-001	-	6.9285e+27	7.18445e+27	236841	0.007146,0.007385,0.113560,0.007359	1.000000,1.000000,1.000000,1.000000	9	6945778	6947606	1828	6947099	42	30.6075	9.44233	26.5531	2597_S4_2602_S9_2607_S14_vs_2598_S5_2603_S10_2608_S15_peak_20562
Dync2h1	Dync2h1-005	-	6.9285e+27	7.18445e+27	229352	0.007146,0.007385,0.113560,0.007359	1.000000,1.000000,1.000000,1.000000	9	6945778	6947606	1828	6947099	42	30.6075	9.44233	26.5531	2597_S4_2602_S9_2607_S14_vs_2598_S5_2603_S10_2608_S15_peak_20562
Dync2h1	Dync2h1-006	-	6.9285e+27	7.18445e+27	9084	0.007146,0.007385,0.113560,0.007359	1.000000,1.000000,1.000000,1.000000	9	6945778	6947606	1828	6947099	42	30.6075	9.44233	26.5531	2597_S4_2602_S9_2607_S14_vs_2598_S5_2603_S10_2608_S15_peak_20562
Dync2h1	Dync2h1-201	-	6.9285e+27	7.18445e+27	229441	0.007146,0.007385,0.113560,0.007359	1.000000,1.000000,1.000000,1.000000	9	6945778	6947606	1828	6947099	42	30.6075	9.44233	26.5531	2597_S4_2602_S9_2607_S14_vs_2598_S5_2603_S10_2608_S15_peak_20562
Dync2h1	Dync2h1-001	-	6.9285e+27	7.18445e+27	236005	0.001524,0.001575,0.024215,0.001569	1.000000,1.000000,1.000000,1.000000	9	6948053	6948442	389	6948170	26	14.6526	5.92891	10.984	2597_S4_2602_S9_2607_S14_vs_2598_S5_2603_S10_2608_S15_peak_20563
Dync2h1	Dync2h1-005	-	6.9285e+27	7.18445e+27	228516	0.001524,0.001575,0.024215,0.001569	1.000000,1.000000,1.000000,1.000000	9	6948053	6948442	389	6948170	26	14.6526	5.92891	10.984	2597_S4_2602_S9_2607_S14_vs_2598_S5_2603_S10_2608_S15_peak_20563
Dync2h1	Dync2h1-006	-	6.9285e+27	7.18445e+27	8248	0.001524,0.001575,0.024215,0.001569	1.000000,1.000000,1.000000,1.000000	9	6948053	6948442	389	6948170	26	14.6526	5.92891	10.984	2597_S4_2602_S9_2607_S14_vs_2598_S5_2603_S10_2608_S15_peak_20563
Dync2h1	Dync2h1-201	-	6.9285e+27	7.18445e+27	228605	0.001524,0.001575,0.024215,0.001569	1.000000,1.000000,1.000000,1.000000	9	6948053	6948442	389	6948170	26	14.6526	5.92891	10.984	2597_S4_2602_S9_2607_S14_vs_2598_S5_2603_S10_2608_S15_peak_20563
Dync2h1	Dync2h1-001	-	6.9285e+27	7.18445e+27	232307	0.008564,0.008851,0.136098,0.008819	1.000000,1.000000,1.000000,1.000000	9	6949949	6952140	2191	6951573	1485	1508.12	26.5435	1502.13	2597_S4_2602_S9_2607_S14_vs_2598_S5_2603_S10_2608_S15_peak_20564
Dync2h1	Dync2h1-005	-	6.9285e+27	7.18445e+27	224818	0.008564,0.008851,0.136098,0.008819	1.000000,1.000000,1.000000,1.000000	9	6949949	6952140	2191	6951573	1485	1508.12	26.5435	1502.13	2597_S4_2602_S9_2607_S14_vs_2598_S5_2603_S10_2608_S15_peak_20564
Dync2h1	Dync2h1-006	-	6.9285e+27	7.18445e+27	4550	0.008564,0.008851,0.136098,0.008819	1.000000,1.000000,1.000000,1.000000	9	6949949	6952140	2191	6951573	1485	1508.12	26.5435	1502.13	2597_S4_2602_S9_2607_S14_vs_2598_S5_2603_S10_2608_S15_peak_20564
Dync2h1	Dync2h1-201	-	6.9285e+27	7.18445e+27	224907	0.008564,0.008851,0.136098,0.008819	1.000000,1.000000,1.000000,1.000000	9	6949949	6952140	2191	6951573	1485	1508.12	26.5435	1502.13	2597_S4_2602_S9_2607_S14_vs_2598_S5_2603_S10_2608_S15_peak_20564
Dync2h1	Dync2h1-001	-	6.9285e+27	7.18445e+27	229655	0.002915,0.003012,0.046318,0.003001	1.000000,1.000000,1.000000,1.000000	9	6954047	6954792	745	6954216	17	7.34814	3.9526	4.56738	2597_S4_2602_S9_2607_S14_vs_2598_S5_2603_S10_2608_S15_peak_20565
Dync2h1	Dync2h1-005	-	6.9285e+27	7.18445e+27	222166	0.002915,0.003012,0.046318,0.003001	1.000000,1.000000,1.000000,1.000000	9	6954047	6954792	745	6954216	17	7.34814	3.9526	4.56738	2597_S4_2602_S9_2607_S14_vs_2598_S5_2603_S10_2608_S15_peak_20565
Dync2h1	Dync2h1-006	-	6.9285e+27	7.18445e+27	1898	0.002915,0.003012,0.046318,0.003001	1.000000,1.000000,1.000000,1.000000	9	6954047	6954792	745	6954216	17	7.34814	3.9526	4.56738	2597_S4_2602_S9_2607_S14_vs_2598_S5_2603_S10_2608_S15_peak_20565
Dync2h1	Dync2h1-201	-	6.9285e+27	7.18445e+27	222255	0.002915,0.003012,0.046318,0.003001	1.000000,1.000000,1.000000,1.000000	9	6954047	6954792	745	6954216	17	7.34814	3.9526	4.56738	2597_S4_2602_S9_2607_S14_vs_2598_S5_2603_S10_2608_S15_peak_20565
Dync2h1	Dync2h1-001	-	6.9285e+27	7.18445e+27	228501	0.003079,0.003182,0.048926,0.003170	1.000000,1.000000,1.000000,1.000000	9	6955159	6955946	787	6955530	95	98.6552	21.0806	94.3905	2597_S4_2602_S9_2607_S14_vs_2598_S5_2603_S10_2608_S15_peak_20566
Dync2h1	Dync2h1-005	-	6.9285e+27	7.18445e+27	221012	0.003079,0.003182,0.048926,0.003170	1.000000,1.000000,1.000000,1.000000	9	6955159	6955946	787	6955530	95	98.6552	21.0806	94.3905	2597_S4_2602_S9_2607_S14_vs_2598_S5_2603_S10_2608_S15_peak_20566
Dync2h1	Dync2h1-006	-	6.9285e+27	7.18445e+27	744	0.003079,0.003182,0.048926,0.003170	1.000000,1.000000,1.000000,1.000000	9	6955159	6955946	787	6955530	95	98.6552	21.0806	94.3905	2597_S4_2602_S9_2607_S14_vs_2598_S5_2603_S10_2608_S15_peak_20566
Dync2h1	Dync2h1-201	-	6.9285e+27	7.18445e+27	221101	0.003079,0.003182,0.048926,0.003170	1.000000,1.000000,1.000000,1.000000	9	6955159	6955946	787	6955530	95	98.6552	21.0806	94.3905	2597_S4_2602_S9_2607_S14_vs_2598_S5_2603_S10_2608_S15_peak_20566
Dync2h1	Dync2h1-001	-	6.9285e+20	7.18445e+20	221659	0.001895,0.001958,0.001951	1.000000,1.000000,1.000000	9	6962304	6962788	484	6962578	24	12.9029	5.48973	9.38049	2597_S4_2602_S9_2607_S14_vs_2598_S5_2603_S10_2608_S15_peak_20567
Dync2h1	Dync2h1-005	-	6.9285e+20	7.18445e+20	214170	0.001895,0.001958,0.001951	1.000000,1.000000,1.000000	9	6962304	6962788	484	6962578	24	12.9029	5.48973	9.38049	2597_S4_2602_S9_2607_S14_vs_2598_S5_2603_S10_2608_S15_peak_20567
Dync2h1	Dync2h1-201	-	6.9285e+20	7.18445e+20	214259	0.001895,0.001958,0.001951	1.000000,1.000000,1.000000	9	6962304	6962788	484	6962578	24	12.9029	5.48973	9.38049	2597_S4_2602_S9_2607_S14_vs_2598_S5_2603_S10_2608_S15_peak_20567
Dync2h1	Dync2h1-001	-	6.9285e+20	7.18445e+20	219422	0.004587,0.004740,0.004723	1.000000,1.000000,1.000000	9	6963852	6965025	1173	6964630	49	38.4596	10.9795	34.3595	2597_S4_2602_S9_2607_S14_vs_2598_S5_2603_S10_2608_S15_peak_20568
Dync2h1	Dync2h1-005	-	6.9285e+20	7.18445e+20	211933	0.004587,0.004740,0.004723	1.000000,1.000000,1.000000	9	6963852	6965025	1173	6964630	49	38.4596	10.9795	34.3595	2597_S4_2602_S9_2607_S14_vs_2598_S5_2603_S10_2608_S15_peak_20568
Dync2h1	Dync2h1-201	-	6.9285e+20	7.18445e+20	212022	0.004587,0.004740,0.004723	1.000000,1.000000,1.000000	9	6963852	6965025	1173	6964630	49	38.4596	10.9795	34.3595	2597_S4_2602_S9_2607_S14_vs_2598_S5_2603_S10_2608_S15_peak_20568
Dync2h1	Dync2h1-001	-	6.9285e+20	7.18445e+20	215714	0.007279,0.007523,0.007496	1.000000,1.000000,1.000000	9	6966871	6968733	1862	6968356	183	238.552	40.4044	234.097	2597_S4_2602_S9_2607_S14_vs_2598_S5_2603_S10_2608_S15_peak_20569
Dync2h1	Dync2h1-005	-	6.9285e+20	7.18445e+20	208225	0.007279,0.007523,0.007496	1.000000,1.000000,1.000000	9	6966871	6968733	1862	6968356	183	238.552	40.4044	234.097	2597_S4_2602_S9_2607_S14_vs_2598_S5_2603_S10_2608_S15_peak_20569
Dync2h1	Dync2h1-201	-	6.9285e+20	7.18445e+20	208314	0.007279,0.007523,0.007496	1.000000,1.000000,1.000000	9	6966871	6968733	1862	6968356	183	238.552	40.4044	234.097	2597_S4_2602_S9_2607_S14_vs_2598_S5_2603_S10_2608_S15_peak_20569
Dync2h1	Dync2h1-001	-	6.9285e+20	7.18445e+20	207904	0.002282,0.002358,0.002350	1.000000,1.000000,1.000000	9	6975960	6976543	583	6976315	75	70.9442	16.6888	66.7399	2597_S4_2602_S9_2607_S14_vs_2598_S5_2603_S10_2608_S15_peak_20570
Dync2h1	Dync2h1-005	-	6.9285e+20	7.18445e+20	200415	0.002282,0.002358,0.002350	1.000000,1.000000,1.000000	9	6975960	6976543	583	6976315	75	70.9442	16.6888	66.7399	2597_S4_2602_S9_2607_S14_vs_2598_S5_2603_S10_2608_S15_peak_20570
Dync2h1	Dync2h1-201	-	6.9285e+20	7.18445e+20	200504	0.002282,0.002358,0.002350	1.000000,1.000000,1.000000	9	6975960	6976543	583	6976315	75	70.9442	16.6888	66.7399	2597_S4_2602_S9_2607_S14_vs_2598_S5_2603_S10_2608_S15_peak_20570
Dync2h1	Dync2h1-001	-	6.9285e+20	7.18445e+20	204373	0.006978,0.007212,0.007186	1.000000,1.000000,1.000000	9	6978289	6980074	1785	6979563	789	1038.24	51.1884	1032.99	2597_S4_2602_S9_2607_S14_vs_2598_S5_2603_S10_2608_S15_peak_20571
Dync2h1	Dync2h1-005	-	6.9285e+20	7.18445e+20	196884	0.006978,0.007212,0.007186	1.000000,1.000000,1.000000	9	6978289	6980074	1785	6979563	789	1038.24	51.1884	1032.99	2597_S4_2602_S9_2607_S14_vs_2598_S5_2603_S10_2608_S15_peak_20571
Dync2h1	Dync2h1-201	-	6.9285e+20	7.18445e+20	196973	0.006978,0.007212,0.007186	1.000000,1.000000,1.000000	9	6978289	6980074	1785	6979563	789	1038.24	51.1884	1032.99	2597_S4_2602_S9_2607_S14_vs_2598_S5_2603_S10_2608_S15_peak_20571
Dync2h1	Dync2h1-001	-	6.9285e+20	7.18445e+20	200438	0.003024,0.003125,0.003114	1.000000,1.000000,1.000000	9	6983236	6984009	773	6983623	141	168.762	31.1817	164.394	2597_S4_2602_S9_2607_S14_vs_2598_S5_2603_S10_2608_S15_peak_20572
Dync2h1	Dync2h1-005	-	6.9285e+20	7.18445e+20	192949	0.003024,0.003125,0.003114	1.000000,1.000000,1.000000	9	6983236	6984009	773	6983623	141	168.762	31.1817	164.394	2597_S4_2602_S9_2607_S14_vs_2598_S5_2603_S10_2608_S15_peak_20572
Dync2h1	Dync2h1-201	-	6.9285e+20	7.18445e+20	193038	0.003024,0.003125,0.003114	1.000000,1.000000,1.000000	9	6983236	6984009	773	6983623	141	168.762	31.1817	164.394	2597_S4_2602_S9_2607_S14_vs_2598_S5_2603_S10_2608_S15_peak_20572
Dync2h1	Dync2h1-001	-	6.9285e+20	7.18445e+20	199147	0.003434,0.003549,0.003537	1.000000,1.000000,1.000000	9	6984422	6985300	878	6984667	49	38.4596	10.9795	34.3595	2597_S4_2602_S9_2607_S14_vs_2598_S5_2603_S10_2608_S15_peak_20573
Dync2h1	Dync2h1-005	-	6.9285e+20	7.18445e+20	191658	0.003434,0.003549,0.003537	1.000000,1.000000,1.000000	9	6984422	6985300	878	6984667	49	38.4596	10.9795	34.3595	2597_S4_2602_S9_2607_S14_vs_2598_S5_2603_S10_2608_S15_peak_20573
Dync2h1	Dync2h1-201	-	6.9285e+20	7.18445e+20	191747	0.003434,0.003549,0.003537	1.000000,1.000000,1.000000	9	6984422	6985300	878	6984667	49	38.4596	10.9795	34.3595	2597_S4_2602_S9_2607_S14_vs_2598_S5_2603_S10_2608_S15_peak_20573
Dync2h1	Dync2h1-001	-	6.9285e+20	7.18445e+20	191339	0.004778,0.004938,0.004921	1.000000,1.000000,1.000000	9	6991886	6993108	1222	6992593	1495	1781.91	39.9716	1775.42	2597_S4_2602_S9_2607_S14_vs_2598_S5_2603_S10_2608_S15_peak_20574
Dync2h1	Dync2h1-005	-	6.9285e+20	7.18445e+20	183850	0.004778,0.004938,0.004921	1.000000,1.000000,1.000000	9	6991886	6993108	1222	6992593	1495	1781.91	39.9716	1775.42	2597_S4_2602_S9_2607_S14_vs_2598_S5_2603_S10_2608_S15_peak_20574
Dync2h1	Dync2h1-201	-	6.9285e+20	7.18445e+20	183939	0.004778,0.004938,0.004921	1.000000,1.000000,1.000000	9	6991886	6993108	1222	6992593	1495	1781.91	39.9716	1775.42	2597_S4_2602_S9_2607_S14_vs_2598_S5_2603_S10_2608_S15_peak_20574
Dync2h1	Dync2h1-001	-	6.9285e+20	7.18445e+20	190320	0.001340,0.001385,0.001380	1.000000,1.000000,1.000000	9	6993785	6994127	342	6993897	15	5.95242	3.51343	3.41293	2597_S4_2602_S9_2607_S14_vs_2598_S5_2603_S10_2608_S15_peak_20575
Dync2h1	Dync2h1-005	-	6.9285e+20	7.18445e+20	182831	0.001340,0.001385,0.001380	1.000000,1.000000,1.000000	9	6993785	6994127	342	6993897	15	5.95242	3.51343	3.41293	2597_S4_2602_S9_2607_S14_vs_2598_S5_2603_S10_2608_S15_peak_20575
Dync2h1	Dync2h1-201	-	6.9285e+20	7.18445e+20	182920	0.001340,0.001385,0.001380	1.000000,1.000000,1.000000	9	6993785	6994127	342	6993897	15	5.95242	3.51343	3.41293	2597_S4_2602_S9_2607_S14_vs_2598_S5_2603_S10_2608_S15_peak_20575
Dync2h1	Dync2h1-001	-	6.9285e+20	7.18445e+20	187212	0.004204,0.004345,0.004329	1.000000,1.000000,1.000000	9	6996160	6997235	1075	6996823	267	389.909	58.8499	385.293	2597_S4_2602_S9_2607_S14_vs_2598_S5_2603_S10_2608_S15_peak_20576
Dync2h1	Dync2h1-005	-	6.9285e+20	7.18445e+20	179723	0.004204,0.004345,0.004329	1.000000,1.000000,1.000000	9	6996160	6997235	1075	6996823	267	389.909	58.8499	385.293	2597_S4_2602_S9_2607_S14_vs_2598_S5_2603_S10_2608_S15_peak_20576
Dync2h1	Dync2h1-201	-	6.9285e+20	7.18445e+20	179812	0.004204,0.004345,0.004329	1.000000,1.000000,1.000000	9	6996160	6997235	1075	6996823	267	389.909	58.8499	385.293	2597_S4_2602_S9_2607_S14_vs_2598_S5_2603_S10_2608_S15_peak_20576
Dync2h1	Dync2h1-001	-	6.9285e+20	7.18445e+20	182598	0.002266,0.002342,0.002334	1.000000,1.000000,1.000000	9	7001270	7001849	579	7001485	47	36.1705	10.5403	32.0827	2597_S4_2602_S9_2607_S14_vs_2598_S5_2603_S10_2608_S15_peak_20577
Dync2h1	Dync2h1-005	-	6.9285e+20	7.18445e+20	175109	0.002266,0.002342,0.002334	1.000000,1.000000,1.000000	9	7001270	7001849	579	7001485	47	36.1705	10.5403	32.0827	2597_S4_2602_S9_2607_S14_vs_2598_S5_2603_S10_2608_S15_peak_20577
Dync2h1	Dync2h1-201	-	6.9285e+20	7.18445e+20	175198	0.002266,0.002342,0.002334	1.000000,1.000000,1.000000	9	7001270	7001849	579	7001485	47	36.1705	10.5403	32.0827	2597_S4_2602_S9_2607_S14_vs_2598_S5_2603_S10_2608_S15_peak_20577
Dync2h1	Dync2h1-001	-	6.9285e+20	7.18445e+20	175183	0.003458,0.003574,0.003561	1.000000,1.000000,1.000000	9	7008380	7009264	884	7008783	82	80.4116	18.2259	76.1853	2597_S4_2602_S9_2607_S14_vs_2598_S5_2603_S10_2608_S15_peak_20578
Dync2h1	Dync2h1-005	-	6.9285e+20	7.18445e+20	167694	0.003458,0.003574,0.003561	1.000000,1.000000,1.000000	9	7008380	7009264	884	7008783	82	80.4116	18.2259	76.1853	2597_S4_2602_S9_2607_S14_vs_2598_S5_2603_S10_2608_S15_peak_20578
Dync2h1	Dync2h1-201	-	6.9285e+20	7.18445e+20	167783	0.003458,0.003574,0.003561	1.000000,1.000000,1.000000	9	7008380	7009264	884	7008783	82	80.4116	18.2259	76.1853	2597_S4_2602_S9_2607_S14_vs_2598_S5_2603_S10_2608_S15_peak_20578
Dync2h1	Dync2h1-001	-	6.9285e+20	7.18445e+20	172709	0.002485,0.002568,0.002559	1.000000,1.000000,1.000000	9	7011103	7011738	635	7011379	78	74.9691	17.3475	70.7554	2597_S4_2602_S9_2607_S14_vs_2598_S5_2603_S10_2608_S15_peak_20579
Dync2h1	Dync2h1-005	-	6.9285e+20	7.18445e+20	165220	0.002485,0.002568,0.002559	1.000000,1.000000,1.000000	9	7011103	7011738	635	7011379	78	74.9691	17.3475	70.7554	2597_S4_2602_S9_2607_S14_vs_2598_S5_2603_S10_2608_S15_peak_20579
Dync2h1	Dync2h1-201	-	6.9285e+20	7.18445e+20	165309	0.002485,0.002568,0.002559	1.000000,1.000000,1.000000	9	7011103	7011738	635	7011379	78	74.9691	17.3475	70.7554	2597_S4_2602_S9_2607_S14_vs_2598_S5_2603_S10_2608_S15_peak_20579
Dync2h1	Dync2h1-001	-	6.9285e+20	7.18445e+20	164519	0.001598,0.001651,0.001646	1.000000,1.000000,1.000000	9	7019520	7019928	408	7019658	33	21.2431	7.46603	17.2961	2597_S4_2602_S9_2607_S14_vs_2598_S5_2603_S10_2608_S15_peak_20580
Dync2h1	Dync2h1-005	-	6.9285e+20	7.18445e+20	157030	0.001598,0.001651,0.001646	1.000000,1.000000,1.000000	9	7019520	7019928	408	7019658	33	21.2431	7.46603	17.2961	2597_S4_2602_S9_2607_S14_vs_2598_S5_2603_S10_2608_S15_peak_20580
Dync2h1	Dync2h1-201	-	6.9285e+20	7.18445e+20	157119	0.001598,0.001651,0.001646	1.000000,1.000000,1.000000	9	7019520	7019928	408	7019658	33	21.2431	7.46603	17.2961	2597_S4_2602_S9_2607_S14_vs_2598_S5_2603_S10_2608_S15_peak_20580
Dync2h1	Dync2h1-002	-	7.02314e+27	7.11154e+27	82517	0.010610,0.003665,0.003788,0.003774	1.000000,1.000000,1.000000,1.000000	9	7028090	7029027	937	7028514	119	134.27	26.3507	129.951	2597_S4_2602_S9_2607_S14_vs_2598_S5_2603_S10_2608_S15_peak_20581
Dync2h1	Dync2h1-001	-	7.02314e+27	7.11154e+27	155420	0.010610,0.003665,0.003788,0.003774	1.000000,1.000000,1.000000,1.000000	9	7028090	7029027	937	7028514	119	134.27	26.3507	129.951	2597_S4_2602_S9_2607_S14_vs_2598_S5_2603_S10_2608_S15_peak_20581
Dync2h1	Dync2h1-005	-	7.02314e+27	7.11154e+27	147931	0.010610,0.003665,0.003788,0.003774	1.000000,1.000000,1.000000,1.000000	9	7028090	7029027	937	7028514	119	134.27	26.3507	129.951	2597_S4_2602_S9_2607_S14_vs_2598_S5_2603_S10_2608_S15_peak_20581
Dync2h1	Dync2h1-201	-	7.02314e+27	7.11154e+27	148020	0.010610,0.003665,0.003788,0.003774	1.000000,1.000000,1.000000,1.000000	9	7028090	7029027	937	7028514	119	134.27	26.3507	129.951	2597_S4_2602_S9_2607_S14_vs_2598_S5_2603_S10_2608_S15_peak_20581
Dync2h1	Dync2h1-002	-	7.02314e+27	7.11154e+27	79397	0.010406,0.003595,0.003715,0.003702	1.000000,1.000000,1.000000,1.000000	9	7031228	7032147	919	7031674	414	680.96	91.1295	676.057	2597_S4_2602_S9_2607_S14_vs_2598_S5_2603_S10_2608_S15_peak_20582
Dync2h1	Dync2h1-001	-	7.02314e+27	7.11154e+27	152300	0.010406,0.003595,0.003715,0.003702	1.000000,1.000000,1.000000,1.000000	9	7031228	7032147	919	7031674	414	680.96	91.1295	676.057	2597_S4_2602_S9_2607_S14_vs_2598_S5_2603_S10_2608_S15_peak_20582
Dync2h1	Dync2h1-005	-	7.02314e+27	7.11154e+27	144811	0.010406,0.003595,0.003715,0.003702	1.000000,1.000000,1.000000,1.000000	9	7031228	7032147	919	7031674	414	680.96	91.1295	676.057	2597_S4_2602_S9_2607_S14_vs_2598_S5_2603_S10_2608_S15_peak_20582
Dync2h1	Dync2h1-201	-	7.02314e+27	7.11154e+27	144900	0.010406,0.003595,0.003715,0.003702	1.000000,1.000000,1.000000,1.000000	9	7031228	7032147	919	7031674	414	680.96	91.1295	676.057	2597_S4_2602_S9_2607_S14_vs_2598_S5_2603_S10_2608_S15_peak_20582
Dync2h1	Dync2h1-002	-	7.02314e+27	7.11154e+27	73359	0.009818,0.003391,0.003505,0.003492	1.000000,1.000000,1.000000,1.000000	9	7037318	7038185	867	7037707	374	575.138	73.1883	570.344	2597_S4_2602_S9_2607_S14_vs_2598_S5_2603_S10_2608_S15_peak_20583
Dync2h1	Dync2h1-001	-	7.02314e+27	7.11154e+27	146262	0.009818,0.003391,0.003505,0.003492	1.000000,1.000000,1.000000,1.000000	9	7037318	7038185	867	7037707	374	575.138	73.1883	570.344	2597_S4_2602_S9_2607_S14_vs_2598_S5_2603_S10_2608_S15_peak_20583
Dync2h1	Dync2h1-005	-	7.02314e+27	7.11154e+27	138773	0.009818,0.003391,0.003505,0.003492	1.000000,1.000000,1.000000,1.000000	9	7037318	7038185	867	7037707	374	575.138	73.1883	570.344	2597_S4_2602_S9_2607_S14_vs_2598_S5_2603_S10_2608_S15_peak_20583
Dync2h1	Dync2h1-201	-	7.02314e+27	7.11154e+27	138862	0.009818,0.003391,0.003505,0.003492	1.000000,1.000000,1.000000,1.000000	9	7037318	7038185	867	7037707	374	575.138	73.1883	570.344	2597_S4_2602_S9_2607_S14_vs_2598_S5_2603_S10_2608_S15_peak_20583
Dync2h1	Dync2h1-002	-	7.02314e+27	7.11154e+27	69399	0.015915,0.005497,0.005681,0.005661	1.000000,1.000000,1.000000,1.000000	9	7040739	7042145	1406	7041632	972	1230.95	46.4849	1225.46	2597_S4_2602_S9_2607_S14_vs_2598_S5_2603_S10_2608_S15_peak_20584
Dync2h1	Dync2h1-001	-	7.02314e+27	7.11154e+27	142302	0.015915,0.005497,0.005681,0.005661	1.000000,1.000000,1.000000,1.000000	9	7040739	7042145	1406	7041632	972	1230.95	46.4849	1225.46	2597_S4_2602_S9_2607_S14_vs_2598_S5_2603_S10_2608_S15_peak_20584
Dync2h1	Dync2h1-005	-	7.02314e+27	7.11154e+27	134813	0.015915,0.005497,0.005681,0.005661	1.000000,1.000000,1.000000,1.000000	9	7040739	7042145	1406	7041632	972	1230.95	46.4849	1225.46	2597_S4_2602_S9_2607_S14_vs_2598_S5_2603_S10_2608_S15_peak_20584
Dync2h1	Dync2h1-201	-	7.02314e+27	7.11154e+27	134902	0.015915,0.005497,0.005681,0.005661	1.000000,1.000000,1.000000,1.000000	9	7040739	7042145	1406	7041632	972	1230.95	46.4849	1225.46	2597_S4_2602_S9_2607_S14_vs_2598_S5_2603_S10_2608_S15_peak_20584
Dync2h1	Dync2h1-002	-	7.02314e+27	7.11154e+27	68385	0.006821,0.002356,0.002435,0.002426	1.000000,1.000000,1.000000,1.000000	9	7042557	7043159	602	7042856	58	49.167	12.9558	45.026	2597_S4_2602_S9_2607_S14_vs_2598_S5_2603_S10_2608_S15_peak_20585
Dync2h1	Dync2h1-001	-	7.02314e+27	7.11154e+27	141288	0.006821,0.002356,0.002435,0.002426	1.000000,1.000000,1.000000,1.000000	9	7042557	7043159	602	7042856	58	49.167	12.9558	45.026	2597_S4_2602_S9_2607_S14_vs_2598_S5_2603_S10_2608_S15_peak_20585
Dync2h1	Dync2h1-005	-	7.02314e+27	7.11154e+27	133799	0.006821,0.002356,0.002435,0.002426	1.000000,1.000000,1.000000,1.000000	9	7042557	7043159	602	7042856	58	49.167	12.9558	45.026	2597_S4_2602_S9_2607_S14_vs_2598_S5_2603_S10_2608_S15_peak_20585
Dync2h1	Dync2h1-201	-	7.02314e+27	7.11154e+27	133888	0.006821,0.002356,0.002435,0.002426	1.000000,1.000000,1.000000,1.000000	9	7042557	7043159	602	7042856	58	49.167	12.9558	45.026	2597_S4_2602_S9_2607_S14_vs_2598_S5_2603_S10_2608_S15_peak_20585
Dync2h1	Dync2h1-002	-	7.02314e+27	7.11154e+27	66009	0.007341,0.002536,0.002621,0.002611	1.000000,1.000000,1.000000,1.000000	9	7044887	7045535	648	7045169	80	77.6797	17.7867	73.4597	2597_S4_2602_S9_2607_S14_vs_2598_S5_2603_S10_2608_S15_peak_20586
Dync2h1	Dync2h1-001	-	7.02314e+27	7.11154e+27	138912	0.007341,0.002536,0.002621,0.002611	1.000000,1.000000,1.000000,1.000000	9	7044887	7045535	648	7045169	80	77.6797	17.7867	73.4597	2597_S4_2602_S9_2607_S14_vs_2598_S5_2603_S10_2608_S15_peak_20586
Dync2h1	Dync2h1-005	-	7.02314e+27	7.11154e+27	131423	0.007341,0.002536,0.002621,0.002611	1.000000,1.000000,1.000000,1.000000	9	7044887	7045535	648	7045169	80	77.6797	17.7867	73.4597	2597_S4_2602_S9_2607_S14_vs_2598_S5_2603_S10_2608_S15_peak_20586
Dync2h1	Dync2h1-201	-	7.02314e+27	7.11154e+27	131512	0.007341,0.002536,0.002621,0.002611	1.000000,1.000000,1.000000,1.000000	9	7044887	7045535	648	7045169	80	77.6797	17.7867	73.4597	2597_S4_2602_S9_2607_S14_vs_2598_S5_2603_S10_2608_S15_peak_20586
Dync2h1	Dync2h1-002	-	7.02314e+27	7.11154e+27	61271	0.009614,0.003321,0.003432,0.003420	1.000000,1.000000,1.000000,1.000000	9	7049424	7050273	849	7049947	115	128.178	25.4723	123.868	2597_S4_2602_S9_2607_S14_vs_2598_S5_2603_S10_2608_S15_peak_20587
Dync2h1	Dync2h1-001	-	7.02314e+27	7.11154e+27	134174	0.009614,0.003321,0.003432,0.003420	1.000000,1.000000,1.000000,1.000000	9	7049424	7050273	849	7049947	115	128.178	25.4723	123.868	2597_S4_2602_S9_2607_S14_vs_2598_S5_2603_S10_2608_S15_peak_20587
Dync2h1	Dync2h1-005	-	7.02314e+27	7.11154e+27	126685	0.009614,0.003321,0.003432,0.003420	1.000000,1.000000,1.000000,1.000000	9	7049424	7050273	849	7049947	115	128.178	25.4723	123.868	2597_S4_2602_S9_2607_S14_vs_2598_S5_2603_S10_2608_S15_peak_20587
Dync2h1	Dync2h1-201	-	7.02314e+27	7.11154e+27	126774	0.009614,0.003321,0.003432,0.003420	1.000000,1.000000,1.000000,1.000000	9	7049424	7050273	849	7049947	115	128.178	25.4723	123.868	2597_S4_2602_S9_2607_S14_vs_2598_S5_2603_S10_2608_S15_peak_20587
Dync2h1	Dync2h1-002	-	7.02314e+27	7.11154e+27	58350	0.007601,0.002626,0.002713,0.002704	1.000000,1.000000,1.000000,1.000000	9	7052523	7053194	671	7052954	35	23.2446	7.90521	19.2629	2597_S4_2602_S9_2607_S14_vs_2598_S5_2603_S10_2608_S15_peak_20588
Dync2h1	Dync2h1-001	-	7.02314e+27	7.11154e+27	131253	0.007601,0.002626,0.002713,0.002704	1.000000,1.000000,1.000000,1.000000	9	7052523	7053194	671	7052954	35	23.2446	7.90521	19.2629	2597_S4_2602_S9_2607_S14_vs_2598_S5_2603_S10_2608_S15_peak_20588
Dync2h1	Dync2h1-005	-	7.02314e+27	7.11154e+27	123764	0.007601,0.002626,0.002713,0.002704	1.000000,1.000000,1.000000,1.000000	9	7052523	7053194	671	7052954	35	23.2446	7.90521	19.2629	2597_S4_2602_S9_2607_S14_vs_2598_S5_2603_S10_2608_S15_peak_20588
Dync2h1	Dync2h1-201	-	7.02314e+27	7.11154e+27	123853	0.007601,0.002626,0.002713,0.002704	1.000000,1.000000,1.000000,1.000000	9	7052523	7053194	671	7052954	35	23.2446	7.90521	19.2629	2597_S4_2602_S9_2607_S14_vs_2598_S5_2603_S10_2608_S15_peak_20588
Dync2h1	Dync2h1-002	-	7.02314e+27	7.11154e+27	53711	0.009807,0.003387,0.003501,0.003488	1.000000,1.000000,1.000000,1.000000	9	7056967	7057833	866	7057288	99	104.427	21.9589	100.152	2597_S4_2602_S9_2607_S14_vs_2598_S5_2603_S10_2608_S15_peak_20589
Dync2h1	Dync2h1-001	-	7.02314e+27	7.11154e+27	126614	0.009807,0.003387,0.003501,0.003488	1.000000,1.000000,1.000000,1.000000	9	7056967	7057833	866	7057288	99	104.427	21.9589	100.152	2597_S4_2602_S9_2607_S14_vs_2598_S5_2603_S10_2608_S15_peak_20589
Dync2h1	Dync2h1-005	-	7.02314e+27	7.11154e+27	119125	0.009807,0.003387,0.003501,0.003488	1.000000,1.000000,1.000000,1.000000	9	7056967	7057833	866	7057288	99	104.427	21.9589	100.152	2597_S4_2602_S9_2607_S14_vs_2598_S5_2603_S10_2608_S15_peak_20589
Dync2h1	Dync2h1-201	-	7.02314e+27	7.11154e+27	119214	0.009807,0.003387,0.003501,0.003488	1.000000,1.000000,1.000000,1.000000	9	7056967	7057833	866	7057288	99	104.427	21.9589	100.152	2597_S4_2602_S9_2607_S14_vs_2598_S5_2603_S10_2608_S15_peak_20589
Dync2h1	Dync2h1-002	-	7.02314e+27	7.11154e+27	48566	0.007918,0.002735,0.002827,0.002816	1.000000,1.000000,1.000000,1.000000	9	7062279	7062978	699	7062471	105	76.1424	11.3825	71.9274	2597_S4_2602_S9_2607_S14_vs_2598_S5_2603_S10_2608_S15_peak_20590
Dync2h1	Dync2h1-001	-	7.02314e+27	7.11154e+27	121469	0.007918,0.002735,0.002827,0.002816	1.000000,1.000000,1.000000,1.000000	9	7062279	7062978	699	7062471	105	76.1424	11.3825	71.9274	2597_S4_2602_S9_2607_S14_vs_2598_S5_2603_S10_2608_S15_peak_20590
Dync2h1	Dync2h1-005	-	7.02314e+27	7.11154e+27	113980	0.007918,0.002735,0.002827,0.002816	1.000000,1.000000,1.000000,1.000000	9	7062279	7062978	699	7062471	105	76.1424	11.3825	71.9274	2597_S4_2602_S9_2607_S14_vs_2598_S5_2603_S10_2608_S15_peak_20590
Dync2h1	Dync2h1-201	-	7.02314e+27	7.11154e+27	114069	0.007918,0.002735,0.002827,0.002816	1.000000,1.000000,1.000000,1.000000	9	7062279	7062978	699	7062471	105	76.1424	11.3825	71.9274	2597_S4_2602_S9_2607_S14_vs_2598_S5_2603_S10_2608_S15_peak_20590
Dync2h1	Dync2h1-002	-	7.02314e+27	7.11154e+27	46426	0.014897,0.005146,0.005318,0.005299	1.000000,1.000000,1.000000,1.000000	9	7063802	7065118	1316	7064501	1280	828.51	10.8707	823.47	2597_S4_2602_S9_2607_S14_vs_2598_S5_2603_S10_2608_S15_peak_20591
Dync2h1	Dync2h1-001	-	7.02314e+27	7.11154e+27	119329	0.014897,0.005146,0.005318,0.005299	1.000000,1.000000,1.000000,1.000000	9	7063802	7065118	1316	7064501	1280	828.51	10.8707	823.47	2597_S4_2602_S9_2607_S14_vs_2598_S5_2603_S10_2608_S15_peak_20591
Dync2h1	Dync2h1-005	-	7.02314e+27	7.11154e+27	111840	0.014897,0.005146,0.005318,0.005299	1.000000,1.000000,1.000000,1.000000	9	7063802	7065118	1316	7064501	1280	828.51	10.8707	823.47	2597_S4_2602_S9_2607_S14_vs_2598_S5_2603_S10_2608_S15_peak_20591
Dync2h1	Dync2h1-201	-	7.02314e+27	7.11154e+27	111929	0.014897,0.005146,0.005318,0.005299	1.000000,1.000000,1.000000,1.000000	9	7063802	7065118	1316	7064501	1280	828.51	10.8707	823.47	2597_S4_2602_S9_2607_S14_vs_2598_S5_2603_S10_2608_S15_peak_20591
Dync2h1	Dync2h1-002	-	7.02314e+27	7.11154e+27	39016	0.012634,0.004364,0.004510,0.004494	1.000000,1.000000,1.000000,1.000000	9	7071412	7072528	1116	7071876	450	648.659	62.764	643.788	2597_S4_2602_S9_2607_S14_vs_2598_S5_2603_S10_2608_S15_peak_20592
Dync2h1	Dync2h1-001	-	7.02314e+27	7.11154e+27	111919	0.012634,0.004364,0.004510,0.004494	1.000000,1.000000,1.000000,1.000000	9	7071412	7072528	1116	7071876	450	648.659	62.764	643.788	2597_S4_2602_S9_2607_S14_vs_2598_S5_2603_S10_2608_S15_peak_20592
Dync2h1	Dync2h1-005	-	7.02314e+27	7.11154e+27	104430	0.012634,0.004364,0.004510,0.004494	1.000000,1.000000,1.000000,1.000000	9	7071412	7072528	1116	7071876	450	648.659	62.764	643.788	2597_S4_2602_S9_2607_S14_vs_2598_S5_2603_S10_2608_S15_peak_20592
Dync2h1	Dync2h1-201	-	7.02314e+27	7.11154e+27	104519	0.012634,0.004364,0.004510,0.004494	1.000000,1.000000,1.000000,1.000000	9	7071412	7072528	1116	7071876	450	648.659	62.764	643.788	2597_S4_2602_S9_2607_S14_vs_2598_S5_2603_S10_2608_S15_peak_20592
Dync2h1	Dync2h1-002	-	7.02314e+27	7.11154e+27	35218	0.010768,0.003720,0.003844,0.003830	1.000000,1.000000,1.000000,1.000000	9	7075375	7076326	951	7075858	345	404.716	34.827	400.087	2597_S4_2602_S9_2607_S14_vs_2598_S5_2603_S10_2608_S15_peak_20593
Dync2h1	Dync2h1-001	-	7.02314e+27	7.11154e+27	108121	0.010768,0.003720,0.003844,0.003830	1.000000,1.000000,1.000000,1.000000	9	7075375	7076326	951	7075858	345	404.716	34.827	400.087	2597_S4_2602_S9_2607_S14_vs_2598_S5_2603_S10_2608_S15_peak_20593
Dync2h1	Dync2h1-005	-	7.02314e+27	7.11154e+27	100632	0.010768,0.003720,0.003844,0.003830	1.000000,1.000000,1.000000,1.000000	9	7075375	7076326	951	7075858	345	404.716	34.827	400.087	2597_S4_2602_S9_2607_S14_vs_2598_S5_2603_S10_2608_S15_peak_20593
Dync2h1	Dync2h1-201	-	7.02314e+27	7.11154e+27	100721	0.010768,0.003720,0.003844,0.003830	1.000000,1.000000,1.000000,1.000000	9	7075375	7076326	951	7075858	345	404.716	34.827	400.087	2597_S4_2602_S9_2607_S14_vs_2598_S5_2603_S10_2608_S15_peak_20593
Dync2h1	Dync2h1-002	-	7.02314e+41	7.11154e+41	21351	0.006922,0.018298,0.017788,0.002391,0.002471,0.002462	1.000000,1.000000,1.000000,1.000000,1.000000,1.000000	9	7089582	7090193	611	7089878	28	16.4648	6.36809	12.6801	2597_S4_2602_S9_2607_S14_vs_2598_S5_2603_S10_2608_S15_peak_20594
Dync2h1	Dync2h1-008	-	7.02314e+41	7.11154e+41	26437	0.006922,0.018298,0.017788,0.002391,0.002471,0.002462	1.000000,1.000000,1.000000,1.000000,1.000000,1.000000	9	7089582	7090193	611	7089878	28	16.4648	6.36809	12.6801	2597_S4_2602_S9_2607_S14_vs_2598_S5_2603_S10_2608_S15_peak_20594
Dync2h1	Dync2h1-007	-	7.02314e+41	7.11154e+41	27396	0.006922,0.018298,0.017788,0.002391,0.002471,0.002462	1.000000,1.000000,1.000000,1.000000,1.000000,1.000000	9	7089582	7090193	611	7089878	28	16.4648	6.36809	12.6801	2597_S4_2602_S9_2607_S14_vs_2598_S5_2603_S10_2608_S15_peak_20594
Dync2h1	Dync2h1-001	-	7.02314e+41	7.11154e+41	94254	0.006922,0.018298,0.017788,0.002391,0.002471,0.002462	1.000000,1.000000,1.000000,1.000000,1.000000,1.000000	9	7089582	7090193	611	7089878	28	16.4648	6.36809	12.6801	2597_S4_2602_S9_2607_S14_vs_2598_S5_2603_S10_2608_S15_peak_20594
Dync2h1	Dync2h1-005	-	7.02314e+41	7.11154e+41	86765	0.006922,0.018298,0.017788,0.002391,0.002471,0.002462	1.000000,1.000000,1.000000,1.000000,1.000000,1.000000	9	7089582	7090193	611	7089878	28	16.4648	6.36809	12.6801	2597_S4_2602_S9_2607_S14_vs_2598_S5_2603_S10_2608_S15_peak_20594
Dync2h1	Dync2h1-201	-	7.02314e+41	7.11154e+41	86854	0.006922,0.018298,0.017788,0.002391,0.002471,0.002462	1.000000,1.000000,1.000000,1.000000,1.000000,1.000000	9	7089582	7090193	611	7089878	28	16.4648	6.36809	12.6801	2597_S4_2602_S9_2607_S14_vs_2598_S5_2603_S10_2608_S15_peak_20594
Dync2h1	Dync2h1-002	-	7.02314e+41	7.11154e+41	19335	0.013098,0.034622,0.033657,0.004524,0.004676,0.004659	1.000000,1.000000,1.000000,1.000000,1.000000,1.000000	9	7091052	7092209	1157	7091538	1128	1357.28	40.605	1351.6	2597_S4_2602_S9_2607_S14_vs_2598_S5_2603_S10_2608_S15_peak_20595
Dync2h1	Dync2h1-008	-	7.02314e+41	7.11154e+41	24421	0.013098,0.034622,0.033657,0.004524,0.004676,0.004659	1.000000,1.000000,1.000000,1.000000,1.000000,1.000000	9	7091052	7092209	1157	7091538	1128	1357.28	40.605	1351.6	2597_S4_2602_S9_2607_S14_vs_2598_S5_2603_S10_2608_S15_peak_20595
Dync2h1	Dync2h1-007	-	7.02314e+41	7.11154e+41	25380	0.013098,0.034622,0.033657,0.004524,0.004676,0.004659	1.000000,1.000000,1.000000,1.000000,1.000000,1.000000	9	7091052	7092209	1157	7091538	1128	1357.28	40.605	1351.6	2597_S4_2602_S9_2607_S14_vs_2598_S5_2603_S10_2608_S15_peak_20595
Dync2h1	Dync2h1-001	-	7.02314e+41	7.11154e+41	92238	0.013098,0.034622,0.033657,0.004524,0.004676,0.004659	1.000000,1.000000,1.000000,1.000000,1.000000,1.000000	9	7091052	7092209	1157	7091538	1128	1357.28	40.605	1351.6	2597_S4_2602_S9_2607_S14_vs_2598_S5_2603_S10_2608_S15_peak_20595
Dync2h1	Dync2h1-005	-	7.02314e+41	7.11154e+41	84749	0.013098,0.034622,0.033657,0.004524,0.004676,0.004659	1.000000,1.000000,1.000000,1.000000,1.000000,1.000000	9	7091052	7092209	1157	7091538	1128	1357.28	40.605	1351.6	2597_S4_2602_S9_2607_S14_vs_2598_S5_2603_S10_2608_S15_peak_20595
Dync2h1	Dync2h1-201	-	7.02314e+41	7.11154e+41	84838	0.013098,0.034622,0.033657,0.004524,0.004676,0.004659	1.000000,1.000000,1.000000,1.000000,1.000000,1.000000	9	7091052	7092209	1157	7091538	1128	1357.28	40.605	1351.6	2597_S4_2602_S9_2607_S14_vs_2598_S5_2603_S10_2608_S15_peak_20595
Dync2h1	Dync2h1-002	-	7.02314e+41	7.11154e+41	13946	0.022882,0.060484,0.058798,0.007904,0.008169,0.008139	1.000000,1.000000,1.000000,1.000000,1.000000,1.000000	9	7095576	7097598	2022	7097031	63	55.3769	14.0537	51.2165	2597_S4_2602_S9_2607_S14_vs_2598_S5_2603_S10_2608_S15_peak_20596
Dync2h1	Dync2h1-008	-	7.02314e+41	7.11154e+41	19032	0.022882,0.060484,0.058798,0.007904,0.008169,0.008139	1.000000,1.000000,1.000000,1.000000,1.000000,1.000000	9	7095576	7097598	2022	7097031	63	55.3769	14.0537	51.2165	2597_S4_2602_S9_2607_S14_vs_2598_S5_2603_S10_2608_S15_peak_20596
Dync2h1	Dync2h1-007	-	7.02314e+41	7.11154e+41	19991	0.022882,0.060484,0.058798,0.007904,0.008169,0.008139	1.000000,1.000000,1.000000,1.000000,1.000000,1.000000	9	7095576	7097598	2022	7097031	63	55.3769	14.0537	51.2165	2597_S4_2602_S9_2607_S14_vs_2598_S5_2603_S10_2608_S15_peak_20596
Dync2h1	Dync2h1-001	-	7.02314e+41	7.11154e+41	86849	0.022882,0.060484,0.058798,0.007904,0.008169,0.008139	1.000000,1.000000,1.000000,1.000000,1.000000,1.000000	9	7095576	7097598	2022	7097031	63	55.3769	14.0537	51.2165	2597_S4_2602_S9_2607_S14_vs_2598_S5_2603_S10_2608_S15_peak_20596
Dync2h1	Dync2h1-005	-	7.02314e+41	7.11154e+41	79360	0.022882,0.060484,0.058798,0.007904,0.008169,0.008139	1.000000,1.000000,1.000000,1.000000,1.000000,1.000000	9	7095576	7097598	2022	7097031	63	55.3769	14.0537	51.2165	2597_S4_2602_S9_2607_S14_vs_2598_S5_2603_S10_2608_S15_peak_20596
Dync2h1	Dync2h1-201	-	7.02314e+41	7.11154e+41	79449	0.022882,0.060484,0.058798,0.007904,0.008169,0.008139	1.000000,1.000000,1.000000,1.000000,1.000000,1.000000	9	7095576	7097598	2022	7097031	63	55.3769	14.0537	51.2165	2597_S4_2602_S9_2607_S14_vs_2598_S5_2603_S10_2608_S15_peak_20596
Dync2h1	Dync2h1-002	-	7.02314e+41	7.11154e+41	8462	0.013619,0.035997,0.034994,0.004704,0.004862,0.004844	1.000000,1.000000,1.000000,1.000000,1.000000,1.000000	9	7101879	7103082	1203	7102425	1193	1504.3	46.3823	1498.31	2597_S4_2602_S9_2607_S14_vs_2598_S5_2603_S10_2608_S15_peak_20597
Dync2h1	Dync2h1-008	-	7.02314e+41	7.11154e+41	13548	0.013619,0.035997,0.034994,0.004704,0.004862,0.004844	1.000000,1.000000,1.000000,1.000000,1.000000,1.000000	9	7101879	7103082	1203	7102425	1193	1504.3	46.3823	1498.31	2597_S4_2602_S9_2607_S14_vs_2598_S5_2603_S10_2608_S15_peak_20597
Dync2h1	Dync2h1-007	-	7.02314e+41	7.11154e+41	14507	0.013619,0.035997,0.034994,0.004704,0.004862,0.004844	1.000000,1.000000,1.000000,1.000000,1.000000,1.000000	9	7101879	7103082	1203	7102425	1193	1504.3	46.3823	1498.31	2597_S4_2602_S9_2607_S14_vs_2598_S5_2603_S10_2608_S15_peak_20597
Dync2h1	Dync2h1-001	-	7.02314e+41	7.11154e+41	81365	0.013619,0.035997,0.034994,0.004704,0.004862,0.004844	1.000000,1.000000,1.000000,1.000000,1.000000,1.000000	9	7101879	7103082	1203	7102425	1193	1504.3	46.3823	1498.31	2597_S4_2602_S9_2607_S14_vs_2598_S5_2603_S10_2608_S15_peak_20597
Dync2h1	Dync2h1-005	-	7.02314e+41	7.11154e+41	73876	0.013619,0.035997,0.034994,0.004704,0.004862,0.004844	1.000000,1.000000,1.000000,1.000000,1.000000,1.000000	9	7101879	7103082	1203	7102425	1193	1504.3	46.3823	1498.31	2597_S4_2602_S9_2607_S14_vs_2598_S5_2603_S10_2608_S15_peak_20597
Dync2h1	Dync2h1-201	-	7.02314e+41	7.11154e+41	73965	0.013619,0.035997,0.034994,0.004704,0.004862,0.004844	1.000000,1.000000,1.000000,1.000000,1.000000,1.000000	9	7101879	7103082	1203	7102425	1193	1504.3	46.3823	1498.31	2597_S4_2602_S9_2607_S14_vs_2598_S5_2603_S10_2608_S15_peak_20597
Dync2h1	Dync2h1-002	-	7.02314e+41	7.11154e+41	5085	0.011526,0.030466,0.029617,0.003981,0.004115,0.004100	1.000000,1.000000,1.000000,1.000000,1.000000,1.000000	9	7105441	7106459	1018	7106010	308	368.65	36.0971	364.053	2597_S4_2602_S9_2607_S14_vs_2598_S5_2603_S10_2608_S15_peak_20598
Dync2h1	Dync2h1-008	-	7.02314e+41	7.11154e+41	10171	0.011526,0.030466,0.029617,0.003981,0.004115,0.004100	1.000000,1.000000,1.000000,1.000000,1.000000,1.000000	9	7105441	7106459	1018	7106010	308	368.65	36.0971	364.053	2597_S4_2602_S9_2607_S14_vs_2598_S5_2603_S10_2608_S15_peak_20598
Dync2h1	Dync2h1-007	-	7.02314e+41	7.11154e+41	11130	0.011526,0.030466,0.029617,0.003981,0.004115,0.004100	1.000000,1.000000,1.000000,1.000000,1.000000,1.000000	9	7105441	7106459	1018	7106010	308	368.65	36.0971	364.053	2597_S4_2602_S9_2607_S14_vs_2598_S5_2603_S10_2608_S15_peak_20598
Dync2h1	Dync2h1-001	-	7.02314e+41	7.11154e+41	77988	0.011526,0.030466,0.029617,0.003981,0.004115,0.004100	1.000000,1.000000,1.000000,1.000000,1.000000,1.000000	9	7105441	7106459	1018	7106010	308	368.65	36.0971	364.053	2597_S4_2602_S9_2607_S14_vs_2598_S5_2603_S10_2608_S15_peak_20598
Dync2h1	Dync2h1-005	-	7.02314e+41	7.11154e+41	70499	0.011526,0.030466,0.029617,0.003981,0.004115,0.004100	1.000000,1.000000,1.000000,1.000000,1.000000,1.000000	9	7105441	7106459	1018	7106010	308	368.65	36.0971	364.053	2597_S4_2602_S9_2607_S14_vs_2598_S5_2603_S10_2608_S15_peak_20598
Dync2h1	Dync2h1-201	-	7.02314e+41	7.11154e+41	70588	0.011526,0.030466,0.029617,0.003981,0.004115,0.004100	1.000000,1.000000,1.000000,1.000000,1.000000,1.000000	9	7105441	7106459	1018	7106010	308	368.65	36.0971	364.053	2597_S4_2602_S9_2607_S14_vs_2598_S5_2603_S10_2608_S15_peak_20598
Dync2h1	Dync2h1-002	-	7.02314e+41	7.11154e+41	2102	0.008212,0.021706,0.021101,0.002837,0.002931,0.002921	1.000000,1.000000,1.000000,1.000000,1.000000,1.000000	9	7108717	7109442	725	7109106	79	76.3217	17.5671	72.1049	2597_S4_2602_S9_2607_S14_vs_2598_S5_2603_S10_2608_S15_peak_20599
Dync2h1	Dync2h1-008	-	7.02314e+41	7.11154e+41	7188	0.008212,0.021706,0.021101,0.002837,0.002931,0.002921	1.000000,1.000000,1.000000,1.000000,1.000000,1.000000	9	7108717	7109442	725	7109106	79	76.3217	17.5671	72.1049	2597_S4_2602_S9_2607_S14_vs_2598_S5_2603_S10_2608_S15_peak_20599
Dync2h1	Dync2h1-007	-	7.02314e+41	7.11154e+41	8147	0.008212,0.021706,0.021101,0.002837,0.002931,0.002921	1.000000,1.000000,1.000000,1.000000,1.000000,1.000000	9	7108717	7109442	725	7109106	79	76.3217	17.5671	72.1049	2597_S4_2602_S9_2607_S14_vs_2598_S5_2603_S10_2608_S15_peak_20599
Dync2h1	Dync2h1-001	-	7.02314e+41	7.11154e+41	75005	0.008212,0.021706,0.021101,0.002837,0.002931,0.002921	1.000000,1.000000,1.000000,1.000000,1.000000,1.000000	9	7108717	7109442	725	7109106	79	76.3217	17.5671	72.1049	2597_S4_2602_S9_2607_S14_vs_2598_S5_2603_S10_2608_S15_peak_20599
Dync2h1	Dync2h1-005	-	7.02314e+41	7.11154e+41	67516	0.008212,0.021706,0.021101,0.002837,0.002931,0.002921	1.000000,1.000000,1.000000,1.000000,1.000000,1.000000	9	7108717	7109442	725	7109106	79	76.3217	17.5671	72.1049	2597_S4_2602_S9_2607_S14_vs_2598_S5_2603_S10_2608_S15_peak_20599
Dync2h1	Dync2h1-201	-	7.02314e+41	7.11154e+41	67605	0.008212,0.021706,0.021101,0.002837,0.002931,0.002921	1.000000,1.000000,1.000000,1.000000,1.000000,1.000000	9	7108717	7109442	725	7109106	79	76.3217	17.5671	72.1049	2597_S4_2602_S9_2607_S14_vs_2598_S5_2603_S10_2608_S15_peak_20599
Dync2h1	Dync2h1-002	-	7.02314e+41	7.11154e+41	-3083	0.000000,0.026639,0.025897,0.003481,0.003598,0.003585	0.000000,1.000000,1.000000,1.000000,1.000000,1.000000	9	7114627	7115517	890	7115061	137	162.374	30.3033	158.015	2597_S4_2602_S9_2607_S14_vs_2598_S5_2603_S10_2608_S15_peak_20600
Dync2h1	Dync2h1-008	-	7.02314e+41	7.11154e+41	1113	0.000000,0.026639,0.025897,0.003481,0.003598,0.003585	0.000000,1.000000,1.000000,1.000000,1.000000,1.000000	9	7114627	7115517	890	7115061	137	162.374	30.3033	158.015	2597_S4_2602_S9_2607_S14_vs_2598_S5_2603_S10_2608_S15_peak_20600
Dync2h1	Dync2h1-007	-	7.02314e+41	7.11154e+41	2072	0.000000,0.026639,0.025897,0.003481,0.003598,0.003585	0.000000,1.000000,1.000000,1.000000,1.000000,1.000000	9	7114627	7115517	890	7115061	137	162.374	30.3033	158.015	2597_S4_2602_S9_2607_S14_vs_2598_S5_2603_S10_2608_S15_peak_20600
Dync2h1	Dync2h1-001	-	7.02314e+41	7.11154e+41	68930	0.000000,0.026639,0.025897,0.003481,0.003598,0.003585	0.000000,1.000000,1.000000,1.000000,1.000000,1.000000	9	7114627	7115517	890	7115061	137	162.374	30.3033	158.015	2597_S4_2602_S9_2607_S14_vs_2598_S5_2603_S10_2608_S15_peak_20600
Dync2h1	Dync2h1-005	-	7.02314e+41	7.11154e+41	61441	0.000000,0.026639,0.025897,0.003481,0.003598,0.003585	0.000000,1.000000,1.000000,1.000000,1.000000,1.000000	9	7114627	7115517	890	7115061	137	162.374	30.3033	158.015	2597_S4_2602_S9_2607_S14_vs_2598_S5_2603_S10_2608_S15_peak_20600
Dync2h1	Dync2h1-201	-	7.02314e+41	7.11154e+41	61530	0.000000,0.026639,0.025897,0.003481,0.003598,0.003585	0.000000,1.000000,1.000000,1.000000,1.000000,1.000000	9	7114627	7115517	890	7115061	137	162.374	30.3033	158.015	2597_S4_2602_S9_2607_S14_vs_2598_S5_2603_S10_2608_S15_peak_20600
Dync2h1	Dync2h1-002	-	7.02314e+41	7.11154e+41	-4713	0.000000,0.011182,0.019008,0.002555,0.002641,0.002631	0.000000,0.571865,1.000000,1.000000,1.000000,1.000000	9	7116257	7116910	653	7116566	106	114.691	23.496	110.401	2597_S4_2602_S9_2607_S14_vs_2598_S5_2603_S10_2608_S15_peak_20601
Dync2h1	Dync2h1-008	-	7.02314e+41	7.11154e+41	0	0.000000,0.011182,0.019008,0.002555,0.002641,0.002631	0.000000,0.571865,1.000000,1.000000,1.000000,1.000000	9	7116257	7116910	653	7116566	106	114.691	23.496	110.401	2597_S4_2602_S9_2607_S14_vs_2598_S5_2603_S10_2608_S15_peak_20601
Dync2h1	Dync2h1-007	-	7.02314e+41	7.11154e+41	679	0.000000,0.011182,0.019008,0.002555,0.002641,0.002631	0.000000,0.571865,1.000000,1.000000,1.000000,1.000000	9	7116257	7116910	653	7116566	106	114.691	23.496	110.401	2597_S4_2602_S9_2607_S14_vs_2598_S5_2603_S10_2608_S15_peak_20601
Dync2h1	Dync2h1-001	-	7.02314e+41	7.11154e+41	67537	0.000000,0.011182,0.019008,0.002555,0.002641,0.002631	0.000000,0.571865,1.000000,1.000000,1.000000,1.000000	9	7116257	7116910	653	7116566	106	114.691	23.496	110.401	2597_S4_2602_S9_2607_S14_vs_2598_S5_2603_S10_2608_S15_peak_20601
Dync2h1	Dync2h1-005	-	7.02314e+41	7.11154e+41	60048	0.000000,0.011182,0.019008,0.002555,0.002641,0.002631	0.000000,0.571865,1.000000,1.000000,1.000000,1.000000	9	7116257	7116910	653	7116566	106	114.691	23.496	110.401	2597_S4_2602_S9_2607_S14_vs_2598_S5_2603_S10_2608_S15_peak_20601
Dync2h1	Dync2h1-201	-	7.02314e+41	7.11154e+41	60137	0.000000,0.011182,0.019008,0.002555,0.002641,0.002631	0.000000,0.571865,1.000000,1.000000,1.000000,1.000000	9	7116257	7116910	653	7116566	106	114.691	23.496	110.401	2597_S4_2602_S9_2607_S14_vs_2598_S5_2603_S10_2608_S15_peak_20601
Dync2h1	Dync2h1-008	-	7.08318e+34	7.11663e+34	-2077	0.000000,0.000000,0.001746,0.001805,0.001798	0.000000,0.000000,1.000000,1.000000,1.000000	9	7118707	7119153	446	7118979	42	30.6075	9.44233	26.5531	2597_S4_2602_S9_2607_S14_vs_2598_S5_2603_S10_2608_S15_peak_20602
Dync2h1	Dync2h1-007	-	7.08318e+34	7.11663e+34	-1118	0.000000,0.000000,0.001746,0.001805,0.001798	0.000000,0.000000,1.000000,1.000000,1.000000	9	7118707	7119153	446	7118979	42	30.6075	9.44233	26.5531	2597_S4_2602_S9_2607_S14_vs_2598_S5_2603_S10_2608_S15_peak_20602
Dync2h1	Dync2h1-001	-	7.08318e+34	7.11663e+34	65294	0.000000,0.000000,0.001746,0.001805,0.001798	0.000000,0.000000,1.000000,1.000000,1.000000	9	7118707	7119153	446	7118979	42	30.6075	9.44233	26.5531	2597_S4_2602_S9_2607_S14_vs_2598_S5_2603_S10_2608_S15_peak_20602
Dync2h1	Dync2h1-005	-	7.08318e+34	7.11663e+34	57805	0.000000,0.000000,0.001746,0.001805,0.001798	0.000000,0.000000,1.000000,1.000000,1.000000	9	7118707	7119153	446	7118979	42	30.6075	9.44233	26.5531	2597_S4_2602_S9_2607_S14_vs_2598_S5_2603_S10_2608_S15_peak_20602
Dync2h1	Dync2h1-201	-	7.08318e+34	7.11663e+34	57894	0.000000,0.000000,0.001746,0.001805,0.001798	0.000000,0.000000,1.000000,1.000000,1.000000	9	7118707	7119153	446	7118979	42	30.6075	9.44233	26.5531	2597_S4_2602_S9_2607_S14_vs_2598_S5_2603_S10_2608_S15_peak_20602
Dync2h1	Dync2h1-001	-	6.9285e+20	7.18445e+20	58441	0.005782,0.005976,0.005955	1.000000,1.000000,1.000000	9	7124527	7126006	1479	7124954	159	198.093	35.1343	193.687	2597_S4_2602_S9_2607_S14_vs_2598_S5_2603_S10_2608_S15_peak_20603
Dync2h1	Dync2h1-005	-	6.9285e+20	7.18445e+20	50952	0.005782,0.005976,0.005955	1.000000,1.000000,1.000000	9	7124527	7126006	1479	7124954	159	198.093	35.1343	193.687	2597_S4_2602_S9_2607_S14_vs_2598_S5_2603_S10_2608_S15_peak_20603
Dync2h1	Dync2h1-201	-	6.9285e+20	7.18445e+20	51041	0.005782,0.005976,0.005955	1.000000,1.000000,1.000000	9	7124527	7126006	1479	7124954	159	198.093	35.1343	193.687	2597_S4_2602_S9_2607_S14_vs_2598_S5_2603_S10_2608_S15_peak_20603
Dync2h1	Dync2h1-001	-	6.9285e+20	7.18445e+20	53444	0.007740,0.007999,0.007970	1.000000,1.000000,1.000000	9	7129023	7131003	1980	7129822	134	157.616	29.6445	153.263	2597_S4_2602_S9_2607_S14_vs_2598_S5_2603_S10_2608_S15_peak_20604
Dync2h1	Dync2h1-005	-	6.9285e+20	7.18445e+20	45955	0.007740,0.007999,0.007970	1.000000,1.000000,1.000000	9	7129023	7131003	1980	7129822	134	157.616	29.6445	153.263	2597_S4_2602_S9_2607_S14_vs_2598_S5_2603_S10_2608_S15_peak_20604
Dync2h1	Dync2h1-201	-	6.9285e+20	7.18445e+20	46044	0.007740,0.007999,0.007970	1.000000,1.000000,1.000000	9	7129023	7131003	1980	7129822	134	157.616	29.6445	153.263	2597_S4_2602_S9_2607_S14_vs_2598_S5_2603_S10_2608_S15_peak_20604
Dync2h1	Dync2h1-001	-	6.9285e+20	7.18445e+20	50385	0.008642,0.008932,0.008900	1.000000,1.000000,1.000000	9	7131851	7134062	2211	7133272	554	778.836	60.016	773.844	2597_S4_2602_S9_2607_S14_vs_2598_S5_2603_S10_2608_S15_peak_20605
Dync2h1	Dync2h1-005	-	6.9285e+20	7.18445e+20	42896	0.008642,0.008932,0.008900	1.000000,1.000000,1.000000	9	7131851	7134062	2211	7133272	554	778.836	60.016	773.844	2597_S4_2602_S9_2607_S14_vs_2598_S5_2603_S10_2608_S15_peak_20605
Dync2h1	Dync2h1-201	-	6.9285e+20	7.18445e+20	42985	0.008642,0.008932,0.008900	1.000000,1.000000,1.000000	9	7131851	7134062	2211	7133272	554	778.836	60.016	773.844	2597_S4_2602_S9_2607_S14_vs_2598_S5_2603_S10_2608_S15_peak_20605
Dync2h1	Dync2h1-001	-	6.9285e+20	7.18445e+20	43167	0.003122,0.003226,0.003215	1.000000,1.000000,1.000000	9	7140482	7141280	798	7140850	111	122.145	24.594	117.843	2597_S4_2602_S9_2607_S14_vs_2598_S5_2603_S10_2608_S15_peak_20606
Dync2h1	Dync2h1-005	-	6.9285e+20	7.18445e+20	35678	0.003122,0.003226,0.003215	1.000000,1.000000,1.000000	9	7140482	7141280	798	7140850	111	122.145	24.594	117.843	2597_S4_2602_S9_2607_S14_vs_2598_S5_2603_S10_2608_S15_peak_20606
Dync2h1	Dync2h1-201	-	6.9285e+20	7.18445e+20	35767	0.003122,0.003226,0.003215	1.000000,1.000000,1.000000	9	7140482	7141280	798	7140850	111	122.145	24.594	117.843	2597_S4_2602_S9_2607_S14_vs_2598_S5_2603_S10_2608_S15_peak_20606
Dync2h1	Dync2h1-004	-	7.14271e+27	7.17705e+27	34291	0.001194,0.003610,0.003731,0.003718	0.044372,1.000000,1.000000,1.000000	9	7141831	7142754	923	7142283	93	95.7963	20.6414	91.5372	2597_S4_2602_S9_2607_S14_vs_2598_S5_2603_S10_2608_S15_peak_20607
Dync2h1	Dync2h1-001	-	7.14271e+27	7.17705e+27	41693	0.001194,0.003610,0.003731,0.003718	0.044372,1.000000,1.000000,1.000000	9	7141831	7142754	923	7142283	93	95.7963	20.6414	91.5372	2597_S4_2602_S9_2607_S14_vs_2598_S5_2603_S10_2608_S15_peak_20607
Dync2h1	Dync2h1-005	-	7.14271e+27	7.17705e+27	34204	0.001194,0.003610,0.003731,0.003718	0.044372,1.000000,1.000000,1.000000	9	7141831	7142754	923	7142283	93	95.7963	20.6414	91.5372	2597_S4_2602_S9_2607_S14_vs_2598_S5_2603_S10_2608_S15_peak_20607
Dync2h1	Dync2h1-201	-	7.14271e+27	7.17705e+27	34293	0.001194,0.003610,0.003731,0.003718	0.044372,1.000000,1.000000,1.000000	9	7141831	7142754	923	7142283	93	95.7963	20.6414	91.5372	2597_S4_2602_S9_2607_S14_vs_2598_S5_2603_S10_2608_S15_peak_20607
Dync2h1	Dync2h1-003	-	7.14948e+34	7.17697e+34	23720	0.068384,0.054759,0.007345,0.007591,0.007564	1.000000,1.000000,1.000000,1.000000,1.000000	9	7151367	7153246	1879	7151911	551	720.754	48.8089	715.811	2597_S4_2602_S9_2607_S14_vs_2598_S5_2603_S10_2608_S15_peak_20608
Dync2h1	Dync2h1-004	-	7.14948e+34	7.17697e+34	23799	0.068384,0.054759,0.007345,0.007591,0.007564	1.000000,1.000000,1.000000,1.000000,1.000000	9	7151367	7153246	1879	7151911	551	720.754	48.8089	715.811	2597_S4_2602_S9_2607_S14_vs_2598_S5_2603_S10_2608_S15_peak_20608
Dync2h1	Dync2h1-001	-	7.14948e+34	7.17697e+34	31201	0.068384,0.054759,0.007345,0.007591,0.007564	1.000000,1.000000,1.000000,1.000000,1.000000	9	7151367	7153246	1879	7151911	551	720.754	48.8089	715.811	2597_S4_2602_S9_2607_S14_vs_2598_S5_2603_S10_2608_S15_peak_20608
Dync2h1	Dync2h1-005	-	7.14948e+34	7.17697e+34	23712	0.068384,0.054759,0.007345,0.007591,0.007564	1.000000,1.000000,1.000000,1.000000,1.000000	9	7151367	7153246	1879	7151911	551	720.754	48.8089	715.811	2597_S4_2602_S9_2607_S14_vs_2598_S5_2603_S10_2608_S15_peak_20608
Dync2h1	Dync2h1-201	-	7.14948e+34	7.17697e+34	23801	0.068384,0.054759,0.007345,0.007591,0.007564	1.000000,1.000000,1.000000,1.000000,1.000000	9	7151367	7153246	1879	7151911	551	720.754	48.8089	715.811	2597_S4_2602_S9_2607_S14_vs_2598_S5_2603_S10_2608_S15_peak_20608
Dync2h1	Dync2h1-003	-	7.14948e+34	7.17697e+34	21828	0.019024,0.015234,0.002043,0.002112,0.002104	1.000000,1.000000,1.000000,1.000000,1.000000	9	7154616	7155138	522	7154932	23	12.0529	5.27014	8.61857	2597_S4_2602_S9_2607_S14_vs_2598_S5_2603_S10_2608_S15_peak_20609
Dync2h1	Dync2h1-004	-	7.14948e+34	7.17697e+34	21907	0.019024,0.015234,0.002043,0.002112,0.002104	1.000000,1.000000,1.000000,1.000000,1.000000	9	7154616	7155138	522	7154932	23	12.0529	5.27014	8.61857	2597_S4_2602_S9_2607_S14_vs_2598_S5_2603_S10_2608_S15_peak_20609
Dync2h1	Dync2h1-001	-	7.14948e+34	7.17697e+34	29309	0.019024,0.015234,0.002043,0.002112,0.002104	1.000000,1.000000,1.000000,1.000000,1.000000	9	7154616	7155138	522	7154932	23	12.0529	5.27014	8.61857	2597_S4_2602_S9_2607_S14_vs_2598_S5_2603_S10_2608_S15_peak_20609
Dync2h1	Dync2h1-005	-	7.14948e+34	7.17697e+34	21820	0.019024,0.015234,0.002043,0.002112,0.002104	1.000000,1.000000,1.000000,1.000000,1.000000	9	7154616	7155138	522	7154932	23	12.0529	5.27014	8.61857	2597_S4_2602_S9_2607_S14_vs_2598_S5_2603_S10_2608_S15_peak_20609
Dync2h1	Dync2h1-201	-	7.14948e+34	7.17697e+34	21909	0.019024,0.015234,0.002043,0.002112,0.002104	1.000000,1.000000,1.000000,1.000000,1.000000	9	7154616	7155138	522	7154932	23	12.0529	5.27014	8.61857	2597_S4_2602_S9_2607_S14_vs_2598_S5_2603_S10_2608_S15_peak_20609
Dync2h1	Dync2h1-003	-	7.14948e+34	7.17697e+34	17606	0.070711,0.056624,0.007595,0.007850,0.007822	1.000000,1.000000,1.000000,1.000000,1.000000	9	7157417	7159360	1943	7157929	1469	1900.36	50.3786	1893.74	2597_S4_2602_S9_2607_S14_vs_2598_S5_2603_S10_2608_S15_peak_20610
Dync2h1	Dync2h1-004	-	7.14948e+34	7.17697e+34	17685	0.070711,0.056624,0.007595,0.007850,0.007822	1.000000,1.000000,1.000000,1.000000,1.000000	9	7157417	7159360	1943	7157929	1469	1900.36	50.3786	1893.74	2597_S4_2602_S9_2607_S14_vs_2598_S5_2603_S10_2608_S15_peak_20610
Dync2h1	Dync2h1-001	-	7.14948e+34	7.17697e+34	25087	0.070711,0.056624,0.007595,0.007850,0.007822	1.000000,1.000000,1.000000,1.000000,1.000000	9	7157417	7159360	1943	7157929	1469	1900.36	50.3786	1893.74	2597_S4_2602_S9_2607_S14_vs_2598_S5_2603_S10_2608_S15_peak_20610
Dync2h1	Dync2h1-005	-	7.14948e+34	7.17697e+34	17598	0.070711,0.056624,0.007595,0.007850,0.007822	1.000000,1.000000,1.000000,1.000000,1.000000	9	7157417	7159360	1943	7157929	1469	1900.36	50.3786	1893.74	2597_S4_2602_S9_2607_S14_vs_2598_S5_2603_S10_2608_S15_peak_20610
Dync2h1	Dync2h1-201	-	7.14948e+34	7.17697e+34	17687	0.070711,0.056624,0.007595,0.007850,0.007822	1.000000,1.000000,1.000000,1.000000,1.000000	9	7157417	7159360	1943	7157929	1469	1900.36	50.3786	1893.74	2597_S4_2602_S9_2607_S14_vs_2598_S5_2603_S10_2608_S15_peak_20610
Dync2h1	Dync2h1-003	-	7.14948e+34	7.17697e+34	14562	0.019315,0.015467,0.002075,0.002144,0.002136	1.000000,1.000000,1.000000,1.000000,1.000000	9	7161874	7162404	530	7162054	20	9.611	4.61137	6.48126	2597_S4_2602_S9_2607_S14_vs_2598_S5_2603_S10_2608_S15_peak_20611
Dync2h1	Dync2h1-004	-	7.14948e+34	7.17697e+34	14641	0.019315,0.015467,0.002075,0.002144,0.002136	1.000000,1.000000,1.000000,1.000000,1.000000	9	7161874	7162404	530	7162054	20	9.611	4.61137	6.48126	2597_S4_2602_S9_2607_S14_vs_2598_S5_2603_S10_2608_S15_peak_20611
Dync2h1	Dync2h1-001	-	7.14948e+34	7.17697e+34	22043	0.019315,0.015467,0.002075,0.002144,0.002136	1.000000,1.000000,1.000000,1.000000,1.000000	9	7161874	7162404	530	7162054	20	9.611	4.61137	6.48126	2597_S4_2602_S9_2607_S14_vs_2598_S5_2603_S10_2608_S15_peak_20611
Dync2h1	Dync2h1-005	-	7.14948e+34	7.17697e+34	14554	0.019315,0.015467,0.002075,0.002144,0.002136	1.000000,1.000000,1.000000,1.000000,1.000000	9	7161874	7162404	530	7162054	20	9.611	4.61137	6.48126	2597_S4_2602_S9_2607_S14_vs_2598_S5_2603_S10_2608_S15_peak_20611
Dync2h1	Dync2h1-201	-	7.14948e+34	7.17697e+34	14643	0.019315,0.015467,0.002075,0.002144,0.002136	1.000000,1.000000,1.000000,1.000000,1.000000	9	7161874	7162404	530	7162054	20	9.611	4.61137	6.48126	2597_S4_2602_S9_2607_S14_vs_2598_S5_2603_S10_2608_S15_peak_20611
Dync2h1	Dync2h1-003	-	7.14948e+34	7.17697e+34	13265	0.014404,0.011534,0.001547,0.001599,0.001593	1.000000,1.000000,1.000000,1.000000,1.000000	9	7163306	7163701	395	7163434	14	5.29213	3.29384	2.87369	2597_S4_2602_S9_2607_S14_vs_2598_S5_2603_S10_2608_S15_peak_20612
Dync2h1	Dync2h1-004	-	7.14948e+34	7.17697e+34	13344	0.014404,0.011534,0.001547,0.001599,0.001593	1.000000,1.000000,1.000000,1.000000,1.000000	9	7163306	7163701	395	7163434	14	5.29213	3.29384	2.87369	2597_S4_2602_S9_2607_S14_vs_2598_S5_2603_S10_2608_S15_peak_20612
Dync2h1	Dync2h1-001	-	7.14948e+34	7.17697e+34	20746	0.014404,0.011534,0.001547,0.001599,0.001593	1.000000,1.000000,1.000000,1.000000,1.000000	9	7163306	7163701	395	7163434	14	5.29213	3.29384	2.87369	2597_S4_2602_S9_2607_S14_vs_2598_S5_2603_S10_2608_S15_peak_20612
Dync2h1	Dync2h1-005	-	7.14948e+34	7.17697e+34	13257	0.014404,0.011534,0.001547,0.001599,0.001593	1.000000,1.000000,1.000000,1.000000,1.000000	9	7163306	7163701	395	7163434	14	5.29213	3.29384	2.87369	2597_S4_2602_S9_2607_S14_vs_2598_S5_2603_S10_2608_S15_peak_20612
Dync2h1	Dync2h1-201	-	7.14948e+34	7.17697e+34	13346	0.014404,0.011534,0.001547,0.001599,0.001593	1.000000,1.000000,1.000000,1.000000,1.000000	9	7163306	7163701	395	7163434	14	5.29213	3.29384	2.87369	2597_S4_2602_S9_2607_S14_vs_2598_S5_2603_S10_2608_S15_peak_20612
Dync2h1	Dync2h1-003	-	7.14948e+34	7.17697e+34	9128	0.094173,0.075411,0.010115,0.010454,0.010417	1.000000,1.000000,1.000000,1.000000,1.000000	9	7165250	7167838	2588	7167218	395	641.862	86.9573	636.998	2597_S4_2602_S9_2607_S14_vs_2598_S5_2603_S10_2608_S15_peak_20613
Dync2h1	Dync2h1-004	-	7.14948e+34	7.17697e+34	9207	0.094173,0.075411,0.010115,0.010454,0.010417	1.000000,1.000000,1.000000,1.000000,1.000000	9	7165250	7167838	2588	7167218	395	641.862	86.9573	636.998	2597_S4_2602_S9_2607_S14_vs_2598_S5_2603_S10_2608_S15_peak_20613
Dync2h1	Dync2h1-001	-	7.14948e+34	7.17697e+34	16609	0.094173,0.075411,0.010115,0.010454,0.010417	1.000000,1.000000,1.000000,1.000000,1.000000	9	7165250	7167838	2588	7167218	395	641.862	86.9573	636.998	2597_S4_2602_S9_2607_S14_vs_2598_S5_2603_S10_2608_S15_peak_20613
Dync2h1	Dync2h1-005	-	7.14948e+34	7.17697e+34	9120	0.094173,0.075411,0.010115,0.010454,0.010417	1.000000,1.000000,1.000000,1.000000,1.000000	9	7165250	7167838	2588	7167218	395	641.862	86.9573	636.998	2597_S4_2602_S9_2607_S14_vs_2598_S5_2603_S10_2608_S15_peak_20613
Dync2h1	Dync2h1-201	-	7.14948e+34	7.17697e+34	9209	0.094173,0.075411,0.010115,0.010454,0.010417	1.000000,1.000000,1.000000,1.000000,1.000000	9	7165250	7167838	2588	7167218	395	641.862	86.9573	636.998	2597_S4_2602_S9_2607_S14_vs_2598_S5_2603_S10_2608_S15_peak_20613
Dync2h1	Dync2h1-003	-	7.14948e+34	7.17697e+34	6863	0.035938,0.028778,0.003860,0.003989,0.003975	1.000000,1.000000,1.000000,1.000000,1.000000	9	7169116	7170103	987	7169810	41	29.5238	9.22274	25.4773	2597_S4_2602_S9_2607_S14_vs_2598_S5_2603_S10_2608_S15_peak_20614
Dync2h1	Dync2h1-004	-	7.14948e+34	7.17697e+34	6942	0.035938,0.028778,0.003860,0.003989,0.003975	1.000000,1.000000,1.000000,1.000000,1.000000	9	7169116	7170103	987	7169810	41	29.5238	9.22274	25.4773	2597_S4_2602_S9_2607_S14_vs_2598_S5_2603_S10_2608_S15_peak_20614
Dync2h1	Dync2h1-001	-	7.14948e+34	7.17697e+34	14344	0.035938,0.028778,0.003860,0.003989,0.003975	1.000000,1.000000,1.000000,1.000000,1.000000	9	7169116	7170103	987	7169810	41	29.5238	9.22274	25.4773	2597_S4_2602_S9_2607_S14_vs_2598_S5_2603_S10_2608_S15_peak_20614
Dync2h1	Dync2h1-005	-	7.14948e+34	7.17697e+34	6855	0.035938,0.028778,0.003860,0.003989,0.003975	1.000000,1.000000,1.000000,1.000000,1.000000	9	7169116	7170103	987	7169810	41	29.5238	9.22274	25.4773	2597_S4_2602_S9_2607_S14_vs_2598_S5_2603_S10_2608_S15_peak_20614
Dync2h1	Dync2h1-201	-	7.14948e+34	7.17697e+34	6944	0.035938,0.028778,0.003860,0.003989,0.003975	1.000000,1.000000,1.000000,1.000000,1.000000	9	7169116	7170103	987	7169810	41	29.5238	9.22274	25.4773	2597_S4_2602_S9_2607_S14_vs_2598_S5_2603_S10_2608_S15_peak_20614
Dync2h1	Dync2h1-003	-	7.14948e+34	7.17697e+34	4110	0.026444,0.021176,0.002840,0.002936,0.002925	1.000000,1.000000,1.000000,1.000000,1.000000	9	7172130	7172856	726	7172225	18	7.65281	3.96943	4.83104	2597_S4_2602_S9_2607_S14_vs_2598_S5_2603_S10_2608_S15_peak_20615
Dync2h1	Dync2h1-004	-	7.14948e+34	7.17697e+34	4189	0.026444,0.021176,0.002840,0.002936,0.002925	1.000000,1.000000,1.000000,1.000000,1.000000	9	7172130	7172856	726	7172225	18	7.65281	3.96943	4.83104	2597_S4_2602_S9_2607_S14_vs_2598_S5_2603_S10_2608_S15_peak_20615
Dync2h1	Dync2h1-001	-	7.14948e+34	7.17697e+34	11591	0.026444,0.021176,0.002840,0.002936,0.002925	1.000000,1.000000,1.000000,1.000000,1.000000	9	7172130	7172856	726	7172225	18	7.65281	3.96943	4.83104	2597_S4_2602_S9_2607_S14_vs_2598_S5_2603_S10_2608_S15_peak_20615
Dync2h1	Dync2h1-005	-	7.14948e+34	7.17697e+34	4102	0.026444,0.021176,0.002840,0.002936,0.002925	1.000000,1.000000,1.000000,1.000000,1.000000	9	7172130	7172856	726	7172225	18	7.65281	3.96943	4.83104	2597_S4_2602_S9_2607_S14_vs_2598_S5_2603_S10_2608_S15_peak_20615
Dync2h1	Dync2h1-201	-	7.14948e+34	7.17697e+34	4191	0.026444,0.021176,0.002840,0.002936,0.002925	1.000000,1.000000,1.000000,1.000000,1.000000	9	7172130	7172856	726	7172225	18	7.65281	3.96943	4.83104	2597_S4_2602_S9_2607_S14_vs_2598_S5_2603_S10_2608_S15_peak_20615
Dync2h1	Dync2h1-003	-	7.14948e+34	7.17697e+34	0	0.079041,0.065595,0.017785,0.008742,0.009069	0.477373,0.494728,1.000000,0.475615,0.495167	9	7174794	7179345	4551	7176885	1788	2099.87	38.5881	2092.8	2597_S4_2602_S9_2607_S14_vs_2598_S5_2603_S10_2608_S15_peak_20616
Dync2h1	Dync2h1-004	-	7.14948e+34	7.17697e+34	0	0.079041,0.065595,0.017785,0.008742,0.009069	0.477373,0.494728,1.000000,0.475615,0.495167	9	7174794	7179345	4551	7176885	1788	2099.87	38.5881	2092.8	2597_S4_2602_S9_2607_S14_vs_2598_S5_2603_S10_2608_S15_peak_20616
Dync2h1	Dync2h1-001	-	7.14948e+34	7.17697e+34	5102	0.079041,0.065595,0.017785,0.008742,0.009069	0.477373,0.494728,1.000000,0.475615,0.495167	9	7174794	7179345	4551	7176885	1788	2099.87	38.5881	2092.8	2597_S4_2602_S9_2607_S14_vs_2598_S5_2603_S10_2608_S15_peak_20616
Dync2h1	Dync2h1-005	-	7.14948e+34	7.17697e+34	0	0.079041,0.065595,0.017785,0.008742,0.009069	0.477373,0.494728,1.000000,0.475615,0.495167	9	7174794	7179345	4551	7176885	1788	2099.87	38.5881	2092.8	2597_S4_2602_S9_2607_S14_vs_2598_S5_2603_S10_2608_S15_peak_20616
Dync2h1	Dync2h1-201	-	7.14948e+34	7.17697e+34	0	0.079041,0.065595,0.017785,0.008742,0.009069	0.477373,0.494728,1.000000,0.475615,0.495167	9	7174794	7179345	4551	7176885	1788	2099.87	38.5881	2092.8	2597_S4_2602_S9_2607_S14_vs_2598_S5_2603_S10_2608_S15_peak_20616
Dcun1d5	Dcun1d5-002	+	71845517184520	72070417208206	7067	0.040238,0.038207	1.000000,1.000000	9	7191618	7192522	904	7192231	92	94.3737	20.4218	90.117	2597_S4_2602_S9_2607_S14_vs_2598_S5_2603_S10_2608_S15_peak_20617
Dcun1d5	Dcun1d5-001	+	71845517184520	72070417208206	7098	0.040238,0.038207	1.000000,1.000000	9	7191618	7192522	904	7192231	92	94.3737	20.4218	90.117	2597_S4_2602_S9_2607_S14_vs_2598_S5_2603_S10_2608_S15_peak_20617
Dcun1d5	Dcun1d5-002	+	71845517184520	72070417208206	8523	0.037526,0.035631	1.000000,1.000000	9	7193074	7193917	843	7193508	368	563.403	72.0173	558.619	2597_S4_2602_S9_2607_S14_vs_2598_S5_2603_S10_2608_S15_peak_20618
Dcun1d5	Dcun1d5-001	+	71845517184520	72070417208206	8554	0.037526,0.035631	1.000000,1.000000	9	7193074	7193917	843	7193508	368	563.403	72.0173	558.619	2597_S4_2602_S9_2607_S14_vs_2598_S5_2603_S10_2608_S15_peak_20618
Dcun1d5	Dcun1d5-002	+	71845517184520	72070417208206	11402	0.043795,0.041584	1.000000,1.000000	9	7195953	7196937	984	7196434	1026	1354.06	52.5133	1348.38	2597_S4_2602_S9_2607_S14_vs_2598_S5_2603_S10_2608_S15_peak_20619
Dcun1d5	Dcun1d5-001	+	71845517184520	72070417208206	11433	0.043795,0.041584	1.000000,1.000000	9	7195953	7196937	984	7196434	1026	1354.06	52.5133	1348.38	2597_S4_2602_S9_2607_S14_vs_2598_S5_2603_S10_2608_S15_peak_20619
Dcun1d5	Dcun1d5-004	+	7.20349e+27	7.20564e+27	-556	0.000000,0.020097,0.000000,0.019082	0.000000,1.000000,0.000000,1.000000	9	7202478	7202929	451	7202652	25	13.7696	5.70932	10.1696	2597_S4_2602_S9_2607_S14_vs_2598_S5_2603_S10_2608_S15_peak_20620
Dcun1d5	Dcun1d5-002	+	7.20349e+27	7.20564e+27	17927	0.000000,0.020097,0.000000,0.019082	0.000000,1.000000,0.000000,1.000000	9	7202478	7202929	451	7202652	25	13.7696	5.70932	10.1696	2597_S4_2602_S9_2607_S14_vs_2598_S5_2603_S10_2608_S15_peak_20620
Dcun1d5	Dcun1d5-003	+	7.20349e+27	7.20564e+27	-334	0.000000,0.020097,0.000000,0.019082	0.000000,1.000000,0.000000,1.000000	9	7202478	7202929	451	7202652	25	13.7696	5.70932	10.1696	2597_S4_2602_S9_2607_S14_vs_2598_S5_2603_S10_2608_S15_peak_20620
Dcun1d5	Dcun1d5-001	+	7.20349e+27	7.20564e+27	17958	0.000000,0.020097,0.000000,0.019082	0.000000,1.000000,0.000000,1.000000	9	7202478	7202929	451	7202652	25	13.7696	5.70932	10.1696	2597_S4_2602_S9_2607_S14_vs_2598_S5_2603_S10_2608_S15_peak_20620
Dcun1d5	Dcun1d5-004	+	7.20349e+27	7.20564e+27	158	0.436456,0.041839,0.291512,0.039726	1.000000,1.000000,1.000000,1.000000	9	7203643	7204583	940	7204088	378	557.91	65.2204	553.131	2597_S4_2602_S9_2607_S14_vs_2598_S5_2603_S10_2608_S15_peak_20621
Dcun1d5	Dcun1d5-002	+	7.20349e+27	7.20564e+27	19092	0.436456,0.041839,0.291512,0.039726	1.000000,1.000000,1.000000,1.000000	9	7203643	7204583	940	7204088	378	557.91	65.2204	553.131	2597_S4_2602_S9_2607_S14_vs_2598_S5_2603_S10_2608_S15_peak_20621
Dcun1d5	Dcun1d5-003	+	7.20349e+27	7.20564e+27	380	0.436456,0.041839,0.291512,0.039726	1.000000,1.000000,1.000000,1.000000	9	7203643	7204583	940	7204088	378	557.91	65.2204	553.131	2597_S4_2602_S9_2607_S14_vs_2598_S5_2603_S10_2608_S15_peak_20621
Dcun1d5	Dcun1d5-001	+	7.20349e+27	7.20564e+27	19123	0.436456,0.041839,0.291512,0.039726	1.000000,1.000000,1.000000,1.000000	9	7203643	7204583	940	7204088	378	557.91	65.2204	553.131	2597_S4_2602_S9_2607_S14_vs_2598_S5_2603_S10_2608_S15_peak_20621
Dcun1d5	Dcun1d5-004	+	7.20349e+27	7.20564e+27	1649	0.235158,0.025210,0.175651,0.023937	0.894180,1.000000,1.000000,1.000000	9	7205134	7205700	566	7205390	78	74.9691	17.3475	70.7554	2597_S4_2602_S9_2607_S14_vs_2598_S5_2603_S10_2608_S15_peak_20622
Dcun1d5	Dcun1d5-002	+	7.20349e+27	7.20564e+27	20583	0.235158,0.025210,0.175651,0.023937	0.894180,1.000000,1.000000,1.000000	9	7205134	7205700	566	7205390	78	74.9691	17.3475	70.7554	2597_S4_2602_S9_2607_S14_vs_2598_S5_2603_S10_2608_S15_peak_20622
Dcun1d5	Dcun1d5-003	+	7.20349e+27	7.20564e+27	1871	0.235158,0.025210,0.175651,0.023937	0.894180,1.000000,1.000000,1.000000	9	7205134	7205700	566	7205390	78	74.9691	17.3475	70.7554	2597_S4_2602_S9_2607_S14_vs_2598_S5_2603_S10_2608_S15_peak_20622
Dcun1d5	Dcun1d5-001	+	7.20349e+27	7.20564e+27	20614	0.235158,0.025210,0.175651,0.023937	0.894180,1.000000,1.000000,1.000000	9	7205134	7205700	566	7205390	78	74.9691	17.3475	70.7554	2597_S4_2602_S9_2607_S14_vs_2598_S5_2603_S10_2608_S15_peak_20622
.	.	.	.	.	.	.	.	9	7208899	7209929	1030	7209446	338	527.023	74.4407	522.275	2597_S4_2602_S9_2607_S14_vs_2598_S5_2603_S10_2608_S15_peak_20623
.	.	.	.	.	.	.	.	9	7213912	7214779	867	7214400	110	120.647	24.3744	116.347	2597_S4_2602_S9_2607_S14_vs_2598_S5_2603_S10_2608_S15_peak_20624
.	.	.	.	.	.	.	.	9	7219007	7219799	792	7219413	69	63.0497	15.3712	58.867	2597_S4_2602_S9_2607_S14_vs_2598_S5_2603_S10_2608_S15_peak_20625
.	.	.	.	.	.	.	.	9	7220575	7224287	3712	7221764	596	799.339	52.7879	794.33	2597_S4_2602_S9_2607_S14_vs_2598_S5_2603_S10_2608_S15_peak_20626
RP23-405E15.2	RP23-405E15.2-001	-	7238154	7238380	-3046	0	0	9	7241426	7241903	477	7241716	23	12.0529	5.27014	8.61857	2597_S4_2602_S9_2607_S14_vs_2598_S5_2603_S10_2608_S15_peak_20627
Mmp13	Mmp13-001	+	7272514	7283332	135	0.059155	1	9	7272649	7273288	639	7272852	52	41.9571	11.6382	37.842	2597_S4_2602_S9_2607_S14_vs_2598_S5_2603_S10_2608_S15_peak_20628
Mmp13	Mmp13-001	+	7272514	7283332	7505	0.043442	1	9	7280019	7280488	469	7280234	38	21.7361	6.71134	17.7815	2597_S4_2602_S9_2607_S14_vs_2598_S5_2603_S10_2608_S15_peak_20629
.	.	.	.	.	.	.	.	9	7299944	7301426	1482	7300705	1614	1518.35	22.2824	1512.33	2597_S4_2602_S9_2607_S14_vs_2598_S5_2603_S10_2608_S15_peak_20630
.	.	.	.	.	.	.	.	9	7304797	7305610	813	7305225	334	280.154	16.5479	275.65	2597_S4_2602_S9_2607_S14_vs_2598_S5_2603_S10_2608_S15_peak_20631
Mmp1b	Mmp1b-001	-	7368239	7388048	16397	0.044876	1	9	7370763	7371651	888	7371175	486	561.286	34.6407	556.504	2597_S4_2602_S9_2607_S14_vs_2598_S5_2603_S10_2608_S15_peak_20632
Mmp1b	Mmp1b-001	-	7368239	7388048	13689	0.022615	1	9	7373912	7374359	447	7374176	168	31.2706	2.84416	27.2136	2597_S4_2602_S9_2607_S14_vs_2598_S5_2603_S10_2608_S15_peak_20633
Mmp1b	Mmp1b-001	-	7368239	7388048	12392	0.048208	1	9	7374702	7375656	954	7375197	1049	966.501	21.0852	961.329	2597_S4_2602_S9_2607_S14_vs_2598_S5_2603_S10_2608_S15_peak_20634
Mmp1b	Mmp1b-001	-	7368239	7388048	9677	0.072691	1	9	7376932	7378371	1439	7377382	856	949.891	32.4254	944.738	2597_S4_2602_S9_2607_S14_vs_2598_S5_2603_S10_2608_S15_peak_20635
Mmp1b	Mmp1b-001	-	7368239	7388048	-1676	0	0	9	7389724	7390615	891	7390241	119	134.27	26.3507	129.951	2597_S4_2602_S9_2607_S14_vs_2598_S5_2603_S10_2608_S15_peak_20636
.	.	.	.	.	.	.	.	9	7396844	7397677	833	7397178	76	41.5718	7.24902	37.4598	2597_S4_2602_S9_2607_S14_vs_2598_S5_2603_S10_2608_S15_peak_20637
.	.	.	.	.	.	.	.	9	7407182	7414345	7163	7408081	1525	1130.12	13.7518	1124.76	2597_S4_2602_S9_2607_S14_vs_2598_S5_2603_S10_2608_S15_peak_20638
.	.	.	.	.	.	.	.	9	7424483	7425436	953	7424942	1023	1127.03	32.0719	1121.67	2597_S4_2602_S9_2607_S14_vs_2598_S5_2603_S10_2608_S15_peak_20639
.	.	.	.	.	.	.	.	9	7427366	7427952	586	7427653	98	47.3938	6.41475	43.2599	2597_S4_2602_S9_2607_S14_vs_2598_S5_2603_S10_2608_S15_peak_20640
.	.	.	.	.	.	.	.	9	7477275	7478350	1075	7477749	984	1096.69	32.9802	1091.37	2597_S4_2602_S9_2607_S14_vs_2598_S5_2603_S10_2608_S15_peak_20641
.	.	.	.	.	.	.	.	9	7489156	7489792	636	7489524	75	50.5969	9.65331	46.4513	2597_S4_2602_S9_2607_S14_vs_2598_S5_2603_S10_2608_S15_peak_20642
.	.	.	.	.	.	.	.	9	7491746	7492487	741	7492119	159	188.006	31.227	183.614	2597_S4_2602_S9_2607_S14_vs_2598_S5_2603_S10_2608_S15_peak_20643
.	.	.	.	.	.	.	.	9	7494358	7495490	1132	7494917	812	902.186	32.4482	897.079	2597_S4_2602_S9_2607_S14_vs_2598_S5_2603_S10_2608_S15_peak_20644
Mmp10	Mmp10-001	+	7502352	7510241	3775	0.05602	1	9	7506127	7506568	441	7506329	34	18.1632	6.023	14.3082	2597_S4_2602_S9_2607_S14_vs_2598_S5_2603_S10_2608_S15_peak_20645
Mmp10	Mmp10-001	+	7502352	7510241	7229	0.078961	1	9	7509581	7510203	622	7509869	85	84.5484	18.8847	80.3131	2597_S4_2602_S9_2607_S14_vs_2598_S5_2603_S10_2608_S15_peak_20646
.	.	.	.	.	.	.	.	9	7519368	7520180	812	7519804	231	268.692	32.2866	264.2	2597_S4_2602_S9_2607_S14_vs_2598_S5_2603_S10_2608_S15_peak_20647
Mmp8	Mmp8-001	+	7558456	7568486	1350	0.082644	1	9	7559806	7560634	828	7559944	33	21.2431	7.46603	17.2961	2597_S4_2602_S9_2607_S14_vs_2598_S5_2603_S10_2608_S15_peak_20648
Mmp27	Mmp27-002	+	7.57146e+20	7.58141e+20	584	0.063090,0.060246,0.062668	1.000000,1.000000,1.000000	9	7572042	7572669	627	7572370	43	31.7011	9.66192	27.6393	2597_S4_2602_S9_2607_S14_vs_2598_S5_2603_S10_2608_S15_peak_20649
Mmp27	Mmp27-003	+	7.57146e+20	7.58141e+20	579	0.063090,0.060246,0.062668	1.000000,1.000000,1.000000	9	7572042	7572669	627	7572370	43	31.7011	9.66192	27.6393	2597_S4_2602_S9_2607_S14_vs_2598_S5_2603_S10_2608_S15_peak_20649
Mmp27	Mmp27-001	+	7.57146e+20	7.58141e+20	646	0.063090,0.060246,0.062668	1.000000,1.000000,1.000000	9	7572042	7572669	627	7572370	43	31.7011	9.66192	27.6393	2597_S4_2602_S9_2607_S14_vs_2598_S5_2603_S10_2608_S15_peak_20649
RP23-350M23.3	RP23-350M23.3-001	+	7599494	7599641	-4505	0	0	9	7594157	7594989	832	7594588	250	342.254	48.9874	337.684	2597_S4_2602_S9_2607_S14_vs_2598_S5_2603_S10_2608_S15_peak_20650
.	.	.	.	.	.	.	.	9	7605310	7606399	1089	7605807	1304	1439.19	32.4823	1433.37	2597_S4_2602_S9_2607_S14_vs_2598_S5_2603_S10_2608_S15_peak_20651
.	.	.	.	.	.	.	.	9	7609492	7612910	3418	7610213	1151	923.421	15.8943	918.292	2597_S4_2602_S9_2607_S14_vs_2598_S5_2603_S10_2608_S15_peak_20652
.	.	.	.	.	.	.	.	9	7614172	7615414	1242	7614928	946	842.624	19.5567	837.572	2597_S4_2602_S9_2607_S14_vs_2598_S5_2603_S10_2608_S15_peak_20653
.	.	.	.	.	.	.	.	9	7621997	7622644	647	7622376	74	69.6138	16.4692	65.4135	2597_S4_2602_S9_2607_S14_vs_2598_S5_2603_S10_2608_S15_peak_20654
Mmp20	Mmp20-001	+	7628231	7674980	-2219	0	0	9	7625571	7626012	441	7625755	39	27.3873	8.78357	23.3589	2597_S4_2602_S9_2607_S14_vs_2598_S5_2603_S10_2608_S15_peak_20655
Mmp20	Mmp20-001	+	7628231	7674980	32712	0.009904	1	9	7660943	7661405	462	7661219	25	12.3274	5.07439	8.86792	2597_S4_2602_S9_2607_S14_vs_2598_S5_2603_S10_2608_S15_peak_20656
AV064505	AV064505-001	-	7669429	7695632	14907	0.037552	1	9	7679742	7680725	983	7680245	1418	1459.1	27.3622	1453.24	2597_S4_2602_S9_2607_S14_vs_2598_S5_2603_S10_2608_S15_peak_20657
Mmp7	Mmp7-001	+	7.69209e+20	7.69959e+20	0	0.077231,0.028622,0.000000	0.772000,1.000000,0.000000	9	7691919	7692668	749	7692272	193	255.821	42.6003	251.344	2597_S4_2602_S9_2607_S14_vs_2598_S5_2603_S10_2608_S15_peak_20658
AV064505	AV064505-001	-	7.69209e+20	7.69959e+20	2964	0.077231,0.028622,0.000000	0.772000,1.000000,0.000000	9	7691919	7692668	749	7692272	193	255.821	42.6003	251.344	2597_S4_2602_S9_2607_S14_vs_2598_S5_2603_S10_2608_S15_peak_20658
RP23-350M23.7	RP23-350M23.7-001	-	7.69209e+20	7.69959e+20	-2082	0.077231,0.028622,0.000000	0.772000,1.000000,0.000000	9	7691919	7692668	749	7692272	193	255.821	42.6003	251.344	2597_S4_2602_S9_2607_S14_vs_2598_S5_2603_S10_2608_S15_peak_20658
Mmp7	Mmp7-001	+	76920907669429	76995867695632	3181	0.082033,0.013815	1.000000,0.588618	9	7695271	7695885	614	7695589	42	28.0718	8.39226	24.0395	2597_S4_2602_S9_2607_S14_vs_2598_S5_2603_S10_2608_S15_peak_20659
AV064505	AV064505-001	-	76920907669429	76995867695632	0	0.082033,0.013815	1.000000,0.588618	9	7695271	7695885	614	7695589	42	28.0718	8.39226	24.0395	2597_S4_2602_S9_2607_S14_vs_2598_S5_2603_S10_2608_S15_peak_20659
RP23-350M23.5	RP23-350M23.5-001	+	7723147	7723695	0	1	0.467234	9	7722726	7723900	1174	7723106	1006	972.976	23.4595	967.797	2597_S4_2602_S9_2607_S14_vs_2598_S5_2603_S10_2608_S15_peak_20660
Gm10709	Gm10709-001	+	7751725	7752205	0	1	0.255851	9	7751001	7752880	1879	7751720	1299	1385.6	29.8081	1379.87	2597_S4_2602_S9_2607_S14_vs_2598_S5_2603_S10_2608_S15_peak_20661
Gm10709	Gm10709-001	+	7751725	7752205	1707	0	0	9	7753432	7753816	384	7753600	34	22.2378	7.68562	18.2715	2597_S4_2602_S9_2607_S14_vs_2598_S5_2603_S10_2608_S15_peak_20662
Gm10709	Gm10709-001	+	7751725	7752205	3534	0	0	9	7755259	7755602	343	7755420	25	11.6323	4.78262	8.24764	2597_S4_2602_S9_2607_S14_vs_2598_S5_2603_S10_2608_S15_peak_20663
Tmem123	Tmem123-003	+	7.76415e+20	7.79105e+20	-4101	0.000000,0.000000,0.000000	0.000000,0.000000,0.000000	9	7758959	7760048	1089	7759532	1339	1626.68	41.9691	1620.45	2597_S4_2602_S9_2607_S14_vs_2598_S5_2603_S10_2608_S15_peak_20664
Tmem123	Tmem123-002	+	7.76415e+20	7.79105e+20	-4117	0.000000,0.000000,0.000000	0.000000,0.000000,0.000000	9	7758959	7760048	1089	7759532	1339	1626.68	41.9691	1620.45	2597_S4_2602_S9_2607_S14_vs_2598_S5_2603_S10_2608_S15_peak_20664
Tmem123	Tmem123-001	+	7.76415e+20	7.79105e+20	-3993	0.000000,0.000000,0.000000	0.000000,0.000000,0.000000	9	7758959	7760048	1089	7759532	1339	1626.68	41.9691	1620.45	2597_S4_2602_S9_2607_S14_vs_2598_S5_2603_S10_2608_S15_peak_20664
Tmem123	Tmem123-003	+	7.76415e+20	7.79105e+20	-447	0.000000,0.000000,0.000000	0.000000,0.000000,0.000000	9	7761003	7763702	2699	7761956	1468	1491.55	26.566	1485.59	2597_S4_2602_S9_2607_S14_vs_2598_S5_2603_S10_2608_S15_peak_20665
Tmem123	Tmem123-002	+	7.76415e+20	7.79105e+20	-463	0.000000,0.000000,0.000000	0.000000,0.000000,0.000000	9	7761003	7763702	2699	7761956	1468	1491.55	26.566	1485.59	2597_S4_2602_S9_2607_S14_vs_2598_S5_2603_S10_2608_S15_peak_20665
Tmem123	Tmem123-001	+	7.76415e+20	7.79105e+20	-339	0.000000,0.000000,0.000000	0.000000,0.000000,0.000000	9	7761003	7763702	2699	7761956	1468	1491.55	26.566	1485.59	2597_S4_2602_S9_2607_S14_vs_2598_S5_2603_S10_2608_S15_peak_20665
Tmem123	Tmem123-003	+	7.76415e+20	7.79105e+20	2604	0.024534,0.021880,0.021786	1.000000,1.000000,1.000000	9	7766753	7767412	659	7767076	34	22.2378	7.68562	18.2715	2597_S4_2602_S9_2607_S14_vs_2598_S5_2603_S10_2608_S15_peak_20666
Tmem123	Tmem123-002	+	7.76415e+20	7.79105e+20	2588	0.024534,0.021880,0.021786	1.000000,1.000000,1.000000	9	7766753	7767412	659	7767076	34	22.2378	7.68562	18.2715	2597_S4_2602_S9_2607_S14_vs_2598_S5_2603_S10_2608_S15_peak_20666
Tmem123	Tmem123-001	+	7.76415e+20	7.79105e+20	2712	0.024534,0.021880,0.021786	1.000000,1.000000,1.000000	9	7766753	7767412	659	7767076	34	22.2378	7.68562	18.2715	2597_S4_2602_S9_2607_S14_vs_2598_S5_2603_S10_2608_S15_peak_20666
Tmem123	Tmem123-003	+	7.76415e+20	7.79105e+20	4951	0.028586,0.025493,0.025385	1.000000,1.000000,1.000000	9	7769100	7769868	768	7769621	66	59.1844	14.7125	55.0127	2597_S4_2602_S9_2607_S14_vs_2598_S5_2603_S10_2608_S15_peak_20667
Tmem123	Tmem123-002	+	7.76415e+20	7.79105e+20	4935	0.028586,0.025493,0.025385	1.000000,1.000000,1.000000	9	7769100	7769868	768	7769621	66	59.1844	14.7125	55.0127	2597_S4_2602_S9_2607_S14_vs_2598_S5_2603_S10_2608_S15_peak_20667
Tmem123	Tmem123-001	+	7.76415e+20	7.79105e+20	5059	0.028586,0.025493,0.025385	1.000000,1.000000,1.000000	9	7769100	7769868	768	7769621	66	59.1844	14.7125	55.0127	2597_S4_2602_S9_2607_S14_vs_2598_S5_2603_S10_2608_S15_peak_20667
Tmem123	Tmem123-003	+	7.76415e+20	7.79105e+20	9274	0.067953,0.060600,0.060342	1.000000,1.000000,1.000000	9	7773423	7775250	1827	7774624	1168	1490.74	47.9727	1484.79	2597_S4_2602_S9_2607_S14_vs_2598_S5_2603_S10_2608_S15_peak_20668
Tmem123	Tmem123-002	+	7.76415e+20	7.79105e+20	9258	0.067953,0.060600,0.060342	1.000000,1.000000,1.000000	9	7773423	7775250	1827	7774624	1168	1490.74	47.9727	1484.79	2597_S4_2602_S9_2607_S14_vs_2598_S5_2603_S10_2608_S15_peak_20668
Tmem123	Tmem123-001	+	7.76415e+20	7.79105e+20	9382	0.067953,0.060600,0.060342	1.000000,1.000000,1.000000	9	7773423	7775250	1827	7774624	1168	1490.74	47.9727	1484.79	2597_S4_2602_S9_2607_S14_vs_2598_S5_2603_S10_2608_S15_peak_20668
Tmem123	Tmem123-003	+	7.76415e+20	7.79105e+20	12144	0.017880,0.015946,0.015878	1.000000,1.000000,1.000000	9	7776293	7776773	480	7776595	34	22.2378	7.68562	18.2715	2597_S4_2602_S9_2607_S14_vs_2598_S5_2603_S10_2608_S15_peak_20669
Tmem123	Tmem123-002	+	7.76415e+20	7.79105e+20	12128	0.017880,0.015946,0.015878	1.000000,1.000000,1.000000	9	7776293	7776773	480	7776595	34	22.2378	7.68562	18.2715	2597_S4_2602_S9_2607_S14_vs_2598_S5_2603_S10_2608_S15_peak_20669
Tmem123	Tmem123-001	+	7.76415e+20	7.79105e+20	12252	0.017880,0.015946,0.015878	1.000000,1.000000,1.000000	9	7776293	7776773	480	7776595	34	22.2378	7.68562	18.2715	2597_S4_2602_S9_2607_S14_vs_2598_S5_2603_S10_2608_S15_peak_20669
Tmem123	Tmem123-003	+	7.76415e+27	7.79105e+27	14452	0.094383,0.000000,0.084170,0.083812	1.000000,0.000000,1.000000,1.000000	9	7778601	7781139	2538	7779027	262	380.538	57.752	375.931	2597_S4_2602_S9_2607_S14_vs_2598_S5_2603_S10_2608_S15_peak_20670
Mir5618	Mir5618-201	+	7.76415e+27	7.79105e+27	-3251	0.094383,0.000000,0.084170,0.083812	1.000000,0.000000,1.000000,1.000000	9	7778601	7781139	2538	7779027	262	380.538	57.752	375.931	2597_S4_2602_S9_2607_S14_vs_2598_S5_2603_S10_2608_S15_peak_20670
Tmem123	Tmem123-002	+	7.76415e+27	7.79105e+27	14436	0.094383,0.000000,0.084170,0.083812	1.000000,0.000000,1.000000,1.000000	9	7778601	7781139	2538	7779027	262	380.538	57.752	375.931	2597_S4_2602_S9_2607_S14_vs_2598_S5_2603_S10_2608_S15_peak_20670
Tmem123	Tmem123-001	+	7.76415e+27	7.79105e+27	14560	0.094383,0.000000,0.084170,0.083812	1.000000,0.000000,1.000000,1.000000	9	7778601	7781139	2538	7779027	262	380.538	57.752	375.931	2597_S4_2602_S9_2607_S14_vs_2598_S5_2603_S10_2608_S15_peak_20670
Tmem123	Tmem123-003	+	7.76415e+27	7.79105e+27	18019	0.018438,0.000000,0.016443,0.016373	1.000000,0.000000,1.000000,1.000000	9	7782168	7782663	495	7782316	24	12.9029	5.48973	9.38049	2597_S4_2602_S9_2607_S14_vs_2598_S5_2603_S10_2608_S15_peak_20671
Mir5618	Mir5618-201	+	7.76415e+27	7.79105e+27	-1727	0.018438,0.000000,0.016443,0.016373	1.000000,0.000000,1.000000,1.000000	9	7782168	7782663	495	7782316	24	12.9029	5.48973	9.38049	2597_S4_2602_S9_2607_S14_vs_2598_S5_2603_S10_2608_S15_peak_20671
Tmem123	Tmem123-002	+	7.76415e+27	7.79105e+27	18003	0.018438,0.000000,0.016443,0.016373	1.000000,0.000000,1.000000,1.000000	9	7782168	7782663	495	7782316	24	12.9029	5.48973	9.38049	2597_S4_2602_S9_2607_S14_vs_2598_S5_2603_S10_2608_S15_peak_20671
Tmem123	Tmem123-001	+	7.76415e+27	7.79105e+27	18127	0.018438,0.000000,0.016443,0.016373	1.000000,0.000000,1.000000,1.000000	9	7782168	7782663	495	7782316	24	12.9029	5.48973	9.38049	2597_S4_2602_S9_2607_S14_vs_2598_S5_2603_S10_2608_S15_peak_20671
Tmem123	Tmem123-003	+	7.76415e+27	7.79105e+27	18979	0.141370,1.000000,0.126073,0.125536	1.000000,0.013673,1.000000,1.000000	9	7783128	7786930	3802	7783998	1617	2247.59	62.853	2240.29	2597_S4_2602_S9_2607_S14_vs_2598_S5_2603_S10_2608_S15_peak_20672
Mir5618	Mir5618-201	+	7.76415e+27	7.79105e+27	0	0.141370,1.000000,0.126073,0.125536	1.000000,0.013673,1.000000,1.000000	9	7783128	7786930	3802	7783998	1617	2247.59	62.853	2240.29	2597_S4_2602_S9_2607_S14_vs_2598_S5_2603_S10_2608_S15_peak_20672
Tmem123	Tmem123-002	+	7.76415e+27	7.79105e+27	18963	0.141370,1.000000,0.126073,0.125536	1.000000,0.013673,1.000000,1.000000	9	7783128	7786930	3802	7783998	1617	2247.59	62.853	2240.29	2597_S4_2602_S9_2607_S14_vs_2598_S5_2603_S10_2608_S15_peak_20672
Tmem123	Tmem123-001	+	7.76415e+27	7.79105e+27	19087	0.141370,1.000000,0.126073,0.125536	1.000000,0.013673,1.000000,1.000000	9	7783128	7786930	3802	7783998	1617	2247.59	62.853	2240.29	2597_S4_2602_S9_2607_S14_vs_2598_S5_2603_S10_2608_S15_peak_20672
Tmem123	Tmem123-003	+	7.76415e+27	7.79105e+27	23149	0.084198,0.000000,0.075087,0.074767	1.000000,0.000000,1.000000,1.000000	9	7787298	7789562	2264	7787915	1409	1611.41	35.7066	1605.2	2597_S4_2602_S9_2607_S14_vs_2598_S5_2603_S10_2608_S15_peak_20673
Mir5618	Mir5618-201	+	7.76415e+27	7.79105e+27	2908	0.084198,0.000000,0.075087,0.074767	1.000000,0.000000,1.000000,1.000000	9	7787298	7789562	2264	7787915	1409	1611.41	35.7066	1605.2	2597_S4_2602_S9_2607_S14_vs_2598_S5_2603_S10_2608_S15_peak_20673
Tmem123	Tmem123-002	+	7.76415e+27	7.79105e+27	23133	0.084198,0.000000,0.075087,0.074767	1.000000,0.000000,1.000000,1.000000	9	7787298	7789562	2264	7787915	1409	1611.41	35.7066	1605.2	2597_S4_2602_S9_2607_S14_vs_2598_S5_2603_S10_2608_S15_peak_20673
Tmem123	Tmem123-001	+	7.76415e+27	7.79105e+27	23257	0.084198,0.000000,0.075087,0.074767	1.000000,0.000000,1.000000,1.000000	9	7787298	7789562	2264	7787915	1409	1611.41	35.7066	1605.2	2597_S4_2602_S9_2607_S14_vs_2598_S5_2603_S10_2608_S15_peak_20673
Tmem123	Tmem123-003	+	7.76415e+20	7.79105e+20	25790	0.041300,0.114305,0.113818	0.322216,1.000000,1.000000	9	7789939	7793386	3447	7790900	791	996.688	45.2699	991.483	2597_S4_2602_S9_2607_S14_vs_2598_S5_2603_S10_2608_S15_peak_20674
Tmem123	Tmem123-002	+	7.76415e+20	7.79105e+20	25774	0.041300,0.114305,0.113818	0.322216,1.000000,1.000000	9	7789939	7793386	3447	7790900	791	996.688	45.2699	991.483	2597_S4_2602_S9_2607_S14_vs_2598_S5_2603_S10_2608_S15_peak_20674
Tmem123	Tmem123-001	+	7.76415e+20	7.79105e+20	25898	0.041300,0.114305,0.113818	0.322216,1.000000,1.000000	9	7789939	7793386	3447	7790900	791	996.688	45.2699	991.483	2597_S4_2602_S9_2607_S14_vs_2598_S5_2603_S10_2608_S15_peak_20674
.	.	.	.	.	.	.	.	9	7796031	7796557	526	7796305	40	20.6111	6.00688	16.6793	2597_S4_2602_S9_2607_S14_vs_2598_S5_2603_S10_2608_S15_peak_20675
.	.	.	.	.	.	.	.	9	7798423	7801229	2806	7798991	1431	1555.89	31.3525	1549.78	2597_S4_2602_S9_2607_S14_vs_2598_S5_2603_S10_2608_S15_peak_20676
.	.	.	.	.	.	.	.	9	7804006	7805524	1518	7804554	1064	658.622	10.0978	653.741	2597_S4_2602_S9_2607_S14_vs_2598_S5_2603_S10_2608_S15_peak_20677
.	.	.	.	.	.	.	.	9	7814616	7817523	2907	7816492	281	416.361	61.9241	411.719	2597_S4_2602_S9_2607_S14_vs_2598_S5_2603_S10_2608_S15_peak_20678
Birc2	Birc2-202	-	78182367818227	78352567837058	15634	0.067094,0.060641	1.000000,1.000000	9	7818481	7819622	1141	7818919	500	681.283	54.1766	676.38	2597_S4_2602_S9_2607_S14_vs_2598_S5_2603_S10_2608_S15_peak_20679
Birc2	Birc2-001	-	78182367818227	78352567837058	17436	0.067094,0.060641	1.000000,1.000000	9	7818481	7819622	1141	7818919	500	681.283	54.1766	676.38	2597_S4_2602_S9_2607_S14_vs_2598_S5_2603_S10_2608_S15_peak_20679
Birc2	Birc2-202	-	78182367818227	78352567837058	13004	0.094883,0.085758	1.000000,1.000000	9	7820638	7822252	1614	7821102	549	933.483	107.343	928.345	2597_S4_2602_S9_2607_S14_vs_2598_S5_2603_S10_2608_S15_peak_20680
Birc2	Birc2-001	-	78182367818227	78352567837058	14806	0.094883,0.085758	1.000000,1.000000	9	7820638	7822252	1614	7821102	549	933.483	107.343	928.345	2597_S4_2602_S9_2607_S14_vs_2598_S5_2603_S10_2608_S15_peak_20680
Birc2	Birc2-202	-	78182367818227	78352567837058	11014	0.056401,0.050977	1.000000,1.000000	9	7823283	7824242	959	7823741	321	451.741	55.4116	447.067	2597_S4_2602_S9_2607_S14_vs_2598_S5_2603_S10_2608_S15_peak_20681
Birc2	Birc2-001	-	78182367818227	78352567837058	12816	0.056401,0.050977	1.000000,1.000000	9	7823283	7824242	959	7823741	321	451.741	55.4116	447.067	2597_S4_2602_S9_2607_S14_vs_2598_S5_2603_S10_2608_S15_peak_20681
Birc2	Birc2-202	-	78182367818227	78352567837058	9637	0.049586,0.044817	1.000000,1.000000	9	7824776	7825619	843	7825205	172	219.829	37.9889	215.397	2597_S4_2602_S9_2607_S14_vs_2598_S5_2603_S10_2608_S15_peak_20682
Birc2	Birc2-001	-	78182367818227	78352567837058	11439	0.049586,0.044817	1.000000,1.000000	9	7824776	7825619	843	7825205	172	219.829	37.9889	215.397	2597_S4_2602_S9_2607_S14_vs_2598_S5_2603_S10_2608_S15_peak_20682
Birc2	Birc2-202	-	78182367818227	78352567837058	8296	0.040244,0.036374	1.000000,1.000000	9	7826276	7826960	684	7826425	15	5.95242	3.51343	3.41293	2597_S4_2602_S9_2607_S14_vs_2598_S5_2603_S10_2608_S15_peak_20683
Birc2	Birc2-001	-	78182367818227	78352567837058	10098	0.040244,0.036374	1.000000,1.000000	9	7826276	7826960	684	7826425	15	5.95242	3.51343	3.41293	2597_S4_2602_S9_2607_S14_vs_2598_S5_2603_S10_2608_S15_peak_20683
Birc2	Birc2-202	-	78182367818227	78352567837058	4783	0.100347,0.090697	1.000000,1.000000	9	7828766	7830473	1707	7829184	59	50.3948	13.1753	46.2497	2597_S4_2602_S9_2607_S14_vs_2598_S5_2603_S10_2608_S15_peak_20684
Birc2	Birc2-001	-	78182367818227	78352567837058	6585	0.100347,0.090697	1.000000,1.000000	9	7828766	7830473	1707	7829184	59	50.3948	13.1753	46.2497	2597_S4_2602_S9_2607_S14_vs_2598_S5_2603_S10_2608_S15_peak_20684
Birc2	Birc2-202	-	7.81824e+34	7.83526e+34	0	0.113624,0.000000,0.000000,0.358873,0.116132	0.884316,0.000000,0.000000,0.331962,1.000000	9	7833323	7835509	2186	7834360	332	515.166	73.1232	510.43	2597_S4_2602_S9_2607_S14_vs_2598_S5_2603_S10_2608_S15_peak_20685
Birc2	Birc2-003	-	7.81824e+34	7.83526e+34	1555	0.113624,0.000000,0.000000,0.358873,0.116132	0.884316,0.000000,0.000000,0.331962,1.000000	9	7833323	7835509	2186	7834360	332	515.166	73.1232	510.43	2597_S4_2602_S9_2607_S14_vs_2598_S5_2603_S10_2608_S15_peak_20685
Birc2	Birc2-201	-	7.81824e+34	7.83526e+34	1556	0.113624,0.000000,0.000000,0.358873,0.116132	0.884316,0.000000,0.000000,0.331962,1.000000	9	7833323	7835509	2186	7834360	332	515.166	73.1232	510.43	2597_S4_2602_S9_2607_S14_vs_2598_S5_2603_S10_2608_S15_peak_20685
Birc2	Birc2-002	-	7.81824e+34	7.83526e+34	1297	0.113624,0.000000,0.000000,0.358873,0.116132	0.884316,0.000000,0.000000,0.331962,1.000000	9	7833323	7835509	2186	7834360	332	515.166	73.1232	510.43	2597_S4_2602_S9_2607_S14_vs_2598_S5_2603_S10_2608_S15_peak_20685
Birc2	Birc2-001	-	7.81824e+34	7.83526e+34	1549	0.113624,0.000000,0.000000,0.358873,0.116132	0.884316,0.000000,0.000000,0.331962,1.000000	9	7833323	7835509	2186	7834360	332	515.166	73.1232	510.43	2597_S4_2602_S9_2607_S14_vs_2598_S5_2603_S10_2608_S15_peak_20685
Birc2	Birc2-202	-	7.81824e+34	7.83526e+34	-3931	0.000000,0.000000,0.000000,0.000000,0.000000	0.000000,0.000000,0.000000,0.000000,0.000000	9	7839187	7839576	389	7839375	31	19.2915	7.02685	15.392	2597_S4_2602_S9_2607_S14_vs_2598_S5_2603_S10_2608_S15_peak_20686
Birc2	Birc2-003	-	7.81824e+34	7.83526e+34	-2123	0.000000,0.000000,0.000000,0.000000,0.000000	0.000000,0.000000,0.000000,0.000000,0.000000	9	7839187	7839576	389	7839375	31	19.2915	7.02685	15.392	2597_S4_2602_S9_2607_S14_vs_2598_S5_2603_S10_2608_S15_peak_20686
Birc2	Birc2-201	-	7.81824e+34	7.83526e+34	-2122	0.000000,0.000000,0.000000,0.000000,0.000000	0.000000,0.000000,0.000000,0.000000,0.000000	9	7839187	7839576	389	7839375	31	19.2915	7.02685	15.392	2597_S4_2602_S9_2607_S14_vs_2598_S5_2603_S10_2608_S15_peak_20686
Birc2	Birc2-002	-	7.81824e+34	7.83526e+34	-2381	0.000000,0.000000,0.000000,0.000000,0.000000	0.000000,0.000000,0.000000,0.000000,0.000000	9	7839187	7839576	389	7839375	31	19.2915	7.02685	15.392	2597_S4_2602_S9_2607_S14_vs_2598_S5_2603_S10_2608_S15_peak_20686
Birc2	Birc2-001	-	7.81824e+34	7.83526e+34	-2129	0.000000,0.000000,0.000000,0.000000,0.000000	0.000000,0.000000,0.000000,0.000000,0.000000	9	7839187	7839576	389	7839375	31	19.2915	7.02685	15.392	2597_S4_2602_S9_2607_S14_vs_2598_S5_2603_S10_2608_S15_peak_20686
Birc2	Birc2-003	-	7.83575e+27	7.83706e+27	-3618	0.000000,0.000000,0.000000,0.000000	0.000000,0.000000,0.000000,0.000000	9	7840682	7842436	1754	7841186	273	350.12	42.1645	345.543	2597_S4_2602_S9_2607_S14_vs_2598_S5_2603_S10_2608_S15_peak_20687
Birc2	Birc2-201	-	7.83575e+27	7.83706e+27	-3617	0.000000,0.000000,0.000000,0.000000	0.000000,0.000000,0.000000,0.000000	9	7840682	7842436	1754	7841186	273	350.12	42.1645	345.543	2597_S4_2602_S9_2607_S14_vs_2598_S5_2603_S10_2608_S15_peak_20687
Birc2	Birc2-002	-	7.83575e+27	7.83706e+27	-3876	0.000000,0.000000,0.000000,0.000000	0.000000,0.000000,0.000000,0.000000	9	7840682	7842436	1754	7841186	273	350.12	42.1645	345.543	2597_S4_2602_S9_2607_S14_vs_2598_S5_2603_S10_2608_S15_peak_20687
Birc2	Birc2-001	-	7.83575e+27	7.83706e+27	-3624	0.000000,0.000000,0.000000,0.000000	0.000000,0.000000,0.000000,0.000000	9	7840682	7842436	1754	7841186	273	350.12	42.1645	345.543	2597_S4_2602_S9_2607_S14_vs_2598_S5_2603_S10_2608_S15_peak_20687
.	.	.	.	.	.	.	.	9	7843357	7843987	630	7843698	76	72.2803	16.9084	68.0726	2597_S4_2602_S9_2607_S14_vs_2598_S5_2603_S10_2608_S15_peak_20688
.	.	.	.	.	.	.	.	9	7846083	7846447	364	7846231	17	7.34814	3.9526	4.56738	2597_S4_2602_S9_2607_S14_vs_2598_S5_2603_S10_2608_S15_peak_20689
Birc3	Birc3-001	-	78486997849694	78730257860327	23102	0.050356,0.021629	0.441124,0.082823	9	7847147	7849923	2776	7848420	1286	1632.8	47.4607	1626.56	2597_S4_2602_S9_2607_S14_vs_2598_S5_2603_S10_2608_S15_peak_20690
Birc3	Birc3-008	-	78486997849694	78730257860327	10404	0.050356,0.021629	0.441124,0.082823	9	7847147	7849923	2776	7848420	1286	1632.8	47.4607	1626.56	2597_S4_2602_S9_2607_S14_vs_2598_S5_2603_S10_2608_S15_peak_20690
Birc3	Birc3-001	-	78486997849694	78730257860327	21629	0.021910,0.050122	1.000000,1.000000	9	7850864	7851396	532	7851119	38	21.7865	6.73012	17.8313	2597_S4_2602_S9_2607_S14_vs_2598_S5_2603_S10_2608_S15_peak_20691
Birc3	Birc3-008	-	78486997849694	78730257860327	8931	0.021910,0.050122	1.000000,1.000000	9	7850864	7851396	532	7851119	38	21.7865	6.73012	17.8313	2597_S4_2602_S9_2607_S14_vs_2598_S5_2603_S10_2608_S15_peak_20691
Birc3	Birc3-001	-	78486997849694	78730257860327	20273	0.041764,0.095543	1.000000,1.000000	9	7851737	7852752	1015	7852210	327	451.867	52.9191	447.193	2597_S4_2602_S9_2607_S14_vs_2598_S5_2603_S10_2608_S15_peak_20692
Birc3	Birc3-008	-	78486997849694	78730257860327	7575	0.041764,0.095543	1.000000,1.000000	9	7851737	7852752	1015	7852210	327	451.867	52.9191	447.193	2597_S4_2602_S9_2607_S14_vs_2598_S5_2603_S10_2608_S15_peak_20692
Birc3	Birc3-001	-	78486997849694	78730257860327	17966	0.053110,0.121497	1.000000,1.000000	9	7853768	7855059	1291	7854440	1246	1538.17	43.767	1532.1	2597_S4_2602_S9_2607_S14_vs_2598_S5_2603_S10_2608_S15_peak_20693
Birc3	Birc3-008	-	78486997849694	78730257860327	5268	0.053110,0.121497	1.000000,1.000000	9	7853768	7855059	1291	7854440	1246	1538.17	43.767	1532.1	2597_S4_2602_S9_2607_S14_vs_2598_S5_2603_S10_2608_S15_peak_20693
Birc3	Birc3-001	-	7.8487e+20	7.87303e+20	15620	0.052082,0.073791,0.119146	1.000000,1.000000,1.000000	9	7856139	7857405	1266	7856621	594	956.164	91.5616	951.004	2597_S4_2602_S9_2607_S14_vs_2598_S5_2603_S10_2608_S15_peak_20694
Birc3	Birc3-002	-	7.8487e+20	7.87303e+20	15579	0.052082,0.073791,0.119146	1.000000,1.000000,1.000000	9	7856139	7857405	1266	7856621	594	956.164	91.5616	951.004	2597_S4_2602_S9_2607_S14_vs_2598_S5_2603_S10_2608_S15_peak_20694
Birc3	Birc3-008	-	7.8487e+20	7.87303e+20	2922	0.052082,0.073791,0.119146	1.000000,1.000000,1.000000	9	7856139	7857405	1266	7856621	594	956.164	91.5616	951.004	2597_S4_2602_S9_2607_S14_vs_2598_S5_2603_S10_2608_S15_peak_20694
Birc3	Birc3-004	-	7.86081e+34	7.87319e+34	10604	0.143319,0.145353,0.205941,0.144819,0.120369	0.501697,1.000000,1.000000,0.507070,0.361991	9	7859048	7862583	3535	7860617	904	1130.66	44.7041	1125.3	2597_S4_2602_S9_2607_S14_vs_2598_S5_2603_S10_2608_S15_peak_20695
Birc3	Birc3-001	-	7.86081e+34	7.87319e+34	10442	0.143319,0.145353,0.205941,0.144819,0.120369	0.501697,1.000000,1.000000,0.507070,0.361991	9	7859048	7862583	3535	7860617	904	1130.66	44.7041	1125.3	2597_S4_2602_S9_2607_S14_vs_2598_S5_2603_S10_2608_S15_peak_20695
Birc3	Birc3-002	-	7.86081e+34	7.87319e+34	10401	0.143319,0.145353,0.205941,0.144819,0.120369	0.501697,1.000000,1.000000,0.507070,0.361991	9	7859048	7862583	3535	7860617	904	1130.66	44.7041	1125.3	2597_S4_2602_S9_2607_S14_vs_2598_S5_2603_S10_2608_S15_peak_20695
Birc3	Birc3-005	-	7.86081e+34	7.87319e+34	10588	0.143319,0.145353,0.205941,0.144819,0.120369	0.501697,1.000000,1.000000,0.507070,0.361991	9	7859048	7862583	3535	7860617	904	1130.66	44.7041	1125.3	2597_S4_2602_S9_2607_S14_vs_2598_S5_2603_S10_2608_S15_peak_20695
Birc3	Birc3-008	-	7.86081e+34	7.87319e+34	0	0.143319,0.145353,0.205941,0.144819,0.120369	0.501697,1.000000,1.000000,0.507070,0.361991	9	7859048	7862583	3535	7860617	904	1130.66	44.7041	1125.3	2597_S4_2602_S9_2607_S14_vs_2598_S5_2603_S10_2608_S15_peak_20695
Birc3	Birc3-004	-	7.86081e+34	7.87319e+34	7555	0.134674,0.068525,0.097088,0.134642,0.000000	1.000000,1.000000,1.000000,1.000000,0.000000	9	7863966	7865632	1666	7864342	400	652.113	88.0553	647.239	2597_S4_2602_S9_2607_S14_vs_2598_S5_2603_S10_2608_S15_peak_20696
Birc3	Birc3-001	-	7.86081e+34	7.87319e+34	7393	0.134674,0.068525,0.097088,0.134642,0.000000	1.000000,1.000000,1.000000,1.000000,0.000000	9	7863966	7865632	1666	7864342	400	652.113	88.0553	647.239	2597_S4_2602_S9_2607_S14_vs_2598_S5_2603_S10_2608_S15_peak_20696
Birc3	Birc3-002	-	7.86081e+34	7.87319e+34	7352	0.134674,0.068525,0.097088,0.134642,0.000000	1.000000,1.000000,1.000000,1.000000,0.000000	9	7863966	7865632	1666	7864342	400	652.113	88.0553	647.239	2597_S4_2602_S9_2607_S14_vs_2598_S5_2603_S10_2608_S15_peak_20696
Birc3	Birc3-005	-	7.86081e+34	7.87319e+34	7539	0.134674,0.068525,0.097088,0.134642,0.000000	1.000000,1.000000,1.000000,1.000000,0.000000	9	7863966	7865632	1666	7864342	400	652.113	88.0553	647.239	2597_S4_2602_S9_2607_S14_vs_2598_S5_2603_S10_2608_S15_peak_20696
Birc3	Birc3-008	-	7.86081e+34	7.87319e+34	-3639	0.134674,0.068525,0.097088,0.134642,0.000000	1.000000,1.000000,1.000000,1.000000,0.000000	9	7863966	7865632	1666	7864342	400	652.113	88.0553	647.239	2597_S4_2602_S9_2607_S14_vs_2598_S5_2603_S10_2608_S15_peak_20696
Birc3	Birc3-004	-	7.86081e+41	7.87319e+41	4799	0.074083,0.000000,0.137564,0.037695,0.053407,0.074065	1.000000,0.000000,1.000000,1.000000,1.000000,1.000000	9	7867472	7868388	916	7868039	146	176.815	32.2796	172.437	2597_S4_2602_S9_2607_S14_vs_2598_S5_2603_S10_2608_S15_peak_20697
Birc3	Birc3-006	-	7.86081e+41	7.87319e+41	4510	0.074083,0.000000,0.137564,0.037695,0.053407,0.074065	1.000000,0.000000,1.000000,1.000000,1.000000,1.000000	9	7867472	7868388	916	7868039	146	176.815	32.2796	172.437	2597_S4_2602_S9_2607_S14_vs_2598_S5_2603_S10_2608_S15_peak_20697
Birc3	Birc3-007	-	7.86081e+41	7.87319e+41	4470	0.074083,0.000000,0.137564,0.037695,0.053407,0.074065	1.000000,0.000000,1.000000,1.000000,1.000000,1.000000	9	7867472	7868388	916	7868039	146	176.815	32.2796	172.437	2597_S4_2602_S9_2607_S14_vs_2598_S5_2603_S10_2608_S15_peak_20697
Birc3	Birc3-001	-	7.86081e+41	7.87319e+41	4637	0.074083,0.000000,0.137564,0.037695,0.053407,0.074065	1.000000,0.000000,1.000000,1.000000,1.000000,1.000000	9	7867472	7868388	916	7868039	146	176.815	32.2796	172.437	2597_S4_2602_S9_2607_S14_vs_2598_S5_2603_S10_2608_S15_peak_20697
Birc3	Birc3-002	-	7.86081e+41	7.87319e+41	4596	0.074083,0.000000,0.137564,0.037695,0.053407,0.074065	1.000000,0.000000,1.000000,1.000000,1.000000,1.000000	9	7867472	7868388	916	7868039	146	176.815	32.2796	172.437	2597_S4_2602_S9_2607_S14_vs_2598_S5_2603_S10_2608_S15_peak_20697
Birc3	Birc3-005	-	7.86081e+41	7.87319e+41	4783	0.074083,0.000000,0.137564,0.037695,0.053407,0.074065	1.000000,0.000000,1.000000,1.000000,1.000000,1.000000	9	7867472	7868388	916	7868039	146	176.815	32.2796	172.437	2597_S4_2602_S9_2607_S14_vs_2598_S5_2603_S10_2608_S15_peak_20697
Birc3	Birc3-004	-	7.86081e+41	7.87319e+41	1813	0.068024,0.198071,0.126313,0.034612,0.049039,0.068007	1.000000,1.000000,1.000000,1.000000,1.000000,1.000000	9	7870533	7871374	841	7870919	75	70.9442	16.6888	66.7399	2597_S4_2602_S9_2607_S14_vs_2598_S5_2603_S10_2608_S15_peak_20698
Birc3	Birc3-006	-	7.86081e+41	7.87319e+41	1524	0.068024,0.198071,0.126313,0.034612,0.049039,0.068007	1.000000,1.000000,1.000000,1.000000,1.000000,1.000000	9	7870533	7871374	841	7870919	75	70.9442	16.6888	66.7399	2597_S4_2602_S9_2607_S14_vs_2598_S5_2603_S10_2608_S15_peak_20698
Birc3	Birc3-007	-	7.86081e+41	7.87319e+41	1484	0.068024,0.198071,0.126313,0.034612,0.049039,0.068007	1.000000,1.000000,1.000000,1.000000,1.000000,1.000000	9	7870533	7871374	841	7870919	75	70.9442	16.6888	66.7399	2597_S4_2602_S9_2607_S14_vs_2598_S5_2603_S10_2608_S15_peak_20698
Birc3	Birc3-001	-	7.86081e+41	7.87319e+41	1651	0.068024,0.198071,0.126313,0.034612,0.049039,0.068007	1.000000,1.000000,1.000000,1.000000,1.000000,1.000000	9	7870533	7871374	841	7870919	75	70.9442	16.6888	66.7399	2597_S4_2602_S9_2607_S14_vs_2598_S5_2603_S10_2608_S15_peak_20698
Birc3	Birc3-002	-	7.86081e+41	7.87319e+41	1610	0.068024,0.198071,0.126313,0.034612,0.049039,0.068007	1.000000,1.000000,1.000000,1.000000,1.000000,1.000000	9	7870533	7871374	841	7870919	75	70.9442	16.6888	66.7399	2597_S4_2602_S9_2607_S14_vs_2598_S5_2603_S10_2608_S15_peak_20698
Birc3	Birc3-005	-	7.86081e+41	7.87319e+41	1797	0.068024,0.198071,0.126313,0.034612,0.049039,0.068007	1.000000,1.000000,1.000000,1.000000,1.000000,1.000000	9	7870533	7871374	841	7870919	75	70.9442	16.6888	66.7399	2597_S4_2602_S9_2607_S14_vs_2598_S5_2603_S10_2608_S15_peak_20698
Birc3	Birc3-004	-	7.86081e+41	7.87319e+41	925	0.040071,0.116678,0.074407,0.020389,0.028888,0.040061	1.000000,1.000000,1.000000,1.000000,1.000000,1.000000	9	7871767	7872262	495	7872054	35	23.2446	7.90521	19.2629	2597_S4_2602_S9_2607_S14_vs_2598_S5_2603_S10_2608_S15_peak_20699
Birc3	Birc3-006	-	7.86081e+41	7.87319e+41	636	0.040071,0.116678,0.074407,0.020389,0.028888,0.040061	1.000000,1.000000,1.000000,1.000000,1.000000,1.000000	9	7871767	7872262	495	7872054	35	23.2446	7.90521	19.2629	2597_S4_2602_S9_2607_S14_vs_2598_S5_2603_S10_2608_S15_peak_20699
Birc3	Birc3-007	-	7.86081e+41	7.87319e+41	596	0.040071,0.116678,0.074407,0.020389,0.028888,0.040061	1.000000,1.000000,1.000000,1.000000,1.000000,1.000000	9	7871767	7872262	495	7872054	35	23.2446	7.90521	19.2629	2597_S4_2602_S9_2607_S14_vs_2598_S5_2603_S10_2608_S15_peak_20699
Birc3	Birc3-001	-	7.86081e+41	7.87319e+41	763	0.040071,0.116678,0.074407,0.020389,0.028888,0.040061	1.000000,1.000000,1.000000,1.000000,1.000000,1.000000	9	7871767	7872262	495	7872054	35	23.2446	7.90521	19.2629	2597_S4_2602_S9_2607_S14_vs_2598_S5_2603_S10_2608_S15_peak_20699
Birc3	Birc3-002	-	7.86081e+41	7.87319e+41	722	0.040071,0.116678,0.074407,0.020389,0.028888,0.040061	1.000000,1.000000,1.000000,1.000000,1.000000,1.000000	9	7871767	7872262	495	7872054	35	23.2446	7.90521	19.2629	2597_S4_2602_S9_2607_S14_vs_2598_S5_2603_S10_2608_S15_peak_20699
Birc3	Birc3-005	-	7.86081e+41	7.87319e+41	909	0.040071,0.116678,0.074407,0.020389,0.028888,0.040061	1.000000,1.000000,1.000000,1.000000,1.000000,1.000000	9	7871767	7872262	495	7872054	35	23.2446	7.90521	19.2629	2597_S4_2602_S9_2607_S14_vs_2598_S5_2603_S10_2608_S15_peak_20699
Birc3	Birc3-004	-	7.86081e+41	7.87319e+41	-324	0.000000,0.000000,0.000000,0.000000,0.000000,0.000000	0.000000,0.000000,0.000000,0.000000,0.000000,0.000000	9	7873511	7873964	453	7873769	38	26.335	8.56398	22.3166	2597_S4_2602_S9_2607_S14_vs_2598_S5_2603_S10_2608_S15_peak_20700
Birc3	Birc3-006	-	7.86081e+41	7.87319e+41	-613	0.000000,0.000000,0.000000,0.000000,0.000000,0.000000	0.000000,0.000000,0.000000,0.000000,0.000000,0.000000	9	7873511	7873964	453	7873769	38	26.335	8.56398	22.3166	2597_S4_2602_S9_2607_S14_vs_2598_S5_2603_S10_2608_S15_peak_20700
Birc3	Birc3-007	-	7.86081e+41	7.87319e+41	-653	0.000000,0.000000,0.000000,0.000000,0.000000,0.000000	0.000000,0.000000,0.000000,0.000000,0.000000,0.000000	9	7873511	7873964	453	7873769	38	26.335	8.56398	22.3166	2597_S4_2602_S9_2607_S14_vs_2598_S5_2603_S10_2608_S15_peak_20700
Birc3	Birc3-001	-	7.86081e+41	7.87319e+41	-486	0.000000,0.000000,0.000000,0.000000,0.000000,0.000000	0.000000,0.000000,0.000000,0.000000,0.000000,0.000000	9	7873511	7873964	453	7873769	38	26.335	8.56398	22.3166	2597_S4_2602_S9_2607_S14_vs_2598_S5_2603_S10_2608_S15_peak_20700
Birc3	Birc3-002	-	7.86081e+41	7.87319e+41	-527	0.000000,0.000000,0.000000,0.000000,0.000000,0.000000	0.000000,0.000000,0.000000,0.000000,0.000000,0.000000	9	7873511	7873964	453	7873769	38	26.335	8.56398	22.3166	2597_S4_2602_S9_2607_S14_vs_2598_S5_2603_S10_2608_S15_peak_20700
Birc3	Birc3-005	-	7.86081e+41	7.87319e+41	-340	0.000000,0.000000,0.000000,0.000000,0.000000,0.000000	0.000000,0.000000,0.000000,0.000000,0.000000,0.000000	9	7873511	7873964	453	7873769	38	26.335	8.56398	22.3166	2597_S4_2602_S9_2607_S14_vs_2598_S5_2603_S10_2608_S15_peak_20700
.	.	.	.	.	.	.	.	9	7880776	7881306	530	7881047	47	20.6125	5.19057	16.6802	2597_S4_2602_S9_2607_S14_vs_2598_S5_2603_S10_2608_S15_peak_20701
.	.	.	.	.	.	.	.	9	7892454	7893226	772	7892799	195	177.142	18.452	172.763	2597_S4_2602_S9_2607_S14_vs_2598_S5_2603_S10_2608_S15_peak_20702
.	.	.	.	.	.	.	.	9	7899798	7900132	334	7899986	23	12.0529	5.27014	8.61857	2597_S4_2602_S9_2607_S14_vs_2598_S5_2603_S10_2608_S15_peak_20703
.	.	.	.	.	.	.	.	9	7900763	7902806	2043	7901187	104	98.4679	18.069	94.2048	2597_S4_2602_S9_2607_S14_vs_2598_S5_2603_S10_2608_S15_peak_20704
.	.	.	.	.	.	.	.	9	7904852	7905455	603	7905200	60	51.6299	13.3949	47.4806	2597_S4_2602_S9_2607_S14_vs_2598_S5_2603_S10_2608_S15_peak_20705
.	.	.	.	.	.	.	.	9	7908560	7909734	1174	7908960	790	920.139	36.5885	915.013	2597_S4_2602_S9_2607_S14_vs_2598_S5_2603_S10_2608_S15_peak_20706
.	.	.	.	.	.	.	.	9	7910326	7910726	400	7910558	16	6.12787	3.48632	3.56084	2597_S4_2602_S9_2607_S14_vs_2598_S5_2603_S10_2608_S15_peak_20707
.	.	.	.	.	.	.	.	9	7911232	7912080	848	7911724	180	210.153	31.1475	205.732	2597_S4_2602_S9_2607_S14_vs_2598_S5_2603_S10_2608_S15_peak_20708
.	.	.	.	.	.	.	.	9	7913574	7917257	3683	7914644	1207	1676.15	61.7683	1669.85	2597_S4_2602_S9_2607_S14_vs_2598_S5_2603_S10_2608_S15_peak_20709
.	.	.	.	.	.	.	.	9	7918336	7918723	387	7918560	16	6.63821	3.73302	3.97675	2597_S4_2602_S9_2607_S14_vs_2598_S5_2603_S10_2608_S15_peak_20710
.	.	.	.	.	.	.	.	9	7921429	7921957	528	7921817	21	10.4062	4.83096	7.16739	2597_S4_2602_S9_2607_S14_vs_2598_S5_2603_S10_2608_S15_peak_20711
.	.	.	.	.	.	.	.	9	7922967	7925941	2974	7925456	438	687.088	80.0925	682.179	2597_S4_2602_S9_2607_S14_vs_2598_S5_2603_S10_2608_S15_peak_20712
.	.	.	.	.	.	.	.	9	7927171	7927806	635	7927587	20	9.611	4.61137	6.48126	2597_S4_2602_S9_2607_S14_vs_2598_S5_2603_S10_2608_S15_peak_20713
Yap1	Yap1-002	-	79319997931999	80045898004597	71702	0.012247,0.012245	0.235559,0.235559	9	7929114	7932887	3773	7931291	811	1093.53	55.0662	1088.21	2597_S4_2602_S9_2607_S14_vs_2598_S5_2603_S10_2608_S15_peak_20714
Yap1	Yap1-001	-	79319997931999	80045898004597	71710	0.012247,0.012245	0.235559,0.235559	9	7929114	7932887	3773	7931291	811	1093.53	55.0662	1088.21	2597_S4_2602_S9_2607_S14_vs_2598_S5_2603_S10_2608_S15_peak_20714
Yap1	Yap1-007	-	7.9345e+41	8.0017e+41	65969	0.018435,0.030086,0.017727,0.017727,0.017727,0.030083	0.567308,1.000000,0.567308,0.567308,0.567308,1.000000	9	7933552	7935735	2183	7934337	1560	1497.5	23.3054	1491.53	2597_S4_2602_S9_2607_S14_vs_2598_S5_2603_S10_2608_S15_peak_20715
Yap1	Yap1-002	-	7.9345e+41	8.0017e+41	68854	0.018435,0.030086,0.017727,0.017727,0.017727,0.030083	0.567308,1.000000,0.567308,0.567308,0.567308,1.000000	9	7933552	7935735	2183	7934337	1560	1497.5	23.3054	1491.53	2597_S4_2602_S9_2607_S14_vs_2598_S5_2603_S10_2608_S15_peak_20715
Yap1	Yap1-005	-	7.9345e+41	8.0017e+41	68656	0.018435,0.030086,0.017727,0.017727,0.017727,0.030083	0.567308,1.000000,0.567308,0.567308,0.567308,1.000000	9	7933552	7935735	2183	7934337	1560	1497.5	23.3054	1491.53	2597_S4_2602_S9_2607_S14_vs_2598_S5_2603_S10_2608_S15_peak_20715
Yap1	Yap1-006	-	7.9345e+41	8.0017e+41	68656	0.018435,0.030086,0.017727,0.017727,0.017727,0.030083	0.567308,1.000000,0.567308,0.567308,0.567308,1.000000	9	7933552	7935735	2183	7934337	1560	1497.5	23.3054	1491.53	2597_S4_2602_S9_2607_S14_vs_2598_S5_2603_S10_2608_S15_peak_20715
Yap1	Yap1-004	-	7.9345e+41	8.0017e+41	68656	0.018435,0.030086,0.017727,0.017727,0.017727,0.030083	0.567308,1.000000,0.567308,0.567308,0.567308,1.000000	9	7933552	7935735	2183	7934337	1560	1497.5	23.3054	1491.53	2597_S4_2602_S9_2607_S14_vs_2598_S5_2603_S10_2608_S15_peak_20715
Yap1	Yap1-001	-	7.9345e+41	8.0017e+41	68862	0.018435,0.030086,0.017727,0.017727,0.017727,0.030083	0.567308,1.000000,0.567308,0.567308,0.567308,1.000000	9	7933552	7935735	2183	7934337	1560	1497.5	23.3054	1491.53	2597_S4_2602_S9_2607_S14_vs_2598_S5_2603_S10_2608_S15_peak_20715
Yap1	Yap1-007	-	7.9345e+41	8.0017e+41	64606	0.014745,0.013652,0.014178,0.014178,0.014178,0.013650	1.000000,1.000000,1.000000,1.000000,1.000000,1.000000	9	7936108	7937098	990	7936590	872	1263.3	68.8268	1257.76	2597_S4_2602_S9_2607_S14_vs_2598_S5_2603_S10_2608_S15_peak_20716
Yap1	Yap1-002	-	7.9345e+41	8.0017e+41	67491	0.014745,0.013652,0.014178,0.014178,0.014178,0.013650	1.000000,1.000000,1.000000,1.000000,1.000000,1.000000	9	7936108	7937098	990	7936590	872	1263.3	68.8268	1257.76	2597_S4_2602_S9_2607_S14_vs_2598_S5_2603_S10_2608_S15_peak_20716
Yap1	Yap1-005	-	7.9345e+41	8.0017e+41	67293	0.014745,0.013652,0.014178,0.014178,0.014178,0.013650	1.000000,1.000000,1.000000,1.000000,1.000000,1.000000	9	7936108	7937098	990	7936590	872	1263.3	68.8268	1257.76	2597_S4_2602_S9_2607_S14_vs_2598_S5_2603_S10_2608_S15_peak_20716
Yap1	Yap1-006	-	7.9345e+41	8.0017e+41	67293	0.014745,0.013652,0.014178,0.014178,0.014178,0.013650	1.000000,1.000000,1.000000,1.000000,1.000000,1.000000	9	7936108	7937098	990	7936590	872	1263.3	68.8268	1257.76	2597_S4_2602_S9_2607_S14_vs_2598_S5_2603_S10_2608_S15_peak_20716
Yap1	Yap1-004	-	7.9345e+41	8.0017e+41	67293	0.014745,0.013652,0.014178,0.014178,0.014178,0.013650	1.000000,1.000000,1.000000,1.000000,1.000000,1.000000	9	7936108	7937098	990	7936590	872	1263.3	68.8268	1257.76	2597_S4_2602_S9_2607_S14_vs_2598_S5_2603_S10_2608_S15_peak_20716
Yap1	Yap1-001	-	7.9345e+41	8.0017e+41	67499	0.014745,0.013652,0.014178,0.014178,0.014178,0.013650	1.000000,1.000000,1.000000,1.000000,1.000000,1.000000	9	7936108	7937098	990	7936590	872	1263.3	68.8268	1257.76	2597_S4_2602_S9_2607_S14_vs_2598_S5_2603_S10_2608_S15_peak_20716
Yap1	Yap1-007	-	7.9345e+41	8.0017e+41	59808	0.054949,0.050874,0.052836,0.052836,0.052836,0.050868	1.000000,1.000000,1.000000,1.000000,1.000000,1.000000	9	7938204	7941896	3692	7939686	539	715.944	50.8373	711.006	2597_S4_2602_S9_2607_S14_vs_2598_S5_2603_S10_2608_S15_peak_20717
Yap1	Yap1-002	-	7.9345e+41	8.0017e+41	62693	0.054949,0.050874,0.052836,0.052836,0.052836,0.050868	1.000000,1.000000,1.000000,1.000000,1.000000,1.000000	9	7938204	7941896	3692	7939686	539	715.944	50.8373	711.006	2597_S4_2602_S9_2607_S14_vs_2598_S5_2603_S10_2608_S15_peak_20717
Yap1	Yap1-005	-	7.9345e+41	8.0017e+41	62495	0.054949,0.050874,0.052836,0.052836,0.052836,0.050868	1.000000,1.000000,1.000000,1.000000,1.000000,1.000000	9	7938204	7941896	3692	7939686	539	715.944	50.8373	711.006	2597_S4_2602_S9_2607_S14_vs_2598_S5_2603_S10_2608_S15_peak_20717
Yap1	Yap1-006	-	7.9345e+41	8.0017e+41	62495	0.054949,0.050874,0.052836,0.052836,0.052836,0.050868	1.000000,1.000000,1.000000,1.000000,1.000000,1.000000	9	7938204	7941896	3692	7939686	539	715.944	50.8373	711.006	2597_S4_2602_S9_2607_S14_vs_2598_S5_2603_S10_2608_S15_peak_20717
Yap1	Yap1-004	-	7.9345e+41	8.0017e+41	62495	0.054949,0.050874,0.052836,0.052836,0.052836,0.050868	1.000000,1.000000,1.000000,1.000000,1.000000,1.000000	9	7938204	7941896	3692	7939686	539	715.944	50.8373	711.006	2597_S4_2602_S9_2607_S14_vs_2598_S5_2603_S10_2608_S15_peak_20717
Yap1	Yap1-001	-	7.9345e+41	8.0017e+41	62701	0.054949,0.050874,0.052836,0.052836,0.052836,0.050868	1.000000,1.000000,1.000000,1.000000,1.000000,1.000000	9	7938204	7941896	3692	7939686	539	715.944	50.8373	711.006	2597_S4_2602_S9_2607_S14_vs_2598_S5_2603_S10_2608_S15_peak_20717
Yap1	Yap1-007	-	7.9345e+41	8.0017e+41	57296	0.028613,0.026491,0.027513,0.027513,0.027513,0.026488	1.000000,1.000000,1.000000,1.000000,1.000000,1.000000	9	7942486	7944408	1922	7942770	386	573.122	66.5971	568.329	2597_S4_2602_S9_2607_S14_vs_2598_S5_2603_S10_2608_S15_peak_20718
Yap1	Yap1-002	-	7.9345e+41	8.0017e+41	60181	0.028613,0.026491,0.027513,0.027513,0.027513,0.026488	1.000000,1.000000,1.000000,1.000000,1.000000,1.000000	9	7942486	7944408	1922	7942770	386	573.122	66.5971	568.329	2597_S4_2602_S9_2607_S14_vs_2598_S5_2603_S10_2608_S15_peak_20718
Yap1	Yap1-005	-	7.9345e+41	8.0017e+41	59983	0.028613,0.026491,0.027513,0.027513,0.027513,0.026488	1.000000,1.000000,1.000000,1.000000,1.000000,1.000000	9	7942486	7944408	1922	7942770	386	573.122	66.5971	568.329	2597_S4_2602_S9_2607_S14_vs_2598_S5_2603_S10_2608_S15_peak_20718
Yap1	Yap1-006	-	7.9345e+41	8.0017e+41	59983	0.028613,0.026491,0.027513,0.027513,0.027513,0.026488	1.000000,1.000000,1.000000,1.000000,1.000000,1.000000	9	7942486	7944408	1922	7942770	386	573.122	66.5971	568.329	2597_S4_2602_S9_2607_S14_vs_2598_S5_2603_S10_2608_S15_peak_20718
Yap1	Yap1-004	-	7.9345e+41	8.0017e+41	59983	0.028613,0.026491,0.027513,0.027513,0.027513,0.026488	1.000000,1.000000,1.000000,1.000000,1.000000,1.000000	9	7942486	7944408	1922	7942770	386	573.122	66.5971	568.329	2597_S4_2602_S9_2607_S14_vs_2598_S5_2603_S10_2608_S15_peak_20718
Yap1	Yap1-001	-	7.9345e+41	8.0017e+41	60189	0.028613,0.026491,0.027513,0.027513,0.027513,0.026488	1.000000,1.000000,1.000000,1.000000,1.000000,1.000000	9	7942486	7944408	1922	7942770	386	573.122	66.5971	568.329	2597_S4_2602_S9_2607_S14_vs_2598_S5_2603_S10_2608_S15_peak_20718
Yap1	Yap1-007	-	7.9345e+41	8.0017e+41	55118	0.022914,0.021215,0.022033,0.022033,0.022033,0.021212	1.000000,1.000000,1.000000,1.000000,1.000000,1.000000	9	7945047	7946586	1539	7946266	90	91.5425	19.9826	87.2911	2597_S4_2602_S9_2607_S14_vs_2598_S5_2603_S10_2608_S15_peak_20719
Yap1	Yap1-002	-	7.9345e+41	8.0017e+41	58003	0.022914,0.021215,0.022033,0.022033,0.022033,0.021212	1.000000,1.000000,1.000000,1.000000,1.000000,1.000000	9	7945047	7946586	1539	7946266	90	91.5425	19.9826	87.2911	2597_S4_2602_S9_2607_S14_vs_2598_S5_2603_S10_2608_S15_peak_20719
Yap1	Yap1-005	-	7.9345e+41	8.0017e+41	57805	0.022914,0.021215,0.022033,0.022033,0.022033,0.021212	1.000000,1.000000,1.000000,1.000000,1.000000,1.000000	9	7945047	7946586	1539	7946266	90	91.5425	19.9826	87.2911	2597_S4_2602_S9_2607_S14_vs_2598_S5_2603_S10_2608_S15_peak_20719
Yap1	Yap1-006	-	7.9345e+41	8.0017e+41	57805	0.022914,0.021215,0.022033,0.022033,0.022033,0.021212	1.000000,1.000000,1.000000,1.000000,1.000000,1.000000	9	7945047	7946586	1539	7946266	90	91.5425	19.9826	87.2911	2597_S4_2602_S9_2607_S14_vs_2598_S5_2603_S10_2608_S15_peak_20719
Yap1	Yap1-004	-	7.9345e+41	8.0017e+41	57805	0.022914,0.021215,0.022033,0.022033,0.022033,0.021212	1.000000,1.000000,1.000000,1.000000,1.000000,1.000000	9	7945047	7946586	1539	7946266	90	91.5425	19.9826	87.2911	2597_S4_2602_S9_2607_S14_vs_2598_S5_2603_S10_2608_S15_peak_20719
Yap1	Yap1-001	-	7.9345e+41	8.0017e+41	58011	0.022914,0.021215,0.022033,0.022033,0.022033,0.021212	1.000000,1.000000,1.000000,1.000000,1.000000,1.000000	9	7945047	7946586	1539	7946266	90	91.5425	19.9826	87.2911	2597_S4_2602_S9_2607_S14_vs_2598_S5_2603_S10_2608_S15_peak_20719
Yap1	Yap1-007	-	7.9345e+41	8.0017e+41	53162	0.019849,0.018377,0.019086,0.019086,0.019086,0.018375	1.000000,1.000000,1.000000,1.000000,1.000000,1.000000	9	7947209	7948542	1333	7947820	433	720.435	95.3017	715.492	2597_S4_2602_S9_2607_S14_vs_2598_S5_2603_S10_2608_S15_peak_20720
Yap1	Yap1-002	-	7.9345e+41	8.0017e+41	56047	0.019849,0.018377,0.019086,0.019086,0.019086,0.018375	1.000000,1.000000,1.000000,1.000000,1.000000,1.000000	9	7947209	7948542	1333	7947820	433	720.435	95.3017	715.492	2597_S4_2602_S9_2607_S14_vs_2598_S5_2603_S10_2608_S15_peak_20720
Yap1	Yap1-005	-	7.9345e+41	8.0017e+41	55849	0.019849,0.018377,0.019086,0.019086,0.019086,0.018375	1.000000,1.000000,1.000000,1.000000,1.000000,1.000000	9	7947209	7948542	1333	7947820	433	720.435	95.3017	715.492	2597_S4_2602_S9_2607_S14_vs_2598_S5_2603_S10_2608_S15_peak_20720
Yap1	Yap1-006	-	7.9345e+41	8.0017e+41	55849	0.019849,0.018377,0.019086,0.019086,0.019086,0.018375	1.000000,1.000000,1.000000,1.000000,1.000000,1.000000	9	7947209	7948542	1333	7947820	433	720.435	95.3017	715.492	2597_S4_2602_S9_2607_S14_vs_2598_S5_2603_S10_2608_S15_peak_20720
Yap1	Yap1-004	-	7.9345e+41	8.0017e+41	55849	0.019849,0.018377,0.019086,0.019086,0.019086,0.018375	1.000000,1.000000,1.000000,1.000000,1.000000,1.000000	9	7947209	7948542	1333	7947820	433	720.435	95.3017	715.492	2597_S4_2602_S9_2607_S14_vs_2598_S5_2603_S10_2608_S15_peak_20720
Yap1	Yap1-001	-	7.9345e+41	8.0017e+41	56055	0.019849,0.018377,0.019086,0.019086,0.019086,0.018375	1.000000,1.000000,1.000000,1.000000,1.000000,1.000000	9	7947209	7948542	1333	7947820	433	720.435	95.3017	715.492	2597_S4_2602_S9_2607_S14_vs_2598_S5_2603_S10_2608_S15_peak_20720
Yap1	Yap1-007	-	7.9345e+41	8.0017e+41	52015	0.008645,0.008004,0.008312,0.008312,0.008312,0.008003	1.000000,1.000000,1.000000,1.000000,1.000000,1.000000	9	7949109	7949689	580	7949567	25	13.7696	5.70932	10.1696	2597_S4_2602_S9_2607_S14_vs_2598_S5_2603_S10_2608_S15_peak_20721
Yap1	Yap1-002	-	7.9345e+41	8.0017e+41	54900	0.008645,0.008004,0.008312,0.008312,0.008312,0.008003	1.000000,1.000000,1.000000,1.000000,1.000000,1.000000	9	7949109	7949689	580	7949567	25	13.7696	5.70932	10.1696	2597_S4_2602_S9_2607_S14_vs_2598_S5_2603_S10_2608_S15_peak_20721
Yap1	Yap1-005	-	7.9345e+41	8.0017e+41	54702	0.008645,0.008004,0.008312,0.008312,0.008312,0.008003	1.000000,1.000000,1.000000,1.000000,1.000000,1.000000	9	7949109	7949689	580	7949567	25	13.7696	5.70932	10.1696	2597_S4_2602_S9_2607_S14_vs_2598_S5_2603_S10_2608_S15_peak_20721
Yap1	Yap1-006	-	7.9345e+41	8.0017e+41	54702	0.008645,0.008004,0.008312,0.008312,0.008312,0.008003	1.000000,1.000000,1.000000,1.000000,1.000000,1.000000	9	7949109	7949689	580	7949567	25	13.7696	5.70932	10.1696	2597_S4_2602_S9_2607_S14_vs_2598_S5_2603_S10_2608_S15_peak_20721
Yap1	Yap1-004	-	7.9345e+41	8.0017e+41	54702	0.008645,0.008004,0.008312,0.008312,0.008312,0.008003	1.000000,1.000000,1.000000,1.000000,1.000000,1.000000	9	7949109	7949689	580	7949567	25	13.7696	5.70932	10.1696	2597_S4_2602_S9_2607_S14_vs_2598_S5_2603_S10_2608_S15_peak_20721
Yap1	Yap1-001	-	7.9345e+41	8.0017e+41	54908	0.008645,0.008004,0.008312,0.008312,0.008312,0.008003	1.000000,1.000000,1.000000,1.000000,1.000000,1.000000	9	7949109	7949689	580	7949567	25	13.7696	5.70932	10.1696	2597_S4_2602_S9_2607_S14_vs_2598_S5_2603_S10_2608_S15_peak_20721
Yap1	Yap1-007	-	7.9345e+41	8.0017e+41	42690	0.132157,0.122357,0.127076,0.127076,0.127076,0.122343	1.000000,1.000000,1.000000,1.000000,1.000000,1.000000	9	7950133	7959014	8881	7956411	1105	1412.95	48.1007	1407.18	2597_S4_2602_S9_2607_S14_vs_2598_S5_2603_S10_2608_S15_peak_20722
Yap1	Yap1-002	-	7.9345e+41	8.0017e+41	45575	0.132157,0.122357,0.127076,0.127076,0.127076,0.122343	1.000000,1.000000,1.000000,1.000000,1.000000,1.000000	9	7950133	7959014	8881	7956411	1105	1412.95	48.1007	1407.18	2597_S4_2602_S9_2607_S14_vs_2598_S5_2603_S10_2608_S15_peak_20722
Yap1	Yap1-005	-	7.9345e+41	8.0017e+41	45377	0.132157,0.122357,0.127076,0.127076,0.127076,0.122343	1.000000,1.000000,1.000000,1.000000,1.000000,1.000000	9	7950133	7959014	8881	7956411	1105	1412.95	48.1007	1407.18	2597_S4_2602_S9_2607_S14_vs_2598_S5_2603_S10_2608_S15_peak_20722
Yap1	Yap1-006	-	7.9345e+41	8.0017e+41	45377	0.132157,0.122357,0.127076,0.127076,0.127076,0.122343	1.000000,1.000000,1.000000,1.000000,1.000000,1.000000	9	7950133	7959014	8881	7956411	1105	1412.95	48.1007	1407.18	2597_S4_2602_S9_2607_S14_vs_2598_S5_2603_S10_2608_S15_peak_20722
Yap1	Yap1-004	-	7.9345e+41	8.0017e+41	45377	0.132157,0.122357,0.127076,0.127076,0.127076,0.122343	1.000000,1.000000,1.000000,1.000000,1.000000,1.000000	9	7950133	7959014	8881	7956411	1105	1412.95	48.1007	1407.18	2597_S4_2602_S9_2607_S14_vs_2598_S5_2603_S10_2608_S15_peak_20722
Yap1	Yap1-001	-	7.9345e+41	8.0017e+41	45583	0.132157,0.122357,0.127076,0.127076,0.127076,0.122343	1.000000,1.000000,1.000000,1.000000,1.000000,1.000000	9	7950133	7959014	8881	7956411	1105	1412.95	48.1007	1407.18	2597_S4_2602_S9_2607_S14_vs_2598_S5_2603_S10_2608_S15_peak_20722
Yap1	Yap1-007	-	7.9345e+55	8.0017e+55	36684	0.072908,0.000000,0.771835,0.067501,0.070105,0.070105,0.070105,0.067494	1.000000,0.000000,0.553673,1.000000,1.000000,1.000000,1.000000,1.000000	9	7960121	7965020	4899	7961560	1535	2520.86	109.257	2511.64	2597_S4_2602_S9_2607_S14_vs_2598_S5_2603_S10_2608_S15_peak_20723
Gm20416	Gm20416-001	+	7.9345e+55	8.0017e+55	-818	0.072908,0.000000,0.771835,0.067501,0.070105,0.070105,0.070105,0.067494	1.000000,0.000000,0.553673,1.000000,1.000000,1.000000,1.000000,1.000000	9	7960121	7965020	4899	7961560	1535	2520.86	109.257	2511.64	2597_S4_2602_S9_2607_S14_vs_2598_S5_2603_S10_2608_S15_peak_20723
Yap1	Yap1-008	-	7.9345e+55	8.0017e+55	802	0.072908,0.000000,0.771835,0.067501,0.070105,0.070105,0.070105,0.067494	1.000000,0.000000,0.553673,1.000000,1.000000,1.000000,1.000000,1.000000	9	7960121	7965020	4899	7961560	1535	2520.86	109.257	2511.64	2597_S4_2602_S9_2607_S14_vs_2598_S5_2603_S10_2608_S15_peak_20723
Yap1	Yap1-002	-	7.9345e+55	8.0017e+55	39569	0.072908,0.000000,0.771835,0.067501,0.070105,0.070105,0.070105,0.067494	1.000000,0.000000,0.553673,1.000000,1.000000,1.000000,1.000000,1.000000	9	7960121	7965020	4899	7961560	1535	2520.86	109.257	2511.64	2597_S4_2602_S9_2607_S14_vs_2598_S5_2603_S10_2608_S15_peak_20723
Yap1	Yap1-005	-	7.9345e+55	8.0017e+55	39371	0.072908,0.000000,0.771835,0.067501,0.070105,0.070105,0.070105,0.067494	1.000000,0.000000,0.553673,1.000000,1.000000,1.000000,1.000000,1.000000	9	7960121	7965020	4899	7961560	1535	2520.86	109.257	2511.64	2597_S4_2602_S9_2607_S14_vs_2598_S5_2603_S10_2608_S15_peak_20723
Yap1	Yap1-006	-	7.9345e+55	8.0017e+55	39371	0.072908,0.000000,0.771835,0.067501,0.070105,0.070105,0.070105,0.067494	1.000000,0.000000,0.553673,1.000000,1.000000,1.000000,1.000000,1.000000	9	7960121	7965020	4899	7961560	1535	2520.86	109.257	2511.64	2597_S4_2602_S9_2607_S14_vs_2598_S5_2603_S10_2608_S15_peak_20723
Yap1	Yap1-004	-	7.9345e+55	8.0017e+55	39371	0.072908,0.000000,0.771835,0.067501,0.070105,0.070105,0.070105,0.067494	1.000000,0.000000,0.553673,1.000000,1.000000,1.000000,1.000000,1.000000	9	7960121	7965020	4899	7961560	1535	2520.86	109.257	2511.64	2597_S4_2602_S9_2607_S14_vs_2598_S5_2603_S10_2608_S15_peak_20723
Yap1	Yap1-001	-	7.9345e+55	8.0017e+55	39577	0.072908,0.000000,0.771835,0.067501,0.070105,0.070105,0.070105,0.067494	1.000000,0.000000,0.553673,1.000000,1.000000,1.000000,1.000000,1.000000	9	7960121	7965020	4899	7961560	1535	2520.86	109.257	2511.64	2597_S4_2602_S9_2607_S14_vs_2598_S5_2603_S10_2608_S15_peak_20723
Yap1	Yap1-007	-	7.9345e+55	8.0017e+55	34770	0.016397,0.098227,0.000000,0.015181,0.015767,0.015767,0.015767,0.015179	1.000000,0.995463,0.000000,1.000000,1.000000,1.000000,1.000000,1.000000	9	7965833	7966934	1101	7966305	343	472.587	52.9365	467.892	2597_S4_2602_S9_2607_S14_vs_2598_S5_2603_S10_2608_S15_peak_20724
Gm20416	Gm20416-001	+	7.9345e+55	8.0017e+55	0	0.016397,0.098227,0.000000,0.015181,0.015767,0.015767,0.015767,0.015179	1.000000,0.995463,0.000000,1.000000,1.000000,1.000000,1.000000,1.000000	9	7965833	7966934	1101	7966305	343	472.587	52.9365	467.892	2597_S4_2602_S9_2607_S14_vs_2598_S5_2603_S10_2608_S15_peak_20724
Yap1	Yap1-008	-	7.9345e+55	8.0017e+55	-11	0.016397,0.098227,0.000000,0.015181,0.015767,0.015767,0.015767,0.015179	1.000000,0.995463,0.000000,1.000000,1.000000,1.000000,1.000000,1.000000	9	7965833	7966934	1101	7966305	343	472.587	52.9365	467.892	2597_S4_2602_S9_2607_S14_vs_2598_S5_2603_S10_2608_S15_peak_20724
Yap1	Yap1-002	-	7.9345e+55	8.0017e+55	37655	0.016397,0.098227,0.000000,0.015181,0.015767,0.015767,0.015767,0.015179	1.000000,0.995463,0.000000,1.000000,1.000000,1.000000,1.000000,1.000000	9	7965833	7966934	1101	7966305	343	472.587	52.9365	467.892	2597_S4_2602_S9_2607_S14_vs_2598_S5_2603_S10_2608_S15_peak_20724
Yap1	Yap1-005	-	7.9345e+55	8.0017e+55	37457	0.016397,0.098227,0.000000,0.015181,0.015767,0.015767,0.015767,0.015179	1.000000,0.995463,0.000000,1.000000,1.000000,1.000000,1.000000,1.000000	9	7965833	7966934	1101	7966305	343	472.587	52.9365	467.892	2597_S4_2602_S9_2607_S14_vs_2598_S5_2603_S10_2608_S15_peak_20724
Yap1	Yap1-006	-	7.9345e+55	8.0017e+55	37457	0.016397,0.098227,0.000000,0.015181,0.015767,0.015767,0.015767,0.015179	1.000000,0.995463,0.000000,1.000000,1.000000,1.000000,1.000000,1.000000	9	7965833	7966934	1101	7966305	343	472.587	52.9365	467.892	2597_S4_2602_S9_2607_S14_vs_2598_S5_2603_S10_2608_S15_peak_20724
Yap1	Yap1-004	-	7.9345e+55	8.0017e+55	37457	0.016397,0.098227,0.000000,0.015181,0.015767,0.015767,0.015767,0.015179	1.000000,0.995463,0.000000,1.000000,1.000000,1.000000,1.000000,1.000000	9	7965833	7966934	1101	7966305	343	472.587	52.9365	467.892	2597_S4_2602_S9_2607_S14_vs_2598_S5_2603_S10_2608_S15_peak_20724
Yap1	Yap1-001	-	7.9345e+55	8.0017e+55	37663	0.016397,0.098227,0.000000,0.015181,0.015767,0.015767,0.015767,0.015179	1.000000,0.995463,0.000000,1.000000,1.000000,1.000000,1.000000,1.000000	9	7965833	7966934	1101	7966305	343	472.587	52.9365	467.892	2597_S4_2602_S9_2607_S14_vs_2598_S5_2603_S10_2608_S15_peak_20724
Yap1	Yap1-007	-	7.9345e+62	8.0017e+62	27303	0.021887,0.018838,0.131716,0.020225,0.020264,0.021046,0.021046,0.021046,0.020262	1.000000,0.383413,1.000000,0.411965,1.000000,1.000000,1.000000,1.000000,1.000000	9	7972931	7974401	1470	7973855	1492	1853.18	44.831	1846.6	2597_S4_2602_S9_2607_S14_vs_2598_S5_2603_S10_2608_S15_peak_20725
Yap1	Yap1-009	-	7.9345e+62	8.0017e+62	29375	0.021887,0.018838,0.131716,0.020225,0.020264,0.021046,0.021046,0.021046,0.020262	1.000000,0.383413,1.000000,0.411965,1.000000,1.000000,1.000000,1.000000,1.000000	9	7972931	7974401	1470	7973855	1492	1853.18	44.831	1846.6	2597_S4_2602_S9_2607_S14_vs_2598_S5_2603_S10_2608_S15_peak_20725
Gm20416	Gm20416-001	+	7.9345e+62	8.0017e+62	7093	0.021887,0.018838,0.131716,0.020225,0.020264,0.021046,0.021046,0.021046,0.020262	1.000000,0.383413,1.000000,0.411965,1.000000,1.000000,1.000000,1.000000,1.000000	9	7972931	7974401	1470	7973855	1492	1853.18	44.831	1846.6	2597_S4_2602_S9_2607_S14_vs_2598_S5_2603_S10_2608_S15_peak_20725
Yap1	Yap1-010	-	7.9345e+62	8.0017e+62	29357	0.021887,0.018838,0.131716,0.020225,0.020264,0.021046,0.021046,0.021046,0.020262	1.000000,0.383413,1.000000,0.411965,1.000000,1.000000,1.000000,1.000000,1.000000	9	7972931	7974401	1470	7973855	1492	1853.18	44.831	1846.6	2597_S4_2602_S9_2607_S14_vs_2598_S5_2603_S10_2608_S15_peak_20725
Yap1	Yap1-002	-	7.9345e+62	8.0017e+62	30188	0.021887,0.018838,0.131716,0.020225,0.020264,0.021046,0.021046,0.021046,0.020262	1.000000,0.383413,1.000000,0.411965,1.000000,1.000000,1.000000,1.000000,1.000000	9	7972931	7974401	1470	7973855	1492	1853.18	44.831	1846.6	2597_S4_2602_S9_2607_S14_vs_2598_S5_2603_S10_2608_S15_peak_20725
Yap1	Yap1-005	-	7.9345e+62	8.0017e+62	29990	0.021887,0.018838,0.131716,0.020225,0.020264,0.021046,0.021046,0.021046,0.020262	1.000000,0.383413,1.000000,0.411965,1.000000,1.000000,1.000000,1.000000,1.000000	9	7972931	7974401	1470	7973855	1492	1853.18	44.831	1846.6	2597_S4_2602_S9_2607_S14_vs_2598_S5_2603_S10_2608_S15_peak_20725
Yap1	Yap1-006	-	7.9345e+62	8.0017e+62	29990	0.021887,0.018838,0.131716,0.020225,0.020264,0.021046,0.021046,0.021046,0.020262	1.000000,0.383413,1.000000,0.411965,1.000000,1.000000,1.000000,1.000000,1.000000	9	7972931	7974401	1470	7973855	1492	1853.18	44.831	1846.6	2597_S4_2602_S9_2607_S14_vs_2598_S5_2603_S10_2608_S15_peak_20725
Yap1	Yap1-004	-	7.9345e+62	8.0017e+62	29990	0.021887,0.018838,0.131716,0.020225,0.020264,0.021046,0.021046,0.021046,0.020262	1.000000,0.383413,1.000000,0.411965,1.000000,1.000000,1.000000,1.000000,1.000000	9	7972931	7974401	1470	7973855	1492	1853.18	44.831	1846.6	2597_S4_2602_S9_2607_S14_vs_2598_S5_2603_S10_2608_S15_peak_20725
Yap1	Yap1-001	-	7.9345e+62	8.0017e+62	30196	0.021887,0.018838,0.131716,0.020225,0.020264,0.021046,0.021046,0.021046,0.020262	1.000000,0.383413,1.000000,0.411965,1.000000,1.000000,1.000000,1.000000,1.000000	9	7972931	7974401	1470	7973855	1492	1853.18	44.831	1846.6	2597_S4_2602_S9_2607_S14_vs_2598_S5_2603_S10_2608_S15_peak_20725
Yap1	Yap1-007	-	7.9345e+62	8.0017e+62	21504	0.065677,0.147433,0.109151,0.147315,0.060806,0.063152,0.063152,0.063152,0.060800	1.000000,1.000000,0.276167,1.000000,1.000000,1.000000,1.000000,1.000000,1.000000	9	7975787	7980200	4413	7976295	395	567.654	60.9385	562.867	2597_S4_2602_S9_2607_S14_vs_2598_S5_2603_S10_2608_S15_peak_20726
Yap1	Yap1-009	-	7.9345e+62	8.0017e+62	23576	0.065677,0.147433,0.109151,0.147315,0.060806,0.063152,0.063152,0.063152,0.060800	1.000000,1.000000,0.276167,1.000000,1.000000,1.000000,1.000000,1.000000,1.000000	9	7975787	7980200	4413	7976295	395	567.654	60.9385	562.867	2597_S4_2602_S9_2607_S14_vs_2598_S5_2603_S10_2608_S15_peak_20726
Gm20416	Gm20416-001	+	7.9345e+62	8.0017e+62	9949	0.065677,0.147433,0.109151,0.147315,0.060806,0.063152,0.063152,0.063152,0.060800	1.000000,1.000000,0.276167,1.000000,1.000000,1.000000,1.000000,1.000000,1.000000	9	7975787	7980200	4413	7976295	395	567.654	60.9385	562.867	2597_S4_2602_S9_2607_S14_vs_2598_S5_2603_S10_2608_S15_peak_20726
Yap1	Yap1-010	-	7.9345e+62	8.0017e+62	23558	0.065677,0.147433,0.109151,0.147315,0.060806,0.063152,0.063152,0.063152,0.060800	1.000000,1.000000,0.276167,1.000000,1.000000,1.000000,1.000000,1.000000,1.000000	9	7975787	7980200	4413	7976295	395	567.654	60.9385	562.867	2597_S4_2602_S9_2607_S14_vs_2598_S5_2603_S10_2608_S15_peak_20726
Yap1	Yap1-002	-	7.9345e+62	8.0017e+62	24389	0.065677,0.147433,0.109151,0.147315,0.060806,0.063152,0.063152,0.063152,0.060800	1.000000,1.000000,0.276167,1.000000,1.000000,1.000000,1.000000,1.000000,1.000000	9	7975787	7980200	4413	7976295	395	567.654	60.9385	562.867	2597_S4_2602_S9_2607_S14_vs_2598_S5_2603_S10_2608_S15_peak_20726
Yap1	Yap1-005	-	7.9345e+62	8.0017e+62	24191	0.065677,0.147433,0.109151,0.147315,0.060806,0.063152,0.063152,0.063152,0.060800	1.000000,1.000000,0.276167,1.000000,1.000000,1.000000,1.000000,1.000000,1.000000	9	7975787	7980200	4413	7976295	395	567.654	60.9385	562.867	2597_S4_2602_S9_2607_S14_vs_2598_S5_2603_S10_2608_S15_peak_20726
Yap1	Yap1-006	-	7.9345e+62	8.0017e+62	24191	0.065677,0.147433,0.109151,0.147315,0.060806,0.063152,0.063152,0.063152,0.060800	1.000000,1.000000,0.276167,1.000000,1.000000,1.000000,1.000000,1.000000,1.000000	9	7975787	7980200	4413	7976295	395	567.654	60.9385	562.867	2597_S4_2602_S9_2607_S14_vs_2598_S5_2603_S10_2608_S15_peak_20726
Yap1	Yap1-004	-	7.9345e+62	8.0017e+62	24191	0.065677,0.147433,0.109151,0.147315,0.060806,0.063152,0.063152,0.063152,0.060800	1.000000,1.000000,0.276167,1.000000,1.000000,1.000000,1.000000,1.000000,1.000000	9	7975787	7980200	4413	7976295	395	567.654	60.9385	562.867	2597_S4_2602_S9_2607_S14_vs_2598_S5_2603_S10_2608_S15_peak_20726
Yap1	Yap1-001	-	7.9345e+62	8.0017e+62	24397	0.065677,0.147433,0.109151,0.147315,0.060806,0.063152,0.063152,0.063152,0.060800	1.000000,1.000000,0.276167,1.000000,1.000000,1.000000,1.000000,1.000000,1.000000	9	7975787	7980200	4413	7976295	395	567.654	60.9385	562.867	2597_S4_2602_S9_2607_S14_vs_2598_S5_2603_S10_2608_S15_peak_20726
Yap1	Yap1-007	-	7.9345e+55	8.0017e+55	20284	0.006755,0.015164,0.015152,0.006254,0.006495,0.006495,0.006495,0.006254	1.000000,1.000000,1.000000,1.000000,1.000000,1.000000,1.000000,1.000000	9	7980967	7981420	453	7981240	21	10.4062	4.83096	7.16739	2597_S4_2602_S9_2607_S14_vs_2598_S5_2603_S10_2608_S15_peak_20727
Yap1	Yap1-009	-	7.9345e+55	8.0017e+55	22356	0.006755,0.015164,0.015152,0.006254,0.006495,0.006495,0.006495,0.006254	1.000000,1.000000,1.000000,1.000000,1.000000,1.000000,1.000000,1.000000	9	7980967	7981420	453	7981240	21	10.4062	4.83096	7.16739	2597_S4_2602_S9_2607_S14_vs_2598_S5_2603_S10_2608_S15_peak_20727
Yap1	Yap1-010	-	7.9345e+55	8.0017e+55	22338	0.006755,0.015164,0.015152,0.006254,0.006495,0.006495,0.006495,0.006254	1.000000,1.000000,1.000000,1.000000,1.000000,1.000000,1.000000,1.000000	9	7980967	7981420	453	7981240	21	10.4062	4.83096	7.16739	2597_S4_2602_S9_2607_S14_vs_2598_S5_2603_S10_2608_S15_peak_20727
Yap1	Yap1-002	-	7.9345e+55	8.0017e+55	23169	0.006755,0.015164,0.015152,0.006254,0.006495,0.006495,0.006495,0.006254	1.000000,1.000000,1.000000,1.000000,1.000000,1.000000,1.000000,1.000000	9	7980967	7981420	453	7981240	21	10.4062	4.83096	7.16739	2597_S4_2602_S9_2607_S14_vs_2598_S5_2603_S10_2608_S15_peak_20727
Yap1	Yap1-005	-	7.9345e+55	8.0017e+55	22971	0.006755,0.015164,0.015152,0.006254,0.006495,0.006495,0.006495,0.006254	1.000000,1.000000,1.000000,1.000000,1.000000,1.000000,1.000000,1.000000	9	7980967	7981420	453	7981240	21	10.4062	4.83096	7.16739	2597_S4_2602_S9_2607_S14_vs_2598_S5_2603_S10_2608_S15_peak_20727
Yap1	Yap1-006	-	7.9345e+55	8.0017e+55	22971	0.006755,0.015164,0.015152,0.006254,0.006495,0.006495,0.006495,0.006254	1.000000,1.000000,1.000000,1.000000,1.000000,1.000000,1.000000,1.000000	9	7980967	7981420	453	7981240	21	10.4062	4.83096	7.16739	2597_S4_2602_S9_2607_S14_vs_2598_S5_2603_S10_2608_S15_peak_20727
Yap1	Yap1-004	-	7.9345e+55	8.0017e+55	22971	0.006755,0.015164,0.015152,0.006254,0.006495,0.006495,0.006495,0.006254	1.000000,1.000000,1.000000,1.000000,1.000000,1.000000,1.000000,1.000000	9	7980967	7981420	453	7981240	21	10.4062	4.83096	7.16739	2597_S4_2602_S9_2607_S14_vs_2598_S5_2603_S10_2608_S15_peak_20727
Yap1	Yap1-001	-	7.9345e+55	8.0017e+55	23177	0.006755,0.015164,0.015152,0.006254,0.006495,0.006495,0.006495,0.006254	1.000000,1.000000,1.000000,1.000000,1.000000,1.000000,1.000000,1.000000	9	7980967	7981420	453	7981240	21	10.4062	4.83096	7.16739	2597_S4_2602_S9_2607_S14_vs_2598_S5_2603_S10_2608_S15_peak_20727
Yap1	Yap1-007	-	7.9345e+55	8.0017e+55	18780	0.013525,0.030362,0.030337,0.012522,0.013005,0.013005,0.013005,0.012521	1.000000,1.000000,1.000000,1.000000,1.000000,1.000000,1.000000,1.000000	9	7982016	7982924	908	7982617	27	15.5512	6.1485	11.8224	2597_S4_2602_S9_2607_S14_vs_2598_S5_2603_S10_2608_S15_peak_20728
Yap1	Yap1-009	-	7.9345e+55	8.0017e+55	20852	0.013525,0.030362,0.030337,0.012522,0.013005,0.013005,0.013005,0.012521	1.000000,1.000000,1.000000,1.000000,1.000000,1.000000,1.000000,1.000000	9	7982016	7982924	908	7982617	27	15.5512	6.1485	11.8224	2597_S4_2602_S9_2607_S14_vs_2598_S5_2603_S10_2608_S15_peak_20728
Yap1	Yap1-010	-	7.9345e+55	8.0017e+55	20834	0.013525,0.030362,0.030337,0.012522,0.013005,0.013005,0.013005,0.012521	1.000000,1.000000,1.000000,1.000000,1.000000,1.000000,1.000000,1.000000	9	7982016	7982924	908	7982617	27	15.5512	6.1485	11.8224	2597_S4_2602_S9_2607_S14_vs_2598_S5_2603_S10_2608_S15_peak_20728
Yap1	Yap1-002	-	7.9345e+55	8.0017e+55	21665	0.013525,0.030362,0.030337,0.012522,0.013005,0.013005,0.013005,0.012521	1.000000,1.000000,1.000000,1.000000,1.000000,1.000000,1.000000,1.000000	9	7982016	7982924	908	7982617	27	15.5512	6.1485	11.8224	2597_S4_2602_S9_2607_S14_vs_2598_S5_2603_S10_2608_S15_peak_20728
Yap1	Yap1-005	-	7.9345e+55	8.0017e+55	21467	0.013525,0.030362,0.030337,0.012522,0.013005,0.013005,0.013005,0.012521	1.000000,1.000000,1.000000,1.000000,1.000000,1.000000,1.000000,1.000000	9	7982016	7982924	908	7982617	27	15.5512	6.1485	11.8224	2597_S4_2602_S9_2607_S14_vs_2598_S5_2603_S10_2608_S15_peak_20728
Yap1	Yap1-006	-	7.9345e+55	8.0017e+55	21467	0.013525,0.030362,0.030337,0.012522,0.013005,0.013005,0.013005,0.012521	1.000000,1.000000,1.000000,1.000000,1.000000,1.000000,1.000000,1.000000	9	7982016	7982924	908	7982617	27	15.5512	6.1485	11.8224	2597_S4_2602_S9_2607_S14_vs_2598_S5_2603_S10_2608_S15_peak_20728
Yap1	Yap1-004	-	7.9345e+55	8.0017e+55	21467	0.013525,0.030362,0.030337,0.012522,0.013005,0.013005,0.013005,0.012521	1.000000,1.000000,1.000000,1.000000,1.000000,1.000000,1.000000,1.000000	9	7982016	7982924	908	7982617	27	15.5512	6.1485	11.8224	2597_S4_2602_S9_2607_S14_vs_2598_S5_2603_S10_2608_S15_peak_20728
Yap1	Yap1-001	-	7.9345e+55	8.0017e+55	21673	0.013525,0.030362,0.030337,0.012522,0.013005,0.013005,0.013005,0.012521	1.000000,1.000000,1.000000,1.000000,1.000000,1.000000,1.000000,1.000000	9	7982016	7982924	908	7982617	27	15.5512	6.1485	11.8224	2597_S4_2602_S9_2607_S14_vs_2598_S5_2603_S10_2608_S15_peak_20728
Yap1	Yap1-007	-	7.9345e+55	8.0017e+55	14930	0.011665,0.026187,0.026166,0.010800,0.011217,0.011217,0.011217,0.010799	1.000000,1.000000,1.000000,1.000000,1.000000,1.000000,1.000000,1.000000	9	7985991	7986774	783	7986338	89	90.134	19.763	85.8856	2597_S4_2602_S9_2607_S14_vs_2598_S5_2603_S10_2608_S15_peak_20729
Yap1	Yap1-009	-	7.9345e+55	8.0017e+55	17002	0.011665,0.026187,0.026166,0.010800,0.011217,0.011217,0.011217,0.010799	1.000000,1.000000,1.000000,1.000000,1.000000,1.000000,1.000000,1.000000	9	7985991	7986774	783	7986338	89	90.134	19.763	85.8856	2597_S4_2602_S9_2607_S14_vs_2598_S5_2603_S10_2608_S15_peak_20729
Yap1	Yap1-010	-	7.9345e+55	8.0017e+55	16984	0.011665,0.026187,0.026166,0.010800,0.011217,0.011217,0.011217,0.010799	1.000000,1.000000,1.000000,1.000000,1.000000,1.000000,1.000000,1.000000	9	7985991	7986774	783	7986338	89	90.134	19.763	85.8856	2597_S4_2602_S9_2607_S14_vs_2598_S5_2603_S10_2608_S15_peak_20729
Yap1	Yap1-002	-	7.9345e+55	8.0017e+55	17815	0.011665,0.026187,0.026166,0.010800,0.011217,0.011217,0.011217,0.010799	1.000000,1.000000,1.000000,1.000000,1.000000,1.000000,1.000000,1.000000	9	7985991	7986774	783	7986338	89	90.134	19.763	85.8856	2597_S4_2602_S9_2607_S14_vs_2598_S5_2603_S10_2608_S15_peak_20729
Yap1	Yap1-005	-	7.9345e+55	8.0017e+55	17617	0.011665,0.026187,0.026166,0.010800,0.011217,0.011217,0.011217,0.010799	1.000000,1.000000,1.000000,1.000000,1.000000,1.000000,1.000000,1.000000	9	7985991	7986774	783	7986338	89	90.134	19.763	85.8856	2597_S4_2602_S9_2607_S14_vs_2598_S5_2603_S10_2608_S15_peak_20729
Yap1	Yap1-006	-	7.9345e+55	8.0017e+55	17617	0.011665,0.026187,0.026166,0.010800,0.011217,0.011217,0.011217,0.010799	1.000000,1.000000,1.000000,1.000000,1.000000,1.000000,1.000000,1.000000	9	7985991	7986774	783	7986338	89	90.134	19.763	85.8856	2597_S4_2602_S9_2607_S14_vs_2598_S5_2603_S10_2608_S15_peak_20729
Yap1	Yap1-004	-	7.9345e+55	8.0017e+55	17617	0.011665,0.026187,0.026166,0.010800,0.011217,0.011217,0.011217,0.010799	1.000000,1.000000,1.000000,1.000000,1.000000,1.000000,1.000000,1.000000	9	7985991	7986774	783	7986338	89	90.134	19.763	85.8856	2597_S4_2602_S9_2607_S14_vs_2598_S5_2603_S10_2608_S15_peak_20729
Yap1	Yap1-001	-	7.9345e+55	8.0017e+55	17823	0.011665,0.026187,0.026166,0.010800,0.011217,0.011217,0.011217,0.010799	1.000000,1.000000,1.000000,1.000000,1.000000,1.000000,1.000000,1.000000	9	7985991	7986774	783	7986338	89	90.134	19.763	85.8856	2597_S4_2602_S9_2607_S14_vs_2598_S5_2603_S10_2608_S15_peak_20729
Yap1	Yap1-007	-	7.9345e+55	8.0017e+55	9292	0.078592,0.176425,0.176284,0.072764,0.075570,0.075570,0.075570,0.072756	1.000000,1.000000,1.000000,1.000000,1.000000,1.000000,1.000000,1.000000	9	7987131	7992412	5281	7990494	743	1025.95	58.6566	1020.71	2597_S4_2602_S9_2607_S14_vs_2598_S5_2603_S10_2608_S15_peak_20730
Yap1	Yap1-009	-	7.9345e+55	8.0017e+55	11364	0.078592,0.176425,0.176284,0.072764,0.075570,0.075570,0.075570,0.072756	1.000000,1.000000,1.000000,1.000000,1.000000,1.000000,1.000000,1.000000	9	7987131	7992412	5281	7990494	743	1025.95	58.6566	1020.71	2597_S4_2602_S9_2607_S14_vs_2598_S5_2603_S10_2608_S15_peak_20730
Yap1	Yap1-010	-	7.9345e+55	8.0017e+55	11346	0.078592,0.176425,0.176284,0.072764,0.075570,0.075570,0.075570,0.072756	1.000000,1.000000,1.000000,1.000000,1.000000,1.000000,1.000000,1.000000	9	7987131	7992412	5281	7990494	743	1025.95	58.6566	1020.71	2597_S4_2602_S9_2607_S14_vs_2598_S5_2603_S10_2608_S15_peak_20730
Yap1	Yap1-002	-	7.9345e+55	8.0017e+55	12177	0.078592,0.176425,0.176284,0.072764,0.075570,0.075570,0.075570,0.072756	1.000000,1.000000,1.000000,1.000000,1.000000,1.000000,1.000000,1.000000	9	7987131	7992412	5281	7990494	743	1025.95	58.6566	1020.71	2597_S4_2602_S9_2607_S14_vs_2598_S5_2603_S10_2608_S15_peak_20730
Yap1	Yap1-005	-	7.9345e+55	8.0017e+55	11979	0.078592,0.176425,0.176284,0.072764,0.075570,0.075570,0.075570,0.072756	1.000000,1.000000,1.000000,1.000000,1.000000,1.000000,1.000000,1.000000	9	7987131	7992412	5281	7990494	743	1025.95	58.6566	1020.71	2597_S4_2602_S9_2607_S14_vs_2598_S5_2603_S10_2608_S15_peak_20730
Yap1	Yap1-006	-	7.9345e+55	8.0017e+55	11979	0.078592,0.176425,0.176284,0.072764,0.075570,0.075570,0.075570,0.072756	1.000000,1.000000,1.000000,1.000000,1.000000,1.000000,1.000000,1.000000	9	7987131	7992412	5281	7990494	743	1025.95	58.6566	1020.71	2597_S4_2602_S9_2607_S14_vs_2598_S5_2603_S10_2608_S15_peak_20730
Yap1	Yap1-004	-	7.9345e+55	8.0017e+55	11979	0.078592,0.176425,0.176284,0.072764,0.075570,0.075570,0.075570,0.072756	1.000000,1.000000,1.000000,1.000000,1.000000,1.000000,1.000000,1.000000	9	7987131	7992412	5281	7990494	743	1025.95	58.6566	1020.71	2597_S4_2602_S9_2607_S14_vs_2598_S5_2603_S10_2608_S15_peak_20730
Yap1	Yap1-001	-	7.9345e+55	8.0017e+55	12185	0.078592,0.176425,0.176284,0.072764,0.075570,0.075570,0.075570,0.072756	1.000000,1.000000,1.000000,1.000000,1.000000,1.000000,1.000000,1.000000	9	7987131	7992412	5281	7990494	743	1025.95	58.6566	1020.71	2597_S4_2602_S9_2607_S14_vs_2598_S5_2603_S10_2608_S15_peak_20730
Yap1	Yap1-007	-	7.9345e+62	8.0017e+62	3796	0.057597,0.129296,0.130169,0.129193,0.053326,0.055383,0.055383,0.055383,0.053320	1.000000,1.000000,0.258590,1.000000,1.000000,1.000000,1.000000,1.000000,1.000000	9	7994038	7997908	3870	7995417	601	909.956	75.7633	904.841	2597_S4_2602_S9_2607_S14_vs_2598_S5_2603_S10_2608_S15_peak_20731
Yap1	Yap1-009	-	7.9345e+62	8.0017e+62	5868	0.057597,0.129296,0.130169,0.129193,0.053326,0.055383,0.055383,0.055383,0.053320	1.000000,1.000000,0.258590,1.000000,1.000000,1.000000,1.000000,1.000000,1.000000	9	7994038	7997908	3870	7995417	601	909.956	75.7633	904.841	2597_S4_2602_S9_2607_S14_vs_2598_S5_2603_S10_2608_S15_peak_20731
Yap1	Yap1-003	-	7.9345e+62	8.0017e+62	6689	0.057597,0.129296,0.130169,0.129193,0.053326,0.055383,0.055383,0.055383,0.053320	1.000000,1.000000,0.258590,1.000000,1.000000,1.000000,1.000000,1.000000,1.000000	9	7994038	7997908	3870	7995417	601	909.956	75.7633	904.841	2597_S4_2602_S9_2607_S14_vs_2598_S5_2603_S10_2608_S15_peak_20731
Yap1	Yap1-010	-	7.9345e+62	8.0017e+62	5850	0.057597,0.129296,0.130169,0.129193,0.053326,0.055383,0.055383,0.055383,0.053320	1.000000,1.000000,0.258590,1.000000,1.000000,1.000000,1.000000,1.000000,1.000000	9	7994038	7997908	3870	7995417	601	909.956	75.7633	904.841	2597_S4_2602_S9_2607_S14_vs_2598_S5_2603_S10_2608_S15_peak_20731
Yap1	Yap1-002	-	7.9345e+62	8.0017e+62	6681	0.057597,0.129296,0.130169,0.129193,0.053326,0.055383,0.055383,0.055383,0.053320	1.000000,1.000000,0.258590,1.000000,1.000000,1.000000,1.000000,1.000000,1.000000	9	7994038	7997908	3870	7995417	601	909.956	75.7633	904.841	2597_S4_2602_S9_2607_S14_vs_2598_S5_2603_S10_2608_S15_peak_20731
Yap1	Yap1-005	-	7.9345e+62	8.0017e+62	6483	0.057597,0.129296,0.130169,0.129193,0.053326,0.055383,0.055383,0.055383,0.053320	1.000000,1.000000,0.258590,1.000000,1.000000,1.000000,1.000000,1.000000,1.000000	9	7994038	7997908	3870	7995417	601	909.956	75.7633	904.841	2597_S4_2602_S9_2607_S14_vs_2598_S5_2603_S10_2608_S15_peak_20731
Yap1	Yap1-006	-	7.9345e+62	8.0017e+62	6483	0.057597,0.129296,0.130169,0.129193,0.053326,0.055383,0.055383,0.055383,0.053320	1.000000,1.000000,0.258590,1.000000,1.000000,1.000000,1.000000,1.000000,1.000000	9	7994038	7997908	3870	7995417	601	909.956	75.7633	904.841	2597_S4_2602_S9_2607_S14_vs_2598_S5_2603_S10_2608_S15_peak_20731
Yap1	Yap1-004	-	7.9345e+62	8.0017e+62	6483	0.057597,0.129296,0.130169,0.129193,0.053326,0.055383,0.055383,0.055383,0.053320	1.000000,1.000000,0.258590,1.000000,1.000000,1.000000,1.000000,1.000000,1.000000	9	7994038	7997908	3870	7995417	601	909.956	75.7633	904.841	2597_S4_2602_S9_2607_S14_vs_2598_S5_2603_S10_2608_S15_peak_20731
Yap1	Yap1-001	-	7.9345e+62	8.0017e+62	6689	0.057597,0.129296,0.130169,0.129193,0.053326,0.055383,0.055383,0.055383,0.053320	1.000000,1.000000,0.258590,1.000000,1.000000,1.000000,1.000000,1.000000,1.000000	9	7994038	7997908	3870	7995417	601	909.956	75.7633	904.841	2597_S4_2602_S9_2607_S14_vs_2598_S5_2603_S10_2608_S15_peak_20731
Yap1	Yap1-007	-	7.9345e+69	8.0017e+69	0	0.046319,0.117005,0.000000,0.455527,0.116911,0.048257,0.050118,0.050118,0.050118,0.048251	0.888667,1.000000,0.000000,1.000000,1.000000,1.000000,1.000000,1.000000,1.000000,1.000000	9	7998592	8002094	3502	8001590	682	1044.34	79.7875	1039.08	2597_S4_2602_S9_2607_S14_vs_2598_S5_2603_S10_2608_S15_peak_20732
Yap1	Yap1-009	-	7.9345e+69	8.0017e+69	1682	0.046319,0.117005,0.000000,0.455527,0.116911,0.048257,0.050118,0.050118,0.050118,0.048251	0.888667,1.000000,0.000000,1.000000,1.000000,1.000000,1.000000,1.000000,1.000000,1.000000	9	7998592	8002094	3502	8001590	682	1044.34	79.7875	1039.08	2597_S4_2602_S9_2607_S14_vs_2598_S5_2603_S10_2608_S15_peak_20732
Gm45494	Gm45494-001	+	7.9345e+69	8.0017e+69	-2736	0.046319,0.117005,0.000000,0.455527,0.116911,0.048257,0.050118,0.050118,0.050118,0.048251	0.888667,1.000000,0.000000,1.000000,1.000000,1.000000,1.000000,1.000000,1.000000,1.000000	9	7998592	8002094	3502	8001590	682	1044.34	79.7875	1039.08	2597_S4_2602_S9_2607_S14_vs_2598_S5_2603_S10_2608_S15_peak_20732
Yap1	Yap1-003	-	7.9345e+69	8.0017e+69	2503	0.046319,0.117005,0.000000,0.455527,0.116911,0.048257,0.050118,0.050118,0.050118,0.048251	0.888667,1.000000,0.000000,1.000000,1.000000,1.000000,1.000000,1.000000,1.000000,1.000000	9	7998592	8002094	3502	8001590	682	1044.34	79.7875	1039.08	2597_S4_2602_S9_2607_S14_vs_2598_S5_2603_S10_2608_S15_peak_20732
Yap1	Yap1-010	-	7.9345e+69	8.0017e+69	1664	0.046319,0.117005,0.000000,0.455527,0.116911,0.048257,0.050118,0.050118,0.050118,0.048251	0.888667,1.000000,0.000000,1.000000,1.000000,1.000000,1.000000,1.000000,1.000000,1.000000	9	7998592	8002094	3502	8001590	682	1044.34	79.7875	1039.08	2597_S4_2602_S9_2607_S14_vs_2598_S5_2603_S10_2608_S15_peak_20732
Yap1	Yap1-002	-	7.9345e+69	8.0017e+69	2495	0.046319,0.117005,0.000000,0.455527,0.116911,0.048257,0.050118,0.050118,0.050118,0.048251	0.888667,1.000000,0.000000,1.000000,1.000000,1.000000,1.000000,1.000000,1.000000,1.000000	9	7998592	8002094	3502	8001590	682	1044.34	79.7875	1039.08	2597_S4_2602_S9_2607_S14_vs_2598_S5_2603_S10_2608_S15_peak_20732
Yap1	Yap1-005	-	7.9345e+69	8.0017e+69	2297	0.046319,0.117005,0.000000,0.455527,0.116911,0.048257,0.050118,0.050118,0.050118,0.048251	0.888667,1.000000,0.000000,1.000000,1.000000,1.000000,1.000000,1.000000,1.000000,1.000000	9	7998592	8002094	3502	8001590	682	1044.34	79.7875	1039.08	2597_S4_2602_S9_2607_S14_vs_2598_S5_2603_S10_2608_S15_peak_20732
Yap1	Yap1-006	-	7.9345e+69	8.0017e+69	2297	0.046319,0.117005,0.000000,0.455527,0.116911,0.048257,0.050118,0.050118,0.050118,0.048251	0.888667,1.000000,0.000000,1.000000,1.000000,1.000000,1.000000,1.000000,1.000000,1.000000	9	7998592	8002094	3502	8001590	682	1044.34	79.7875	1039.08	2597_S4_2602_S9_2607_S14_vs_2598_S5_2603_S10_2608_S15_peak_20732
Yap1	Yap1-004	-	7.9345e+69	8.0017e+69	2297	0.046319,0.117005,0.000000,0.455527,0.116911,0.048257,0.050118,0.050118,0.050118,0.048251	0.888667,1.000000,0.000000,1.000000,1.000000,1.000000,1.000000,1.000000,1.000000,1.000000	9	7998592	8002094	3502	8001590	682	1044.34	79.7875	1039.08	2597_S4_2602_S9_2607_S14_vs_2598_S5_2603_S10_2608_S15_peak_20732
Yap1	Yap1-001	-	7.9345e+69	8.0017e+69	2503	0.046319,0.117005,0.000000,0.455527,0.116911,0.048257,0.050118,0.050118,0.050118,0.048251	0.888667,1.000000,0.000000,1.000000,1.000000,1.000000,1.000000,1.000000,1.000000,1.000000	9	7998592	8002094	3502	8001590	682	1044.34	79.7875	1039.08	2597_S4_2602_S9_2607_S14_vs_2598_S5_2603_S10_2608_S15_peak_20732
Yap1	Yap1-007	-	7.9345e+69	8.0017e+69	-730	0.000000,0.021978,0.000000,0.085566,0.021960,0.009064,0.009414,0.009414,0.009414,0.009063	0.000000,1.000000,0.000000,1.000000,1.000000,1.000000,1.000000,1.000000,1.000000,1.000000	9	8002434	8003091	657	8002714	87	87.3314	19.3239	83.0893	2597_S4_2602_S9_2607_S14_vs_2598_S5_2603_S10_2608_S15_peak_20733
Yap1	Yap1-009	-	7.9345e+69	8.0017e+69	685	0.000000,0.021978,0.000000,0.085566,0.021960,0.009064,0.009414,0.009414,0.009414,0.009063	0.000000,1.000000,0.000000,1.000000,1.000000,1.000000,1.000000,1.000000,1.000000,1.000000	9	8002434	8003091	657	8002714	87	87.3314	19.3239	83.0893	2597_S4_2602_S9_2607_S14_vs_2598_S5_2603_S10_2608_S15_peak_20733
Gm45494	Gm45494-001	+	7.9345e+69	8.0017e+69	-1739	0.000000,0.021978,0.000000,0.085566,0.021960,0.009064,0.009414,0.009414,0.009414,0.009063	0.000000,1.000000,0.000000,1.000000,1.000000,1.000000,1.000000,1.000000,1.000000,1.000000	9	8002434	8003091	657	8002714	87	87.3314	19.3239	83.0893	2597_S4_2602_S9_2607_S14_vs_2598_S5_2603_S10_2608_S15_peak_20733
Yap1	Yap1-003	-	7.9345e+69	8.0017e+69	1506	0.000000,0.021978,0.000000,0.085566,0.021960,0.009064,0.009414,0.009414,0.009414,0.009063	0.000000,1.000000,0.000000,1.000000,1.000000,1.000000,1.000000,1.000000,1.000000,1.000000	9	8002434	8003091	657	8002714	87	87.3314	19.3239	83.0893	2597_S4_2602_S9_2607_S14_vs_2598_S5_2603_S10_2608_S15_peak_20733
Yap1	Yap1-010	-	7.9345e+69	8.0017e+69	667	0.000000,0.021978,0.000000,0.085566,0.021960,0.009064,0.009414,0.009414,0.009414,0.009063	0.000000,1.000000,0.000000,1.000000,1.000000,1.000000,1.000000,1.000000,1.000000,1.000000	9	8002434	8003091	657	8002714	87	87.3314	19.3239	83.0893	2597_S4_2602_S9_2607_S14_vs_2598_S5_2603_S10_2608_S15_peak_20733
Yap1	Yap1-002	-	7.9345e+69	8.0017e+69	1498	0.000000,0.021978,0.000000,0.085566,0.021960,0.009064,0.009414,0.009414,0.009414,0.009063	0.000000,1.000000,0.000000,1.000000,1.000000,1.000000,1.000000,1.000000,1.000000,1.000000	9	8002434	8003091	657	8002714	87	87.3314	19.3239	83.0893	2597_S4_2602_S9_2607_S14_vs_2598_S5_2603_S10_2608_S15_peak_20733
Yap1	Yap1-005	-	7.9345e+69	8.0017e+69	1300	0.000000,0.021978,0.000000,0.085566,0.021960,0.009064,0.009414,0.009414,0.009414,0.009063	0.000000,1.000000,0.000000,1.000000,1.000000,1.000000,1.000000,1.000000,1.000000,1.000000	9	8002434	8003091	657	8002714	87	87.3314	19.3239	83.0893	2597_S4_2602_S9_2607_S14_vs_2598_S5_2603_S10_2608_S15_peak_20733
Yap1	Yap1-006	-	7.9345e+69	8.0017e+69	1300	0.000000,0.021978,0.000000,0.085566,0.021960,0.009064,0.009414,0.009414,0.009414,0.009063	0.000000,1.000000,0.000000,1.000000,1.000000,1.000000,1.000000,1.000000,1.000000,1.000000	9	8002434	8003091	657	8002714	87	87.3314	19.3239	83.0893	2597_S4_2602_S9_2607_S14_vs_2598_S5_2603_S10_2608_S15_peak_20733
Yap1	Yap1-004	-	7.9345e+69	8.0017e+69	1300	0.000000,0.021978,0.000000,0.085566,0.021960,0.009064,0.009414,0.009414,0.009414,0.009063	0.000000,1.000000,0.000000,1.000000,1.000000,1.000000,1.000000,1.000000,1.000000,1.000000	9	8002434	8003091	657	8002714	87	87.3314	19.3239	83.0893	2597_S4_2602_S9_2607_S14_vs_2598_S5_2603_S10_2608_S15_peak_20733
Yap1	Yap1-001	-	7.9345e+69	8.0017e+69	1506	0.000000,0.021978,0.000000,0.085566,0.021960,0.009064,0.009414,0.009414,0.009414,0.009063	0.000000,1.000000,0.000000,1.000000,1.000000,1.000000,1.000000,1.000000,1.000000,1.000000	9	8002434	8003091	657	8002714	87	87.3314	19.3239	83.0893	2597_S4_2602_S9_2607_S14_vs_2598_S5_2603_S10_2608_S15_peak_20733
Yap1	Yap1-007	-	7.9345e+69	8.0017e+69	-4214	0.000000,0.000000,0.116415,0.000000,0.000000,0.000000,0.000000,0.000000,0.000000,0.000000	0.000000,0.000000,1.000000,0.000000,0.000000,0.000000,0.000000,0.000000,0.000000,0.000000	9	8005918	8006434	516	8006338	19	8.83561	4.39178	5.82044	2597_S4_2602_S9_2607_S14_vs_2598_S5_2603_S10_2608_S15_peak_20734
Yap1	Yap1-009	-	7.9345e+69	8.0017e+69	-2142	0.000000,0.000000,0.116415,0.000000,0.000000,0.000000,0.000000,0.000000,0.000000,0.000000	0.000000,0.000000,1.000000,0.000000,0.000000,0.000000,0.000000,0.000000,0.000000,0.000000	9	8005918	8006434	516	8006338	19	8.83561	4.39178	5.82044	2597_S4_2602_S9_2607_S14_vs_2598_S5_2603_S10_2608_S15_peak_20734
Gm45494	Gm45494-001	+	7.9345e+69	8.0017e+69	1088	0.000000,0.000000,0.116415,0.000000,0.000000,0.000000,0.000000,0.000000,0.000000,0.000000	0.000000,0.000000,1.000000,0.000000,0.000000,0.000000,0.000000,0.000000,0.000000,0.000000	9	8005918	8006434	516	8006338	19	8.83561	4.39178	5.82044	2597_S4_2602_S9_2607_S14_vs_2598_S5_2603_S10_2608_S15_peak_20734
Yap1	Yap1-003	-	7.9345e+69	8.0017e+69	-1321	0.000000,0.000000,0.116415,0.000000,0.000000,0.000000,0.000000,0.000000,0.000000,0.000000	0.000000,0.000000,1.000000,0.000000,0.000000,0.000000,0.000000,0.000000,0.000000,0.000000	9	8005918	8006434	516	8006338	19	8.83561	4.39178	5.82044	2597_S4_2602_S9_2607_S14_vs_2598_S5_2603_S10_2608_S15_peak_20734
Yap1	Yap1-010	-	7.9345e+69	8.0017e+69	-2160	0.000000,0.000000,0.116415,0.000000,0.000000,0.000000,0.000000,0.000000,0.000000,0.000000	0.000000,0.000000,1.000000,0.000000,0.000000,0.000000,0.000000,0.000000,0.000000,0.000000	9	8005918	8006434	516	8006338	19	8.83561	4.39178	5.82044	2597_S4_2602_S9_2607_S14_vs_2598_S5_2603_S10_2608_S15_peak_20734
Yap1	Yap1-002	-	7.9345e+69	8.0017e+69	-1329	0.000000,0.000000,0.116415,0.000000,0.000000,0.000000,0.000000,0.000000,0.000000,0.000000	0.000000,0.000000,1.000000,0.000000,0.000000,0.000000,0.000000,0.000000,0.000000,0.000000	9	8005918	8006434	516	8006338	19	8.83561	4.39178	5.82044	2597_S4_2602_S9_2607_S14_vs_2598_S5_2603_S10_2608_S15_peak_20734
Yap1	Yap1-005	-	7.9345e+69	8.0017e+69	-1527	0.000000,0.000000,0.116415,0.000000,0.000000,0.000000,0.000000,0.000000,0.000000,0.000000	0.000000,0.000000,1.000000,0.000000,0.000000,0.000000,0.000000,0.000000,0.000000,0.000000	9	8005918	8006434	516	8006338	19	8.83561	4.39178	5.82044	2597_S4_2602_S9_2607_S14_vs_2598_S5_2603_S10_2608_S15_peak_20734
Yap1	Yap1-006	-	7.9345e+69	8.0017e+69	-1527	0.000000,0.000000,0.116415,0.000000,0.000000,0.000000,0.000000,0.000000,0.000000,0.000000	0.000000,0.000000,1.000000,0.000000,0.000000,0.000000,0.000000,0.000000,0.000000,0.000000	9	8005918	8006434	516	8006338	19	8.83561	4.39178	5.82044	2597_S4_2602_S9_2607_S14_vs_2598_S5_2603_S10_2608_S15_peak_20734
Yap1	Yap1-004	-	7.9345e+69	8.0017e+69	-1527	0.000000,0.000000,0.116415,0.000000,0.000000,0.000000,0.000000,0.000000,0.000000,0.000000	0.000000,0.000000,1.000000,0.000000,0.000000,0.000000,0.000000,0.000000,0.000000,0.000000	9	8005918	8006434	516	8006338	19	8.83561	4.39178	5.82044	2597_S4_2602_S9_2607_S14_vs_2598_S5_2603_S10_2608_S15_peak_20734
Yap1	Yap1-001	-	7.9345e+69	8.0017e+69	-1321	0.000000,0.000000,0.116415,0.000000,0.000000,0.000000,0.000000,0.000000,0.000000,0.000000	0.000000,0.000000,1.000000,0.000000,0.000000,0.000000,0.000000,0.000000,0.000000,0.000000	9	8005918	8006434	516	8006338	19	8.83561	4.39178	5.82044	2597_S4_2602_S9_2607_S14_vs_2598_S5_2603_S10_2608_S15_peak_20734
.	.	.	.	.	.	.	.	9	8010669	8011711	1042	8010942	109	119.152	24.1548	114.854	2597_S4_2602_S9_2607_S14_vs_2598_S5_2603_S10_2608_S15_peak_20735
.	.	.	.	.	.	.	.	9	8013075	8015259	2184	8014738	199	266.29	43.9178	261.801	2597_S4_2602_S9_2607_S14_vs_2598_S5_2603_S10_2608_S15_peak_20736
.	.	.	.	.	.	.	.	9	8015623	8016819	1196	8016300	499	679.499	54.0685	674.598	2597_S4_2602_S9_2607_S14_vs_2598_S5_2603_S10_2608_S15_peak_20737
.	.	.	.	.	.	.	.	9	8017383	8019810	2427	8017921	446	621.057	56.7767	616.214	2597_S4_2602_S9_2607_S14_vs_2598_S5_2603_S10_2608_S15_peak_20738
9230110C19Rik	9230110C19Rik-002	-	80223148021672	80428148042824	17683	0.107117,0.103815	1.000000,1.000000	9	8022936	8025131	2195	8024612	1013	1382.41	57.9592	1376.68	2597_S4_2602_S9_2607_S14_vs_2598_S5_2603_S10_2608_S15_peak_20739
9230110C19Rik	9230110C19Rik-001	-	80223148021672	80428148042824	17693	0.107117,0.103815	1.000000,1.000000	9	8022936	8025131	2195	8024612	1013	1382.41	57.9592	1376.68	2597_S4_2602_S9_2607_S14_vs_2598_S5_2603_S10_2608_S15_peak_20739
9230110C19Rik	9230110C19Rik-002	-	80223148021672	80428148042824	15152	0.050973,0.049402	1.000000,1.000000	9	8026618	8027662	1044	8027173	360	523.952	62.1229	519.207	2597_S4_2602_S9_2607_S14_vs_2598_S5_2603_S10_2608_S15_peak_20740
9230110C19Rik	9230110C19Rik-001	-	80223148021672	80428148042824	15162	0.050973,0.049402	1.000000,1.000000	9	8026618	8027662	1044	8027173	360	523.952	62.1229	519.207	2597_S4_2602_S9_2607_S14_vs_2598_S5_2603_S10_2608_S15_peak_20740
9230110C19Rik	9230110C19Rik-002	-	80223148021672	80428148042824	9463	0.020487,0.019855	1.000000,1.000000	9	8032932	8033351	419	8033212	18	8.08098	4.17219	5.17745	2597_S4_2602_S9_2607_S14_vs_2598_S5_2603_S10_2608_S15_peak_20741
9230110C19Rik	9230110C19Rik-001	-	80223148021672	80428148042824	9473	0.020487,0.019855	1.000000,1.000000	9	8032932	8033351	419	8033212	18	8.08098	4.17219	5.17745	2597_S4_2602_S9_2607_S14_vs_2598_S5_2603_S10_2608_S15_peak_20741
9230110C19Rik	9230110C19Rik-002	-	80223148021672	80428148042824	6167	0.063802,0.061835	1.000000,1.000000	9	8035340	8036647	1307	8035829	207	280.37	45.6746	275.865	2597_S4_2602_S9_2607_S14_vs_2598_S5_2603_S10_2608_S15_peak_20742
9230110C19Rik	9230110C19Rik-001	-	80223148021672	80428148042824	6177	0.063802,0.061835	1.000000,1.000000	9	8035340	8036647	1307	8035829	207	280.37	45.6746	275.865	2597_S4_2602_S9_2607_S14_vs_2598_S5_2603_S10_2608_S15_peak_20742
9230110C19Rik	9230110C19Rik-002	-	80223148021672	80428148042824	1867	0.160919,0.155959	1.000000,1.000000	9	8037649	8040947	3298	8038326	547	808.852	69.6055	803.834	2597_S4_2602_S9_2607_S14_vs_2598_S5_2603_S10_2608_S15_peak_20743
9230110C19Rik	9230110C19Rik-001	-	80223148021672	80428148042824	1877	0.160919,0.155959	1.000000,1.000000	9	8037649	8040947	3298	8038326	547	808.852	69.6055	803.834	2597_S4_2602_S9_2607_S14_vs_2598_S5_2603_S10_2608_S15_peak_20743
9230110C19Rik	9230110C19Rik-002	-	80223148021672	80428148042824	421	0.037120,0.035976	1.000000,1.000000	9	8041633	8042393	760	8042061	132	154.459	29.2054	150.112	2597_S4_2602_S9_2607_S14_vs_2598_S5_2603_S10_2608_S15_peak_20744
9230110C19Rik	9230110C19Rik-001	-	80223148021672	80428148042824	431	0.037120,0.035976	1.000000,1.000000	9	8041633	8042393	760	8042061	132	154.459	29.2054	150.112	2597_S4_2602_S9_2607_S14_vs_2598_S5_2603_S10_2608_S15_peak_20744
9230110C19Rik	9230110C19Rik-002	-	80223148021672	80428148042824	-1211	0.000000,0.000000	0.000000,0.000000	9	8044025	8044760	735	8044415	78	74.9691	17.3475	70.7554	2597_S4_2602_S9_2607_S14_vs_2598_S5_2603_S10_2608_S15_peak_20745
9230110C19Rik	9230110C19Rik-001	-	80223148021672	80428148042824	-1201	0.000000,0.000000	0.000000,0.000000	9	8044025	8044760	735	8044415	78	74.9691	17.3475	70.7554	2597_S4_2602_S9_2607_S14_vs_2598_S5_2603_S10_2608_S15_peak_20745
9230110C19Rik	9230110C19Rik-002	-	80223148021672	80428148042824	-4961	0.000000,0.000000	0.000000,0.000000	9	8047775	8048756	981	8048406	48	37.3107	10.7599	33.2169	2597_S4_2602_S9_2607_S14_vs_2598_S5_2603_S10_2608_S15_peak_20746
9230110C19Rik	9230110C19Rik-001	-	80223148021672	80428148042824	-4951	0.000000,0.000000	0.000000,0.000000	9	8047775	8048756	981	8048406	48	37.3107	10.7599	33.2169	2597_S4_2602_S9_2607_S14_vs_2598_S5_2603_S10_2608_S15_peak_20746
.	.	.	.	.	.	.	.	9	8052852	8053385	533	8053125	74	31.292	5.33481	27.2349	2597_S4_2602_S9_2607_S14_vs_2598_S5_2603_S10_2608_S15_peak_20747
.	.	.	.	.	.	.	.	9	8053807	8054790	983	8054503	52	41.9571	11.6382	37.842	2597_S4_2602_S9_2607_S14_vs_2598_S5_2603_S10_2608_S15_peak_20748
.	.	.	.	.	.	.	.	9	8056021	8056487	466	8056217	33	21.2431	7.46603	17.2961	2597_S4_2602_S9_2607_S14_vs_2598_S5_2603_S10_2608_S15_peak_20749
.	.	.	.	.	.	.	.	9	8057027	8057746	719	8057313	159	153.696	20.3228	149.35	2597_S4_2602_S9_2607_S14_vs_2598_S5_2603_S10_2608_S15_peak_20750
.	.	.	.	.	.	.	.	9	8060678	8061101	423	8060872	40	28.4504	9.00316	24.4126	2597_S4_2602_S9_2607_S14_vs_2598_S5_2603_S10_2608_S15_peak_20751
.	.	.	.	.	.	.	.	9	8070641	8071806	1165	8071064	310	413.996	47.8583	409.357	2597_S4_2602_S9_2607_S14_vs_2598_S5_2603_S10_2608_S15_peak_20752
.	.	.	.	.	.	.	.	9	8072677	8073072	395	8072843	25	13.7696	5.70932	10.1696	2597_S4_2602_S9_2607_S14_vs_2598_S5_2603_S10_2608_S15_peak_20753
Cep126	Cep126-003	-	80777048076461	80873008134295	8953	0.067104,0.021129	0.527005,1.000000	9	8077126	8078347	1221	8077847	337	525.044	74.2211	520.298	2597_S4_2602_S9_2607_S14_vs_2598_S5_2603_S10_2608_S15_peak_20754
Cep126	Cep126-001	-	80777048076461	80873008134295	55948	0.067104,0.021129	0.527005,1.000000	9	8077126	8078347	1221	8077847	337	525.044	74.2211	520.298	2597_S4_2602_S9_2607_S14_vs_2598_S5_2603_S10_2608_S15_peak_20754
Cep126	Cep126-003	-	80777048076461	80873008134295	8011	0.052412,0.008697	1.000000,1.000000	9	8078787	8079289	502	8079096	53	43.1393	11.8578	39.0198	2597_S4_2602_S9_2607_S14_vs_2598_S5_2603_S10_2608_S15_peak_20755
Cep126	Cep126-001	-	80777048076461	80873008134295	55006	0.052412,0.008697	1.000000,1.000000	9	8078787	8079289	502	8079096	53	43.1393	11.8578	39.0198	2597_S4_2602_S9_2607_S14_vs_2598_S5_2603_S10_2608_S15_peak_20755
Cep126	Cep126-003	-	80777048076461	80873008134295	6486	0.056372,0.009354	1.000000,1.000000	9	8080274	8080814	540	8080471	28	16.4648	6.36809	12.6801	2597_S4_2602_S9_2607_S14_vs_2598_S5_2603_S10_2608_S15_peak_20756
Cep126	Cep126-001	-	80777048076461	80873008134295	53481	0.056372,0.009354	1.000000,1.000000	9	8080274	8080814	540	8080471	28	16.4648	6.36809	12.6801	2597_S4_2602_S9_2607_S14_vs_2598_S5_2603_S10_2608_S15_peak_20756
Cep126	Cep126-002	-	80870868076461	80998918134295	1702	0.074106,0.016409	1.000000,1.000000	9	8097241	8098189	948	8097716	563	864.895	78.4898	859.826	2597_S4_2602_S9_2607_S14_vs_2598_S5_2603_S10_2608_S15_peak_20757
Cep126	Cep126-001	-	80870868076461	80998918134295	36106	0.074106,0.016409	1.000000,1.000000	9	8097241	8098189	948	8097716	563	864.895	78.4898	859.826	2597_S4_2602_S9_2607_S14_vs_2598_S5_2603_S10_2608_S15_peak_20757
Cep126	Cep126-002	-	80870868076461	80998918134295	-471	0.000000,0.024276	0.000000,1.000000	9	8100362	8101765	1403	8101299	271	397.435	59.7283	392.812	2597_S4_2602_S9_2607_S14_vs_2598_S5_2603_S10_2608_S15_peak_20758
Cep126	Cep126-001	-	80870868076461	80998918134295	32530	0.000000,0.024276	0.000000,1.000000	9	8100362	8101765	1403	8101299	271	397.435	59.7283	392.812	2597_S4_2602_S9_2607_S14_vs_2598_S5_2603_S10_2608_S15_peak_20758
Cep126	Cep126-001	-	8076461	8134295	28505	0.01283	1	9	8105049	8105790	741	8105351	94	97.2235	20.861	92.9617	2597_S4_2602_S9_2607_S14_vs_2598_S5_2603_S10_2608_S15_peak_20759
Cep126	Cep126-001	-	8076461	8134295	24233	0.011567	1	9	8109394	8110062	668	8109727	29	17.3931	6.58767	13.5619	2597_S4_2602_S9_2607_S14_vs_2598_S5_2603_S10_2608_S15_peak_20760
Cep126	Cep126-001	-	8076461	8134295	17134	0.046494	1	9	8114473	8117161	2688	8115953	1537	1737.47	34.7182	1731.07	2597_S4_2602_S9_2607_S14_vs_2598_S5_2603_S10_2608_S15_peak_20761
Cep126	Cep126-001	-	8076461	8134295	13135	0.062315	1	9	8117557	8121160	3603	8119027	1411	1563.58	32.8946	1557.46	2597_S4_2602_S9_2607_S14_vs_2598_S5_2603_S10_2608_S15_peak_20762
Cep126	Cep126-001	-	8076461	8134295	10104	0.020057	1	9	8123032	8124191	1159	8123643	398	641.236	84.9486	636.373	2597_S4_2602_S9_2607_S14_vs_2598_S5_2603_S10_2608_S15_peak_20763
Cep126	Cep126-001	-	8076461	8134295	5803	0.007539	1	9	8128057	8128492	435	8128343	23	12.0529	5.27014	8.61857	2597_S4_2602_S9_2607_S14_vs_2598_S5_2603_S10_2608_S15_peak_20764
Cep126	Cep126-001	-	8076461	8134295	3623	0.014247	1	9	8129849	8130672	823	8130241	411	597.521	63.4006	592.704	2597_S4_2602_S9_2607_S14_vs_2598_S5_2603_S10_2608_S15_peak_20765
Cep126	Cep126-001	-	8076461	8134295	0	0.031019	0.763729	9	8132502	8134850	2348	8133796	192	140.615	12.4006	136.287	2597_S4_2602_S9_2607_S14_vs_2598_S5_2603_S10_2608_S15_peak_20766
RP23-250B18.3	RP23-250B18.3-001	+	81425418153761	81851308154187	11286	0.008007,0.798595	1.000000,1.000000	9	8153827	8154167	340	8153955	25	13.7696	5.70932	10.1696	2597_S4_2602_S9_2607_S14_vs_2598_S5_2603_S10_2608_S15_peak_20767
RP23-250B18.1	RP23-250B18.1-001	-	81425418153761	81851308154187	20	0.008007,0.798595	1.000000,1.000000	9	8153827	8154167	340	8153955	25	13.7696	5.70932	10.1696	2597_S4_2602_S9_2607_S14_vs_2598_S5_2603_S10_2608_S15_peak_20767
RP23-250B18.3	RP23-250B18.3-001	+	8142541	8185130	24094	0.025076	1	9	8166635	8167702	1067	8167165	710	917.442	48.2168	912.318	2597_S4_2602_S9_2607_S14_vs_2598_S5_2603_S10_2608_S15_peak_20768
RP23-250B18.3	RP23-250B18.3-001	+	8142541	8185130	27062	0.023691	1	9	8169603	8170611	1008	8170155	938	1438.46	83.0281	1432.64	2597_S4_2602_S9_2607_S14_vs_2598_S5_2603_S10_2608_S15_peak_20769
RP23-250B18.3	RP23-250B18.3-001	+	8142541	8185130	29866	0.018173	1	9	8172407	8173180	773	8172786	250	287.759	31.8813	283.247	2597_S4_2602_S9_2607_S14_vs_2598_S5_2603_S10_2608_S15_peak_20770
RP23-250B18.3	RP23-250B18.3-001	+	8142541	8185130	30999	0.031017	1	9	8173540	8174860	1320	8174444	288	270.475	20.5568	265.981	2597_S4_2602_S9_2607_S14_vs_2598_S5_2603_S10_2608_S15_peak_20771
.	.	.	.	.	.	.	.	9	8187281	8187727	446	8187509	47	36.1705	10.5403	32.0827	2597_S4_2602_S9_2607_S14_vs_2598_S5_2603_S10_2608_S15_peak_20772
.	.	.	.	.	.	.	.	9	8189279	8189788	509	8189606	42	30.6075	9.44233	26.5531	2597_S4_2602_S9_2607_S14_vs_2598_S5_2603_S10_2608_S15_peak_20773
1700128F08Rik	1700128F08Rik-001	+	82218898221970	82419888222687	-3667	0.000000,0.000000	0.000000,0.000000	9	8216827	8218222	1395	8217696	359	402.076	31.2209	397.448	2597_S4_2602_S9_2607_S14_vs_2598_S5_2603_S10_2608_S15_peak_20774
1700128F08Rik	1700128F08Rik-002	+	82218898221970	82419888222687	-3748	0.000000,0.000000	0.000000,0.000000	9	8216827	8218222	1395	8217696	359	402.076	31.2209	397.448	2597_S4_2602_S9_2607_S14_vs_2598_S5_2603_S10_2608_S15_peak_20774
1700128F08Rik	1700128F08Rik-001	+	82218898221970	82419888222687	0	0.066368,1.000000	0.730959,0.393425	9	8221398	8223222	1824	8221862	1152	1326.52	36.1122	1320.87	2597_S4_2602_S9_2607_S14_vs_2598_S5_2603_S10_2608_S15_peak_20775
1700128F08Rik	1700128F08Rik-002	+	82218898221970	82419888222687	0	0.066368,1.000000	0.730959,0.393425	9	8221398	8223222	1824	8221862	1152	1326.52	36.1122	1320.87	2597_S4_2602_S9_2607_S14_vs_2598_S5_2603_S10_2608_S15_peak_20775
1700128F08Rik	1700128F08Rik-001	+	82218898221970	82419888222687	3008	0.029005,0.000000	1.000000,0.000000	9	8224897	8225479	582	8225275	68	61.5083	15.0493	57.3309	2597_S4_2602_S9_2607_S14_vs_2598_S5_2603_S10_2608_S15_peak_20776
1700128F08Rik	1700128F08Rik-002	+	82218898221970	82419888222687	2927	0.029005,0.000000	1.000000,0.000000	9	8224897	8225479	582	8225275	68	61.5083	15.0493	57.3309	2597_S4_2602_S9_2607_S14_vs_2598_S5_2603_S10_2608_S15_peak_20776
1700128F08Rik	1700128F08Rik-001	+	8221889	8241988	15100	0.038557	1	9	8236989	8237763	774	8237375	286	206.677	12.4818	202.26	2597_S4_2602_S9_2607_S14_vs_2598_S5_2603_S10_2608_S15_peak_20777
.	.	.	.	.	.	.	.	9	8266310	8266803	493	8266482	36	15.0632	4.69964	11.3658	2597_S4_2602_S9_2607_S14_vs_2598_S5_2603_S10_2608_S15_peak_20778
.	.	.	.	.	.	.	.	9	8275737	8278420	2683	8276279	1291	1122.18	18.7132	1116.82	2597_S4_2602_S9_2607_S14_vs_2598_S5_2603_S10_2608_S15_peak_20779
.	.	.	.	.	.	.	.	9	8281185	8281716	531	8281392	101	21.9067	3.0628	17.9507	2597_S4_2602_S9_2607_S14_vs_2598_S5_2603_S10_2608_S15_peak_20780
.	.	.	.	.	.	.	.	9	8282492	8283619	1127	8283048	1347	1448.17	30.4292	1442.33	2597_S4_2602_S9_2607_S14_vs_2598_S5_2603_S10_2608_S15_peak_20781
.	.	.	.	.	.	.	.	9	8302955	8303881	926	8303373	674	781.016	35.7717	776.022	2597_S4_2602_S9_2607_S14_vs_2598_S5_2603_S10_2608_S15_peak_20782
.	.	.	.	.	.	.	.	9	8319916	8320903	987	8320452	426	412.552	22.6289	407.914	2597_S4_2602_S9_2607_S14_vs_2598_S5_2603_S10_2608_S15_peak_20783
.	.	.	.	.	.	.	.	9	8360472	8361422	950	8360967	575	578.003	25.0506	573.206	2597_S4_2602_S9_2607_S14_vs_2598_S5_2603_S10_2608_S15_peak_20784
.	.	.	.	.	.	.	.	9	8377165	8378284	1119	8377656	1108	903.324	16.3889	898.216	2597_S4_2602_S9_2607_S14_vs_2598_S5_2603_S10_2608_S15_peak_20785
.	.	.	.	.	.	.	.	9	8396379	8400009	3630	8399237	1509	1273.31	17.6531	1267.75	2597_S4_2602_S9_2607_S14_vs_2598_S5_2603_S10_2608_S15_peak_20786
.	.	.	.	.	.	.	.	9	8410643	8411597	954	8411178	533	583.44	30.5229	578.638	2597_S4_2602_S9_2607_S14_vs_2598_S5_2603_S10_2608_S15_peak_20787
.	.	.	.	.	.	.	.	9	8466576	8468766	2190	8467094	1307	1100.92	17.5475	1095.59	2597_S4_2602_S9_2607_S14_vs_2598_S5_2603_S10_2608_S15_peak_20788
RP23-400G18.1	RP23-400G18.1-001	+	8476273	8476488	905	0	0	9	8477178	8478310	1132	8477684	1553	1783.49	36.2027	1777	2597_S4_2602_S9_2607_S14_vs_2598_S5_2603_S10_2608_S15_peak_20789
.	.	.	.	.	.	.	.	9	8492593	8493519	926	8493025	1394	1528.1	31.9864	1522.06	2597_S4_2602_S9_2607_S14_vs_2598_S5_2603_S10_2608_S15_peak_20790
Mrpl15	Mrpl15-007	-	4.77997e+48	4.78457e+48	-3985	0.000000,0.000000,0.000000,0.000000,0.000000,0.000000,0.000000	0.000000,0.000000,0.000000,0.000000,0.000000,0.000000,0.000000	1	4788552	4788963	411	4788680	38	8.29161	2.7741	5.36642	2597_S4_2602_S9_2607_S14_vs_2598_S5_2603_S10_2608_S15_peak_2
Mrpl15	Mrpl15-004	-	4.77997e+48	4.78457e+48	-2812	0.000000,0.000000,0.000000,0.000000,0.000000,0.000000,0.000000	0.000000,0.000000,0.000000,0.000000,0.000000,0.000000,0.000000	1	4788552	4788963	411	4788680	38	8.29161	2.7741	5.36642	2597_S4_2602_S9_2607_S14_vs_2598_S5_2603_S10_2608_S15_peak_2
Mrpl15	Mrpl15-005	-	4.77997e+48	4.78457e+48	-2859	0.000000,0.000000,0.000000,0.000000,0.000000,0.000000,0.000000	0.000000,0.000000,0.000000,0.000000,0.000000,0.000000,0.000000	1	4788552	4788963	411	4788680	38	8.29161	2.7741	5.36642	2597_S4_2602_S9_2607_S14_vs_2598_S5_2603_S10_2608_S15_peak_2
Mrpl15	Mrpl15-001	-	4.77997e+48	4.78457e+48	-2812	0.000000,0.000000,0.000000,0.000000,0.000000,0.000000,0.000000	0.000000,0.000000,0.000000,0.000000,0.000000,0.000000,0.000000	1	4788552	4788963	411	4788680	38	8.29161	2.7741	5.36642	2597_S4_2602_S9_2607_S14_vs_2598_S5_2603_S10_2608_S15_peak_2
Mrpl15	Mrpl15-003	-	4.77997e+48	4.78457e+48	-2853	0.000000,0.000000,0.000000,0.000000,0.000000,0.000000,0.000000	0.000000,0.000000,0.000000,0.000000,0.000000,0.000000,0.000000	1	4788552	4788963	411	4788680	38	8.29161	2.7741	5.36642	2597_S4_2602_S9_2607_S14_vs_2598_S5_2603_S10_2608_S15_peak_2
Mrpl15	Mrpl15-006	-	4.77997e+48	4.78457e+48	-2812	0.000000,0.000000,0.000000,0.000000,0.000000,0.000000,0.000000	0.000000,0.000000,0.000000,0.000000,0.000000,0.000000,0.000000	1	4788552	4788963	411	4788680	38	8.29161	2.7741	5.36642	2597_S4_2602_S9_2607_S14_vs_2598_S5_2603_S10_2608_S15_peak_2
Mrpl15	Mrpl15-002	-	4.77997e+48	4.78457e+48	-2841	0.000000,0.000000,0.000000,0.000000,0.000000,0.000000,0.000000	0.000000,0.000000,0.000000,0.000000,0.000000,0.000000,0.000000	1	4788552	4788963	411	4788680	38	8.29161	2.7741	5.36642	2597_S4_2602_S9_2607_S14_vs_2598_S5_2603_S10_2608_S15_peak_2
Rgs20	Rgs20-001	-	4.90958e+41	5.07029e+41	136818	0.002588,0.004295,0.003820,0.002634,0.003840,0.003783	1.000000,1.000000,1.000000,1.000000,1.000000,1.000000	1	4933053	4933468	415	4933303	30	4.3643	2.10228	2.13098	2597_S4_2602_S9_2607_S14_vs_2598_S5_2603_S10_2608_S15_peak_3
Rgs20	Rgs20-006	-	4.90958e+41	5.07029e+41	85912	0.002588,0.004295,0.003820,0.002634,0.003840,0.003783	1.000000,1.000000,1.000000,1.000000,1.000000,1.000000	1	4933053	4933468	415	4933303	30	4.3643	2.10228	2.13098	2597_S4_2602_S9_2607_S14_vs_2598_S5_2603_S10_2608_S15_peak_3
Rgs20	Rgs20-007	-	4.90958e+41	5.07029e+41	85912	0.002588,0.004295,0.003820,0.002634,0.003840,0.003783	1.000000,1.000000,1.000000,1.000000,1.000000,1.000000	1	4933053	4933468	415	4933303	30	4.3643	2.10228	2.13098	2597_S4_2602_S9_2607_S14_vs_2598_S5_2603_S10_2608_S15_peak_3
Rgs20	Rgs20-004	-	4.90958e+41	5.07029e+41	136815	0.002588,0.004295,0.003820,0.002634,0.003840,0.003783	1.000000,1.000000,1.000000,1.000000,1.000000,1.000000	1	4933053	4933468	415	4933303	30	4.3643	2.10228	2.13098	2597_S4_2602_S9_2607_S14_vs_2598_S5_2603_S10_2608_S15_peak_3
Rgs20	Rgs20-005	-	4.90958e+41	5.07029e+41	85268	0.002588,0.004295,0.003820,0.002634,0.003840,0.003783	1.000000,1.000000,1.000000,1.000000,1.000000,1.000000	1	4933053	4933468	415	4933303	30	4.3643	2.10228	2.13098	2597_S4_2602_S9_2607_S14_vs_2598_S5_2603_S10_2608_S15_peak_3
Rgs20	Rgs20-002	-	4.90958e+41	5.07029e+41	86072	0.002588,0.004295,0.003820,0.002634,0.003840,0.003783	1.000000,1.000000,1.000000,1.000000,1.000000,1.000000	1	4933053	4933468	415	4933303	30	4.3643	2.10228	2.13098	2597_S4_2602_S9_2607_S14_vs_2598_S5_2603_S10_2608_S15_peak_3
Rgs20	Rgs20-001	-	4.90958e+34	5.07029e+34	3569	0.002041,0.000000,0.000000,0.043757,0.002077	1.000000,0.000000,0.000000,1.000000,1.000000	1	5066390	5066717	327	5066544	20	9.611	4.61137	6.48126	2597_S4_2602_S9_2607_S14_vs_2598_S5_2603_S10_2608_S15_peak_4
Gm17101	Gm17101-001	+	4.90958e+34	5.07029e+34	3330	0.002041,0.000000,0.000000,0.043757,0.002077	1.000000,0.000000,0.000000,1.000000,1.000000	1	5066390	5066717	327	5066544	20	9.611	4.61137	6.48126	2597_S4_2602_S9_2607_S14_vs_2598_S5_2603_S10_2608_S15_peak_4
Atp6v1h	Atp6v1h-003	+	4.90958e+34	5.07029e+34	-3301	0.002041,0.000000,0.000000,0.043757,0.002077	1.000000,0.000000,0.000000,1.000000,1.000000	1	5066390	5066717	327	5066544	20	9.611	4.61137	6.48126	2597_S4_2602_S9_2607_S14_vs_2598_S5_2603_S10_2608_S15_peak_4
Rgs20	Rgs20-003	-	4.90958e+34	5.07029e+34	3557	0.002041,0.000000,0.000000,0.043757,0.002077	1.000000,0.000000,0.000000,1.000000,1.000000	1	5066390	5066717	327	5066544	20	9.611	4.61137	6.48126	2597_S4_2602_S9_2607_S14_vs_2598_S5_2603_S10_2608_S15_peak_4
Rgs20	Rgs20-004	-	4.90958e+34	5.07029e+34	3566	0.002041,0.000000,0.000000,0.043757,0.002077	1.000000,0.000000,0.000000,1.000000,1.000000	1	5066390	5066717	327	5066544	20	9.611	4.61137	6.48126	2597_S4_2602_S9_2607_S14_vs_2598_S5_2603_S10_2608_S15_peak_4
Atp6v1h	Atp6v1h-006	+	5.08315e+27	5.16242e+27	26767	0.004428,0.005668,0.003802,0.004418	1.000000,1.000000,1.000000,1.000000	1	5109921	5110271	350	5110059	42	4.62864	1.92772	2.35791	2597_S4_2602_S9_2607_S14_vs_2598_S5_2603_S10_2608_S15_peak_5
Atp6v1h	Atp6v1h-004	+	5.08315e+27	5.16242e+27	26797	0.004428,0.005668,0.003802,0.004418	1.000000,1.000000,1.000000,1.000000	1	5109921	5110271	350	5110059	42	4.62864	1.92772	2.35791	2597_S4_2602_S9_2607_S14_vs_2598_S5_2603_S10_2608_S15_peak_5
Atp6v1h	Atp6v1h-003	+	5.08315e+27	5.16242e+27	39903	0.004428,0.005668,0.003802,0.004418	1.000000,1.000000,1.000000,1.000000	1	5109921	5110271	350	5110059	42	4.62864	1.92772	2.35791	2597_S4_2602_S9_2607_S14_vs_2598_S5_2603_S10_2608_S15_peak_5
Atp6v1h	Atp6v1h-001	+	5.08315e+27	5.16242e+27	26841	0.004428,0.005668,0.003802,0.004418	1.000000,1.000000,1.000000,1.000000	1	5109921	5110271	350	5110059	42	4.62864	1.92772	2.35791	2597_S4_2602_S9_2607_S14_vs_2598_S5_2603_S10_2608_S15_peak_5
.	.	.	.	.	.	.	.	1	5984885	5985246	361	5984981	41	7.98722	2.60538	5.115	2597_S4_2602_S9_2607_S14_vs_2598_S5_2603_S10_2608_S15_peak_6
Rb1cc1	Rb1cc1-012	+	6.24909e+41	6.27449e+41	20826	0.013384,0.047479,0.000000,0.029417,0.008232,0.005483	1.000000,1.000000,0.000000,1.000000,1.000000,1.000000	1	6269914	6270253	339	6270121	27	8.03905	3.27094	5.15695	2597_S4_2602_S9_2607_S14_vs_2598_S5_2603_S10_2608_S15_peak_7
Rb1cc1	Rb1cc1-006	+	6.24909e+41	6.27449e+41	4308	0.013384,0.047479,0.000000,0.029417,0.008232,0.005483	1.000000,1.000000,0.000000,1.000000,1.000000,1.000000	1	6269914	6270253	339	6270121	27	8.03905	3.27094	5.15695	2597_S4_2602_S9_2607_S14_vs_2598_S5_2603_S10_2608_S15_peak_7
Rb1cc1	Rb1cc1-007	+	6.24909e+41	6.27449e+41	-425	0.013384,0.047479,0.000000,0.029417,0.008232,0.005483	1.000000,1.000000,0.000000,1.000000,1.000000,1.000000	1	6269914	6270253	339	6270121	27	8.03905	3.27094	5.15695	2597_S4_2602_S9_2607_S14_vs_2598_S5_2603_S10_2608_S15_peak_7
Rb1cc1	Rb1cc1-005	+	6.24909e+41	6.27449e+41	6981	0.013384,0.047479,0.000000,0.029417,0.008232,0.005483	1.000000,1.000000,0.000000,1.000000,1.000000,1.000000	1	6269914	6270253	339	6270121	27	8.03905	3.27094	5.15695	2597_S4_2602_S9_2607_S14_vs_2598_S5_2603_S10_2608_S15_peak_7
Rb1cc1	Rb1cc1-003	+	6.24909e+41	6.27449e+41	35635	0.013384,0.047479,0.000000,0.029417,0.008232,0.005483	1.000000,1.000000,0.000000,1.000000,1.000000,1.000000	1	6269914	6270253	339	6270121	27	8.03905	3.27094	5.15695	2597_S4_2602_S9_2607_S14_vs_2598_S5_2603_S10_2608_S15_peak_7
Rb1cc1	Rb1cc1-001	+	6.24909e+41	6.27449e+41	55269	0.013384,0.047479,0.000000,0.029417,0.008232,0.005483	1.000000,1.000000,0.000000,1.000000,1.000000,1.000000	1	6269914	6270253	339	6270121	27	8.03905	3.27094	5.15695	2597_S4_2602_S9_2607_S14_vs_2598_S5_2603_S10_2608_S15_peak_7
Adhfe1	Adhfe1-004	+	9.54812e+34	9.58067e+34	3129	0.016495,0.017886,0.095944,0.071955,0.018615	1.000000,1.000000,1.000000,1.000000,1.000000	1	9551248	9551784	536	9551316	31	4.15481	2.02688	1.96053	2597_S4_2602_S9_2607_S14_vs_2598_S5_2603_S10_2608_S15_peak_8
Adhfe1	Adhfe1-001	+	9.54812e+34	9.58067e+34	3300	0.016495,0.017886,0.095944,0.071955,0.018615	1.000000,1.000000,1.000000,1.000000,1.000000	1	9551248	9551784	536	9551316	31	4.15481	2.02688	1.96053	2597_S4_2602_S9_2607_S14_vs_2598_S5_2603_S10_2608_S15_peak_8
Adhfe1	Adhfe1-003	+	9.54812e+34	9.58067e+34	3156	0.016495,0.017886,0.095944,0.071955,0.018615	1.000000,1.000000,1.000000,1.000000,1.000000	1	9551248	9551784	536	9551316	31	4.15481	2.02688	1.96053	2597_S4_2602_S9_2607_S14_vs_2598_S5_2603_S10_2608_S15_peak_8
Adhfe1	Adhfe1-005	+	9.54812e+34	9.58067e+34	3141	0.016495,0.017886,0.095944,0.071955,0.018615	1.000000,1.000000,1.000000,1.000000,1.000000	1	9551248	9551784	536	9551316	31	4.15481	2.02688	1.96053	2597_S4_2602_S9_2607_S14_vs_2598_S5_2603_S10_2608_S15_peak_8
Adhfe1	Adhfe1-002	+	9.54812e+34	9.58067e+34	3193	0.016495,0.017886,0.095944,0.071955,0.018615	1.000000,1.000000,1.000000,1.000000,1.000000	1	9551248	9551784	536	9551316	31	4.15481	2.02688	1.96053	2597_S4_2602_S9_2607_S14_vs_2598_S5_2603_S10_2608_S15_peak_8
3110035E14Rik	3110035E14Rik-001	+	9.6012e+20	9.62714e+20	-2862	0.000000,0.005973,0.005750	0.000000,1.000000,1.000000	1	9597934	9598337	403	9598230	26	8.2982	3.42947	5.36975	2597_S4_2602_S9_2607_S14_vs_2598_S5_2603_S10_2608_S15_peak_9
2610203C22Rik	2610203C22Rik-003	-	9.6012e+20	9.62714e+20	32801	0.000000,0.005973,0.005750	0.000000,1.000000,1.000000	1	9597934	9598337	403	9598230	26	8.2982	3.42947	5.36975	2597_S4_2602_S9_2607_S14_vs_2598_S5_2603_S10_2608_S15_peak_9
2610203C22Rik	2610203C22Rik-001	-	9.6012e+20	9.62714e+20	32756	0.000000,0.005973,0.005750	0.000000,1.000000,1.000000	1	9597934	9598337	403	9598230	26	8.2982	3.42947	5.36975	2597_S4_2602_S9_2607_S14_vs_2598_S5_2603_S10_2608_S15_peak_9
Vcpip1	Vcpip1-001	-	9718622	9748383	23452	0.01344	1	1	9724532	9724931	399	9724756	24	10.7706	4.56108	7.49233	2597_S4_2602_S9_2607_S14_vs_2598_S5_2603_S10_2608_S15_peak_10
Cspp1	Cspp1-019	+	1.0038e+159	1.00475e+159	-2816	0.000000,0.000000,0.000000,0.000000,0.000000,0.000000,0.000000,0.000000,0.000000,0.000000,0.000000,0.000000,0.087524,0.060155,0.000000,0.000000,0.063960,0.037718,0.041787,0.033190	0.000000,0.000000,0.000000,0.000000,0.000000,0.000000,0.000000,0.000000,0.000000,0.000000,0.000000,0.000000,1.000000,1.000000,0.000000,0.000000,1.000000,0.864143,1.000000,1.000000	1	10034742	10035190	448	10035010	28	14.8301	5.6599	11.1449	2597_S4_2602_S9_2607_S14_vs_2598_S5_2603_S10_2608_S15_peak_11
Cspp1	Cspp1-022	+	1.0038e+159	1.00475e+159	-4587	0.000000,0.000000,0.000000,0.000000,0.000000,0.000000,0.000000,0.000000,0.000000,0.000000,0.000000,0.000000,0.087524,0.060155,0.000000,0.000000,0.063960,0.037718,0.041787,0.033190	0.000000,0.000000,0.000000,0.000000,0.000000,0.000000,0.000000,0.000000,0.000000,0.000000,0.000000,0.000000,1.000000,1.000000,0.000000,0.000000,1.000000,0.864143,1.000000,1.000000	1	10034742	10035190	448	10035010	28	14.8301	5.6599	11.1449	2597_S4_2602_S9_2607_S14_vs_2598_S5_2603_S10_2608_S15_peak_11
Cspp1	Cspp1-009	+	1.0038e+159	1.00475e+159	-4633	0.000000,0.000000,0.000000,0.000000,0.000000,0.000000,0.000000,0.000000,0.000000,0.000000,0.000000,0.000000,0.087524,0.060155,0.000000,0.000000,0.063960,0.037718,0.041787,0.033190	0.000000,0.000000,0.000000,0.000000,0.000000,0.000000,0.000000,0.000000,0.000000,0.000000,0.000000,0.000000,1.000000,1.000000,0.000000,0.000000,1.000000,0.864143,1.000000,1.000000	1	10034742	10035190	448	10035010	28	14.8301	5.6599	11.1449	2597_S4_2602_S9_2607_S14_vs_2598_S5_2603_S10_2608_S15_peak_11
Cspp1	Cspp1-008	+	1.0038e+159	1.00475e+159	-4965	0.000000,0.000000,0.000000,0.000000,0.000000,0.000000,0.000000,0.000000,0.000000,0.000000,0.000000,0.000000,0.087524,0.060155,0.000000,0.000000,0.063960,0.037718,0.041787,0.033190	0.000000,0.000000,0.000000,0.000000,0.000000,0.000000,0.000000,0.000000,0.000000,0.000000,0.000000,0.000000,1.000000,1.000000,0.000000,0.000000,1.000000,0.864143,1.000000,1.000000	1	10034742	10035190	448	10035010	28	14.8301	5.6599	11.1449	2597_S4_2602_S9_2607_S14_vs_2598_S5_2603_S10_2608_S15_peak_11
Cspp1	Cspp1-005	+	1.0038e+159	1.00475e+159	-4595	0.000000,0.000000,0.000000,0.000000,0.000000,0.000000,0.000000,0.000000,0.000000,0.000000,0.000000,0.000000,0.087524,0.060155,0.000000,0.000000,0.063960,0.037718,0.041787,0.033190	0.000000,0.000000,0.000000,0.000000,0.000000,0.000000,0.000000,0.000000,0.000000,0.000000,0.000000,0.000000,1.000000,1.000000,0.000000,0.000000,1.000000,0.864143,1.000000,1.000000	1	10034742	10035190	448	10035010	28	14.8301	5.6599	11.1449	2597_S4_2602_S9_2607_S14_vs_2598_S5_2603_S10_2608_S15_peak_11
Cspp1	Cspp1-001	+	1.0038e+159	1.00475e+159	-3072	0.000000,0.000000,0.000000,0.000000,0.000000,0.000000,0.000000,0.000000,0.000000,0.000000,0.000000,0.000000,0.087524,0.060155,0.000000,0.000000,0.063960,0.037718,0.041787,0.033190	0.000000,0.000000,0.000000,0.000000,0.000000,0.000000,0.000000,0.000000,0.000000,0.000000,0.000000,0.000000,1.000000,1.000000,0.000000,0.000000,1.000000,0.864143,1.000000,1.000000	1	10034742	10035190	448	10035010	28	14.8301	5.6599	11.1449	2597_S4_2602_S9_2607_S14_vs_2598_S5_2603_S10_2608_S15_peak_11
Cspp1	Cspp1-003	+	1.0038e+159	1.00475e+159	-4583	0.000000,0.000000,0.000000,0.000000,0.000000,0.000000,0.000000,0.000000,0.000000,0.000000,0.000000,0.000000,0.087524,0.060155,0.000000,0.000000,0.063960,0.037718,0.041787,0.033190	0.000000,0.000000,0.000000,0.000000,0.000000,0.000000,0.000000,0.000000,0.000000,0.000000,0.000000,0.000000,1.000000,1.000000,0.000000,0.000000,1.000000,0.864143,1.000000,1.000000	1	10034742	10035190	448	10035010	28	14.8301	5.6599	11.1449	2597_S4_2602_S9_2607_S14_vs_2598_S5_2603_S10_2608_S15_peak_11
Cspp1	Cspp1-006	+	1.0038e+159	1.00475e+159	-4583	0.000000,0.000000,0.000000,0.000000,0.000000,0.000000,0.000000,0.000000,0.000000,0.000000,0.000000,0.000000,0.087524,0.060155,0.000000,0.000000,0.063960,0.037718,0.041787,0.033190	0.000000,0.000000,0.000000,0.000000,0.000000,0.000000,0.000000,0.000000,0.000000,0.000000,0.000000,0.000000,1.000000,1.000000,0.000000,0.000000,1.000000,0.864143,1.000000,1.000000	1	10034742	10035190	448	10035010	28	14.8301	5.6599	11.1449	2597_S4_2602_S9_2607_S14_vs_2598_S5_2603_S10_2608_S15_peak_11
Cspp1	Cspp1-021	+	1.0038e+159	1.00475e+159	-4577	0.000000,0.000000,0.000000,0.000000,0.000000,0.000000,0.000000,0.000000,0.000000,0.000000,0.000000,0.000000,0.087524,0.060155,0.000000,0.000000,0.063960,0.037718,0.041787,0.033190	0.000000,0.000000,0.000000,0.000000,0.000000,0.000000,0.000000,0.000000,0.000000,0.000000,0.000000,0.000000,1.000000,1.000000,0.000000,0.000000,1.000000,0.864143,1.000000,1.000000	1	10034742	10035190	448	10035010	28	14.8301	5.6599	11.1449	2597_S4_2602_S9_2607_S14_vs_2598_S5_2603_S10_2608_S15_peak_11
Cspp1	Cspp1-002	+	1.0038e+159	1.00475e+159	-3036	0.000000,0.000000,0.000000,0.000000,0.000000,0.000000,0.000000,0.000000,0.000000,0.000000,0.000000,0.000000,0.087524,0.060155,0.000000,0.000000,0.063960,0.037718,0.041787,0.033190	0.000000,0.000000,0.000000,0.000000,0.000000,0.000000,0.000000,0.000000,0.000000,0.000000,0.000000,0.000000,1.000000,1.000000,0.000000,0.000000,1.000000,0.864143,1.000000,1.000000	1	10034742	10035190	448	10035010	28	14.8301	5.6599	11.1449	2597_S4_2602_S9_2607_S14_vs_2598_S5_2603_S10_2608_S15_peak_11
Cspp1	Cspp1-020	+	1.0038e+159	1.00475e+159	-3059	0.000000,0.000000,0.000000,0.000000,0.000000,0.000000,0.000000,0.000000,0.000000,0.000000,0.000000,0.000000,0.087524,0.060155,0.000000,0.000000,0.063960,0.037718,0.041787,0.033190	0.000000,0.000000,0.000000,0.000000,0.000000,0.000000,0.000000,0.000000,0.000000,0.000000,0.000000,0.000000,1.000000,1.000000,0.000000,0.000000,1.000000,0.864143,1.000000,1.000000	1	10034742	10035190	448	10035010	28	14.8301	5.6599	11.1449	2597_S4_2602_S9_2607_S14_vs_2598_S5_2603_S10_2608_S15_peak_11
Cspp1	Cspp1-004	+	1.0038e+159	1.00475e+159	-3027	0.000000,0.000000,0.000000,0.000000,0.000000,0.000000,0.000000,0.000000,0.000000,0.000000,0.000000,0.000000,0.087524,0.060155,0.000000,0.000000,0.063960,0.037718,0.041787,0.033190	0.000000,0.000000,0.000000,0.000000,0.000000,0.000000,0.000000,0.000000,0.000000,0.000000,0.000000,0.000000,1.000000,1.000000,0.000000,0.000000,1.000000,0.864143,1.000000,1.000000	1	10034742	10035190	448	10035010	28	14.8301	5.6599	11.1449	2597_S4_2602_S9_2607_S14_vs_2598_S5_2603_S10_2608_S15_peak_11
Cops5	Cops5-002	-	1.0038e+159	1.00475e+159	2979	0.000000,0.000000,0.000000,0.000000,0.000000,0.000000,0.000000,0.000000,0.000000,0.000000,0.000000,0.000000,0.087524,0.060155,0.000000,0.000000,0.063960,0.037718,0.041787,0.033190	0.000000,0.000000,0.000000,0.000000,0.000000,0.000000,0.000000,0.000000,0.000000,0.000000,0.000000,0.000000,1.000000,1.000000,0.000000,0.000000,1.000000,0.864143,1.000000,1.000000	1	10034742	10035190	448	10035010	28	14.8301	5.6599	11.1449	2597_S4_2602_S9_2607_S14_vs_2598_S5_2603_S10_2608_S15_peak_11
Cops5	Cops5-005	-	1.0038e+159	1.00475e+159	2960	0.000000,0.000000,0.000000,0.000000,0.000000,0.000000,0.000000,0.000000,0.000000,0.000000,0.000000,0.000000,0.087524,0.060155,0.000000,0.000000,0.063960,0.037718,0.041787,0.033190	0.000000,0.000000,0.000000,0.000000,0.000000,0.000000,0.000000,0.000000,0.000000,0.000000,0.000000,0.000000,1.000000,1.000000,0.000000,0.000000,1.000000,0.864143,1.000000,1.000000	1	10034742	10035190	448	10035010	28	14.8301	5.6599	11.1449	2597_S4_2602_S9_2607_S14_vs_2598_S5_2603_S10_2608_S15_peak_11
Cops5	Cops5-004	-	1.0038e+159	1.00475e+159	2756	0.000000,0.000000,0.000000,0.000000,0.000000,0.000000,0.000000,0.000000,0.000000,0.000000,0.000000,0.000000,0.087524,0.060155,0.000000,0.000000,0.063960,0.037718,0.041787,0.033190	0.000000,0.000000,0.000000,0.000000,0.000000,0.000000,0.000000,0.000000,0.000000,0.000000,0.000000,0.000000,1.000000,1.000000,0.000000,0.000000,1.000000,0.864143,1.000000,1.000000	1	10034742	10035190	448	10035010	28	14.8301	5.6599	11.1449	2597_S4_2602_S9_2607_S14_vs_2598_S5_2603_S10_2608_S15_peak_11
Cspp1	Cspp1-016	+	1.0038e+159	1.00475e+159	-2797	0.000000,0.000000,0.000000,0.000000,0.000000,0.000000,0.000000,0.000000,0.000000,0.000000,0.000000,0.000000,0.087524,0.060155,0.000000,0.000000,0.063960,0.037718,0.041787,0.033190	0.000000,0.000000,0.000000,0.000000,0.000000,0.000000,0.000000,0.000000,0.000000,0.000000,0.000000,0.000000,1.000000,1.000000,0.000000,0.000000,1.000000,0.864143,1.000000,1.000000	1	10034742	10035190	448	10035010	28	14.8301	5.6599	11.1449	2597_S4_2602_S9_2607_S14_vs_2598_S5_2603_S10_2608_S15_peak_11
Cops5	Cops5-003	-	1.0038e+159	1.00475e+159	2749	0.000000,0.000000,0.000000,0.000000,0.000000,0.000000,0.000000,0.000000,0.000000,0.000000,0.000000,0.000000,0.087524,0.060155,0.000000,0.000000,0.063960,0.037718,0.041787,0.033190	0.000000,0.000000,0.000000,0.000000,0.000000,0.000000,0.000000,0.000000,0.000000,0.000000,0.000000,0.000000,1.000000,1.000000,0.000000,0.000000,1.000000,0.864143,1.000000,1.000000	1	10034742	10035190	448	10035010	28	14.8301	5.6599	11.1449	2597_S4_2602_S9_2607_S14_vs_2598_S5_2603_S10_2608_S15_peak_11
Cops5	Cops5-007	-	1.0038e+159	1.00475e+159	0	0.000000,0.000000,0.000000,0.000000,0.000000,0.000000,0.000000,0.000000,0.000000,0.000000,0.000000,0.000000,0.087524,0.060155,0.000000,0.000000,0.063960,0.037718,0.041787,0.033190	0.000000,0.000000,0.000000,0.000000,0.000000,0.000000,0.000000,0.000000,0.000000,0.000000,0.000000,0.000000,1.000000,1.000000,0.000000,0.000000,1.000000,0.864143,1.000000,1.000000	1	10034742	10035190	448	10035010	28	14.8301	5.6599	11.1449	2597_S4_2602_S9_2607_S14_vs_2598_S5_2603_S10_2608_S15_peak_11
Cops5	Cops5-006	-	1.0038e+159	1.00475e+159	2752	0.000000,0.000000,0.000000,0.000000,0.000000,0.000000,0.000000,0.000000,0.000000,0.000000,0.000000,0.000000,0.087524,0.060155,0.000000,0.000000,0.063960,0.037718,0.041787,0.033190	0.000000,0.000000,0.000000,0.000000,0.000000,0.000000,0.000000,0.000000,0.000000,0.000000,0.000000,0.000000,1.000000,1.000000,0.000000,0.000000,1.000000,0.864143,1.000000,1.000000	1	10034742	10035190	448	10035010	28	14.8301	5.6599	11.1449	2597_S4_2602_S9_2607_S14_vs_2598_S5_2603_S10_2608_S15_peak_11
Cops5	Cops5-001	-	1.0038e+159	1.00475e+159	2938	0.000000,0.000000,0.000000,0.000000,0.000000,0.000000,0.000000,0.000000,0.000000,0.000000,0.000000,0.000000,0.087524,0.060155,0.000000,0.000000,0.063960,0.037718,0.041787,0.033190	0.000000,0.000000,0.000000,0.000000,0.000000,0.000000,0.000000,0.000000,0.000000,0.000000,0.000000,0.000000,1.000000,1.000000,0.000000,0.000000,1.000000,0.864143,1.000000,1.000000	1	10034742	10035190	448	10035010	28	14.8301	5.6599	11.1449	2597_S4_2602_S9_2607_S14_vs_2598_S5_2603_S10_2608_S15_peak_11
Cspp1	Cspp1-023	+	1.00744e+47	1.00858e+47	485	0.029116,0.018704,0.036137,0.003714,0.066467,0.003379	1.000000,0.861862,1.000000,1.000000,1.000000,1.000000	1	10074867	10075199	332	10075010	13	4.65888	3.07425	2.36102	2597_S4_2602_S9_2607_S14_vs_2598_S5_2603_S10_2608_S15_peak_12
Cspp1	Cspp1-024	+	1.00744e+47	1.00858e+47	0	0.029116,0.018704,0.036137,0.003714,0.066467,0.003379	1.000000,0.861862,1.000000,1.000000,1.000000,1.000000	1	10074867	10075199	332	10075010	13	4.65888	3.07425	2.36102	2597_S4_2602_S9_2607_S14_vs_2598_S5_2603_S10_2608_S15_peak_12
Cspp1	Cspp1-010	+	1.00744e+47	1.00858e+47	7	0.029116,0.018704,0.036137,0.003714,0.066467,0.003379	1.000000,0.861862,1.000000,1.000000,1.000000,1.000000	1	10074867	10075199	332	10075010	13	4.65888	3.07425	2.36102	2597_S4_2602_S9_2607_S14_vs_2598_S5_2603_S10_2608_S15_peak_12
Cspp1	Cspp1-017	+	1.00744e+47	1.00858e+47	28374	0.029116,0.018704,0.036137,0.003714,0.066467,0.003379	1.000000,0.861862,1.000000,1.000000,1.000000,1.000000	1	10074867	10075199	332	10075010	13	4.65888	3.07425	2.36102	2597_S4_2602_S9_2607_S14_vs_2598_S5_2603_S10_2608_S15_peak_12
Cspp1	Cspp1-018	+	1.00744e+47	1.00858e+47	3684	0.029116,0.018704,0.036137,0.003714,0.066467,0.003379	1.000000,0.861862,1.000000,1.000000,1.000000,1.000000	1	10074867	10075199	332	10075010	13	4.65888	3.07425	2.36102	2597_S4_2602_S9_2607_S14_vs_2598_S5_2603_S10_2608_S15_peak_12
Cspp1	Cspp1-004	+	1.00744e+47	1.00858e+47	36650	0.029116,0.018704,0.036137,0.003714,0.066467,0.003379	1.000000,0.861862,1.000000,1.000000,1.000000,1.000000	1	10074867	10075199	332	10075010	13	4.65888	3.07425	2.36102	2597_S4_2602_S9_2607_S14_vs_2598_S5_2603_S10_2608_S15_peak_12
Arfgef1	Arfgef1-001	-	1.01731e+23	1.02327e+23	23854	0.006527,0.000000,0.004090	1.000000,0.000000,1.000000	1	10208429	10208817	388	10208657	32	16.4482	5.67882	12.6731	2597_S4_2602_S9_2607_S14_vs_2598_S5_2603_S10_2608_S15_peak_13
Arfgef1	Arfgef1-006	-	1.01731e+23	1.02327e+23	1291	0.006527,0.000000,0.004090	1.000000,0.000000,1.000000	1	10208429	10208817	388	10208657	32	16.4482	5.67882	12.6731	2597_S4_2602_S9_2607_S14_vs_2598_S5_2603_S10_2608_S15_peak_13
Arfgef1	Arfgef1-002	-	1.01731e+23	1.02327e+23	23854	0.006527,0.000000,0.004090	1.000000,0.000000,1.000000	1	10208429	10208817	388	10208657	32	16.4482	5.67882	12.6731	2597_S4_2602_S9_2607_S14_vs_2598_S5_2603_S10_2608_S15_peak_13
Ncoa2	Ncoa2-003	-	1.31645e+63	1.33741e+63	180979	0.001780,0.001969,0.003403,0.001962,0.001792,0.001610,0.001599,0.001588	1.000000,1.000000,1.000000,1.000000,1.000000,1.000000,1.000000,1.000000	1	13192733	13193105	372	13192812	25	5.95807	2.73276	3.4175	2597_S4_2602_S9_2607_S14_vs_2598_S5_2603_S10_2608_S15_peak_14
Ncoa2	Ncoa2-005	-	1.31645e+63	1.33741e+63	180925	0.001780,0.001969,0.003403,0.001962,0.001792,0.001610,0.001599,0.001588	1.000000,1.000000,1.000000,1.000000,1.000000,1.000000,1.000000,1.000000	1	13192733	13193105	372	13192812	25	5.95807	2.73276	3.4175	2597_S4_2602_S9_2607_S14_vs_2598_S5_2603_S10_2608_S15_peak_14
Ncoa2	Ncoa2-007	-	1.31645e+63	1.33741e+63	106618	0.001780,0.001969,0.003403,0.001962,0.001792,0.001610,0.001599,0.001588	1.000000,1.000000,1.000000,1.000000,1.000000,1.000000,1.000000,1.000000	1	13192733	13193105	372	13192812	25	5.95807	2.73276	3.4175	2597_S4_2602_S9_2607_S14_vs_2598_S5_2603_S10_2608_S15_peak_14
Ncoa2	Ncoa2-006	-	1.31645e+63	1.33741e+63	179325	0.001780,0.001969,0.003403,0.001962,0.001792,0.001610,0.001599,0.001588	1.000000,1.000000,1.000000,1.000000,1.000000,1.000000,1.000000,1.000000	1	13192733	13193105	372	13192812	25	5.95807	2.73276	3.4175	2597_S4_2602_S9_2607_S14_vs_2598_S5_2603_S10_2608_S15_peak_14
Ncoa2	Ncoa2-004	-	1.31645e+63	1.33741e+63	180925	0.001780,0.001969,0.003403,0.001962,0.001792,0.001610,0.001599,0.001588	1.000000,1.000000,1.000000,1.000000,1.000000,1.000000,1.000000,1.000000	1	13192733	13193105	372	13192812	25	5.95807	2.73276	3.4175	2597_S4_2602_S9_2607_S14_vs_2598_S5_2603_S10_2608_S15_peak_14
Ncoa2	Ncoa2-002	-	1.31645e+63	1.33741e+63	180979	0.001780,0.001969,0.003403,0.001962,0.001792,0.001610,0.001599,0.001588	1.000000,1.000000,1.000000,1.000000,1.000000,1.000000,1.000000,1.000000	1	13192733	13193105	372	13192812	25	5.95807	2.73276	3.4175	2597_S4_2602_S9_2607_S14_vs_2598_S5_2603_S10_2608_S15_peak_14
Ncoa2	Ncoa2-001	-	1.31645e+63	1.33741e+63	179335	0.001780,0.001969,0.003403,0.001962,0.001792,0.001610,0.001599,0.001588	1.000000,1.000000,1.000000,1.000000,1.000000,1.000000,1.000000,1.000000	1	13192733	13193105	372	13192812	25	5.95807	2.73276	3.4175	2597_S4_2602_S9_2607_S14_vs_2598_S5_2603_S10_2608_S15_peak_14
Ncoa2	Ncoa2-201	-	1.31645e+63	1.33741e+63	180979	0.001780,0.001969,0.003403,0.001962,0.001792,0.001610,0.001599,0.001588	1.000000,1.000000,1.000000,1.000000,1.000000,1.000000,1.000000,1.000000	1	13192733	13193105	372	13192812	25	5.95807	2.73276	3.4175	2597_S4_2602_S9_2607_S14_vs_2598_S5_2603_S10_2608_S15_peak_14
Ncoa2	Ncoa2-003	-	1.31645e+63	1.33741e+63	131138	0.002495,0.002761,0.004771,0.002751,0.002513,0.002258,0.002241,0.002226	1.000000,1.000000,1.000000,1.000000,1.000000,1.000000,1.000000,1.000000	1	13242424	13242946	522	13242550	39	7.09923	2.48132	4.3673	2597_S4_2602_S9_2607_S14_vs_2598_S5_2603_S10_2608_S15_peak_15
Ncoa2	Ncoa2-005	-	1.31645e+63	1.33741e+63	131084	0.002495,0.002761,0.004771,0.002751,0.002513,0.002258,0.002241,0.002226	1.000000,1.000000,1.000000,1.000000,1.000000,1.000000,1.000000,1.000000	1	13242424	13242946	522	13242550	39	7.09923	2.48132	4.3673	2597_S4_2602_S9_2607_S14_vs_2598_S5_2603_S10_2608_S15_peak_15
Ncoa2	Ncoa2-007	-	1.31645e+63	1.33741e+63	56777	0.002495,0.002761,0.004771,0.002751,0.002513,0.002258,0.002241,0.002226	1.000000,1.000000,1.000000,1.000000,1.000000,1.000000,1.000000,1.000000	1	13242424	13242946	522	13242550	39	7.09923	2.48132	4.3673	2597_S4_2602_S9_2607_S14_vs_2598_S5_2603_S10_2608_S15_peak_15
Ncoa2	Ncoa2-006	-	1.31645e+63	1.33741e+63	129484	0.002495,0.002761,0.004771,0.002751,0.002513,0.002258,0.002241,0.002226	1.000000,1.000000,1.000000,1.000000,1.000000,1.000000,1.000000,1.000000	1	13242424	13242946	522	13242550	39	7.09923	2.48132	4.3673	2597_S4_2602_S9_2607_S14_vs_2598_S5_2603_S10_2608_S15_peak_15
Ncoa2	Ncoa2-004	-	1.31645e+63	1.33741e+63	131084	0.002495,0.002761,0.004771,0.002751,0.002513,0.002258,0.002241,0.002226	1.000000,1.000000,1.000000,1.000000,1.000000,1.000000,1.000000,1.000000	1	13242424	13242946	522	13242550	39	7.09923	2.48132	4.3673	2597_S4_2602_S9_2607_S14_vs_2598_S5_2603_S10_2608_S15_peak_15
Ncoa2	Ncoa2-002	-	1.31645e+63	1.33741e+63	131138	0.002495,0.002761,0.004771,0.002751,0.002513,0.002258,0.002241,0.002226	1.000000,1.000000,1.000000,1.000000,1.000000,1.000000,1.000000,1.000000	1	13242424	13242946	522	13242550	39	7.09923	2.48132	4.3673	2597_S4_2602_S9_2607_S14_vs_2598_S5_2603_S10_2608_S15_peak_15
Ncoa2	Ncoa2-001	-	1.31645e+63	1.33741e+63	129494	0.002495,0.002761,0.004771,0.002751,0.002513,0.002258,0.002241,0.002226	1.000000,1.000000,1.000000,1.000000,1.000000,1.000000,1.000000,1.000000	1	13242424	13242946	522	13242550	39	7.09923	2.48132	4.3673	2597_S4_2602_S9_2607_S14_vs_2598_S5_2603_S10_2608_S15_peak_15
Ncoa2	Ncoa2-201	-	1.31645e+63	1.33741e+63	131138	0.002495,0.002761,0.004771,0.002751,0.002513,0.002258,0.002241,0.002226	1.000000,1.000000,1.000000,1.000000,1.000000,1.000000,1.000000,1.000000	1	13242424	13242946	522	13242550	39	7.09923	2.48132	4.3673	2597_S4_2602_S9_2607_S14_vs_2598_S5_2603_S10_2608_S15_peak_15
Ncoa2	Ncoa2-003	-	1.31645e+63	1.33741e+63	93587	0.004356,0.004820,0.008329,0.004802,0.004387,0.003942,0.003913,0.003886	1.000000,1.000000,1.000000,1.000000,1.000000,1.000000,1.000000,1.000000	1	13279585	13280497	912	13280172	25	12.0235	4.94569	8.60309	2597_S4_2602_S9_2607_S14_vs_2598_S5_2603_S10_2608_S15_peak_16
Ncoa2	Ncoa2-005	-	1.31645e+63	1.33741e+63	93533	0.004356,0.004820,0.008329,0.004802,0.004387,0.003942,0.003913,0.003886	1.000000,1.000000,1.000000,1.000000,1.000000,1.000000,1.000000,1.000000	1	13279585	13280497	912	13280172	25	12.0235	4.94569	8.60309	2597_S4_2602_S9_2607_S14_vs_2598_S5_2603_S10_2608_S15_peak_16
Ncoa2	Ncoa2-007	-	1.31645e+63	1.33741e+63	19226	0.004356,0.004820,0.008329,0.004802,0.004387,0.003942,0.003913,0.003886	1.000000,1.000000,1.000000,1.000000,1.000000,1.000000,1.000000,1.000000	1	13279585	13280497	912	13280172	25	12.0235	4.94569	8.60309	2597_S4_2602_S9_2607_S14_vs_2598_S5_2603_S10_2608_S15_peak_16
Ncoa2	Ncoa2-006	-	1.31645e+63	1.33741e+63	91933	0.004356,0.004820,0.008329,0.004802,0.004387,0.003942,0.003913,0.003886	1.000000,1.000000,1.000000,1.000000,1.000000,1.000000,1.000000,1.000000	1	13279585	13280497	912	13280172	25	12.0235	4.94569	8.60309	2597_S4_2602_S9_2607_S14_vs_2598_S5_2603_S10_2608_S15_peak_16
Ncoa2	Ncoa2-004	-	1.31645e+63	1.33741e+63	93533	0.004356,0.004820,0.008329,0.004802,0.004387,0.003942,0.003913,0.003886	1.000000,1.000000,1.000000,1.000000,1.000000,1.000000,1.000000,1.000000	1	13279585	13280497	912	13280172	25	12.0235	4.94569	8.60309	2597_S4_2602_S9_2607_S14_vs_2598_S5_2603_S10_2608_S15_peak_16
Ncoa2	Ncoa2-002	-	1.31645e+63	1.33741e+63	93587	0.004356,0.004820,0.008329,0.004802,0.004387,0.003942,0.003913,0.003886	1.000000,1.000000,1.000000,1.000000,1.000000,1.000000,1.000000,1.000000	1	13279585	13280497	912	13280172	25	12.0235	4.94569	8.60309	2597_S4_2602_S9_2607_S14_vs_2598_S5_2603_S10_2608_S15_peak_16
Ncoa2	Ncoa2-001	-	1.31645e+63	1.33741e+63	91943	0.004356,0.004820,0.008329,0.004802,0.004387,0.003942,0.003913,0.003886	1.000000,1.000000,1.000000,1.000000,1.000000,1.000000,1.000000,1.000000	1	13279585	13280497	912	13280172	25	12.0235	4.94569	8.60309	2597_S4_2602_S9_2607_S14_vs_2598_S5_2603_S10_2608_S15_peak_16
Ncoa2	Ncoa2-201	-	1.31645e+63	1.33741e+63	93587	0.004356,0.004820,0.008329,0.004802,0.004387,0.003942,0.003913,0.003886	1.000000,1.000000,1.000000,1.000000,1.000000,1.000000,1.000000,1.000000	1	13279585	13280497	912	13280172	25	12.0235	4.94569	8.60309	2597_S4_2602_S9_2607_S14_vs_2598_S5_2603_S10_2608_S15_peak_16
Ncoa2	Ncoa2-003	-	1.31645e+55	1.33741e+55	65358	0.001689,0.001869,0.001862,0.001701,0.001528,0.001517,0.001507	1.000000,1.000000,1.000000,1.000000,1.000000,1.000000,1.000000	1	13308373	13308726	353	13308511	18	8.08098	4.17219	5.17745	2597_S4_2602_S9_2607_S14_vs_2598_S5_2603_S10_2608_S15_peak_17
Ncoa2	Ncoa2-005	-	1.31645e+55	1.33741e+55	65304	0.001689,0.001869,0.001862,0.001701,0.001528,0.001517,0.001507	1.000000,1.000000,1.000000,1.000000,1.000000,1.000000,1.000000	1	13308373	13308726	353	13308511	18	8.08098	4.17219	5.17745	2597_S4_2602_S9_2607_S14_vs_2598_S5_2603_S10_2608_S15_peak_17
Ncoa2	Ncoa2-006	-	1.31645e+55	1.33741e+55	63704	0.001689,0.001869,0.001862,0.001701,0.001528,0.001517,0.001507	1.000000,1.000000,1.000000,1.000000,1.000000,1.000000,1.000000	1	13308373	13308726	353	13308511	18	8.08098	4.17219	5.17745	2597_S4_2602_S9_2607_S14_vs_2598_S5_2603_S10_2608_S15_peak_17
Ncoa2	Ncoa2-004	-	1.31645e+55	1.33741e+55	65304	0.001689,0.001869,0.001862,0.001701,0.001528,0.001517,0.001507	1.000000,1.000000,1.000000,1.000000,1.000000,1.000000,1.000000	1	13308373	13308726	353	13308511	18	8.08098	4.17219	5.17745	2597_S4_2602_S9_2607_S14_vs_2598_S5_2603_S10_2608_S15_peak_17
Ncoa2	Ncoa2-002	-	1.31645e+55	1.33741e+55	65358	0.001689,0.001869,0.001862,0.001701,0.001528,0.001517,0.001507	1.000000,1.000000,1.000000,1.000000,1.000000,1.000000,1.000000	1	13308373	13308726	353	13308511	18	8.08098	4.17219	5.17745	2597_S4_2602_S9_2607_S14_vs_2598_S5_2603_S10_2608_S15_peak_17
Ncoa2	Ncoa2-001	-	1.31645e+55	1.33741e+55	63714	0.001689,0.001869,0.001862,0.001701,0.001528,0.001517,0.001507	1.000000,1.000000,1.000000,1.000000,1.000000,1.000000,1.000000	1	13308373	13308726	353	13308511	18	8.08098	4.17219	5.17745	2597_S4_2602_S9_2607_S14_vs_2598_S5_2603_S10_2608_S15_peak_17
Ncoa2	Ncoa2-201	-	1.31645e+55	1.33741e+55	65358	0.001689,0.001869,0.001862,0.001701,0.001528,0.001517,0.001507	1.000000,1.000000,1.000000,1.000000,1.000000,1.000000,1.000000	1	13308373	13308726	353	13308511	18	8.08098	4.17219	5.17745	2597_S4_2602_S9_2607_S14_vs_2598_S5_2603_S10_2608_S15_peak_17
Ncoa2	Ncoa2-003	-	1.31645e+55	1.33741e+55	31037	0.002452,0.002713,0.002703,0.002470,0.002219,0.002203,0.002188	1.000000,1.000000,1.000000,1.000000,1.000000,1.000000,1.000000	1	13342534	13343047	513	13342775	17	7.34814	3.9526	4.56738	2597_S4_2602_S9_2607_S14_vs_2598_S5_2603_S10_2608_S15_peak_18
Ncoa2	Ncoa2-005	-	1.31645e+55	1.33741e+55	30983	0.002452,0.002713,0.002703,0.002470,0.002219,0.002203,0.002188	1.000000,1.000000,1.000000,1.000000,1.000000,1.000000,1.000000	1	13342534	13343047	513	13342775	17	7.34814	3.9526	4.56738	2597_S4_2602_S9_2607_S14_vs_2598_S5_2603_S10_2608_S15_peak_18
Ncoa2	Ncoa2-006	-	1.31645e+55	1.33741e+55	29383	0.002452,0.002713,0.002703,0.002470,0.002219,0.002203,0.002188	1.000000,1.000000,1.000000,1.000000,1.000000,1.000000,1.000000	1	13342534	13343047	513	13342775	17	7.34814	3.9526	4.56738	2597_S4_2602_S9_2607_S14_vs_2598_S5_2603_S10_2608_S15_peak_18
Ncoa2	Ncoa2-004	-	1.31645e+55	1.33741e+55	30983	0.002452,0.002713,0.002703,0.002470,0.002219,0.002203,0.002188	1.000000,1.000000,1.000000,1.000000,1.000000,1.000000,1.000000	1	13342534	13343047	513	13342775	17	7.34814	3.9526	4.56738	2597_S4_2602_S9_2607_S14_vs_2598_S5_2603_S10_2608_S15_peak_18
Ncoa2	Ncoa2-002	-	1.31645e+55	1.33741e+55	31037	0.002452,0.002713,0.002703,0.002470,0.002219,0.002203,0.002188	1.000000,1.000000,1.000000,1.000000,1.000000,1.000000,1.000000	1	13342534	13343047	513	13342775	17	7.34814	3.9526	4.56738	2597_S4_2602_S9_2607_S14_vs_2598_S5_2603_S10_2608_S15_peak_18
Ncoa2	Ncoa2-001	-	1.31645e+55	1.33741e+55	29393	0.002452,0.002713,0.002703,0.002470,0.002219,0.002203,0.002188	1.000000,1.000000,1.000000,1.000000,1.000000,1.000000,1.000000	1	13342534	13343047	513	13342775	17	7.34814	3.9526	4.56738	2597_S4_2602_S9_2607_S14_vs_2598_S5_2603_S10_2608_S15_peak_18
Ncoa2	Ncoa2-201	-	1.31645e+55	1.33741e+55	31037	0.002452,0.002713,0.002703,0.002470,0.002219,0.002203,0.002188	1.000000,1.000000,1.000000,1.000000,1.000000,1.000000,1.000000	1	13342534	13343047	513	13342775	17	7.34814	3.9526	4.56738	2597_S4_2602_S9_2607_S14_vs_2598_S5_2603_S10_2608_S15_peak_18
Gm38120	Gm38120-001	-	1.33436e+63	1.33482e+63	825	0.071936,0.001594,0.001763,0.001757,0.001605,0.001442,0.001431,0.001422	1.000000,1.000000,1.000000,1.000000,1.000000,1.000000,1.000000,1.000000	1	13347047	13347380	333	13347215	26	14.6526	5.92891	10.984	2597_S4_2602_S9_2607_S14_vs_2598_S5_2603_S10_2608_S15_peak_19
Ncoa2	Ncoa2-003	-	1.33436e+63	1.33482e+63	26704	0.071936,0.001594,0.001763,0.001757,0.001605,0.001442,0.001431,0.001422	1.000000,1.000000,1.000000,1.000000,1.000000,1.000000,1.000000,1.000000	1	13347047	13347380	333	13347215	26	14.6526	5.92891	10.984	2597_S4_2602_S9_2607_S14_vs_2598_S5_2603_S10_2608_S15_peak_19
Ncoa2	Ncoa2-005	-	1.33436e+63	1.33482e+63	26650	0.071936,0.001594,0.001763,0.001757,0.001605,0.001442,0.001431,0.001422	1.000000,1.000000,1.000000,1.000000,1.000000,1.000000,1.000000,1.000000	1	13347047	13347380	333	13347215	26	14.6526	5.92891	10.984	2597_S4_2602_S9_2607_S14_vs_2598_S5_2603_S10_2608_S15_peak_19
Ncoa2	Ncoa2-006	-	1.33436e+63	1.33482e+63	25050	0.071936,0.001594,0.001763,0.001757,0.001605,0.001442,0.001431,0.001422	1.000000,1.000000,1.000000,1.000000,1.000000,1.000000,1.000000,1.000000	1	13347047	13347380	333	13347215	26	14.6526	5.92891	10.984	2597_S4_2602_S9_2607_S14_vs_2598_S5_2603_S10_2608_S15_peak_19
Ncoa2	Ncoa2-004	-	1.33436e+63	1.33482e+63	26650	0.071936,0.001594,0.001763,0.001757,0.001605,0.001442,0.001431,0.001422	1.000000,1.000000,1.000000,1.000000,1.000000,1.000000,1.000000,1.000000	1	13347047	13347380	333	13347215	26	14.6526	5.92891	10.984	2597_S4_2602_S9_2607_S14_vs_2598_S5_2603_S10_2608_S15_peak_19
Ncoa2	Ncoa2-002	-	1.33436e+63	1.33482e+63	26704	0.071936,0.001594,0.001763,0.001757,0.001605,0.001442,0.001431,0.001422	1.000000,1.000000,1.000000,1.000000,1.000000,1.000000,1.000000,1.000000	1	13347047	13347380	333	13347215	26	14.6526	5.92891	10.984	2597_S4_2602_S9_2607_S14_vs_2598_S5_2603_S10_2608_S15_peak_19
Ncoa2	Ncoa2-001	-	1.33436e+63	1.33482e+63	25060	0.071936,0.001594,0.001763,0.001757,0.001605,0.001442,0.001431,0.001422	1.000000,1.000000,1.000000,1.000000,1.000000,1.000000,1.000000,1.000000	1	13347047	13347380	333	13347215	26	14.6526	5.92891	10.984	2597_S4_2602_S9_2607_S14_vs_2598_S5_2603_S10_2608_S15_peak_19
Ncoa2	Ncoa2-201	-	1.33436e+63	1.33482e+63	26704	0.071936,0.001594,0.001763,0.001757,0.001605,0.001442,0.001431,0.001422	1.000000,1.000000,1.000000,1.000000,1.000000,1.000000,1.000000,1.000000	1	13347047	13347380	333	13347215	26	14.6526	5.92891	10.984	2597_S4_2602_S9_2607_S14_vs_2598_S5_2603_S10_2608_S15_peak_19
Gm38120	Gm38120-001	-	1.33436e+63	1.33482e+63	-1166	0.000000,0.002109,0.002333,0.002325,0.002124,0.001908,0.001894,0.001881	0.000000,1.000000,1.000000,1.000000,1.000000,1.000000,1.000000,1.000000	1	13349371	13349812	441	13349760	29	5.77511	2.50069	3.27844	2597_S4_2602_S9_2607_S14_vs_2598_S5_2603_S10_2608_S15_peak_20
Ncoa2	Ncoa2-003	-	1.33436e+63	1.33482e+63	24272	0.000000,0.002109,0.002333,0.002325,0.002124,0.001908,0.001894,0.001881	0.000000,1.000000,1.000000,1.000000,1.000000,1.000000,1.000000,1.000000	1	13349371	13349812	441	13349760	29	5.77511	2.50069	3.27844	2597_S4_2602_S9_2607_S14_vs_2598_S5_2603_S10_2608_S15_peak_20
Ncoa2	Ncoa2-005	-	1.33436e+63	1.33482e+63	24218	0.000000,0.002109,0.002333,0.002325,0.002124,0.001908,0.001894,0.001881	0.000000,1.000000,1.000000,1.000000,1.000000,1.000000,1.000000,1.000000	1	13349371	13349812	441	13349760	29	5.77511	2.50069	3.27844	2597_S4_2602_S9_2607_S14_vs_2598_S5_2603_S10_2608_S15_peak_20
Ncoa2	Ncoa2-006	-	1.33436e+63	1.33482e+63	22618	0.000000,0.002109,0.002333,0.002325,0.002124,0.001908,0.001894,0.001881	0.000000,1.000000,1.000000,1.000000,1.000000,1.000000,1.000000,1.000000	1	13349371	13349812	441	13349760	29	5.77511	2.50069	3.27844	2597_S4_2602_S9_2607_S14_vs_2598_S5_2603_S10_2608_S15_peak_20
Ncoa2	Ncoa2-004	-	1.33436e+63	1.33482e+63	24218	0.000000,0.002109,0.002333,0.002325,0.002124,0.001908,0.001894,0.001881	0.000000,1.000000,1.000000,1.000000,1.000000,1.000000,1.000000,1.000000	1	13349371	13349812	441	13349760	29	5.77511	2.50069	3.27844	2597_S4_2602_S9_2607_S14_vs_2598_S5_2603_S10_2608_S15_peak_20
Ncoa2	Ncoa2-002	-	1.33436e+63	1.33482e+63	24272	0.000000,0.002109,0.002333,0.002325,0.002124,0.001908,0.001894,0.001881	0.000000,1.000000,1.000000,1.000000,1.000000,1.000000,1.000000,1.000000	1	13349371	13349812	441	13349760	29	5.77511	2.50069	3.27844	2597_S4_2602_S9_2607_S14_vs_2598_S5_2603_S10_2608_S15_peak_20
Ncoa2	Ncoa2-001	-	1.33436e+63	1.33482e+63	22628	0.000000,0.002109,0.002333,0.002325,0.002124,0.001908,0.001894,0.001881	0.000000,1.000000,1.000000,1.000000,1.000000,1.000000,1.000000,1.000000	1	13349371	13349812	441	13349760	29	5.77511	2.50069	3.27844	2597_S4_2602_S9_2607_S14_vs_2598_S5_2603_S10_2608_S15_peak_20
Ncoa2	Ncoa2-201	-	1.33436e+63	1.33482e+63	24272	0.000000,0.002109,0.002333,0.002325,0.002124,0.001908,0.001894,0.001881	0.000000,1.000000,1.000000,1.000000,1.000000,1.000000,1.000000,1.000000	1	13349371	13349812	441	13349760	29	5.77511	2.50069	3.27844	2597_S4_2602_S9_2607_S14_vs_2598_S5_2603_S10_2608_S15_peak_20
.	.	.	.	.	.	.	.	1	13561581	13561920	339	13561863	35	5.04015	2.14187	2.67935	2597_S4_2602_S9_2607_S14_vs_2598_S5_2603_S10_2608_S15_peak_21
.	.	.	.	.	.	.	.	1	13621712	13622079	367	13621954	70	5.02197	1.70877	2.66563	2597_S4_2602_S9_2607_S14_vs_2598_S5_2603_S10_2608_S15_peak_22
Lactb2	Lactb2-001	-	13623330	13660547	30983	0.019883	1	1	13628825	13629564	739	13629500	30	6.24666	2.5879	3.6613	2597_S4_2602_S9_2607_S14_vs_2598_S5_2603_S10_2608_S15_peak_23
Eya1	Eya1-003	-	1.43012e+63	1.43101e+63	0	0.065657,0.000000,0.009369,0.000000,0.004621,0.000000,0.004864,0.004863	0.845706,0.000000,0.532751,0.000000,0.944687,0.000000,1.000000,1.000000	1	14309472	14310158	686	14309920	42	30.6075	9.44233	26.5531	2597_S4_2602_S9_2607_S14_vs_2598_S5_2603_S10_2608_S15_peak_24
Eya1	Eya1-006	-	1.43012e+63	1.43101e+63	-4843	0.065657,0.000000,0.009369,0.000000,0.004621,0.000000,0.004864,0.004863	0.845706,0.000000,0.532751,0.000000,0.944687,0.000000,1.000000,1.000000	1	14309472	14310158	686	14309920	42	30.6075	9.44233	26.5531	2597_S4_2602_S9_2607_S14_vs_2598_S5_2603_S10_2608_S15_peak_24
Eya1	Eya1-005	-	1.43012e+63	1.43101e+63	0	0.065657,0.000000,0.009369,0.000000,0.004621,0.000000,0.004864,0.004863	0.845706,0.000000,0.532751,0.000000,0.944687,0.000000,1.000000,1.000000	1	14309472	14310158	686	14309920	42	30.6075	9.44233	26.5531	2597_S4_2602_S9_2607_S14_vs_2598_S5_2603_S10_2608_S15_peak_24
Eya1	Eya1-007	-	1.43012e+63	1.43101e+63	-4852	0.065657,0.000000,0.009369,0.000000,0.004621,0.000000,0.004864,0.004863	0.845706,0.000000,0.532751,0.000000,0.944687,0.000000,1.000000,1.000000	1	14309472	14310158	686	14309920	42	30.6075	9.44233	26.5531	2597_S4_2602_S9_2607_S14_vs_2598_S5_2603_S10_2608_S15_peak_24
Eya1	Eya1-002	-	1.43012e+63	1.43101e+63	0	0.065657,0.000000,0.009369,0.000000,0.004621,0.000000,0.004864,0.004863	0.845706,0.000000,0.532751,0.000000,0.944687,0.000000,1.000000,1.000000	1	14309472	14310158	686	14309920	42	30.6075	9.44233	26.5531	2597_S4_2602_S9_2607_S14_vs_2598_S5_2603_S10_2608_S15_peak_24
Eya1	Eya1-004	-	1.43012e+63	1.43101e+63	-4901	0.065657,0.000000,0.009369,0.000000,0.004621,0.000000,0.004864,0.004863	0.845706,0.000000,0.532751,0.000000,0.944687,0.000000,1.000000,1.000000	1	14309472	14310158	686	14309920	42	30.6075	9.44233	26.5531	2597_S4_2602_S9_2607_S14_vs_2598_S5_2603_S10_2608_S15_peak_24
Eya1	Eya1-201	-	1.43012e+63	1.43101e+63	43	0.065657,0.000000,0.009369,0.000000,0.004621,0.000000,0.004864,0.004863	0.845706,0.000000,0.532751,0.000000,0.944687,0.000000,1.000000,1.000000	1	14309472	14310158	686	14309920	42	30.6075	9.44233	26.5531	2597_S4_2602_S9_2607_S14_vs_2598_S5_2603_S10_2608_S15_peak_24
Eya1	Eya1-001	-	1.43012e+63	1.43101e+63	78	0.065657,0.000000,0.009369,0.000000,0.004621,0.000000,0.004864,0.004863	0.845706,0.000000,0.532751,0.000000,0.944687,0.000000,1.000000,1.000000	1	14309472	14310158	686	14309920	42	30.6075	9.44233	26.5531	2597_S4_2602_S9_2607_S14_vs_2598_S5_2603_S10_2608_S15_peak_24
Rdh10	Rdh10-001	+	16105774	16133735	13526	0.013053	1	1	16119300	16119664	364	16119487	25	7.69892	3.30245	4.86601	2597_S4_2602_S9_2607_S14_vs_2598_S5_2603_S10_2608_S15_peak_25
Stau2	Stau2-004	-	1.63443e+127	1.65192e+127	21425	0.002143,0.006298,0.006270,0.006258,0.002997,0.004709,0.002159,0.002143,0.001287,0.002133,0.002125,0.002134,0.001290,0.001291,0.001291,0.001291	1.000000,1.000000,1.000000,1.000000,1.000000,1.000000,1.000000,1.000000,1.000000,1.000000,1.000000,1.000000,1.000000,1.000000,1.000000,1.000000	1	16497442	16497816	374	16497708	20	7.06435	3.48901	4.3434	2597_S4_2602_S9_2607_S14_vs_2598_S5_2603_S10_2608_S15_peak_26
Stau2	Stau2-002	-	1.63443e+127	1.65192e+127	21445	0.002143,0.006298,0.006270,0.006258,0.002997,0.004709,0.002159,0.002143,0.001287,0.002133,0.002125,0.002134,0.001290,0.001291,0.001291,0.001291	1.000000,1.000000,1.000000,1.000000,1.000000,1.000000,1.000000,1.000000,1.000000,1.000000,1.000000,1.000000,1.000000,1.000000,1.000000,1.000000	1	16497442	16497816	374	16497708	20	7.06435	3.48901	4.3434	2597_S4_2602_S9_2607_S14_vs_2598_S5_2603_S10_2608_S15_peak_26
Stau2	Stau2-017	-	1.63443e+127	1.65192e+127	22205	0.002143,0.006298,0.006270,0.006258,0.002997,0.004709,0.002159,0.002143,0.001287,0.002133,0.002125,0.002134,0.001290,0.001291,0.001291,0.001291	1.000000,1.000000,1.000000,1.000000,1.000000,1.000000,1.000000,1.000000,1.000000,1.000000,1.000000,1.000000,1.000000,1.000000,1.000000,1.000000	1	16497442	16497816	374	16497708	20	7.06435	3.48901	4.3434	2597_S4_2602_S9_2607_S14_vs_2598_S5_2603_S10_2608_S15_peak_26
Stau2	Stau2-011	-	1.63443e+127	1.65192e+127	22206	0.002143,0.006298,0.006270,0.006258,0.002997,0.004709,0.002159,0.002143,0.001287,0.002133,0.002125,0.002134,0.001290,0.001291,0.001291,0.001291	1.000000,1.000000,1.000000,1.000000,1.000000,1.000000,1.000000,1.000000,1.000000,1.000000,1.000000,1.000000,1.000000,1.000000,1.000000,1.000000	1	16497442	16497816	374	16497708	20	7.06435	3.48901	4.3434	2597_S4_2602_S9_2607_S14_vs_2598_S5_2603_S10_2608_S15_peak_26
Stau2	Stau2-010	-	1.63443e+127	1.65192e+127	21455	0.002143,0.006298,0.006270,0.006258,0.002997,0.004709,0.002159,0.002143,0.001287,0.002133,0.002125,0.002134,0.001290,0.001291,0.001291,0.001291	1.000000,1.000000,1.000000,1.000000,1.000000,1.000000,1.000000,1.000000,1.000000,1.000000,1.000000,1.000000,1.000000,1.000000,1.000000,1.000000	1	16497442	16497816	374	16497708	20	7.06435	3.48901	4.3434	2597_S4_2602_S9_2607_S14_vs_2598_S5_2603_S10_2608_S15_peak_26
Stau2	Stau2-008	-	1.63443e+127	1.65192e+127	22265	0.002143,0.006298,0.006270,0.006258,0.002997,0.004709,0.002159,0.002143,0.001287,0.002133,0.002125,0.002134,0.001290,0.001291,0.001291,0.001291	1.000000,1.000000,1.000000,1.000000,1.000000,1.000000,1.000000,1.000000,1.000000,1.000000,1.000000,1.000000,1.000000,1.000000,1.000000,1.000000	1	16497442	16497816	374	16497708	20	7.06435	3.48901	4.3434	2597_S4_2602_S9_2607_S14_vs_2598_S5_2603_S10_2608_S15_peak_26
Stau2	Stau2-014	-	1.63443e+127	1.65192e+127	21492	0.002143,0.006298,0.006270,0.006258,0.002997,0.004709,0.002159,0.002143,0.001287,0.002133,0.002125,0.002134,0.001290,0.001291,0.001291,0.001291	1.000000,1.000000,1.000000,1.000000,1.000000,1.000000,1.000000,1.000000,1.000000,1.000000,1.000000,1.000000,1.000000,1.000000,1.000000,1.000000	1	16497442	16497816	374	16497708	20	7.06435	3.48901	4.3434	2597_S4_2602_S9_2607_S14_vs_2598_S5_2603_S10_2608_S15_peak_26
Stau2	Stau2-005	-	1.63443e+127	1.65192e+127	21438	0.002143,0.006298,0.006270,0.006258,0.002997,0.004709,0.002159,0.002143,0.001287,0.002133,0.002125,0.002134,0.001290,0.001291,0.001291,0.001291	1.000000,1.000000,1.000000,1.000000,1.000000,1.000000,1.000000,1.000000,1.000000,1.000000,1.000000,1.000000,1.000000,1.000000,1.000000,1.000000	1	16497442	16497816	374	16497708	20	7.06435	3.48901	4.3434	2597_S4_2602_S9_2607_S14_vs_2598_S5_2603_S10_2608_S15_peak_26
Stau2	Stau2-009	-	1.63443e+127	1.65192e+127	22297	0.002143,0.006298,0.006270,0.006258,0.002997,0.004709,0.002159,0.002143,0.001287,0.002133,0.002125,0.002134,0.001290,0.001291,0.001291,0.001291	1.000000,1.000000,1.000000,1.000000,1.000000,1.000000,1.000000,1.000000,1.000000,1.000000,1.000000,1.000000,1.000000,1.000000,1.000000,1.000000	1	16497442	16497816	374	16497708	20	7.06435	3.48901	4.3434	2597_S4_2602_S9_2607_S14_vs_2598_S5_2603_S10_2608_S15_peak_26
Stau2	Stau2-016	-	1.63443e+127	1.65192e+127	21396	0.002143,0.006298,0.006270,0.006258,0.002997,0.004709,0.002159,0.002143,0.001287,0.002133,0.002125,0.002134,0.001290,0.001291,0.001291,0.001291	1.000000,1.000000,1.000000,1.000000,1.000000,1.000000,1.000000,1.000000,1.000000,1.000000,1.000000,1.000000,1.000000,1.000000,1.000000,1.000000	1	16497442	16497816	374	16497708	20	7.06435	3.48901	4.3434	2597_S4_2602_S9_2607_S14_vs_2598_S5_2603_S10_2608_S15_peak_26
Stau2	Stau2-015	-	1.63443e+127	1.65192e+127	22252	0.002143,0.006298,0.006270,0.006258,0.002997,0.004709,0.002159,0.002143,0.001287,0.002133,0.002125,0.002134,0.001290,0.001291,0.001291,0.001291	1.000000,1.000000,1.000000,1.000000,1.000000,1.000000,1.000000,1.000000,1.000000,1.000000,1.000000,1.000000,1.000000,1.000000,1.000000,1.000000	1	16497442	16497816	374	16497708	20	7.06435	3.48901	4.3434	2597_S4_2602_S9_2607_S14_vs_2598_S5_2603_S10_2608_S15_peak_26
Stau2	Stau2-006	-	1.63443e+127	1.65192e+127	21432	0.002143,0.006298,0.006270,0.006258,0.002997,0.004709,0.002159,0.002143,0.001287,0.002133,0.002125,0.002134,0.001290,0.001291,0.001291,0.001291	1.000000,1.000000,1.000000,1.000000,1.000000,1.000000,1.000000,1.000000,1.000000,1.000000,1.000000,1.000000,1.000000,1.000000,1.000000,1.000000	1	16497442	16497816	374	16497708	20	7.06435	3.48901	4.3434	2597_S4_2602_S9_2607_S14_vs_2598_S5_2603_S10_2608_S15_peak_26
Stau2	Stau2-001	-	1.63443e+127	1.65192e+127	21491	0.002143,0.006298,0.006270,0.006258,0.002997,0.004709,0.002159,0.002143,0.001287,0.002133,0.002125,0.002134,0.001290,0.001291,0.001291,0.001291	1.000000,1.000000,1.000000,1.000000,1.000000,1.000000,1.000000,1.000000,1.000000,1.000000,1.000000,1.000000,1.000000,1.000000,1.000000,1.000000	1	16497442	16497816	374	16497708	20	7.06435	3.48901	4.3434	2597_S4_2602_S9_2607_S14_vs_2598_S5_2603_S10_2608_S15_peak_26
Stau2	Stau2-012	-	1.63443e+127	1.65192e+127	21413	0.002143,0.006298,0.006270,0.006258,0.002997,0.004709,0.002159,0.002143,0.001287,0.002133,0.002125,0.002134,0.001290,0.001291,0.001291,0.001291	1.000000,1.000000,1.000000,1.000000,1.000000,1.000000,1.000000,1.000000,1.000000,1.000000,1.000000,1.000000,1.000000,1.000000,1.000000,1.000000	1	16497442	16497816	374	16497708	20	7.06435	3.48901	4.3434	2597_S4_2602_S9_2607_S14_vs_2598_S5_2603_S10_2608_S15_peak_26
Stau2	Stau2-003	-	1.63443e+127	1.65192e+127	21491	0.002143,0.006298,0.006270,0.006258,0.002997,0.004709,0.002159,0.002143,0.001287,0.002133,0.002125,0.002134,0.001290,0.001291,0.001291,0.001291	1.000000,1.000000,1.000000,1.000000,1.000000,1.000000,1.000000,1.000000,1.000000,1.000000,1.000000,1.000000,1.000000,1.000000,1.000000,1.000000	1	16497442	16497816	374	16497708	20	7.06435	3.48901	4.3434	2597_S4_2602_S9_2607_S14_vs_2598_S5_2603_S10_2608_S15_peak_26
Stau2	Stau2-013	-	1.63443e+127	1.65192e+127	21413	0.002143,0.006298,0.006270,0.006258,0.002997,0.004709,0.002159,0.002143,0.001287,0.002133,0.002125,0.002134,0.001290,0.001291,0.001291,0.001291	1.000000,1.000000,1.000000,1.000000,1.000000,1.000000,1.000000,1.000000,1.000000,1.000000,1.000000,1.000000,1.000000,1.000000,1.000000,1.000000	1	16497442	16497816	374	16497708	20	7.06435	3.48901	4.3434	2597_S4_2602_S9_2607_S14_vs_2598_S5_2603_S10_2608_S15_peak_26
.	.	.	.	.	.	.	.	1	16631865	16632215	350	16631990	40	9.28418	2.91637	6.2075	2597_S4_2602_S9_2607_S14_vs_2598_S5_2603_S10_2608_S15_peak_27
Pi15	Pi15-001	+	17601901	17630940	684	0.014187	1	1	17602585	17602996	411	17602804	36	12.7112	4.00107	9.21292	2597_S4_2602_S9_2607_S14_vs_2598_S5_2603_S10_2608_S15_peak_28
Tfap2b	Tfap2b-002	+	1.9209e+23	1.92381e+23	22686	0.011227,0.014487,0.011023	1.000000,1.000000,1.000000	1	19231646	19231972	326	19231829	28	11.7805	4.46267	8.37848	2597_S4_2602_S9_2607_S14_vs_2598_S5_2603_S10_2608_S15_peak_29
Tfap2b	Tfap2b-003	+	1.9209e+23	1.92381e+23	19592	0.011227,0.014487,0.011023	1.000000,1.000000,1.000000	1	19231646	19231972	326	19231829	28	11.7805	4.46267	8.37848	2597_S4_2602_S9_2607_S14_vs_2598_S5_2603_S10_2608_S15_peak_29
Tfap2b	Tfap2b-001	+	1.9209e+23	1.92381e+23	22732	0.011227,0.014487,0.011023	1.000000,1.000000,1.000000	1	19231646	19231972	326	19231829	28	11.7805	4.46267	8.37848	2597_S4_2602_S9_2607_S14_vs_2598_S5_2603_S10_2608_S15_peak_29
Efhc1	Efhc1-001	+	2095168820951620	2099084220955520	0	0.007790,0.094030	0.342312,0.411897	1	20951102	20951992	890	20951805	57	8.92363	2.38017	5.89442	2597_S4_2602_S9_2607_S14_vs_2598_S5_2603_S10_2608_S15_peak_30
Efhc1	Efhc1-002	+	2095168820951620	2099084220955520	0	0.007790,0.094030	0.342312,0.411897	1	20951102	20951992	890	20951805	57	8.92363	2.38017	5.89442	2597_S4_2602_S9_2607_S14_vs_2598_S5_2603_S10_2608_S15_peak_30
Tram2	Tram2-002	-	2100431320996290	2104365721079230	37565	0.010090,0.004787	1.000000,1.000000	1	21005696	21006092	396	21005922	29	9.91764	3.72309	6.75003	2597_S4_2602_S9_2607_S14_vs_2598_S5_2603_S10_2608_S15_peak_31
Tram2	Tram2-001	-	2100431320996290	2104365721079230	73138	0.010090,0.004787	1.000000,1.000000	1	21005696	21006092	396	21005922	29	9.91764	3.72309	6.75003	2597_S4_2602_S9_2607_S14_vs_2598_S5_2603_S10_2608_S15_peak_31
Tram2	Tram2-002	-	2100431320996290	2104365721079230	26941	0.013750,0.006523	1.000000,1.000000	1	21016176	21016716	540	21016416	17	6.41729	3.51304	3.80672	2597_S4_2602_S9_2607_S14_vs_2598_S5_2603_S10_2608_S15_peak_32
Tram2	Tram2-001	-	2100431320996290	2104365721079230	62514	0.013750,0.006523	1.000000,1.000000	1	21016176	21016716	540	21016416	17	6.41729	3.51304	3.80672	2597_S4_2602_S9_2607_S14_vs_2598_S5_2603_S10_2608_S15_peak_32
Gm7094	Gm7094-001	+	2127240321250350	2127290721271590	0	0.332673,0.000000	0.459016,0.000000	1	21272205	21272570	365	21272373	50	11.7576	3.03431	8.36188	2597_S4_2602_S9_2607_S14_vs_2598_S5_2603_S10_2608_S15_peak_33
Gm28836	Gm28836-001	-	2127240321250350	2127290721271590	-611	0.332673,0.000000	0.459016,0.000000	1	21272205	21272570	365	21272373	50	11.7576	3.03431	8.36188	2597_S4_2602_S9_2607_S14_vs_2598_S5_2603_S10_2608_S15_peak_33
Gm29506	Gm29506-001	-	23048295	23235674	34119	0.002514	1	1	23201085	23201555	470	23201256	29	9.2309	3.50457	6.16418	2597_S4_2602_S9_2607_S14_vs_2598_S5_2603_S10_2608_S15_peak_34
.	.	.	.	.	.	.	.	1	23352738	23353068	330	23352972	38	8.91949	2.91669	5.89144	2597_S4_2602_S9_2607_S14_vs_2598_S5_2603_S10_2608_S15_peak_35
B3gat2	B3gat2-001	+	23761926	23849159	70639	0.005262	1	1	23832565	23833023	458	23832717	32	12.2005	4.19157	8.75143	2597_S4_2602_S9_2607_S14_vs_2598_S5_2603_S10_2608_S15_peak_36
B3gat2	B3gat2-001	+	2376192623846170	2384915923847770	82100	0.006523,0.000000	1.000000,0.000000	1	23844026	23844594	568	23844581	20	4.14487	2.37502	1.95181	2597_S4_2602_S9_2607_S14_vs_2598_S5_2603_S10_2608_S15_peak_37
Smap1	Smap1-006	-	2376192623846170	2384915923847770	3184	0.006523,0.000000	1.000000,0.000000	1	23844026	23844594	568	23844581	20	4.14487	2.37502	1.95181	2597_S4_2602_S9_2607_S14_vs_2598_S5_2603_S10_2608_S15_peak_37
.	.	.	.	.	.	.	.	1	23959020	23959357	337	23959100	19	3.91052	2.33638	1.78007	2597_S4_2602_S9_2607_S14_vs_2598_S5_2603_S10_2608_S15_peak_38
Fam135a	Fam135a-008	-	2.40111e+47	2.40268e+47	10182	0.022402,0.020075,0.003959,0.003946,0.003962,0.004653	1.000000,1.000000,1.000000,1.000000,1.000000,1.000000	1	24016228	24016578	350	24016443	26	8.2982	3.42947	5.36975	2597_S4_2602_S9_2607_S14_vs_2598_S5_2603_S10_2608_S15_peak_39
Fam135a	Fam135a-007	-	2.40111e+47	2.40268e+47	12509	0.022402,0.020075,0.003959,0.003946,0.003962,0.004653	1.000000,1.000000,1.000000,1.000000,1.000000,1.000000	1	24016228	24016578	350	24016443	26	8.2982	3.42947	5.36975	2597_S4_2602_S9_2607_S14_vs_2598_S5_2603_S10_2608_S15_peak_39
Fam135a	Fam135a-001	-	2.40111e+47	2.40268e+47	83756	0.022402,0.020075,0.003959,0.003946,0.003962,0.004653	1.000000,1.000000,1.000000,1.000000,1.000000,1.000000	1	24016228	24016578	350	24016443	26	8.2982	3.42947	5.36975	2597_S4_2602_S9_2607_S14_vs_2598_S5_2603_S10_2608_S15_peak_39
Fam135a	Fam135a-004	-	2.40111e+47	2.40268e+47	83617	0.022402,0.020075,0.003959,0.003946,0.003962,0.004653	1.000000,1.000000,1.000000,1.000000,1.000000,1.000000	1	24016228	24016578	350	24016443	26	8.2982	3.42947	5.36975	2597_S4_2602_S9_2607_S14_vs_2598_S5_2603_S10_2608_S15_peak_39
Fam135a	Fam135a-005	-	2.40111e+47	2.40268e+47	83605	0.022402,0.020075,0.003959,0.003946,0.003962,0.004653	1.000000,1.000000,1.000000,1.000000,1.000000,1.000000	1	24016228	24016578	350	24016443	26	8.2982	3.42947	5.36975	2597_S4_2602_S9_2607_S14_vs_2598_S5_2603_S10_2608_S15_peak_39
Fam135a	Fam135a-006	-	2.40111e+47	2.40268e+47	69949	0.022402,0.020075,0.003959,0.003946,0.003962,0.004653	1.000000,1.000000,1.000000,1.000000,1.000000,1.000000	1	24016228	24016578	350	24016443	26	8.2982	3.42947	5.36975	2597_S4_2602_S9_2607_S14_vs_2598_S5_2603_S10_2608_S15_peak_39
Fam135a	Fam135a-002	-	2.40518e+47	2.41003e+47	-250	0.000000,0.116030,0.000000,0.000000,0.000000,0.000000	0.000000,0.907821,0.000000,0.000000,0.000000,0.000000	1	24100592	24100949	357	24100741	25	13.7696	5.70932	10.1696	2597_S4_2602_S9_2607_S14_vs_2598_S5_2603_S10_2608_S15_peak_40
Gm37580	Gm37580-001	+	2.40518e+47	2.41003e+47	0	0.000000,0.116030,0.000000,0.000000,0.000000,0.000000	0.000000,0.907821,0.000000,0.000000,0.000000,0.000000	1	24100592	24100949	357	24100741	25	13.7696	5.70932	10.1696	2597_S4_2602_S9_2607_S14_vs_2598_S5_2603_S10_2608_S15_peak_40
Fam135a	Fam135a-003	-	2.40518e+47	2.41003e+47	-375	0.000000,0.116030,0.000000,0.000000,0.000000,0.000000	0.000000,0.907821,0.000000,0.000000,0.000000,0.000000	1	24100592	24100949	357	24100741	25	13.7696	5.70932	10.1696	2597_S4_2602_S9_2607_S14_vs_2598_S5_2603_S10_2608_S15_peak_40
Fam135a	Fam135a-001	-	2.40518e+47	2.41003e+47	-258	0.000000,0.116030,0.000000,0.000000,0.000000,0.000000	0.000000,0.907821,0.000000,0.000000,0.000000,0.000000	1	24100592	24100949	357	24100741	25	13.7696	5.70932	10.1696	2597_S4_2602_S9_2607_S14_vs_2598_S5_2603_S10_2608_S15_peak_40
Fam135a	Fam135a-004	-	2.40518e+47	2.41003e+47	-397	0.000000,0.116030,0.000000,0.000000,0.000000,0.000000	0.000000,0.907821,0.000000,0.000000,0.000000,0.000000	1	24100592	24100949	357	24100741	25	13.7696	5.70932	10.1696	2597_S4_2602_S9_2607_S14_vs_2598_S5_2603_S10_2608_S15_peak_40
Fam135a	Fam135a-005	-	2.40518e+47	2.41003e+47	-409	0.000000,0.116030,0.000000,0.000000,0.000000,0.000000	0.000000,0.907821,0.000000,0.000000,0.000000,0.000000	1	24100592	24100949	357	24100741	25	13.7696	5.70932	10.1696	2597_S4_2602_S9_2607_S14_vs_2598_S5_2603_S10_2608_S15_peak_40
Lmbrd1	Lmbrd1-002	+	2.46789e+23	2.47663e+23	59929	0.005265,0.028207,0.005298	1.000000,1.000000,1.000000	1	24738855	24739314	459	24739192	21	8.03017	3.78588	5.15144	2597_S4_2602_S9_2607_S14_vs_2598_S5_2603_S10_2608_S15_peak_41
Lmbrd1	Lmbrd1-006	+	2.46789e+23	2.47663e+23	10213	0.005265,0.028207,0.005298	1.000000,1.000000,1.000000	1	24738855	24739314	459	24739192	21	8.03017	3.78588	5.15144	2597_S4_2602_S9_2607_S14_vs_2598_S5_2603_S10_2608_S15_peak_41
Lmbrd1	Lmbrd1-001	+	2.46789e+23	2.47663e+23	60225	0.005265,0.028207,0.005298	1.000000,1.000000,1.000000	1	24738855	24739314	459	24739192	21	8.03017	3.78588	5.15144	2597_S4_2602_S9_2607_S14_vs_2598_S5_2603_S10_2608_S15_peak_41
Lmbrd1	Lmbrd1-002	+	2.46789e+23	2.47663e+23	67772	0.003903,0.019461,0.003928	1.000000,1.000000,1.000000	1	24746698	24747038	340	24746938	24	10.136	4.30214	6.94419	2597_S4_2602_S9_2607_S14_vs_2598_S5_2603_S10_2608_S15_peak_42
Lmbrd1	Lmbrd1-005	+	2.46789e+23	2.47663e+23	1825	0.003903,0.019461,0.003928	1.000000,1.000000,1.000000	1	24746698	24747038	340	24746938	24	10.136	4.30214	6.94419	2597_S4_2602_S9_2607_S14_vs_2598_S5_2603_S10_2608_S15_peak_42
Lmbrd1	Lmbrd1-001	+	2.46789e+23	2.47663e+23	68068	0.003903,0.019461,0.003928	1.000000,1.000000,1.000000	1	24746698	24747038	340	24746938	24	10.136	4.30214	6.94419	2597_S4_2602_S9_2607_S14_vs_2598_S5_2603_S10_2608_S15_peak_42
Lmbrd1	Lmbrd1-002	+	2.46789e+23	2.47663e+23	73541	0.005516,0.027508,0.005552	1.000000,1.000000,1.000000	1	24752467	24752948	481	24752622	21	6.19292	3.06166	3.61798	2597_S4_2602_S9_2607_S14_vs_2598_S5_2603_S10_2608_S15_peak_43
Lmbrd1	Lmbrd1-005	+	2.46789e+23	2.47663e+23	7594	0.005516,0.027508,0.005552	1.000000,1.000000,1.000000	1	24752467	24752948	481	24752622	21	6.19292	3.06166	3.61798	2597_S4_2602_S9_2607_S14_vs_2598_S5_2603_S10_2608_S15_peak_43
Lmbrd1	Lmbrd1-001	+	2.46789e+23	2.47663e+23	73837	0.005516,0.027508,0.005552	1.000000,1.000000,1.000000	1	24752467	24752948	481	24752622	21	6.19292	3.06166	3.61798	2597_S4_2602_S9_2607_S14_vs_2598_S5_2603_S10_2608_S15_peak_43
.	.	.	.	.	.	.	.	1	31810022	31810388	366	31810127	21	8.03017	3.78588	5.15144	2597_S4_2602_S9_2607_S14_vs_2598_S5_2603_S10_2608_S15_peak_44
.	.	.	.	.	.	.	.	1	33445316	33445674	358	33445482	27	12.3926	4.8184	8.92382	2597_S4_2602_S9_2607_S14_vs_2598_S5_2603_S10_2608_S15_peak_45
Prim2	Prim2-001	-	33453810	33669796	206541	0.001519	1	1	33462928	33463255	327	33463126	38	11.1426	3.44845	7.81945	2597_S4_2602_S9_2607_S14_vs_2598_S5_2603_S10_2608_S15_peak_46
Prim2	Prim2-001	-	3345381033478940	3366979633622140	171370	0.002602,0.003925	1.000000,1.000000	1	33497865	33498426	561	33498247	24	7.9759	3.47916	5.10763	2597_S4_2602_S9_2607_S14_vs_2598_S5_2603_S10_2608_S15_peak_47
Prim2	Prim2-002	-	3345381033478940	3366979633622140	123717	0.002602,0.003925	1.000000,1.000000	1	33497865	33498426	561	33498247	24	7.9759	3.47916	5.10763	2597_S4_2602_S9_2607_S14_vs_2598_S5_2603_S10_2608_S15_peak_47
Prim2	Prim2-001	-	3345381033478940	3366979633622140	150914	0.001537,0.002318	1.000000,1.000000	1	33518551	33518882	331	33518630	22	7.7395	3.56887	4.90336	2597_S4_2602_S9_2607_S14_vs_2598_S5_2603_S10_2608_S15_peak_48
Prim2	Prim2-002	-	3345381033478940	3366979633622140	103261	0.001537,0.002318	1.000000,1.000000	1	33518551	33518882	331	33518630	22	7.7395	3.56887	4.90336	2597_S4_2602_S9_2607_S14_vs_2598_S5_2603_S10_2608_S15_peak_48
Prim2	Prim2-001	-	33453810	33669796	22537	0.003685	1	1	33646464	33647259	795	33647088	42	9.02636	2.7862	5.98462	2597_S4_2602_S9_2607_S14_vs_2598_S5_2603_S10_2608_S15_peak_49
1700001G17Rik	1700001G17Rik-001	+	3.36698e+23	3.36707e+23	-3450	0.000000,0.000000,0.003074	0.000000,0.000000,1.000000	1	33665711	33666374	663	33666298	36	5.01903	2.11488	2.66284	2597_S4_2602_S9_2607_S14_vs_2598_S5_2603_S10_2608_S15_peak_50
1700001G17Rik	1700001G17Rik-201	+	3.36698e+23	3.36707e+23	-3469	0.000000,0.000000,0.003074	0.000000,0.000000,1.000000	1	33665711	33666374	663	33666298	36	5.01903	2.11488	2.66284	2597_S4_2602_S9_2607_S14_vs_2598_S5_2603_S10_2608_S15_peak_50
Prim2	Prim2-001	-	3.36698e+23	3.36707e+23	3422	0.000000,0.000000,0.003074	0.000000,0.000000,1.000000	1	33665711	33666374	663	33666298	36	5.01903	2.11488	2.66284	2597_S4_2602_S9_2607_S14_vs_2598_S5_2603_S10_2608_S15_peak_50
Bend6	Bend6-002	-	3.38521e+23	3.39078e+23	54806	0.007284,0.007287,0.007280	1.000000,1.000000,1.000000	1	33852581	33852986	405	33852756	20	9.611	4.61137	6.48126	2597_S4_2602_S9_2607_S14_vs_2598_S5_2603_S10_2608_S15_peak_51
Bend6	Bend6-003	-	3.38521e+23	3.39078e+23	54783	0.007284,0.007287,0.007280	1.000000,1.000000,1.000000	1	33852581	33852986	405	33852756	20	9.611	4.61137	6.48126	2597_S4_2602_S9_2607_S14_vs_2598_S5_2603_S10_2608_S15_peak_51
Bend6	Bend6-001	-	3.38521e+23	3.39078e+23	54831	0.007284,0.007287,0.007280	1.000000,1.000000,1.000000	1	33852581	33852986	405	33852756	20	9.611	4.61137	6.48126	2597_S4_2602_S9_2607_S14_vs_2598_S5_2603_S10_2608_S15_peak_51
Gm37067	Gm37067-001	-	3.38895e+39	3.38911e+39	2004	0.000000,0.000000,0.007858,0.007861,0.007854	0.000000,0.000000,1.000000,1.000000,1.000000	1	33888677	33889114	437	33888804	22	9.9705	4.48888	6.79465	2597_S4_2602_S9_2607_S14_vs_2598_S5_2603_S10_2608_S15_peak_52
Bend6	Bend6-004	-	3.38895e+39	3.38911e+39	-4834	0.000000,0.000000,0.007858,0.007861,0.007854	0.000000,0.000000,1.000000,1.000000,1.000000	1	33888677	33889114	437	33888804	22	9.9705	4.48888	6.79465	2597_S4_2602_S9_2607_S14_vs_2598_S5_2603_S10_2608_S15_peak_52
Bend6	Bend6-002	-	3.38895e+39	3.38911e+39	18678	0.000000,0.000000,0.007858,0.007861,0.007854	0.000000,0.000000,1.000000,1.000000,1.000000	1	33888677	33889114	437	33888804	22	9.9705	4.48888	6.79465	2597_S4_2602_S9_2607_S14_vs_2598_S5_2603_S10_2608_S15_peak_52
Bend6	Bend6-003	-	3.38895e+39	3.38911e+39	18655	0.000000,0.000000,0.007858,0.007861,0.007854	0.000000,0.000000,1.000000,1.000000,1.000000	1	33888677	33889114	437	33888804	22	9.9705	4.48888	6.79465	2597_S4_2602_S9_2607_S14_vs_2598_S5_2603_S10_2608_S15_peak_52
Bend6	Bend6-001	-	3.38895e+39	3.38911e+39	18703	0.000000,0.000000,0.007858,0.007861,0.007854	0.000000,0.000000,1.000000,1.000000,1.000000	1	33888677	33889114	437	33888804	22	9.9705	4.48888	6.79465	2597_S4_2602_S9_2607_S14_vs_2598_S5_2603_S10_2608_S15_peak_52
Gm37067	Gm37067-001	-	3.38895e+31	3.38911e+31	-1303	0.000000,0.006369,0.006371,0.006366	0.000000,1.000000,1.000000,1.000000	1	33892421	33892775	354	33892544	25	6.20754	2.81156	3.62858	2597_S4_2602_S9_2607_S14_vs_2598_S5_2603_S10_2608_S15_peak_53
Bend6	Bend6-002	-	3.38895e+31	3.38911e+31	15017	0.000000,0.006369,0.006371,0.006366	0.000000,1.000000,1.000000,1.000000	1	33892421	33892775	354	33892544	25	6.20754	2.81156	3.62858	2597_S4_2602_S9_2607_S14_vs_2598_S5_2603_S10_2608_S15_peak_53
Bend6	Bend6-003	-	3.38895e+31	3.38911e+31	14994	0.000000,0.006369,0.006371,0.006366	0.000000,1.000000,1.000000,1.000000	1	33892421	33892775	354	33892544	25	6.20754	2.81156	3.62858	2597_S4_2602_S9_2607_S14_vs_2598_S5_2603_S10_2608_S15_peak_53
Bend6	Bend6-001	-	3.38895e+31	3.38911e+31	15042	0.000000,0.006369,0.006371,0.006366	0.000000,1.000000,1.000000,1.000000	1	33892421	33892775	354	33892544	25	6.20754	2.81156	3.62858	2597_S4_2602_S9_2607_S14_vs_2598_S5_2603_S10_2608_S15_peak_53
Dst	Dst-004	+	3390822533922450	3430759333924830	12430	0.000836,0.000000	1.000000,0.000000	1	33920655	33920988	333	33920828	25	9.64955	4.00101	6.51022	2597_S4_2602_S9_2607_S14_vs_2598_S5_2603_S10_2608_S15_peak_54
Gm37354	Gm37354-001	+	3390822533922450	3430759333924830	-1467	0.000836,0.000000	1.000000,0.000000	1	33920655	33920988	333	33920828	25	9.64955	4.00101	6.51022	2597_S4_2602_S9_2607_S14_vs_2598_S5_2603_S10_2608_S15_peak_54
Dst	Dst-004	+	33908225	34307593	19421	0.001918	1	1	33927646	33928411	765	33928172	23	11.4362	4.99066	8.07431	2597_S4_2602_S9_2607_S14_vs_2598_S5_2603_S10_2608_S15_peak_55
Dst	Dst-004	+	33908225	34307593	29149	0.00127	1	1	33937374	33937880	506	33937844	65	3.82833	1.58843	1.70812	2597_S4_2602_S9_2607_S14_vs_2598_S5_2603_S10_2608_S15_peak_56
Dst	Dst-004	+	33908225	34307593	47414	0.000889	1	1	33955639	33955993	354	33955824	21	9.22024	4.29372	6.15668	2597_S4_2602_S9_2607_S14_vs_2598_S5_2603_S10_2608_S15_peak_57
Dst	Dst-004	+	3390822533963350	3430759333963680	58403	0.001199,0.000000	1.000000,0.000000	1	33966628	33967106	478	33966904	40	15.4426	4.43361	11.728	2597_S4_2602_S9_2607_S14_vs_2598_S5_2603_S10_2608_S15_peak_58
Gm28631	Gm28631-001	-	3390822533963350	3430759333963680	-2942	0.001199,0.000000	1.000000,0.000000	1	33966628	33967106	478	33966904	40	15.4426	4.43361	11.728	2597_S4_2602_S9_2607_S14_vs_2598_S5_2603_S10_2608_S15_peak_58
Dst	Dst-004	+	3390822533963350	3430759333963680	59397	0.000866,0.000000	1.000000,0.000000	1	33967622	33967967	345	33967860	26	4.4877	2.25062	2.23746	2597_S4_2602_S9_2607_S14_vs_2598_S5_2603_S10_2608_S15_peak_59
Gm28631	Gm28631-001	-	3390822533963350	3430759333963680	-3936	0.000866,0.000000	1.000000,0.000000	1	33967622	33967967	345	33967860	26	4.4877	2.25062	2.23746	2597_S4_2602_S9_2607_S14_vs_2598_S5_2603_S10_2608_S15_peak_59
Dst	Dst-004	+	33908225	34307593	88647	0.000831	1	1	33996872	33997203	331	33997008	27	8.03905	3.27094	5.15695	2597_S4_2602_S9_2607_S14_vs_2598_S5_2603_S10_2608_S15_peak_60
Dst	Dst-007	+	3.40059e+39	3.41748e+39	-4171	0.000000,0.000000,0.000000,0.000000,0.001082	0.000000,0.000000,0.000000,0.000000,1.000000	1	34001278	34001709	431	34001533	27	3.65892	1.99166	1.57166	2597_S4_2602_S9_2607_S14_vs_2598_S5_2603_S10_2608_S15_peak_61
Dst	Dst-006	+	3.40059e+39	3.41748e+39	-4417	0.000000,0.000000,0.000000,0.000000,0.001082	0.000000,0.000000,0.000000,0.000000,1.000000	1	34001278	34001709	431	34001533	27	3.65892	1.99166	1.57166	2597_S4_2602_S9_2607_S14_vs_2598_S5_2603_S10_2608_S15_peak_61
Dst	Dst-018	+	3.40059e+39	3.41748e+39	-4471	0.000000,0.000000,0.000000,0.000000,0.001082	0.000000,0.000000,0.000000,0.000000,1.000000	1	34001278	34001709	431	34001533	27	3.65892	1.99166	1.57166	2597_S4_2602_S9_2607_S14_vs_2598_S5_2603_S10_2608_S15_peak_61
Dst	Dst-005	+	3.40059e+39	3.41748e+39	-4173	0.000000,0.000000,0.000000,0.000000,0.001082	0.000000,0.000000,0.000000,0.000000,1.000000	1	34001278	34001709	431	34001533	27	3.65892	1.99166	1.57166	2597_S4_2602_S9_2607_S14_vs_2598_S5_2603_S10_2608_S15_peak_61
Dst	Dst-004	+	3.40059e+39	3.41748e+39	93053	0.000000,0.000000,0.000000,0.000000,0.001082	0.000000,0.000000,0.000000,0.000000,1.000000	1	34001278	34001709	431	34001533	27	3.65892	1.99166	1.57166	2597_S4_2602_S9_2607_S14_vs_2598_S5_2603_S10_2608_S15_peak_61
Dst	Dst-007	+	3.40059e+63	3.41748e+63	42269	0.004132,0.002351,0.002352,0.002351,0.005328,0.004403,0.005318,0.001748	1.000000,1.000000,1.000000,1.000000,1.000000,1.000000,1.000000,1.000000	1	34048149	34048846	697	34048543	35	4.30624	1.97994	2.0908	2597_S4_2602_S9_2607_S14_vs_2598_S5_2603_S10_2608_S15_peak_62
Dst	Dst-002	+	3.40059e+63	3.41748e+63	36336	0.004132,0.002351,0.002352,0.002351,0.005328,0.004403,0.005318,0.001748	1.000000,1.000000,1.000000,1.000000,1.000000,1.000000,1.000000,1.000000	1	34048149	34048846	697	34048543	35	4.30624	1.97994	2.0908	2597_S4_2602_S9_2607_S14_vs_2598_S5_2603_S10_2608_S15_peak_62
Dst	Dst-201	+	3.40059e+63	3.41748e+63	36324	0.004132,0.002351,0.002352,0.002351,0.005328,0.004403,0.005318,0.001748	1.000000,1.000000,1.000000,1.000000,1.000000,1.000000,1.000000,1.000000	1	34048149	34048846	697	34048543	35	4.30624	1.97994	2.0908	2597_S4_2602_S9_2607_S14_vs_2598_S5_2603_S10_2608_S15_peak_62
Dst	Dst-001	+	3.40059e+63	3.41748e+63	36324	0.004132,0.002351,0.002352,0.002351,0.005328,0.004403,0.005318,0.001748	1.000000,1.000000,1.000000,1.000000,1.000000,1.000000,1.000000,1.000000	1	34048149	34048846	697	34048543	35	4.30624	1.97994	2.0908	2597_S4_2602_S9_2607_S14_vs_2598_S5_2603_S10_2608_S15_peak_62
Dst	Dst-006	+	3.40059e+63	3.41748e+63	42023	0.004132,0.002351,0.002352,0.002351,0.005328,0.004403,0.005318,0.001748	1.000000,1.000000,1.000000,1.000000,1.000000,1.000000,1.000000,1.000000	1	34048149	34048846	697	34048543	35	4.30624	1.97994	2.0908	2597_S4_2602_S9_2607_S14_vs_2598_S5_2603_S10_2608_S15_peak_62
Dst	Dst-018	+	3.40059e+63	3.41748e+63	41969	0.004132,0.002351,0.002352,0.002351,0.005328,0.004403,0.005318,0.001748	1.000000,1.000000,1.000000,1.000000,1.000000,1.000000,1.000000,1.000000	1	34048149	34048846	697	34048543	35	4.30624	1.97994	2.0908	2597_S4_2602_S9_2607_S14_vs_2598_S5_2603_S10_2608_S15_peak_62
Dst	Dst-005	+	3.40059e+63	3.41748e+63	42267	0.004132,0.002351,0.002352,0.002351,0.005328,0.004403,0.005318,0.001748	1.000000,1.000000,1.000000,1.000000,1.000000,1.000000,1.000000,1.000000	1	34048149	34048846	697	34048543	35	4.30624	1.97994	2.0908	2597_S4_2602_S9_2607_S14_vs_2598_S5_2603_S10_2608_S15_peak_62
Dst	Dst-004	+	3.40059e+63	3.41748e+63	139924	0.004132,0.002351,0.002352,0.002351,0.005328,0.004403,0.005318,0.001748	1.000000,1.000000,1.000000,1.000000,1.000000,1.000000,1.000000,1.000000	1	34048149	34048846	697	34048543	35	4.30624	1.97994	2.0908	2597_S4_2602_S9_2607_S14_vs_2598_S5_2603_S10_2608_S15_peak_62
Dst	Dst-007	+	3.40059e+63	3.41748e+63	56543	0.004180,0.002378,0.002378,0.002378,0.005389,0.004454,0.005379,0.001768	1.000000,1.000000,1.000000,1.000000,1.000000,1.000000,1.000000,1.000000	1	34062423	34063128	705	34062949	39	6.61431	2.37985	3.97126	2597_S4_2602_S9_2607_S14_vs_2598_S5_2603_S10_2608_S15_peak_63
Dst	Dst-002	+	3.40059e+63	3.41748e+63	50610	0.004180,0.002378,0.002378,0.002378,0.005389,0.004454,0.005379,0.001768	1.000000,1.000000,1.000000,1.000000,1.000000,1.000000,1.000000,1.000000	1	34062423	34063128	705	34062949	39	6.61431	2.37985	3.97126	2597_S4_2602_S9_2607_S14_vs_2598_S5_2603_S10_2608_S15_peak_63
Dst	Dst-201	+	3.40059e+63	3.41748e+63	50598	0.004180,0.002378,0.002378,0.002378,0.005389,0.004454,0.005379,0.001768	1.000000,1.000000,1.000000,1.000000,1.000000,1.000000,1.000000,1.000000	1	34062423	34063128	705	34062949	39	6.61431	2.37985	3.97126	2597_S4_2602_S9_2607_S14_vs_2598_S5_2603_S10_2608_S15_peak_63
Dst	Dst-001	+	3.40059e+63	3.41748e+63	50598	0.004180,0.002378,0.002378,0.002378,0.005389,0.004454,0.005379,0.001768	1.000000,1.000000,1.000000,1.000000,1.000000,1.000000,1.000000,1.000000	1	34062423	34063128	705	34062949	39	6.61431	2.37985	3.97126	2597_S4_2602_S9_2607_S14_vs_2598_S5_2603_S10_2608_S15_peak_63
Dst	Dst-006	+	3.40059e+63	3.41748e+63	56297	0.004180,0.002378,0.002378,0.002378,0.005389,0.004454,0.005379,0.001768	1.000000,1.000000,1.000000,1.000000,1.000000,1.000000,1.000000,1.000000	1	34062423	34063128	705	34062949	39	6.61431	2.37985	3.97126	2597_S4_2602_S9_2607_S14_vs_2598_S5_2603_S10_2608_S15_peak_63
Dst	Dst-018	+	3.40059e+63	3.41748e+63	56243	0.004180,0.002378,0.002378,0.002378,0.005389,0.004454,0.005379,0.001768	1.000000,1.000000,1.000000,1.000000,1.000000,1.000000,1.000000,1.000000	1	34062423	34063128	705	34062949	39	6.61431	2.37985	3.97126	2597_S4_2602_S9_2607_S14_vs_2598_S5_2603_S10_2608_S15_peak_63
Dst	Dst-005	+	3.40059e+63	3.41748e+63	56541	0.004180,0.002378,0.002378,0.002378,0.005389,0.004454,0.005379,0.001768	1.000000,1.000000,1.000000,1.000000,1.000000,1.000000,1.000000,1.000000	1	34062423	34063128	705	34062949	39	6.61431	2.37985	3.97126	2597_S4_2602_S9_2607_S14_vs_2598_S5_2603_S10_2608_S15_peak_63
Dst	Dst-004	+	3.40059e+63	3.41748e+63	154198	0.004180,0.002378,0.002378,0.002378,0.005389,0.004454,0.005379,0.001768	1.000000,1.000000,1.000000,1.000000,1.000000,1.000000,1.000000,1.000000	1	34062423	34063128	705	34062949	39	6.61431	2.37985	3.97126	2597_S4_2602_S9_2607_S14_vs_2598_S5_2603_S10_2608_S15_peak_63
Dst	Dst-013	+	3.40893e+71	3.41192e+71	15636	0.013361,0.002362,0.001344,0.001344,0.001344,0.003046,0.002517,0.003040,0.000999	1.000000,1.000000,1.000000,1.000000,1.000000,1.000000,1.000000,1.000000,1.000000	1	34104928	34105326	398	34105225	20	7.91408	3.84703	5.05417	2597_S4_2602_S9_2607_S14_vs_2598_S5_2603_S10_2608_S15_peak_64
Dst	Dst-007	+	3.40893e+71	3.41192e+71	99048	0.013361,0.002362,0.001344,0.001344,0.001344,0.003046,0.002517,0.003040,0.000999	1.000000,1.000000,1.000000,1.000000,1.000000,1.000000,1.000000,1.000000,1.000000	1	34104928	34105326	398	34105225	20	7.91408	3.84703	5.05417	2597_S4_2602_S9_2607_S14_vs_2598_S5_2603_S10_2608_S15_peak_64
Dst	Dst-002	+	3.40893e+71	3.41192e+71	93115	0.013361,0.002362,0.001344,0.001344,0.001344,0.003046,0.002517,0.003040,0.000999	1.000000,1.000000,1.000000,1.000000,1.000000,1.000000,1.000000,1.000000,1.000000	1	34104928	34105326	398	34105225	20	7.91408	3.84703	5.05417	2597_S4_2602_S9_2607_S14_vs_2598_S5_2603_S10_2608_S15_peak_64
Dst	Dst-201	+	3.40893e+71	3.41192e+71	93103	0.013361,0.002362,0.001344,0.001344,0.001344,0.003046,0.002517,0.003040,0.000999	1.000000,1.000000,1.000000,1.000000,1.000000,1.000000,1.000000,1.000000,1.000000	1	34104928	34105326	398	34105225	20	7.91408	3.84703	5.05417	2597_S4_2602_S9_2607_S14_vs_2598_S5_2603_S10_2608_S15_peak_64
Dst	Dst-001	+	3.40893e+71	3.41192e+71	93103	0.013361,0.002362,0.001344,0.001344,0.001344,0.003046,0.002517,0.003040,0.000999	1.000000,1.000000,1.000000,1.000000,1.000000,1.000000,1.000000,1.000000,1.000000	1	34104928	34105326	398	34105225	20	7.91408	3.84703	5.05417	2597_S4_2602_S9_2607_S14_vs_2598_S5_2603_S10_2608_S15_peak_64
Dst	Dst-006	+	3.40893e+71	3.41192e+71	98802	0.013361,0.002362,0.001344,0.001344,0.001344,0.003046,0.002517,0.003040,0.000999	1.000000,1.000000,1.000000,1.000000,1.000000,1.000000,1.000000,1.000000,1.000000	1	34104928	34105326	398	34105225	20	7.91408	3.84703	5.05417	2597_S4_2602_S9_2607_S14_vs_2598_S5_2603_S10_2608_S15_peak_64
Dst	Dst-018	+	3.40893e+71	3.41192e+71	98748	0.013361,0.002362,0.001344,0.001344,0.001344,0.003046,0.002517,0.003040,0.000999	1.000000,1.000000,1.000000,1.000000,1.000000,1.000000,1.000000,1.000000,1.000000	1	34104928	34105326	398	34105225	20	7.91408	3.84703	5.05417	2597_S4_2602_S9_2607_S14_vs_2598_S5_2603_S10_2608_S15_peak_64
Dst	Dst-005	+	3.40893e+71	3.41192e+71	99046	0.013361,0.002362,0.001344,0.001344,0.001344,0.003046,0.002517,0.003040,0.000999	1.000000,1.000000,1.000000,1.000000,1.000000,1.000000,1.000000,1.000000,1.000000	1	34104928	34105326	398	34105225	20	7.91408	3.84703	5.05417	2597_S4_2602_S9_2607_S14_vs_2598_S5_2603_S10_2608_S15_peak_64
Dst	Dst-004	+	3.40893e+71	3.41192e+71	196703	0.013361,0.002362,0.001344,0.001344,0.001344,0.003046,0.002517,0.003040,0.000999	1.000000,1.000000,1.000000,1.000000,1.000000,1.000000,1.000000,1.000000,1.000000	1	34104928	34105326	398	34105225	20	7.91408	3.84703	5.05417	2597_S4_2602_S9_2607_S14_vs_2598_S5_2603_S10_2608_S15_peak_64
Dst	Dst-014	+	3.41216e+71	3.41545e+71	8115	0.010681,0.002084,0.001186,0.001186,0.001186,0.002687,0.002221,0.002682,0.000881	1.000000,1.000000,1.000000,1.000000,1.000000,1.000000,1.000000,1.000000,1.000000	1	34129683	34130034	351	34129870	41	10.4932	3.14106	7.24239	2597_S4_2602_S9_2607_S14_vs_2598_S5_2603_S10_2608_S15_peak_65
Dst	Dst-007	+	3.41216e+71	3.41545e+71	123803	0.010681,0.002084,0.001186,0.001186,0.001186,0.002687,0.002221,0.002682,0.000881	1.000000,1.000000,1.000000,1.000000,1.000000,1.000000,1.000000,1.000000,1.000000	1	34129683	34130034	351	34129870	41	10.4932	3.14106	7.24239	2597_S4_2602_S9_2607_S14_vs_2598_S5_2603_S10_2608_S15_peak_65
Dst	Dst-002	+	3.41216e+71	3.41545e+71	117870	0.010681,0.002084,0.001186,0.001186,0.001186,0.002687,0.002221,0.002682,0.000881	1.000000,1.000000,1.000000,1.000000,1.000000,1.000000,1.000000,1.000000,1.000000	1	34129683	34130034	351	34129870	41	10.4932	3.14106	7.24239	2597_S4_2602_S9_2607_S14_vs_2598_S5_2603_S10_2608_S15_peak_65
Dst	Dst-201	+	3.41216e+71	3.41545e+71	117858	0.010681,0.002084,0.001186,0.001186,0.001186,0.002687,0.002221,0.002682,0.000881	1.000000,1.000000,1.000000,1.000000,1.000000,1.000000,1.000000,1.000000,1.000000	1	34129683	34130034	351	34129870	41	10.4932	3.14106	7.24239	2597_S4_2602_S9_2607_S14_vs_2598_S5_2603_S10_2608_S15_peak_65
Dst	Dst-001	+	3.41216e+71	3.41545e+71	117858	0.010681,0.002084,0.001186,0.001186,0.001186,0.002687,0.002221,0.002682,0.000881	1.000000,1.000000,1.000000,1.000000,1.000000,1.000000,1.000000,1.000000,1.000000	1	34129683	34130034	351	34129870	41	10.4932	3.14106	7.24239	2597_S4_2602_S9_2607_S14_vs_2598_S5_2603_S10_2608_S15_peak_65
Dst	Dst-006	+	3.41216e+71	3.41545e+71	123557	0.010681,0.002084,0.001186,0.001186,0.001186,0.002687,0.002221,0.002682,0.000881	1.000000,1.000000,1.000000,1.000000,1.000000,1.000000,1.000000,1.000000,1.000000	1	34129683	34130034	351	34129870	41	10.4932	3.14106	7.24239	2597_S4_2602_S9_2607_S14_vs_2598_S5_2603_S10_2608_S15_peak_65
Dst	Dst-018	+	3.41216e+71	3.41545e+71	123503	0.010681,0.002084,0.001186,0.001186,0.001186,0.002687,0.002221,0.002682,0.000881	1.000000,1.000000,1.000000,1.000000,1.000000,1.000000,1.000000,1.000000,1.000000	1	34129683	34130034	351	34129870	41	10.4932	3.14106	7.24239	2597_S4_2602_S9_2607_S14_vs_2598_S5_2603_S10_2608_S15_peak_65
Dst	Dst-005	+	3.41216e+71	3.41545e+71	123801	0.010681,0.002084,0.001186,0.001186,0.001186,0.002687,0.002221,0.002682,0.000881	1.000000,1.000000,1.000000,1.000000,1.000000,1.000000,1.000000,1.000000,1.000000	1	34129683	34130034	351	34129870	41	10.4932	3.14106	7.24239	2597_S4_2602_S9_2607_S14_vs_2598_S5_2603_S10_2608_S15_peak_65
Dst	Dst-004	+	3.41216e+71	3.41545e+71	221458	0.010681,0.002084,0.001186,0.001186,0.001186,0.002687,0.002221,0.002682,0.000881	1.000000,1.000000,1.000000,1.000000,1.000000,1.000000,1.000000,1.000000,1.000000	1	34129683	34130034	351	34129870	41	10.4932	3.14106	7.24239	2597_S4_2602_S9_2607_S14_vs_2598_S5_2603_S10_2608_S15_peak_65
Dst	Dst-014	+	3.41216e+55	3.41545e+55	21737	0.015597,0.003043,0.001732,0.001732,0.001732,0.003242,0.001287	1.000000,1.000000,1.000000,1.000000,1.000000,1.000000,1.000000	1	34143305	34143818	513	34143425	39	5.73958	2.19993	3.25111	2597_S4_2602_S9_2607_S14_vs_2598_S5_2603_S10_2608_S15_peak_66
Dst	Dst-007	+	3.41216e+55	3.41545e+55	137425	0.015597,0.003043,0.001732,0.001732,0.001732,0.003242,0.001287	1.000000,1.000000,1.000000,1.000000,1.000000,1.000000,1.000000	1	34143305	34143818	513	34143425	39	5.73958	2.19993	3.25111	2597_S4_2602_S9_2607_S14_vs_2598_S5_2603_S10_2608_S15_peak_66
Dst	Dst-002	+	3.41216e+55	3.41545e+55	131492	0.015597,0.003043,0.001732,0.001732,0.001732,0.003242,0.001287	1.000000,1.000000,1.000000,1.000000,1.000000,1.000000,1.000000	1	34143305	34143818	513	34143425	39	5.73958	2.19993	3.25111	2597_S4_2602_S9_2607_S14_vs_2598_S5_2603_S10_2608_S15_peak_66
Dst	Dst-201	+	3.41216e+55	3.41545e+55	131480	0.015597,0.003043,0.001732,0.001732,0.001732,0.003242,0.001287	1.000000,1.000000,1.000000,1.000000,1.000000,1.000000,1.000000	1	34143305	34143818	513	34143425	39	5.73958	2.19993	3.25111	2597_S4_2602_S9_2607_S14_vs_2598_S5_2603_S10_2608_S15_peak_66
Dst	Dst-001	+	3.41216e+55	3.41545e+55	131480	0.015597,0.003043,0.001732,0.001732,0.001732,0.003242,0.001287	1.000000,1.000000,1.000000,1.000000,1.000000,1.000000,1.000000	1	34143305	34143818	513	34143425	39	5.73958	2.19993	3.25111	2597_S4_2602_S9_2607_S14_vs_2598_S5_2603_S10_2608_S15_peak_66
Dst	Dst-018	+	3.41216e+55	3.41545e+55	137125	0.015597,0.003043,0.001732,0.001732,0.001732,0.003242,0.001287	1.000000,1.000000,1.000000,1.000000,1.000000,1.000000,1.000000	1	34143305	34143818	513	34143425	39	5.73958	2.19993	3.25111	2597_S4_2602_S9_2607_S14_vs_2598_S5_2603_S10_2608_S15_peak_66
Dst	Dst-004	+	3.41216e+55	3.41545e+55	235080	0.015597,0.003043,0.001732,0.001732,0.001732,0.003242,0.001287	1.000000,1.000000,1.000000,1.000000,1.000000,1.000000,1.000000	1	34143305	34143818	513	34143425	39	5.73958	2.19993	3.25111	2597_S4_2602_S9_2607_S14_vs_2598_S5_2603_S10_2608_S15_peak_66
Dst	Dst-015	+	3.41603e+79	3.43084e+79	440	0.002512,0.000000,0.011295,0.015779,0.002202,0.001253,0.001253,0.001253,0.002347,0.000931	1.000000,0.000000,1.000000,1.000000,1.000000,1.000000,1.000000,1.000000,1.000000,1.000000	1	34160770	34161141	371	34160799	56	4.51114	1.74763	2.2591	2597_S4_2602_S9_2607_S14_vs_2598_S5_2603_S10_2608_S15_peak_67
Dst	Dst-012	+	3.41603e+79	3.43084e+79	-783	0.002512,0.000000,0.011295,0.015779,0.002202,0.001253,0.001253,0.001253,0.002347,0.000931	1.000000,0.000000,1.000000,1.000000,1.000000,1.000000,1.000000,1.000000,1.000000,1.000000	1	34160770	34161141	371	34160799	56	4.51114	1.74763	2.2591	2597_S4_2602_S9_2607_S14_vs_2598_S5_2603_S10_2608_S15_peak_67
Dst	Dst-016	+	3.41603e+79	3.43084e+79	440	0.002512,0.000000,0.011295,0.015779,0.002202,0.001253,0.001253,0.001253,0.002347,0.000931	1.000000,0.000000,1.000000,1.000000,1.000000,1.000000,1.000000,1.000000,1.000000,1.000000	1	34160770	34161141	371	34160799	56	4.51114	1.74763	2.2591	2597_S4_2602_S9_2607_S14_vs_2598_S5_2603_S10_2608_S15_peak_67
Dst	Dst-003	+	3.41603e+79	3.43084e+79	440	0.002512,0.000000,0.011295,0.015779,0.002202,0.001253,0.001253,0.001253,0.002347,0.000931	1.000000,0.000000,1.000000,1.000000,1.000000,1.000000,1.000000,1.000000,1.000000,1.000000	1	34160770	34161141	371	34160799	56	4.51114	1.74763	2.2591	2597_S4_2602_S9_2607_S14_vs_2598_S5_2603_S10_2608_S15_peak_67
Dst	Dst-007	+	3.41603e+79	3.43084e+79	154890	0.002512,0.000000,0.011295,0.015779,0.002202,0.001253,0.001253,0.001253,0.002347,0.000931	1.000000,0.000000,1.000000,1.000000,1.000000,1.000000,1.000000,1.000000,1.000000,1.000000	1	34160770	34161141	371	34160799	56	4.51114	1.74763	2.2591	2597_S4_2602_S9_2607_S14_vs_2598_S5_2603_S10_2608_S15_peak_67
Dst	Dst-002	+	3.41603e+79	3.43084e+79	148957	0.002512,0.000000,0.011295,0.015779,0.002202,0.001253,0.001253,0.001253,0.002347,0.000931	1.000000,0.000000,1.000000,1.000000,1.000000,1.000000,1.000000,1.000000,1.000000,1.000000	1	34160770	34161141	371	34160799	56	4.51114	1.74763	2.2591	2597_S4_2602_S9_2607_S14_vs_2598_S5_2603_S10_2608_S15_peak_67
Dst	Dst-201	+	3.41603e+79	3.43084e+79	148945	0.002512,0.000000,0.011295,0.015779,0.002202,0.001253,0.001253,0.001253,0.002347,0.000931	1.000000,0.000000,1.000000,1.000000,1.000000,1.000000,1.000000,1.000000,1.000000,1.000000	1	34160770	34161141	371	34160799	56	4.51114	1.74763	2.2591	2597_S4_2602_S9_2607_S14_vs_2598_S5_2603_S10_2608_S15_peak_67
Dst	Dst-001	+	3.41603e+79	3.43084e+79	148945	0.002512,0.000000,0.011295,0.015779,0.002202,0.001253,0.001253,0.001253,0.002347,0.000931	1.000000,0.000000,1.000000,1.000000,1.000000,1.000000,1.000000,1.000000,1.000000,1.000000	1	34160770	34161141	371	34160799	56	4.51114	1.74763	2.2591	2597_S4_2602_S9_2607_S14_vs_2598_S5_2603_S10_2608_S15_peak_67
Dst	Dst-018	+	3.41603e+79	3.43084e+79	154590	0.002512,0.000000,0.011295,0.015779,0.002202,0.001253,0.001253,0.001253,0.002347,0.000931	1.000000,0.000000,1.000000,1.000000,1.000000,1.000000,1.000000,1.000000,1.000000,1.000000	1	34160770	34161141	371	34160799	56	4.51114	1.74763	2.2591	2597_S4_2602_S9_2607_S14_vs_2598_S5_2603_S10_2608_S15_peak_67
Dst	Dst-004	+	3.41603e+79	3.43084e+79	252545	0.002512,0.000000,0.011295,0.015779,0.002202,0.001253,0.001253,0.001253,0.002347,0.000931	1.000000,0.000000,1.000000,1.000000,1.000000,1.000000,1.000000,1.000000,1.000000,1.000000	1	34160770	34161141	371	34160799	56	4.51114	1.74763	2.2591	2597_S4_2602_S9_2607_S14_vs_2598_S5_2603_S10_2608_S15_peak_67
Dst	Dst-020	+	3.42366e+47	3.42743e+47	5463	0.009048,0.002303,0.001149,0.001149,0.001149,0.000854	1.000000,1.000000,1.000000,1.000000,1.000000,1.000000	1	34242059	34242399	340	34242269	63	5.6695	1.84558	3.1907	2597_S4_2602_S9_2607_S14_vs_2598_S5_2603_S10_2608_S15_peak_68
Dst	Dst-015	+	3.42366e+47	3.42743e+47	81729	0.009048,0.002303,0.001149,0.001149,0.001149,0.000854	1.000000,1.000000,1.000000,1.000000,1.000000,1.000000	1	34242059	34242399	340	34242269	63	5.6695	1.84558	3.1907	2597_S4_2602_S9_2607_S14_vs_2598_S5_2603_S10_2608_S15_peak_68
Dst	Dst-002	+	3.42366e+47	3.42743e+47	230246	0.009048,0.002303,0.001149,0.001149,0.001149,0.000854	1.000000,1.000000,1.000000,1.000000,1.000000,1.000000	1	34242059	34242399	340	34242269	63	5.6695	1.84558	3.1907	2597_S4_2602_S9_2607_S14_vs_2598_S5_2603_S10_2608_S15_peak_68
Dst	Dst-201	+	3.42366e+47	3.42743e+47	230234	0.009048,0.002303,0.001149,0.001149,0.001149,0.000854	1.000000,1.000000,1.000000,1.000000,1.000000,1.000000	1	34242059	34242399	340	34242269	63	5.6695	1.84558	3.1907	2597_S4_2602_S9_2607_S14_vs_2598_S5_2603_S10_2608_S15_peak_68
Dst	Dst-001	+	3.42366e+47	3.42743e+47	230234	0.009048,0.002303,0.001149,0.001149,0.001149,0.000854	1.000000,1.000000,1.000000,1.000000,1.000000,1.000000	1	34242059	34242399	340	34242269	63	5.6695	1.84558	3.1907	2597_S4_2602_S9_2607_S14_vs_2598_S5_2603_S10_2608_S15_peak_68
Dst	Dst-004	+	3.42366e+47	3.42743e+47	333834	0.009048,0.002303,0.001149,0.001149,0.001149,0.000854	1.000000,1.000000,1.000000,1.000000,1.000000,1.000000	1	34242059	34242399	340	34242269	63	5.6695	1.84558	3.1907	2597_S4_2602_S9_2607_S14_vs_2598_S5_2603_S10_2608_S15_peak_68
Dst	Dst-020	+	3.42366e+47	3.42743e+47	9651	0.015973,0.004065,0.002028,0.002028,0.002028,0.001507	1.000000,1.000000,1.000000,1.000000,1.000000,1.000000	1	34246247	34246848	601	34246418	59	8.41267	2.27016	5.46926	2597_S4_2602_S9_2607_S14_vs_2598_S5_2603_S10_2608_S15_peak_69
Dst	Dst-015	+	3.42366e+47	3.42743e+47	85917	0.015973,0.004065,0.002028,0.002028,0.002028,0.001507	1.000000,1.000000,1.000000,1.000000,1.000000,1.000000	1	34246247	34246848	601	34246418	59	8.41267	2.27016	5.46926	2597_S4_2602_S9_2607_S14_vs_2598_S5_2603_S10_2608_S15_peak_69
Dst	Dst-002	+	3.42366e+47	3.42743e+47	234434	0.015973,0.004065,0.002028,0.002028,0.002028,0.001507	1.000000,1.000000,1.000000,1.000000,1.000000,1.000000	1	34246247	34246848	601	34246418	59	8.41267	2.27016	5.46926	2597_S4_2602_S9_2607_S14_vs_2598_S5_2603_S10_2608_S15_peak_69
Dst	Dst-201	+	3.42366e+47	3.42743e+47	234422	0.015973,0.004065,0.002028,0.002028,0.002028,0.001507	1.000000,1.000000,1.000000,1.000000,1.000000,1.000000	1	34246247	34246848	601	34246418	59	8.41267	2.27016	5.46926	2597_S4_2602_S9_2607_S14_vs_2598_S5_2603_S10_2608_S15_peak_69
Dst	Dst-001	+	3.42366e+47	3.42743e+47	234422	0.015973,0.004065,0.002028,0.002028,0.002028,0.001507	1.000000,1.000000,1.000000,1.000000,1.000000,1.000000	1	34246247	34246848	601	34246418	59	8.41267	2.27016	5.46926	2597_S4_2602_S9_2607_S14_vs_2598_S5_2603_S10_2608_S15_peak_69
Dst	Dst-004	+	3.42366e+47	3.42743e+47	338022	0.015973,0.004065,0.002028,0.002028,0.002028,0.001507	1.000000,1.000000,1.000000,1.000000,1.000000,1.000000	1	34246247	34246848	601	34246418	59	8.41267	2.27016	5.46926	2597_S4_2602_S9_2607_S14_vs_2598_S5_2603_S10_2608_S15_peak_69
Dst	Dst-009	+	3.42578e+55	3.43084e+55	-1404	0.000000,0.015548,0.003957,0.001974,0.001974,0.001974,0.001467	0.000000,1.000000,1.000000,1.000000,1.000000,1.000000,1.000000	1	34255847	34256432	585	34255937	74	6.90897	1.89929	4.20731	2597_S4_2602_S9_2607_S14_vs_2598_S5_2603_S10_2608_S15_peak_70
Dst	Dst-020	+	3.42578e+55	3.43084e+55	19251	0.000000,0.015548,0.003957,0.001974,0.001974,0.001974,0.001467	0.000000,1.000000,1.000000,1.000000,1.000000,1.000000,1.000000	1	34255847	34256432	585	34255937	74	6.90897	1.89929	4.20731	2597_S4_2602_S9_2607_S14_vs_2598_S5_2603_S10_2608_S15_peak_70
Dst	Dst-015	+	3.42578e+55	3.43084e+55	95517	0.000000,0.015548,0.003957,0.001974,0.001974,0.001974,0.001467	0.000000,1.000000,1.000000,1.000000,1.000000,1.000000,1.000000	1	34255847	34256432	585	34255937	74	6.90897	1.89929	4.20731	2597_S4_2602_S9_2607_S14_vs_2598_S5_2603_S10_2608_S15_peak_70
Dst	Dst-002	+	3.42578e+55	3.43084e+55	244034	0.000000,0.015548,0.003957,0.001974,0.001974,0.001974,0.001467	0.000000,1.000000,1.000000,1.000000,1.000000,1.000000,1.000000	1	34255847	34256432	585	34255937	74	6.90897	1.89929	4.20731	2597_S4_2602_S9_2607_S14_vs_2598_S5_2603_S10_2608_S15_peak_70
Dst	Dst-201	+	3.42578e+55	3.43084e+55	244022	0.000000,0.015548,0.003957,0.001974,0.001974,0.001974,0.001467	0.000000,1.000000,1.000000,1.000000,1.000000,1.000000,1.000000	1	34255847	34256432	585	34255937	74	6.90897	1.89929	4.20731	2597_S4_2602_S9_2607_S14_vs_2598_S5_2603_S10_2608_S15_peak_70
Dst	Dst-001	+	3.42578e+55	3.43084e+55	244022	0.000000,0.015548,0.003957,0.001974,0.001974,0.001974,0.001467	0.000000,1.000000,1.000000,1.000000,1.000000,1.000000,1.000000	1	34255847	34256432	585	34255937	74	6.90897	1.89929	4.20731	2597_S4_2602_S9_2607_S14_vs_2598_S5_2603_S10_2608_S15_peak_70
Dst	Dst-004	+	3.42578e+55	3.43084e+55	347622	0.000000,0.015548,0.003957,0.001974,0.001974,0.001974,0.001467	0.000000,1.000000,1.000000,1.000000,1.000000,1.000000,1.000000	1	34255847	34256432	585	34255937	74	6.90897	1.89929	4.20731	2597_S4_2602_S9_2607_S14_vs_2598_S5_2603_S10_2608_S15_peak_70
Dst	Dst-009	+	3.42578e+47	3.43084e+47	19247	0.008226,0.002809,0.001401,0.001401,0.001401,0.001042	1.000000,1.000000,1.000000,1.000000,1.000000,1.000000	1	34277083	34277498	415	34277163	65	4.23998	1.64278	2.03361	2597_S4_2602_S9_2607_S14_vs_2598_S5_2603_S10_2608_S15_peak_71
Dst	Dst-015	+	3.42578e+47	3.43084e+47	116753	0.008226,0.002809,0.001401,0.001401,0.001401,0.001042	1.000000,1.000000,1.000000,1.000000,1.000000,1.000000	1	34277083	34277498	415	34277163	65	4.23998	1.64278	2.03361	2597_S4_2602_S9_2607_S14_vs_2598_S5_2603_S10_2608_S15_peak_71
Dst	Dst-002	+	3.42578e+47	3.43084e+47	265270	0.008226,0.002809,0.001401,0.001401,0.001401,0.001042	1.000000,1.000000,1.000000,1.000000,1.000000,1.000000	1	34277083	34277498	415	34277163	65	4.23998	1.64278	2.03361	2597_S4_2602_S9_2607_S14_vs_2598_S5_2603_S10_2608_S15_peak_71
Dst	Dst-201	+	3.42578e+47	3.43084e+47	265258	0.008226,0.002809,0.001401,0.001401,0.001401,0.001042	1.000000,1.000000,1.000000,1.000000,1.000000,1.000000	1	34277083	34277498	415	34277163	65	4.23998	1.64278	2.03361	2597_S4_2602_S9_2607_S14_vs_2598_S5_2603_S10_2608_S15_peak_71
Dst	Dst-001	+	3.42578e+47	3.43084e+47	265258	0.008226,0.002809,0.001401,0.001401,0.001401,0.001042	1.000000,1.000000,1.000000,1.000000,1.000000,1.000000	1	34277083	34277498	415	34277163	65	4.23998	1.64278	2.03361	2597_S4_2602_S9_2607_S14_vs_2598_S5_2603_S10_2608_S15_peak_71
Dst	Dst-004	+	3.42578e+47	3.43084e+47	368858	0.008226,0.002809,0.001401,0.001401,0.001401,0.001042	1.000000,1.000000,1.000000,1.000000,1.000000,1.000000	1	34277083	34277498	415	34277163	65	4.23998	1.64278	2.03361	2597_S4_2602_S9_2607_S14_vs_2598_S5_2603_S10_2608_S15_peak_71
Dst	Dst-009	+	3.42578e+47	3.43084e+47	23567	0.006624,0.002262,0.001129,0.001129,0.001129,0.000839	1.000000,1.000000,1.000000,1.000000,1.000000,1.000000	1	34281403	34281737	334	34281450	50	4.15342	1.74783	1.95927	2597_S4_2602_S9_2607_S14_vs_2598_S5_2603_S10_2608_S15_peak_72
Dst	Dst-015	+	3.42578e+47	3.43084e+47	121073	0.006624,0.002262,0.001129,0.001129,0.001129,0.000839	1.000000,1.000000,1.000000,1.000000,1.000000,1.000000	1	34281403	34281737	334	34281450	50	4.15342	1.74783	1.95927	2597_S4_2602_S9_2607_S14_vs_2598_S5_2603_S10_2608_S15_peak_72
Dst	Dst-002	+	3.42578e+47	3.43084e+47	269590	0.006624,0.002262,0.001129,0.001129,0.001129,0.000839	1.000000,1.000000,1.000000,1.000000,1.000000,1.000000	1	34281403	34281737	334	34281450	50	4.15342	1.74783	1.95927	2597_S4_2602_S9_2607_S14_vs_2598_S5_2603_S10_2608_S15_peak_72
Dst	Dst-201	+	3.42578e+47	3.43084e+47	269578	0.006624,0.002262,0.001129,0.001129,0.001129,0.000839	1.000000,1.000000,1.000000,1.000000,1.000000,1.000000	1	34281403	34281737	334	34281450	50	4.15342	1.74783	1.95927	2597_S4_2602_S9_2607_S14_vs_2598_S5_2603_S10_2608_S15_peak_72
Dst	Dst-001	+	3.42578e+47	3.43084e+47	269578	0.006624,0.002262,0.001129,0.001129,0.001129,0.000839	1.000000,1.000000,1.000000,1.000000,1.000000,1.000000	1	34281403	34281737	334	34281450	50	4.15342	1.74783	1.95927	2597_S4_2602_S9_2607_S14_vs_2598_S5_2603_S10_2608_S15_peak_72
Dst	Dst-004	+	3.42578e+47	3.43084e+47	373178	0.006624,0.002262,0.001129,0.001129,0.001129,0.000839	1.000000,1.000000,1.000000,1.000000,1.000000,1.000000	1	34281403	34281737	334	34281450	50	4.15342	1.74783	1.95927	2597_S4_2602_S9_2607_S14_vs_2598_S5_2603_S10_2608_S15_peak_72
Gm37233	Gm37233-001	-	3442700234433120	3443326534433200	975	0.120690,0.000000	1.000000,0.000000	1	34431535	34432290	755	34432186	65	9.41994	2.31099	6.32937	2597_S4_2602_S9_2607_S14_vs_2598_S5_2603_S10_2608_S15_peak_73
Mir5103	Mir5103-201	-	3442700234433120	3443326534433200	910	0.120690,0.000000	1.000000,0.000000	1	34431535	34432290	755	34432186	65	9.41994	2.31099	6.32937	2597_S4_2602_S9_2607_S14_vs_2598_S5_2603_S10_2608_S15_peak_73
Imp4	Imp4-001	+	3.44399e+87	3.44494e+87	-2017	0.000000,0.000000,0.000000,0.000000,0.000000,0.000000,0.000000,0.000000,0.328218,0.220706,0.000000	0.000000,0.000000,0.000000,0.000000,0.000000,0.000000,0.000000,0.000000,1.000000,1.000000,0.000000	1	34437172	34437834	662	34437716	16	6.63821	3.73302	3.97675	2597_S4_2602_S9_2607_S14_vs_2598_S5_2603_S10_2608_S15_peak_74
Imp4	Imp4-005	+	3.44399e+87	3.44494e+87	-2103	0.000000,0.000000,0.000000,0.000000,0.000000,0.000000,0.000000,0.000000,0.328218,0.220706,0.000000	0.000000,0.000000,0.000000,0.000000,0.000000,0.000000,0.000000,0.000000,1.000000,1.000000,0.000000	1	34437172	34437834	662	34437716	16	6.63821	3.73302	3.97675	2597_S4_2602_S9_2607_S14_vs_2598_S5_2603_S10_2608_S15_peak_74
Imp4	Imp4-002	+	3.44399e+87	3.44494e+87	-2207	0.000000,0.000000,0.000000,0.000000,0.000000,0.000000,0.000000,0.000000,0.328218,0.220706,0.000000	0.000000,0.000000,0.000000,0.000000,0.000000,0.000000,0.000000,0.000000,1.000000,1.000000,0.000000	1	34437172	34437834	662	34437716	16	6.63821	3.73302	3.97675	2597_S4_2602_S9_2607_S14_vs_2598_S5_2603_S10_2608_S15_peak_74
Imp4	Imp4-006	+	3.44399e+87	3.44494e+87	-2119	0.000000,0.000000,0.000000,0.000000,0.000000,0.000000,0.000000,0.000000,0.328218,0.220706,0.000000	0.000000,0.000000,0.000000,0.000000,0.000000,0.000000,0.000000,0.000000,1.000000,1.000000,0.000000	1	34437172	34437834	662	34437716	16	6.63821	3.73302	3.97675	2597_S4_2602_S9_2607_S14_vs_2598_S5_2603_S10_2608_S15_peak_74
Imp4	Imp4-003	+	3.44399e+87	3.44494e+87	-2071	0.000000,0.000000,0.000000,0.000000,0.000000,0.000000,0.000000,0.000000,0.328218,0.220706,0.000000	0.000000,0.000000,0.000000,0.000000,0.000000,0.000000,0.000000,0.000000,1.000000,1.000000,0.000000	1	34437172	34437834	662	34437716	16	6.63821	3.73302	3.97675	2597_S4_2602_S9_2607_S14_vs_2598_S5_2603_S10_2608_S15_peak_74
Imp4	Imp4-004	+	3.44399e+87	3.44494e+87	-2071	0.000000,0.000000,0.000000,0.000000,0.000000,0.000000,0.000000,0.000000,0.328218,0.220706,0.000000	0.000000,0.000000,0.000000,0.000000,0.000000,0.000000,0.000000,0.000000,1.000000,1.000000,0.000000	1	34437172	34437834	662	34437716	16	6.63821	3.73302	3.97675	2597_S4_2602_S9_2607_S14_vs_2598_S5_2603_S10_2608_S15_peak_74
Imp4	Imp4-008	+	3.44399e+87	3.44494e+87	-2064	0.000000,0.000000,0.000000,0.000000,0.000000,0.000000,0.000000,0.000000,0.328218,0.220706,0.000000	0.000000,0.000000,0.000000,0.000000,0.000000,0.000000,0.000000,0.000000,1.000000,1.000000,0.000000	1	34437172	34437834	662	34437716	16	6.63821	3.73302	3.97675	2597_S4_2602_S9_2607_S14_vs_2598_S5_2603_S10_2608_S15_peak_74
Gm37233	Gm37233-001	-	3.44399e+87	3.44494e+87	-3907	0.000000,0.000000,0.000000,0.000000,0.000000,0.000000,0.000000,0.000000,0.328218,0.220706,0.000000	0.000000,0.000000,0.000000,0.000000,0.000000,0.000000,0.000000,0.000000,1.000000,1.000000,0.000000	1	34437172	34437834	662	34437716	16	6.63821	3.73302	3.97675	2597_S4_2602_S9_2607_S14_vs_2598_S5_2603_S10_2608_S15_peak_74
Ccdc115	Ccdc115-002	-	3.44399e+87	3.44494e+87	863	0.000000,0.000000,0.000000,0.000000,0.000000,0.000000,0.000000,0.000000,0.328218,0.220706,0.000000	0.000000,0.000000,0.000000,0.000000,0.000000,0.000000,0.000000,0.000000,1.000000,1.000000,0.000000	1	34437172	34437834	662	34437716	16	6.63821	3.73302	3.97675	2597_S4_2602_S9_2607_S14_vs_2598_S5_2603_S10_2608_S15_peak_74
Ccdc115	Ccdc115-001	-	3.44399e+87	3.44494e+87	1839	0.000000,0.000000,0.000000,0.000000,0.000000,0.000000,0.000000,0.000000,0.328218,0.220706,0.000000	0.000000,0.000000,0.000000,0.000000,0.000000,0.000000,0.000000,0.000000,1.000000,1.000000,0.000000	1	34437172	34437834	662	34437716	16	6.63821	3.73302	3.97675	2597_S4_2602_S9_2607_S14_vs_2598_S5_2603_S10_2608_S15_peak_74
Mir5103	Mir5103-201	-	3.44399e+87	3.44494e+87	-3972	0.000000,0.000000,0.000000,0.000000,0.000000,0.000000,0.000000,0.000000,0.328218,0.220706,0.000000	0.000000,0.000000,0.000000,0.000000,0.000000,0.000000,0.000000,0.000000,1.000000,1.000000,0.000000	1	34437172	34437834	662	34437716	16	6.63821	3.73302	3.97675	2597_S4_2602_S9_2607_S14_vs_2598_S5_2603_S10_2608_S15_peak_74
Gm28417	Gm28417-001	-	3.44702e+63	3.44731e+63	4976	0.000000,0.000000,0.000000,0.000000,0.000000,0.027590,0.027627,0.023893	0.000000,0.000000,0.000000,0.000000,0.000000,1.000000,1.000000,1.000000	1	34467839	34468173	334	34468020	28	16.4648	6.36809	12.6801	2597_S4_2602_S9_2607_S14_vs_2598_S5_2603_S10_2608_S15_peak_75
Ptpn18	Ptpn18-007	+	3.44702e+63	3.44731e+63	4568	0.000000,0.000000,0.000000,0.000000,0.000000,0.027590,0.027627,0.023893	0.000000,0.000000,0.000000,0.000000,0.000000,1.000000,1.000000,1.000000	1	34467839	34468173	334	34468020	28	16.4648	6.36809	12.6801	2597_S4_2602_S9_2607_S14_vs_2598_S5_2603_S10_2608_S15_peak_75
Ptpn18	Ptpn18-001	+	3.44702e+63	3.44731e+63	-4547	0.000000,0.000000,0.000000,0.000000,0.000000,0.027590,0.027627,0.023893	0.000000,0.000000,0.000000,0.000000,0.000000,1.000000,1.000000,1.000000	1	34467839	34468173	334	34468020	28	16.4648	6.36809	12.6801	2597_S4_2602_S9_2607_S14_vs_2598_S5_2603_S10_2608_S15_peak_75
Gm28417	Gm28417-002	-	3.44702e+63	3.44731e+63	4940	0.000000,0.000000,0.000000,0.000000,0.000000,0.027590,0.027627,0.023893	0.000000,0.000000,0.000000,0.000000,0.000000,1.000000,1.000000,1.000000	1	34467839	34468173	334	34468020	28	16.4648	6.36809	12.6801	2597_S4_2602_S9_2607_S14_vs_2598_S5_2603_S10_2608_S15_peak_75
Gm28417	Gm28417-003	-	3.44702e+63	3.44731e+63	2262	0.000000,0.000000,0.000000,0.000000,0.000000,0.027590,0.027627,0.023893	0.000000,0.000000,0.000000,0.000000,0.000000,1.000000,1.000000,1.000000	1	34467839	34468173	334	34468020	28	16.4648	6.36809	12.6801	2597_S4_2602_S9_2607_S14_vs_2598_S5_2603_S10_2608_S15_peak_75
Ptpn18	Ptpn18-004	+	3.44702e+63	3.44731e+63	8062	0.000000,0.000000,0.000000,0.000000,0.000000,0.027590,0.027627,0.023893	0.000000,0.000000,0.000000,0.000000,0.000000,1.000000,1.000000,1.000000	1	34467839	34468173	334	34468020	28	16.4648	6.36809	12.6801	2597_S4_2602_S9_2607_S14_vs_2598_S5_2603_S10_2608_S15_peak_75
Ptpn18	Ptpn18-005	+	3.44702e+63	3.44731e+63	8047	0.000000,0.000000,0.000000,0.000000,0.000000,0.027590,0.027627,0.023893	0.000000,0.000000,0.000000,0.000000,0.000000,1.000000,1.000000,1.000000	1	34467839	34468173	334	34468020	28	16.4648	6.36809	12.6801	2597_S4_2602_S9_2607_S14_vs_2598_S5_2603_S10_2608_S15_peak_75
Ptpn18	Ptpn18-002	+	3.44702e+63	3.44731e+63	8074	0.000000,0.000000,0.000000,0.000000,0.000000,0.027590,0.027627,0.023893	0.000000,0.000000,0.000000,0.000000,0.000000,1.000000,1.000000,1.000000	1	34467839	34468173	334	34468020	28	16.4648	6.36809	12.6801	2597_S4_2602_S9_2607_S14_vs_2598_S5_2603_S10_2608_S15_peak_75
4930568A12Rik	4930568A12Rik-001	-	3447716734480980	3448561234485930	-100	0.000000,0.045023	0.000000,0.582245	1	34485712	34486094	382	34485954	55	7.32136	2.17538	4.56069	2597_S4_2602_S9_2607_S14_vs_2598_S5_2603_S10_2608_S15_peak_76
4930568A12Rik	4930568A12Rik-002	-	3447716734480980	3448561234485930	0	0.000000,0.045023	0.000000,0.582245	1	34485712	34486094	382	34485954	55	7.32136	2.17538	4.56069	2597_S4_2602_S9_2607_S14_vs_2598_S5_2603_S10_2608_S15_peak_76
Gm28418	Gm28418-001	-	34607297	34607720	2310	0	0	1	34604869	34605410	541	34605082	150	9.61917	1.72376	6.48931	2597_S4_2602_S9_2607_S14_vs_2598_S5_2603_S10_2608_S15_peak_77
Arhgef4	Arhgef4-002	+	3.48017e+63	3.48092e+63	0	0.080544,1.000000,0.081428,0.121133,0.013330,0.053502,0.005574,0.009408	0.805333,0.229333,0.778667,0.804000,1.000000,0.828000,1.000000,1.000000	1	34801575	34802324	749	34801976	56	12.1961	2.91456	8.74993	2597_S4_2602_S9_2607_S14_vs_2598_S5_2603_S10_2608_S15_peak_78
Arhgef4	Arhgef4-008	+	3.48017e+63	3.48092e+63	0	0.080544,1.000000,0.081428,0.121133,0.013330,0.053502,0.005574,0.009408	0.805333,0.229333,0.778667,0.804000,1.000000,0.828000,1.000000,1.000000	1	34801575	34802324	749	34801976	56	12.1961	2.91456	8.74993	2597_S4_2602_S9_2607_S14_vs_2598_S5_2603_S10_2608_S15_peak_78
Arhgef4	Arhgef4-003	+	3.48017e+63	3.48092e+63	0	0.080544,1.000000,0.081428,0.121133,0.013330,0.053502,0.005574,0.009408	0.805333,0.229333,0.778667,0.804000,1.000000,0.828000,1.000000,1.000000	1	34801575	34802324	749	34801976	56	12.1961	2.91456	8.74993	2597_S4_2602_S9_2607_S14_vs_2598_S5_2603_S10_2608_S15_peak_78
Arhgef4	Arhgef4-007	+	3.48017e+63	3.48092e+63	0	0.080544,1.000000,0.081428,0.121133,0.013330,0.053502,0.005574,0.009408	0.805333,0.229333,0.778667,0.804000,1.000000,0.828000,1.000000,1.000000	1	34801575	34802324	749	34801976	56	12.1961	2.91456	8.74993	2597_S4_2602_S9_2607_S14_vs_2598_S5_2603_S10_2608_S15_peak_78
Arhgef4	Arhgef4-006	+	3.48017e+63	3.48092e+63	50694	0.080544,1.000000,0.081428,0.121133,0.013330,0.053502,0.005574,0.009408	0.805333,0.229333,0.778667,0.804000,1.000000,0.828000,1.000000,1.000000	1	34801575	34802324	749	34801976	56	12.1961	2.91456	8.74993	2597_S4_2602_S9_2607_S14_vs_2598_S5_2603_S10_2608_S15_peak_78
Arhgef4	Arhgef4-001	+	3.48017e+63	3.48092e+63	0	0.080544,1.000000,0.081428,0.121133,0.013330,0.053502,0.005574,0.009408	0.805333,0.229333,0.778667,0.804000,1.000000,0.828000,1.000000,1.000000	1	34801575	34802324	749	34801976	56	12.1961	2.91456	8.74993	2597_S4_2602_S9_2607_S14_vs_2598_S5_2603_S10_2608_S15_peak_78
Arhgef4	Arhgef4-004	+	3.48017e+63	3.48092e+63	123387	0.080544,1.000000,0.081428,0.121133,0.013330,0.053502,0.005574,0.009408	0.805333,0.229333,0.778667,0.804000,1.000000,0.828000,1.000000,1.000000	1	34801575	34802324	749	34801976	56	12.1961	2.91456	8.74993	2597_S4_2602_S9_2607_S14_vs_2598_S5_2603_S10_2608_S15_peak_78
Arhgef4	Arhgef4-005	+	3.48017e+63	3.48092e+63	69460	0.080544,1.000000,0.081428,0.121133,0.013330,0.053502,0.005574,0.009408	0.805333,0.229333,0.778667,0.804000,1.000000,0.828000,1.000000,1.000000	1	34801575	34802324	749	34801976	56	12.1961	2.91456	8.74993	2597_S4_2602_S9_2607_S14_vs_2598_S5_2603_S10_2608_S15_peak_78
Fam168b	Fam168b-005	-	3.4818e+63	3.4843e+63	16631	0.015983,0.017092,0.017162,0.131709,0.013408,0.015545,0.015604,0.013404	1.000000,1.000000,1.000000,1.000000,1.000000,1.000000,1.000000,1.000000	1	34826005	34826404	399	34826221	28	16.4648	6.36809	12.6801	2597_S4_2602_S9_2607_S14_vs_2598_S5_2603_S10_2608_S15_peak_79
Fam168b	Fam168b-004	-	3.4818e+63	3.4843e+63	16610	0.015983,0.017092,0.017162,0.131709,0.013408,0.015545,0.015604,0.013404	1.000000,1.000000,1.000000,1.000000,1.000000,1.000000,1.000000,1.000000	1	34826005	34826404	399	34826221	28	16.4648	6.36809	12.6801	2597_S4_2602_S9_2607_S14_vs_2598_S5_2603_S10_2608_S15_peak_79
Fam168b	Fam168b-007	-	3.4818e+63	3.4843e+63	16601	0.015983,0.017092,0.017162,0.131709,0.013408,0.015545,0.015604,0.013404	1.000000,1.000000,1.000000,1.000000,1.000000,1.000000,1.000000,1.000000	1	34826005	34826404	399	34826221	28	16.4648	6.36809	12.6801	2597_S4_2602_S9_2607_S14_vs_2598_S5_2603_S10_2608_S15_peak_79
Gm37127	Gm37127-001	+	3.4818e+63	3.4843e+63	2480	0.015983,0.017092,0.017162,0.131709,0.013408,0.015545,0.015604,0.013404	1.000000,1.000000,1.000000,1.000000,1.000000,1.000000,1.000000,1.000000	1	34826005	34826404	399	34826221	28	16.4648	6.36809	12.6801	2597_S4_2602_S9_2607_S14_vs_2598_S5_2603_S10_2608_S15_peak_79
Fam168b	Fam168b-201	-	3.4818e+63	3.4843e+63	16647	0.015983,0.017092,0.017162,0.131709,0.013408,0.015545,0.015604,0.013404	1.000000,1.000000,1.000000,1.000000,1.000000,1.000000,1.000000,1.000000	1	34826005	34826404	399	34826221	28	16.4648	6.36809	12.6801	2597_S4_2602_S9_2607_S14_vs_2598_S5_2603_S10_2608_S15_peak_79
Fam168b	Fam168b-003	-	3.4818e+63	3.4843e+63	16561	0.015983,0.017092,0.017162,0.131709,0.013408,0.015545,0.015604,0.013404	1.000000,1.000000,1.000000,1.000000,1.000000,1.000000,1.000000,1.000000	1	34826005	34826404	399	34826221	28	16.4648	6.36809	12.6801	2597_S4_2602_S9_2607_S14_vs_2598_S5_2603_S10_2608_S15_peak_79
Fam168b	Fam168b-006	-	3.4818e+63	3.4843e+63	16582	0.015983,0.017092,0.017162,0.131709,0.013408,0.015545,0.015604,0.013404	1.000000,1.000000,1.000000,1.000000,1.000000,1.000000,1.000000,1.000000	1	34826005	34826404	399	34826221	28	16.4648	6.36809	12.6801	2597_S4_2602_S9_2607_S14_vs_2598_S5_2603_S10_2608_S15_peak_79
Fam168b	Fam168b-001	-	3.4818e+63	3.4843e+63	16662	0.015983,0.017092,0.017162,0.131709,0.013408,0.015545,0.015604,0.013404	1.000000,1.000000,1.000000,1.000000,1.000000,1.000000,1.000000,1.000000	1	34826005	34826404	399	34826221	28	16.4648	6.36809	12.6801	2597_S4_2602_S9_2607_S14_vs_2598_S5_2603_S10_2608_S15_peak_79
Plekhb2	Plekhb2-001	+	3.485e+23	3.48796e+23	4301	0.014971,0.038058,0.018472	1.000000,1.000000,1.000000	1	34854293	34854735	442	34854370	19	6.71937	3.44171	4.04587	2597_S4_2602_S9_2607_S14_vs_2598_S5_2603_S10_2608_S15_peak_80
Plekhb2	Plekhb2-003	+	3.485e+23	3.48796e+23	2456	0.014971,0.038058,0.018472	1.000000,1.000000,1.000000	1	34854293	34854735	442	34854370	19	6.71937	3.44171	4.04587	2597_S4_2602_S9_2607_S14_vs_2598_S5_2603_S10_2608_S15_peak_80
Plekhb2	Plekhb2-002	+	3.485e+23	3.48796e+23	4317	0.014971,0.038058,0.018472	1.000000,1.000000,1.000000	1	34854293	34854735	442	34854370	19	6.71937	3.44171	4.04587	2597_S4_2602_S9_2607_S14_vs_2598_S5_2603_S10_2608_S15_peak_80
Plekhb2	Plekhb2-001	+	3.485e+23	3.48796e+23	12014	0.012437,0.031615,0.015345	1.000000,1.000000,1.000000	1	34862006	34862373	367	34862013	42	4.0537	1.81973	1.87588	2597_S4_2602_S9_2607_S14_vs_2598_S5_2603_S10_2608_S15_peak_81
Plekhb2	Plekhb2-003	+	3.485e+23	3.48796e+23	10169	0.012437,0.031615,0.015345	1.000000,1.000000,1.000000	1	34862006	34862373	367	34862013	42	4.0537	1.81973	1.87588	2597_S4_2602_S9_2607_S14_vs_2598_S5_2603_S10_2608_S15_peak_81
Plekhb2	Plekhb2-002	+	3.485e+23	3.48796e+23	12030	0.012437,0.031615,0.015345	1.000000,1.000000,1.000000	1	34862006	34862373	367	34862013	42	4.0537	1.81973	1.87588	2597_S4_2602_S9_2607_S14_vs_2598_S5_2603_S10_2608_S15_peak_81
Plekhb2	Plekhb2-005	+	3487765634849990	3487957834879580	-583	0.000000,0.020243	0.000000,1.000000	1	34876475	34877073	598	34876587	35	8.04902	2.83822	5.16502	2597_S4_2602_S9_2607_S14_vs_2598_S5_2603_S10_2608_S15_peak_82
Plekhb2	Plekhb2-001	+	3487765634849990	3487957834879580	26483	0.000000,0.020243	0.000000,1.000000	1	34876475	34877073	598	34876587	35	8.04902	2.83822	5.16502	2597_S4_2602_S9_2607_S14_vs_2598_S5_2603_S10_2608_S15_peak_82
.	.	.	.	.	.	.	.	1	35214671	35215118	447	35214915	30	11.9759	4.31415	8.55942	2597_S4_2602_S9_2607_S14_vs_2598_S5_2603_S10_2608_S15_peak_83
.	.	.	.	.	.	.	.	1	35526352	35526706	354	35526487	22	11.2205	5.05055	7.88002	2597_S4_2602_S9_2607_S14_vs_2598_S5_2603_S10_2608_S15_peak_84
Gm37068	Gm37068-001	-	35625606	35651298	21292	0.016152	1	1	35629592	35630006	414	35629828	15	5.14848	3.1227	2.76985	2597_S4_2602_S9_2607_S14_vs_2598_S5_2603_S10_2608_S15_peak_85
.	.	.	.	.	.	.	.	1	35683376	35683894	518	35683662	21	8.03017	3.78588	5.15144	2597_S4_2602_S9_2607_S14_vs_2598_S5_2603_S10_2608_S15_peak_86
.	.	.	.	.	.	.	.	1	35687152	35687558	406	35687344	22	11.2205	5.05055	7.88002	2597_S4_2602_S9_2607_S14_vs_2598_S5_2603_S10_2608_S15_peak_87
.	.	.	.	.	.	.	.	1	35749211	35749663	452	35749375	47	10.8829	2.97758	7.58632	2597_S4_2602_S9_2607_S14_vs_2598_S5_2603_S10_2608_S15_peak_88
Gm25634	Gm25634-201	+	35761602	35761707	1553	0	0	1	35763155	35763546	391	35763211	16	5.77089	3.31787	3.27632	2597_S4_2602_S9_2607_S14_vs_2598_S5_2603_S10_2608_S15_peak_89
.	.	.	.	.	.	.	.	1	35824445	35825009	564	35824873	32	9.30229	3.32165	6.22159	2597_S4_2602_S9_2607_S14_vs_2598_S5_2603_S10_2608_S15_peak_90
.	.	.	.	.	.	.	.	1	35866141	35866918	777	35866629	58	11.9516	2.81871	8.54011	2597_S4_2602_S9_2607_S14_vs_2598_S5_2603_S10_2608_S15_peak_91
.	.	.	.	.	.	.	.	1	35934299	35934730	431	35934534	19	8.83561	4.39178	5.82044	2597_S4_2602_S9_2607_S14_vs_2598_S5_2603_S10_2608_S15_peak_92
.	.	.	.	.	.	.	.	1	35941865	35942295	430	35942163	22	7.6635	3.53936	4.83763	2597_S4_2602_S9_2607_S14_vs_2598_S5_2603_S10_2608_S15_peak_93
.	.	.	.	.	.	.	.	1	35943037	35944160	1123	35944012	24	7.9759	3.47916	5.10763	2597_S4_2602_S9_2607_S14_vs_2598_S5_2603_S10_2608_S15_peak_94
.	.	.	.	.	.	.	.	1	35973984	35974342	358	35974203	34	6.43698	2.48958	3.82067	2597_S4_2602_S9_2607_S14_vs_2598_S5_2603_S10_2608_S15_peak_95
.	.	.	.	.	.	.	.	1	35979534	35979990	456	35979789	22	11.2205	5.05055	7.88002	2597_S4_2602_S9_2607_S14_vs_2598_S5_2603_S10_2608_S15_peak_96
Gm37146	Gm37146-001	-	35981960	35986374	3100	0.104417	1	1	35982814	35983274	460	35983085	34	16.4224	5.38598	12.6506	2597_S4_2602_S9_2607_S14_vs_2598_S5_2603_S10_2608_S15_peak_97
.	.	.	.	.	.	.	.	1	35997790	35998265	475	35997989	33	10.7814	3.67666	7.50055	2597_S4_2602_S9_2607_S14_vs_2598_S5_2603_S10_2608_S15_peak_98
Gm33222	Gm33222-001	-	3.6003e+23	3.6011e+23	-2786	0.000000,0.000000,0.000000	0.000000,0.000000,0.000000	1	36013831	36014251	420	36014094	32	11.1221	3.85503	7.80157	2597_S4_2602_S9_2607_S14_vs_2598_S5_2603_S10_2608_S15_peak_99
4930535G08Rik	4930535G08Rik-001	+	3.6003e+23	3.6011e+23	2759	0.000000,0.000000,0.000000	0.000000,0.000000,0.000000	1	36013831	36014251	420	36014094	32	11.1221	3.85503	7.80157	2597_S4_2602_S9_2607_S14_vs_2598_S5_2603_S10_2608_S15_peak_99
Gm33222	Gm33222-002	-	3.6003e+23	3.6011e+23	-2840	0.000000,0.000000,0.000000	0.000000,0.000000,0.000000	1	36013831	36014251	420	36014094	32	11.1221	3.85503	7.80157	2597_S4_2602_S9_2607_S14_vs_2598_S5_2603_S10_2608_S15_peak_99
.	.	.	.	.	.	.	.	1	36018061	36018512	451	36018258	22	11.2205	5.05055	7.88002	2597_S4_2602_S9_2607_S14_vs_2598_S5_2603_S10_2608_S15_peak_100
.	.	.	.	.	.	.	.	1	36117325	36117859	534	36117449	14	5.29213	3.29384	2.87369	2597_S4_2602_S9_2607_S14_vs_2598_S5_2603_S10_2608_S15_peak_101
.	.	.	.	.	.	.	.	1	36119686	36120221	535	36119949	28	6.44547	2.73015	3.82595	2597_S4_2602_S9_2607_S14_vs_2598_S5_2603_S10_2608_S15_peak_102
.	.	.	.	.	.	.	.	1	36120956	36121345	389	36121156	20	8.48891	4.09855	5.53359	2597_S4_2602_S9_2607_S14_vs_2598_S5_2603_S10_2608_S15_peak_103
.	.	.	.	.	.	.	.	1	36122828	36123233	405	36123134	18	7.08648	3.70821	4.35859	2597_S4_2602_S9_2607_S14_vs_2598_S5_2603_S10_2608_S15_peak_104
.	.	.	.	.	.	.	.	1	36124153	36124516	363	36124497	23	4.16784	2.25944	1.97106	2597_S4_2602_S9_2607_S14_vs_2598_S5_2603_S10_2608_S15_peak_105
Gm33280	Gm33280-001	+	36132042	36138747	5925	0.056069	1	1	36137967	36138342	375	36138150	38	9.9402	3.15541	6.77115	2597_S4_2602_S9_2607_S14_vs_2598_S5_2603_S10_2608_S15_peak_106
Uggt1	Uggt1-001	-	3.614e+39	3.62443e+39	97613	0.005735,0.005940,0.122911,0.026779,0.000000	1.000000,1.000000,0.897993,1.000000,0.000000	1	36146096	36146693	597	36146432	22	3.35017	2.0337	1.33366	2597_S4_2602_S9_2607_S14_vs_2598_S5_2603_S10_2608_S15_peak_107
Uggt1	Uggt1-002	-	3.614e+39	3.62443e+39	97469	0.005735,0.005940,0.122911,0.026779,0.000000	1.000000,1.000000,0.897993,1.000000,0.000000	1	36146096	36146693	597	36146432	22	3.35017	2.0337	1.33366	2597_S4_2602_S9_2607_S14_vs_2598_S5_2603_S10_2608_S15_peak_107
Uggt1	Uggt1-010	-	3.614e+39	3.62443e+39	3832	0.005735,0.005940,0.122911,0.026779,0.000000	1.000000,1.000000,0.897993,1.000000,0.000000	1	36146096	36146693	597	36146432	22	3.35017	2.0337	1.33366	2597_S4_2602_S9_2607_S14_vs_2598_S5_2603_S10_2608_S15_peak_107
Uggt1	Uggt1-004	-	3.614e+39	3.62443e+39	19119	0.005735,0.005940,0.122911,0.026779,0.000000	1.000000,1.000000,0.897993,1.000000,0.000000	1	36146096	36146693	597	36146432	22	3.35017	2.0337	1.33366	2597_S4_2602_S9_2607_S14_vs_2598_S5_2603_S10_2608_S15_peak_107
Mir6897	Mir6897-201	-	3.614e+39	3.62443e+39	-1782	0.005735,0.005940,0.122911,0.026779,0.000000	1.000000,1.000000,0.897993,1.000000,0.000000	1	36146096	36146693	597	36146432	22	3.35017	2.0337	1.33366	2597_S4_2602_S9_2607_S14_vs_2598_S5_2603_S10_2608_S15_peak_107
Uggt1	Uggt1-001	-	3.614e+31	3.62443e+31	90804	0.003586,0.003715,0.000000,0.016748	1.000000,1.000000,0.000000,1.000000	1	36153129	36153502	373	36153279	32	9.30229	3.32165	6.22159	2597_S4_2602_S9_2607_S14_vs_2598_S5_2603_S10_2608_S15_peak_108
Uggt1	Uggt1-002	-	3.614e+31	3.62443e+31	90660	0.003586,0.003715,0.000000,0.016748	1.000000,1.000000,0.000000,1.000000	1	36153129	36153502	373	36153279	32	9.30229	3.32165	6.22159	2597_S4_2602_S9_2607_S14_vs_2598_S5_2603_S10_2608_S15_peak_108
Uggt1	Uggt1-010	-	3.614e+31	3.62443e+31	-2604	0.003586,0.003715,0.000000,0.016748	1.000000,1.000000,0.000000,1.000000	1	36153129	36153502	373	36153279	32	9.30229	3.32165	6.22159	2597_S4_2602_S9_2607_S14_vs_2598_S5_2603_S10_2608_S15_peak_108
Uggt1	Uggt1-004	-	3.614e+31	3.62443e+31	12310	0.003586,0.003715,0.000000,0.016748	1.000000,1.000000,0.000000,1.000000	1	36153129	36153502	373	36153279	32	9.30229	3.32165	6.22159	2597_S4_2602_S9_2607_S14_vs_2598_S5_2603_S10_2608_S15_peak_108
Uggt1	Uggt1-006	-	3.61634e+31	3.6165e+31	3257	0.000000,0.003471,0.003596,0.016211	0.000000,1.000000,1.000000,1.000000	1	36161342	36161703	361	36161582	21	5.39639	2.76876	2.96171	2597_S4_2602_S9_2607_S14_vs_2598_S5_2603_S10_2608_S15_peak_109
Uggt1	Uggt1-001	-	3.61634e+31	3.6165e+31	82603	0.000000,0.003471,0.003596,0.016211	0.000000,1.000000,1.000000,1.000000	1	36161342	36161703	361	36161582	21	5.39639	2.76876	2.96171	2597_S4_2602_S9_2607_S14_vs_2598_S5_2603_S10_2608_S15_peak_109
Uggt1	Uggt1-002	-	3.61634e+31	3.6165e+31	82459	0.000000,0.003471,0.003596,0.016211	0.000000,1.000000,1.000000,1.000000	1	36161342	36161703	361	36161582	21	5.39639	2.76876	2.96171	2597_S4_2602_S9_2607_S14_vs_2598_S5_2603_S10_2608_S15_peak_109
Uggt1	Uggt1-004	-	3.61634e+31	3.6165e+31	4109	0.000000,0.003471,0.003596,0.016211	0.000000,1.000000,1.000000,1.000000	1	36161342	36161703	361	36161582	21	5.39639	2.76876	2.96171	2597_S4_2602_S9_2607_S14_vs_2598_S5_2603_S10_2608_S15_peak_109
Uggt1	Uggt1-006	-	3.61634e+47	3.6165e+47	1547	0.022124,0.019059,0.033168,0.003730,0.003864,0.017420	0.089974,1.000000,1.000000,1.000000,1.000000,1.000000	1	36163025	36163413	388	36163383	58	4.30738	1.70139	2.09178	2597_S4_2602_S9_2607_S14_vs_2598_S5_2603_S10_2608_S15_peak_110
Uggt1	Uggt1-007	-	3.61634e+47	3.6165e+47	19222	0.022124,0.019059,0.033168,0.003730,0.003864,0.017420	0.089974,1.000000,1.000000,1.000000,1.000000,1.000000	1	36163025	36163413	388	36163383	58	4.30738	1.70139	2.09178	2597_S4_2602_S9_2607_S14_vs_2598_S5_2603_S10_2608_S15_peak_110
Uggt1	Uggt1-005	-	3.61634e+47	3.6165e+47	10061	0.022124,0.019059,0.033168,0.003730,0.003864,0.017420	0.089974,1.000000,1.000000,1.000000,1.000000,1.000000	1	36163025	36163413	388	36163383	58	4.30738	1.70139	2.09178	2597_S4_2602_S9_2607_S14_vs_2598_S5_2603_S10_2608_S15_peak_110
Uggt1	Uggt1-001	-	3.61634e+47	3.6165e+47	80893	0.022124,0.019059,0.033168,0.003730,0.003864,0.017420	0.089974,1.000000,1.000000,1.000000,1.000000,1.000000	1	36163025	36163413	388	36163383	58	4.30738	1.70139	2.09178	2597_S4_2602_S9_2607_S14_vs_2598_S5_2603_S10_2608_S15_peak_110
Uggt1	Uggt1-002	-	3.61634e+47	3.6165e+47	80749	0.022124,0.019059,0.033168,0.003730,0.003864,0.017420	0.089974,1.000000,1.000000,1.000000,1.000000,1.000000	1	36163025	36163413	388	36163383	58	4.30738	1.70139	2.09178	2597_S4_2602_S9_2607_S14_vs_2598_S5_2603_S10_2608_S15_peak_110
Uggt1	Uggt1-004	-	3.61634e+47	3.6165e+47	2399	0.022124,0.019059,0.033168,0.003730,0.003864,0.017420	0.089974,1.000000,1.000000,1.000000,1.000000,1.000000	1	36163025	36163413	388	36163383	58	4.30738	1.70139	2.09178	2597_S4_2602_S9_2607_S14_vs_2598_S5_2603_S10_2608_S15_peak_110
Uggt1	Uggt1-003	-	3.61786e+23	3.62441e+23	9282	0.005374,0.003376,0.003496	1.000000,1.000000,1.000000	1	36234475	36234826	351	36234539	46	9.75952	2.79633	6.614	2597_S4_2602_S9_2607_S14_vs_2598_S5_2603_S10_2608_S15_peak_111
Uggt1	Uggt1-001	-	3.61786e+23	3.62441e+23	9480	0.005374,0.003376,0.003496	1.000000,1.000000,1.000000	1	36234475	36234826	351	36234539	46	9.75952	2.79633	6.614	2597_S4_2602_S9_2607_S14_vs_2598_S5_2603_S10_2608_S15_peak_111
Uggt1	Uggt1-002	-	3.61786e+23	3.62441e+23	9336	0.005374,0.003376,0.003496	1.000000,1.000000,1.000000	1	36234475	36234826	351	36234539	46	9.75952	2.79633	6.614	2597_S4_2602_S9_2607_S14_vs_2598_S5_2603_S10_2608_S15_peak_111
.	.	.	.	.	.	.	.	1	36293605	36294312	707	36293801	32	6.06907	2.46797	3.51198	2597_S4_2602_S9_2607_S14_vs_2598_S5_2603_S10_2608_S15_peak_112
Arid5a	Arid5a-003	+	3.63078e+119	3.63205e+119	4174	0.047362,0.039748,0.000000,0.000000,0.068742,0.037169,0.120638,0.039701,0.057422,0.049856,0.045424,0.052783,0.047354,0.062436,0.052737	1.000000,1.000000,0.000000,0.000000,1.000000,1.000000,1.000000,1.000000,1.000000,1.000000,1.000000,1.000000,1.000000,1.000000,1.000000	1	36311928	36312532	604	36311947	20	3.66708	2.20723	1.57865	2597_S4_2602_S9_2607_S14_vs_2598_S5_2603_S10_2608_S15_peak_113
Arid5a	Arid5a-011	+	3.63078e+119	3.63205e+119	4159	0.047362,0.039748,0.000000,0.000000,0.068742,0.037169,0.120638,0.039701,0.057422,0.049856,0.045424,0.052783,0.047354,0.062436,0.052737	1.000000,1.000000,0.000000,0.000000,1.000000,1.000000,1.000000,1.000000,1.000000,1.000000,1.000000,1.000000,1.000000,1.000000,1.000000	1	36311928	36312532	604	36311947	20	3.66708	2.20723	1.57865	2597_S4_2602_S9_2607_S14_vs_2598_S5_2603_S10_2608_S15_peak_113
Arid5a	Arid5a-013	+	3.63078e+119	3.63205e+119	-3460	0.047362,0.039748,0.000000,0.000000,0.068742,0.037169,0.120638,0.039701,0.057422,0.049856,0.045424,0.052783,0.047354,0.062436,0.052737	1.000000,1.000000,0.000000,0.000000,1.000000,1.000000,1.000000,1.000000,1.000000,1.000000,1.000000,1.000000,1.000000,1.000000,1.000000	1	36311928	36312532	604	36311947	20	3.66708	2.20723	1.57865	2597_S4_2602_S9_2607_S14_vs_2598_S5_2603_S10_2608_S15_peak_113
Arid5a	Arid5a-014	+	3.63078e+119	3.63205e+119	-4495	0.047362,0.039748,0.000000,0.000000,0.068742,0.037169,0.120638,0.039701,0.057422,0.049856,0.045424,0.052783,0.047354,0.062436,0.052737	1.000000,1.000000,0.000000,0.000000,1.000000,1.000000,1.000000,1.000000,1.000000,1.000000,1.000000,1.000000,1.000000,1.000000,1.000000	1	36311928	36312532	604	36311947	20	3.66708	2.20723	1.57865	2597_S4_2602_S9_2607_S14_vs_2598_S5_2603_S10_2608_S15_peak_113
Arid5a	Arid5a-012	+	3.63078e+119	3.63205e+119	4149	0.047362,0.039748,0.000000,0.000000,0.068742,0.037169,0.120638,0.039701,0.057422,0.049856,0.045424,0.052783,0.047354,0.062436,0.052737	1.000000,1.000000,0.000000,0.000000,1.000000,1.000000,1.000000,1.000000,1.000000,1.000000,1.000000,1.000000,1.000000,1.000000,1.000000	1	36311928	36312532	604	36311947	20	3.66708	2.20723	1.57865	2597_S4_2602_S9_2607_S14_vs_2598_S5_2603_S10_2608_S15_peak_113
Arid5a	Arid5a-001	+	3.63078e+119	3.63205e+119	4174	0.047362,0.039748,0.000000,0.000000,0.068742,0.037169,0.120638,0.039701,0.057422,0.049856,0.045424,0.052783,0.047354,0.062436,0.052737	1.000000,1.000000,0.000000,0.000000,1.000000,1.000000,1.000000,1.000000,1.000000,1.000000,1.000000,1.000000,1.000000,1.000000,1.000000	1	36311928	36312532	604	36311947	20	3.66708	2.20723	1.57865	2597_S4_2602_S9_2607_S14_vs_2598_S5_2603_S10_2608_S15_peak_113
Arid5a	Arid5a-015	+	3.63078e+119	3.63205e+119	4170	0.047362,0.039748,0.000000,0.000000,0.068742,0.037169,0.120638,0.039701,0.057422,0.049856,0.045424,0.052783,0.047354,0.062436,0.052737	1.000000,1.000000,0.000000,0.000000,1.000000,1.000000,1.000000,1.000000,1.000000,1.000000,1.000000,1.000000,1.000000,1.000000,1.000000	1	36311928	36312532	604	36311947	20	3.66708	2.20723	1.57865	2597_S4_2602_S9_2607_S14_vs_2598_S5_2603_S10_2608_S15_peak_113
Arid5a	Arid5a-002	+	3.63078e+119	3.63205e+119	4174	0.047362,0.039748,0.000000,0.000000,0.068742,0.037169,0.120638,0.039701,0.057422,0.049856,0.045424,0.052783,0.047354,0.062436,0.052737	1.000000,1.000000,0.000000,0.000000,1.000000,1.000000,1.000000,1.000000,1.000000,1.000000,1.000000,1.000000,1.000000,1.000000,1.000000	1	36311928	36312532	604	36311947	20	3.66708	2.20723	1.57865	2597_S4_2602_S9_2607_S14_vs_2598_S5_2603_S10_2608_S15_peak_113
Arid5a	Arid5a-009	+	3.63078e+119	3.63205e+119	4174	0.047362,0.039748,0.000000,0.000000,0.068742,0.037169,0.120638,0.039701,0.057422,0.049856,0.045424,0.052783,0.047354,0.062436,0.052737	1.000000,1.000000,0.000000,0.000000,1.000000,1.000000,1.000000,1.000000,1.000000,1.000000,1.000000,1.000000,1.000000,1.000000,1.000000	1	36311928	36312532	604	36311947	20	3.66708	2.20723	1.57865	2597_S4_2602_S9_2607_S14_vs_2598_S5_2603_S10_2608_S15_peak_113
Arid5a	Arid5a-006	+	3.63078e+119	3.63205e+119	4174	0.047362,0.039748,0.000000,0.000000,0.068742,0.037169,0.120638,0.039701,0.057422,0.049856,0.045424,0.052783,0.047354,0.062436,0.052737	1.000000,1.000000,0.000000,0.000000,1.000000,1.000000,1.000000,1.000000,1.000000,1.000000,1.000000,1.000000,1.000000,1.000000,1.000000	1	36311928	36312532	604	36311947	20	3.66708	2.20723	1.57865	2597_S4_2602_S9_2607_S14_vs_2598_S5_2603_S10_2608_S15_peak_113
Arid5a	Arid5a-004	+	3.63078e+119	3.63205e+119	4174	0.047362,0.039748,0.000000,0.000000,0.068742,0.037169,0.120638,0.039701,0.057422,0.049856,0.045424,0.052783,0.047354,0.062436,0.052737	1.000000,1.000000,0.000000,0.000000,1.000000,1.000000,1.000000,1.000000,1.000000,1.000000,1.000000,1.000000,1.000000,1.000000,1.000000	1	36311928	36312532	604	36311947	20	3.66708	2.20723	1.57865	2597_S4_2602_S9_2607_S14_vs_2598_S5_2603_S10_2608_S15_peak_113
Arid5a	Arid5a-008	+	3.63078e+119	3.63205e+119	4174	0.047362,0.039748,0.000000,0.000000,0.068742,0.037169,0.120638,0.039701,0.057422,0.049856,0.045424,0.052783,0.047354,0.062436,0.052737	1.000000,1.000000,0.000000,0.000000,1.000000,1.000000,1.000000,1.000000,1.000000,1.000000,1.000000,1.000000,1.000000,1.000000,1.000000	1	36311928	36312532	604	36311947	20	3.66708	2.20723	1.57865	2597_S4_2602_S9_2607_S14_vs_2598_S5_2603_S10_2608_S15_peak_113
Arid5a	Arid5a-005	+	3.63078e+119	3.63205e+119	4174	0.047362,0.039748,0.000000,0.000000,0.068742,0.037169,0.120638,0.039701,0.057422,0.049856,0.045424,0.052783,0.047354,0.062436,0.052737	1.000000,1.000000,0.000000,0.000000,1.000000,1.000000,1.000000,1.000000,1.000000,1.000000,1.000000,1.000000,1.000000,1.000000,1.000000	1	36311928	36312532	604	36311947	20	3.66708	2.20723	1.57865	2597_S4_2602_S9_2607_S14_vs_2598_S5_2603_S10_2608_S15_peak_113
Arid5a	Arid5a-010	+	3.63078e+119	3.63205e+119	4174	0.047362,0.039748,0.000000,0.000000,0.068742,0.037169,0.120638,0.039701,0.057422,0.049856,0.045424,0.052783,0.047354,0.062436,0.052737	1.000000,1.000000,0.000000,0.000000,1.000000,1.000000,1.000000,1.000000,1.000000,1.000000,1.000000,1.000000,1.000000,1.000000,1.000000	1	36311928	36312532	604	36311947	20	3.66708	2.20723	1.57865	2597_S4_2602_S9_2607_S14_vs_2598_S5_2603_S10_2608_S15_peak_113
Arid5a	Arid5a-007	+	3.63078e+119	3.63205e+119	4195	0.047362,0.039748,0.000000,0.000000,0.068742,0.037169,0.120638,0.039701,0.057422,0.049856,0.045424,0.052783,0.047354,0.062436,0.052737	1.000000,1.000000,0.000000,0.000000,1.000000,1.000000,1.000000,1.000000,1.000000,1.000000,1.000000,1.000000,1.000000,1.000000,1.000000	1	36311928	36312532	604	36311947	20	3.66708	2.20723	1.57865	2597_S4_2602_S9_2607_S14_vs_2598_S5_2603_S10_2608_S15_peak_113
Arid5a	Arid5a-011	+	3.63078e+47	3.6323e+47	13005	0.021943,0.000000,0.000000,0.020520,0.021917,0.022449	1.000000,0.000000,0.000000,1.000000,1.000000,0.895210	1	36320774	36321107	333	36320935	39	10.9027	3.33425	7.60381	2597_S4_2602_S9_2607_S14_vs_2598_S5_2603_S10_2608_S15_peak_114
Arid5a	Arid5a-013	+	3.63078e+47	3.6323e+47	4782	0.021943,0.000000,0.000000,0.020520,0.021917,0.022449	1.000000,0.000000,0.000000,1.000000,1.000000,0.895210	1	36320774	36321107	333	36320935	39	10.9027	3.33425	7.60381	2597_S4_2602_S9_2607_S14_vs_2598_S5_2603_S10_2608_S15_peak_114
Arid5a	Arid5a-014	+	3.63078e+47	3.6323e+47	3747	0.021943,0.000000,0.000000,0.020520,0.021917,0.022449	1.000000,0.000000,0.000000,1.000000,1.000000,0.895210	1	36320774	36321107	333	36320935	39	10.9027	3.33425	7.60381	2597_S4_2602_S9_2607_S14_vs_2598_S5_2603_S10_2608_S15_peak_114
Arid5a	Arid5a-001	+	3.63078e+47	3.6323e+47	13020	0.021943,0.000000,0.000000,0.020520,0.021917,0.022449	1.000000,0.000000,0.000000,1.000000,1.000000,0.895210	1	36320774	36321107	333	36320935	39	10.9027	3.33425	7.60381	2597_S4_2602_S9_2607_S14_vs_2598_S5_2603_S10_2608_S15_peak_114
Arid5a	Arid5a-002	+	3.63078e+47	3.6323e+47	13020	0.021943,0.000000,0.000000,0.020520,0.021917,0.022449	1.000000,0.000000,0.000000,1.000000,1.000000,0.895210	1	36320774	36321107	333	36320935	39	10.9027	3.33425	7.60381	2597_S4_2602_S9_2607_S14_vs_2598_S5_2603_S10_2608_S15_peak_114
Arid5a	Arid5a-004	+	3.63078e+47	3.6323e+47	13020	0.021943,0.000000,0.000000,0.020520,0.021917,0.022449	1.000000,0.000000,0.000000,1.000000,1.000000,0.895210	1	36320774	36321107	333	36320935	39	10.9027	3.33425	7.60381	2597_S4_2602_S9_2607_S14_vs_2598_S5_2603_S10_2608_S15_peak_114
Arid5a	Arid5a-011	+	3.63078e+23	3.6323e+23	14949	0.017870,0.028691,0.018046	0.582441,1.000000,0.588865	1	36322718	36323184	466	36322849	20	4.86736	2.63547	2.5386	2597_S4_2602_S9_2607_S14_vs_2598_S5_2603_S10_2608_S15_peak_115
Arid5a	Arid5a-001	+	3.63078e+23	3.6323e+23	14964	0.017870,0.028691,0.018046	0.582441,1.000000,0.588865	1	36322718	36323184	466	36322849	20	4.86736	2.63547	2.5386	2597_S4_2602_S9_2607_S14_vs_2598_S5_2603_S10_2608_S15_peak_115
Arid5a	Arid5a-002	+	3.63078e+23	3.6323e+23	14964	0.017870,0.028691,0.018046	0.582441,1.000000,0.588865	1	36322718	36323184	466	36322849	20	4.86736	2.63547	2.5386	2597_S4_2602_S9_2607_S14_vs_2598_S5_2603_S10_2608_S15_peak_115
Gm37909	Gm37909-001	+	3647395236471620	3647611136508760	4007	0.000000,0.009180	0.000000,1.000000	1	36477959	36478299	340	36478117	36	9.99042	3.27161	6.81227	2597_S4_2602_S9_2607_S14_vs_2598_S5_2603_S10_2608_S15_peak_116
Cnnm4	Cnnm4-001	+	3647395236471620	3647611136508760	6339	0.000000,0.009180	0.000000,1.000000	1	36477959	36478299	340	36478117	36	9.99042	3.27161	6.81227	2597_S4_2602_S9_2607_S14_vs_2598_S5_2603_S10_2608_S15_peak_116
Cnnm4	Cnnm4-001	+	36471620	36508765	7819	0.009153	1	1	36479439	36479778	339	36479607	42	16.8714	4.64989	13.0683	2597_S4_2602_S9_2607_S14_vs_2598_S5_2603_S10_2608_S15_peak_117
Cnnm4	Cnnm4-001	+	36471620	36508765	16944	0.011576	1	1	36488564	36488993	429	36488754	29	5.77511	2.50069	3.27844	2597_S4_2602_S9_2607_S14_vs_2598_S5_2603_S10_2608_S15_peak_118
Cnnm3	Cnnm3-005	+	3.65186e+31	3.65196e+31	-3883	0.000000,0.030173,0.067302,0.030173	0.000000,1.000000,1.000000,1.000000	1	36514193	36514686	493	36514295	28	8.62779	3.38776	5.65303	2597_S4_2602_S9_2607_S14_vs_2598_S5_2603_S10_2608_S15_peak_119
Cnnm3	Cnnm3-002	+	3.65186e+31	3.65196e+31	2326	0.000000,0.030173,0.067302,0.030173	0.000000,1.000000,1.000000,1.000000	1	36514193	36514686	493	36514295	28	8.62779	3.38776	5.65303	2597_S4_2602_S9_2607_S14_vs_2598_S5_2603_S10_2608_S15_peak_119
Cnnm3	Cnnm3-003	+	3.65186e+31	3.65196e+31	1096	0.000000,0.030173,0.067302,0.030173	0.000000,1.000000,1.000000,1.000000	1	36514193	36514686	493	36514295	28	8.62779	3.38776	5.65303	2597_S4_2602_S9_2607_S14_vs_2598_S5_2603_S10_2608_S15_peak_119
Cnnm3	Cnnm3-001	+	3.65186e+31	3.65196e+31	2326	0.000000,0.030173,0.067302,0.030173	0.000000,1.000000,1.000000,1.000000	1	36514193	36514686	493	36514295	28	8.62779	3.38776	5.65303	2597_S4_2602_S9_2607_S14_vs_2598_S5_2603_S10_2608_S15_peak_119
Gm38033	Gm38033-001	-	3.65275e+23	3.65282e+23	987	0.000000,0.020645,0.020645	0.000000,1.000000,1.000000	1	36526914	36527251	337	36527211	48	4.38539	1.80697	2.15059	2597_S4_2602_S9_2607_S14_vs_2598_S5_2603_S10_2608_S15_peak_120
Cnnm3	Cnnm3-002	+	3.65275e+23	3.65282e+23	15047	0.000000,0.020645,0.020645	0.000000,1.000000,1.000000	1	36526914	36527251	337	36527211	48	4.38539	1.80697	2.15059	2597_S4_2602_S9_2607_S14_vs_2598_S5_2603_S10_2608_S15_peak_120
Cnnm3	Cnnm3-001	+	3.65275e+23	3.65282e+23	15047	0.000000,0.020645,0.020645	0.000000,1.000000,1.000000	1	36526914	36527251	337	36527211	48	4.38539	1.80697	2.15059	2597_S4_2602_S9_2607_S14_vs_2598_S5_2603_S10_2608_S15_peak_120
Fam178b	Fam178b-006	-	3.65649e+55	3.65877e+55	8740	0.014810,0.014096,0.008961,0.012696,0.009228,0.011032,0.002805	1.000000,1.000000,1.000000,1.000000,1.000000,1.000000,1.000000	1	36578611	36578948	337	36578729	20	7.36493	3.6138	4.57671	2597_S4_2602_S9_2607_S14_vs_2598_S5_2603_S10_2608_S15_peak_121
Fam178b	Fam178b-010	-	3.65649e+55	3.65877e+55	21485	0.014810,0.014096,0.008961,0.012696,0.009228,0.011032,0.002805	1.000000,1.000000,1.000000,1.000000,1.000000,1.000000,1.000000	1	36578611	36578948	337	36578729	20	7.36493	3.6138	4.57671	2597_S4_2602_S9_2607_S14_vs_2598_S5_2603_S10_2608_S15_peak_121
Fam178b	Fam178b-003	-	3.65649e+55	3.65877e+55	21464	0.014810,0.014096,0.008961,0.012696,0.009228,0.011032,0.002805	1.000000,1.000000,1.000000,1.000000,1.000000,1.000000,1.000000	1	36578611	36578948	337	36578729	20	7.36493	3.6138	4.57671	2597_S4_2602_S9_2607_S14_vs_2598_S5_2603_S10_2608_S15_peak_121
Fam178b	Fam178b-005	-	3.65649e+55	3.65877e+55	10370	0.014810,0.014096,0.008961,0.012696,0.009228,0.011032,0.002805	1.000000,1.000000,1.000000,1.000000,1.000000,1.000000,1.000000	1	36578611	36578948	337	36578729	20	7.36493	3.6138	4.57671	2597_S4_2602_S9_2607_S14_vs_2598_S5_2603_S10_2608_S15_peak_121
Fam178b	Fam178b-008	-	3.65649e+55	3.65877e+55	22007	0.014810,0.014096,0.008961,0.012696,0.009228,0.011032,0.002805	1.000000,1.000000,1.000000,1.000000,1.000000,1.000000,1.000000	1	36578611	36578948	337	36578729	20	7.36493	3.6138	4.57671	2597_S4_2602_S9_2607_S14_vs_2598_S5_2603_S10_2608_S15_peak_121
Fam178b	Fam178b-004	-	3.65649e+55	3.65877e+55	14385	0.014810,0.014096,0.008961,0.012696,0.009228,0.011032,0.002805	1.000000,1.000000,1.000000,1.000000,1.000000,1.000000,1.000000	1	36578611	36578948	337	36578729	20	7.36493	3.6138	4.57671	2597_S4_2602_S9_2607_S14_vs_2598_S5_2603_S10_2608_S15_peak_121
Fam178b	Fam178b-001	-	3.65649e+55	3.65877e+55	104236	0.014810,0.014096,0.008961,0.012696,0.009228,0.011032,0.002805	1.000000,1.000000,1.000000,1.000000,1.000000,1.000000,1.000000	1	36578611	36578948	337	36578729	20	7.36493	3.6138	4.57671	2597_S4_2602_S9_2607_S14_vs_2598_S5_2603_S10_2608_S15_peak_121
.	.	.	.	.	.	.	.	1	36785132	36785547	415	36785289	40	5.71274	2.1728	3.22641	2597_S4_2602_S9_2607_S14_vs_2598_S5_2603_S10_2608_S15_peak_122
.	.	.	.	.	.	.	.	1	36791464	36792001	537	36791504	58	5.62251	1.88855	3.15358	2597_S4_2602_S9_2607_S14_vs_2598_S5_2603_S10_2608_S15_peak_123
Tmem131	Tmem131-201	-	3.67922e+23	3.69395e+23	136877	0.002355,0.022194,0.002350	1.000000,1.000000,1.000000	1	36802305	36802651	346	36802547	34	4.67433	2.08237	2.37334	2597_S4_2602_S9_2607_S14_vs_2598_S5_2603_S10_2608_S15_peak_124
Tmem131	Tmem131-002	-	3.67922e+23	3.69395e+23	13936	0.002355,0.022194,0.002350	1.000000,1.000000,1.000000	1	36802305	36802651	346	36802547	34	4.67433	2.08237	2.37334	2597_S4_2602_S9_2607_S14_vs_2598_S5_2603_S10_2608_S15_peak_124
Tmem131	Tmem131-001	-	3.67922e+23	3.69395e+23	137172	0.002355,0.022194,0.002350	1.000000,1.000000,1.000000	1	36802305	36802651	346	36802547	34	4.67433	2.08237	2.37334	2597_S4_2602_S9_2607_S14_vs_2598_S5_2603_S10_2608_S15_peak_124
Tmem131	Tmem131-004	-	3.68141e+47	3.68188e+47	0	0.031595,0.077413,0.159864,0.003509,0.000000,0.003502	0.282398,0.916828,1.000000,1.000000,0.000000,1.000000	1	36818617	36819133	516	36818822	43	3.77708	1.75611	1.66599	2597_S4_2602_S9_2607_S14_vs_2598_S5_2603_S10_2608_S15_peak_125
Tmem131	Tmem131-003	-	3.68141e+47	3.68188e+47	5649	0.031595,0.077413,0.159864,0.003509,0.000000,0.003502	0.282398,0.916828,1.000000,1.000000,0.000000,1.000000	1	36818617	36819133	516	36818822	43	3.77708	1.75611	1.66599	2597_S4_2602_S9_2607_S14_vs_2598_S5_2603_S10_2608_S15_peak_125
Tmem131	Tmem131-005	-	3.68141e+47	3.68188e+47	20	0.031595,0.077413,0.159864,0.003509,0.000000,0.003502	0.282398,0.916828,1.000000,1.000000,0.000000,1.000000	1	36818617	36819133	516	36818822	43	3.77708	1.75611	1.66599	2597_S4_2602_S9_2607_S14_vs_2598_S5_2603_S10_2608_S15_peak_125
Tmem131	Tmem131-201	-	3.68141e+47	3.68188e+47	120395	0.031595,0.077413,0.159864,0.003509,0.000000,0.003502	0.282398,0.916828,1.000000,1.000000,0.000000,1.000000	1	36818617	36819133	516	36818822	43	3.77708	1.75611	1.66599	2597_S4_2602_S9_2607_S14_vs_2598_S5_2603_S10_2608_S15_peak_125
Tmem131	Tmem131-002	-	3.68141e+47	3.68188e+47	-2030	0.031595,0.077413,0.159864,0.003509,0.000000,0.003502	0.282398,0.916828,1.000000,1.000000,0.000000,1.000000	1	36818617	36819133	516	36818822	43	3.77708	1.75611	1.66599	2597_S4_2602_S9_2607_S14_vs_2598_S5_2603_S10_2608_S15_peak_125
Tmem131	Tmem131-001	-	3.68141e+47	3.68188e+47	120690	0.031595,0.077413,0.159864,0.003509,0.000000,0.003502	0.282398,0.916828,1.000000,1.000000,0.000000,1.000000	1	36818617	36819133	516	36818822	43	3.77708	1.75611	1.66599	2597_S4_2602_S9_2607_S14_vs_2598_S5_2603_S10_2608_S15_peak_125
Tmem131	Tmem131-201	-	3679219136792190	3693952836939820	107812	0.002437,0.002432	1.000000,1.000000	1	36831358	36831716	358	36831493	45	19.4557	5.07385	15.5538	2597_S4_2602_S9_2607_S14_vs_2598_S5_2603_S10_2608_S15_peak_126
Tmem131	Tmem131-001	-	3679219136792190	3693952836939820	108107	0.002437,0.002432	1.000000,1.000000	1	36831358	36831716	358	36831493	45	19.4557	5.07385	15.5538	2597_S4_2602_S9_2607_S14_vs_2598_S5_2603_S10_2608_S15_peak_126
Tmem131	Tmem131-007	-	3.68417e+23	3.69437e+23	86262	0.003637,0.002518,0.002513	1.000000,1.000000,1.000000	1	36857035	36857405	370	36857263	29	6.3315	2.65266	3.73443	2597_S4_2602_S9_2607_S14_vs_2598_S5_2603_S10_2608_S15_peak_127
Tmem131	Tmem131-201	-	3.68417e+23	3.69437e+23	82123	0.003637,0.002518,0.002513	1.000000,1.000000,1.000000	1	36857035	36857405	370	36857263	29	6.3315	2.65266	3.73443	2597_S4_2602_S9_2607_S14_vs_2598_S5_2603_S10_2608_S15_peak_127
Tmem131	Tmem131-001	-	3.68417e+23	3.69437e+23	82418	0.003637,0.002518,0.002513	1.000000,1.000000,1.000000	1	36857035	36857405	370	36857263	29	6.3315	2.65266	3.73443	2597_S4_2602_S9_2607_S14_vs_2598_S5_2603_S10_2608_S15_peak_127
Tmem131	Tmem131-007	-	3.68417e+23	3.69437e+23	34995	0.003235,0.002240,0.002235	1.000000,1.000000,1.000000	1	36908343	36908672	329	36908602	29	7.62587	3.01968	4.80573	2597_S4_2602_S9_2607_S14_vs_2598_S5_2603_S10_2608_S15_peak_128
Tmem131	Tmem131-201	-	3.68417e+23	3.69437e+23	30856	0.003235,0.002240,0.002235	1.000000,1.000000,1.000000	1	36908343	36908672	329	36908602	29	7.62587	3.01968	4.80573	2597_S4_2602_S9_2607_S14_vs_2598_S5_2603_S10_2608_S15_peak_128
Tmem131	Tmem131-001	-	3.68417e+23	3.69437e+23	31151	0.003235,0.002240,0.002235	1.000000,1.000000,1.000000	1	36908343	36908672	329	36908602	29	7.62587	3.01968	4.80573	2597_S4_2602_S9_2607_S14_vs_2598_S5_2603_S10_2608_S15_peak_128
Tmem131	Tmem131-007	-	3.68417e+23	3.69437e+23	8589	0.005177,0.003584,0.003577	1.000000,1.000000,1.000000	1	36934551	36935078	527	36934758	29	10.1865	3.81052	6.98301	2597_S4_2602_S9_2607_S14_vs_2598_S5_2603_S10_2608_S15_peak_129
Tmem131	Tmem131-201	-	3.68417e+23	3.69437e+23	4450	0.005177,0.003584,0.003577	1.000000,1.000000,1.000000	1	36934551	36935078	527	36934758	29	10.1865	3.81052	6.98301	2597_S4_2602_S9_2607_S14_vs_2598_S5_2603_S10_2608_S15_peak_129
Tmem131	Tmem131-001	-	3.68417e+23	3.69437e+23	4745	0.005177,0.003584,0.003577	1.000000,1.000000,1.000000	1	36934551	36935078	527	36934758	29	10.1865	3.81052	6.98301	2597_S4_2602_S9_2607_S14_vs_2598_S5_2603_S10_2608_S15_peak_129
Vwa3b	Vwa3b-002	+	3.70293e+31	3.7077e+31	0	0.004824,0.003422,0.007046,0.014444	0.315934,0.222527,0.332418,1.000000	1	37028818	37029545	727	37029010	45	15.5023	4.06741	11.7842	2597_S4_2602_S9_2607_S14_vs_2598_S5_2603_S10_2608_S15_peak_130
Vwa3b	Vwa3b-004	+	3.70293e+31	3.7077e+31	0	0.004824,0.003422,0.007046,0.014444	0.315934,0.222527,0.332418,1.000000	1	37028818	37029545	727	37029010	45	15.5023	4.06741	11.7842	2597_S4_2602_S9_2607_S14_vs_2598_S5_2603_S10_2608_S15_peak_130
Vwa3b	Vwa3b-003	+	3.70293e+31	3.7077e+31	0	0.004824,0.003422,0.007046,0.014444	0.315934,0.222527,0.332418,1.000000	1	37028818	37029545	727	37029010	45	15.5023	4.06741	11.7842	2597_S4_2602_S9_2607_S14_vs_2598_S5_2603_S10_2608_S15_peak_130
Vwa3b	Vwa3b-001	+	3.70293e+31	3.7077e+31	2222	0.004824,0.003422,0.007046,0.014444	0.315934,0.222527,0.332418,1.000000	1	37028818	37029545	727	37029010	45	15.5023	4.06741	11.7842	2597_S4_2602_S9_2607_S14_vs_2598_S5_2603_S10_2608_S15_peak_130
Inpp4a	Inpp4a-014	+	3.73574e+79	3.74085e+79	33214	0.007342,0.010645,0.010647,0.007449,0.010648,0.008100,0.003473,0.003763,0.003459,0.003383	1.000000,1.000000,1.000000,1.000000,1.000000,1.000000,1.000000,1.000000,1.000000,1.000000	1	37390611	37390985	374	37390773	33	12.8979	4.31859	9.38049	2597_S4_2602_S9_2607_S14_vs_2598_S5_2603_S10_2608_S15_peak_131
Inpp4a	Inpp4a-008	+	3.73574e+79	3.74085e+79	21394	0.007342,0.010645,0.010647,0.007449,0.010648,0.008100,0.003473,0.003763,0.003459,0.003383	1.000000,1.000000,1.000000,1.000000,1.000000,1.000000,1.000000,1.000000,1.000000,1.000000	1	37390611	37390985	374	37390773	33	12.8979	4.31859	9.38049	2597_S4_2602_S9_2607_S14_vs_2598_S5_2603_S10_2608_S15_peak_131
Inpp4a	Inpp4a-201	+	3.73574e+79	3.74085e+79	21390	0.007342,0.010645,0.010647,0.007449,0.010648,0.008100,0.003473,0.003763,0.003459,0.003383	1.000000,1.000000,1.000000,1.000000,1.000000,1.000000,1.000000,1.000000,1.000000,1.000000	1	37390611	37390985	374	37390773	33	12.8979	4.31859	9.38049	2597_S4_2602_S9_2607_S14_vs_2598_S5_2603_S10_2608_S15_peak_131
Inpp4a	Inpp4a-006	+	3.73574e+79	3.74085e+79	32692	0.007342,0.010645,0.010647,0.007449,0.010648,0.008100,0.003473,0.003763,0.003459,0.003383	1.000000,1.000000,1.000000,1.000000,1.000000,1.000000,1.000000,1.000000,1.000000,1.000000	1	37390611	37390985	374	37390773	33	12.8979	4.31859	9.38049	2597_S4_2602_S9_2607_S14_vs_2598_S5_2603_S10_2608_S15_peak_131
Inpp4a	Inpp4a-007	+	3.73574e+79	3.74085e+79	21394	0.007342,0.010645,0.010647,0.007449,0.010648,0.008100,0.003473,0.003763,0.003459,0.003383	1.000000,1.000000,1.000000,1.000000,1.000000,1.000000,1.000000,1.000000,1.000000,1.000000	1	37390611	37390985	374	37390773	33	12.8979	4.31859	9.38049	2597_S4_2602_S9_2607_S14_vs_2598_S5_2603_S10_2608_S15_peak_131
Inpp4a	Inpp4a-015	+	3.73574e+79	3.74085e+79	33214	0.007342,0.010645,0.010647,0.007449,0.010648,0.008100,0.003473,0.003763,0.003459,0.003383	1.000000,1.000000,1.000000,1.000000,1.000000,1.000000,1.000000,1.000000,1.000000,1.000000	1	37390611	37390985	374	37390773	33	12.8979	4.31859	9.38049	2597_S4_2602_S9_2607_S14_vs_2598_S5_2603_S10_2608_S15_peak_131
Inpp4a	Inpp4a-004	+	3.73574e+79	3.74085e+79	90303	0.007342,0.010645,0.010647,0.007449,0.010648,0.008100,0.003473,0.003763,0.003459,0.003383	1.000000,1.000000,1.000000,1.000000,1.000000,1.000000,1.000000,1.000000,1.000000,1.000000	1	37390611	37390985	374	37390773	33	12.8979	4.31859	9.38049	2597_S4_2602_S9_2607_S14_vs_2598_S5_2603_S10_2608_S15_peak_131
Inpp4a	Inpp4a-012	+	3.73574e+79	3.74085e+79	90696	0.007342,0.010645,0.010647,0.007449,0.010648,0.008100,0.003473,0.003763,0.003459,0.003383	1.000000,1.000000,1.000000,1.000000,1.000000,1.000000,1.000000,1.000000,1.000000,1.000000	1	37390611	37390985	374	37390773	33	12.8979	4.31859	9.38049	2597_S4_2602_S9_2607_S14_vs_2598_S5_2603_S10_2608_S15_peak_131
Inpp4a	Inpp4a-002	+	3.73574e+79	3.74085e+79	90303	0.007342,0.010645,0.010647,0.007449,0.010648,0.008100,0.003473,0.003763,0.003459,0.003383	1.000000,1.000000,1.000000,1.000000,1.000000,1.000000,1.000000,1.000000,1.000000,1.000000	1	37390611	37390985	374	37390773	33	12.8979	4.31859	9.38049	2597_S4_2602_S9_2607_S14_vs_2598_S5_2603_S10_2608_S15_peak_131
Inpp4a	Inpp4a-001	+	3.73574e+79	3.74085e+79	90720	0.007342,0.010645,0.010647,0.007449,0.010648,0.008100,0.003473,0.003763,0.003459,0.003383	1.000000,1.000000,1.000000,1.000000,1.000000,1.000000,1.000000,1.000000,1.000000,1.000000	1	37390611	37390985	374	37390773	33	12.8979	4.31859	9.38049	2597_S4_2602_S9_2607_S14_vs_2598_S5_2603_S10_2608_S15_peak_131
Inpp4a	Inpp4a-001	+	37299891	37410737	110200	0.004168	1	1	37410091	37410552	461	37410436	49	3.88659	1.71356	1.75989	2597_S4_2602_S9_2607_S14_vs_2598_S5_2603_S10_2608_S15_peak_132
Coa5	Coa5-001	-	37417084	37430104	12154	0.029798	1	1	37417563	37417950	387	37417754	20	9.611	4.61137	6.48126	2597_S4_2602_S9_2607_S14_vs_2598_S5_2603_S10_2608_S15_peak_133
.	.	.	.	.	.	.	.	1	37579973	37580311	338	37580021	28	6.44547	2.73015	3.82595	2597_S4_2602_S9_2607_S14_vs_2598_S5_2603_S10_2608_S15_peak_134
Tsga10	Tsga10-002	-	3.77608e+63	3.78664e+63	25153	0.003219,0.010746,0.092871,0.011038,0.006310,0.010483,0.003596,0.003082	1.000000,1.000000,1.000000,1.000000,1.000000,1.000000,1.000000,1.000000	1	37840938	37841277	339	37841184	20	9.611	4.61137	6.48126	2597_S4_2602_S9_2607_S14_vs_2598_S5_2603_S10_2608_S15_peak_135
Tsga10	Tsga10-005	-	3.77608e+63	3.78664e+63	23797	0.003219,0.010746,0.092871,0.011038,0.006310,0.010483,0.003596,0.003082	1.000000,1.000000,1.000000,1.000000,1.000000,1.000000,1.000000,1.000000	1	37840938	37841277	339	37841184	20	9.611	4.61137	6.48126	2597_S4_2602_S9_2607_S14_vs_2598_S5_2603_S10_2608_S15_peak_135
Tsga10	Tsga10-007	-	3.77608e+63	3.78664e+63	2445	0.003219,0.010746,0.092871,0.011038,0.006310,0.010483,0.003596,0.003082	1.000000,1.000000,1.000000,1.000000,1.000000,1.000000,1.000000,1.000000	1	37840938	37841277	339	37841184	20	9.611	4.61137	6.48126	2597_S4_2602_S9_2607_S14_vs_2598_S5_2603_S10_2608_S15_peak_135
Tsga10	Tsga10-008	-	3.77608e+63	3.78664e+63	23797	0.003219,0.010746,0.092871,0.011038,0.006310,0.010483,0.003596,0.003082	1.000000,1.000000,1.000000,1.000000,1.000000,1.000000,1.000000,1.000000	1	37840938	37841277	339	37841184	20	9.611	4.61137	6.48126	2597_S4_2602_S9_2607_S14_vs_2598_S5_2603_S10_2608_S15_peak_135
Tsga10	Tsga10-004	-	3.77608e+63	3.78664e+63	14071	0.003219,0.010746,0.092871,0.011038,0.006310,0.010483,0.003596,0.003082	1.000000,1.000000,1.000000,1.000000,1.000000,1.000000,1.000000,1.000000	1	37840938	37841277	339	37841184	20	9.611	4.61137	6.48126	2597_S4_2602_S9_2607_S14_vs_2598_S5_2603_S10_2608_S15_peak_135
Tsga10	Tsga10-006	-	3.77608e+63	3.78664e+63	23560	0.003219,0.010746,0.092871,0.011038,0.006310,0.010483,0.003596,0.003082	1.000000,1.000000,1.000000,1.000000,1.000000,1.000000,1.000000,1.000000	1	37840938	37841277	339	37841184	20	9.611	4.61137	6.48126	2597_S4_2602_S9_2607_S14_vs_2598_S5_2603_S10_2608_S15_peak_135
Tsga10	Tsga10-003	-	3.77608e+63	3.78664e+63	14098	0.003219,0.010746,0.092871,0.011038,0.006310,0.010483,0.003596,0.003082	1.000000,1.000000,1.000000,1.000000,1.000000,1.000000,1.000000,1.000000	1	37840938	37841277	339	37841184	20	9.611	4.61137	6.48126	2597_S4_2602_S9_2607_S14_vs_2598_S5_2603_S10_2608_S15_peak_135
Tsga10	Tsga10-001	-	3.77608e+63	3.78664e+63	23803	0.003219,0.010746,0.092871,0.011038,0.006310,0.010483,0.003596,0.003082	1.000000,1.000000,1.000000,1.000000,1.000000,1.000000,1.000000,1.000000	1	37840938	37841277	339	37841184	20	9.611	4.61137	6.48126	2597_S4_2602_S9_2607_S14_vs_2598_S5_2603_S10_2608_S15_peak_135
Mrpl30	Mrpl30-004	+	37897256	37898126	3282	0	0	1	37900538	37900897	359	37900678	37	18.6487	5.75631	14.7743	2597_S4_2602_S9_2607_S14_vs_2598_S5_2603_S10_2608_S15_peak_136
Rev1	Rev1-001	-	3.80528e+39	3.81297e+39	73969	0.004280,0.009310,0.000000,0.000000,0.003735	1.000000,1.000000,0.000000,0.000000,0.653495	1	38055366	38055694	328	38055527	29	9.2309	3.50457	6.16418	2597_S4_2602_S9_2607_S14_vs_2598_S5_2603_S10_2608_S15_peak_137
Rev1	Rev1-002	-	3.80528e+39	3.81297e+39	32439	0.004280,0.009310,0.000000,0.000000,0.003735	1.000000,1.000000,0.000000,0.000000,0.653495	1	38055366	38055694	328	38055527	29	9.2309	3.50457	6.16418	2597_S4_2602_S9_2607_S14_vs_2598_S5_2603_S10_2608_S15_peak_137
Rev1	Rev1-006	-	3.80528e+39	3.81297e+39	2012	0.004280,0.009310,0.000000,0.000000,0.003735	1.000000,1.000000,0.000000,0.000000,0.653495	1	38055366	38055694	328	38055527	29	9.2309	3.50457	6.16418	2597_S4_2602_S9_2607_S14_vs_2598_S5_2603_S10_2608_S15_peak_137
Rev1	Rev1-012	-	3.80528e+39	3.81297e+39	-1115	0.004280,0.009310,0.000000,0.000000,0.003735	1.000000,1.000000,0.000000,0.000000,0.653495	1	38055366	38055694	328	38055527	29	9.2309	3.50457	6.16418	2597_S4_2602_S9_2607_S14_vs_2598_S5_2603_S10_2608_S15_peak_137
Eif5b	Eif5b-002	+	3.80528e+39	3.81297e+39	57356	0.004280,0.009310,0.000000,0.000000,0.003735	1.000000,1.000000,0.000000,0.000000,0.653495	1	38055366	38055694	328	38055527	29	9.2309	3.50457	6.16418	2597_S4_2602_S9_2607_S14_vs_2598_S5_2603_S10_2608_S15_peak_137
Rev1	Rev1-001	-	3.80528e+31	3.81297e+31	71944	0.004319,0.009395,0.269198,0.000000	1.000000,1.000000,0.960843,0.000000	1	38057388	38057719	331	38057520	27	14.8149	5.82243	11.136	2597_S4_2602_S9_2607_S14_vs_2598_S5_2603_S10_2608_S15_peak_138
Rev1	Rev1-002	-	3.80528e+31	3.81297e+31	30414	0.004319,0.009395,0.269198,0.000000	1.000000,1.000000,0.960843,0.000000	1	38057388	38057719	331	38057520	27	14.8149	5.82243	11.136	2597_S4_2602_S9_2607_S14_vs_2598_S5_2603_S10_2608_S15_peak_138
Rev1	Rev1-006	-	3.80528e+31	3.81297e+31	0	0.004319,0.009395,0.269198,0.000000	1.000000,1.000000,0.960843,0.000000	1	38057388	38057719	331	38057520	27	14.8149	5.82243	11.136	2597_S4_2602_S9_2607_S14_vs_2598_S5_2603_S10_2608_S15_peak_138
Rev1	Rev1-012	-	3.80528e+31	3.81297e+31	-3137	0.004319,0.009395,0.269198,0.000000	1.000000,1.000000,0.960843,0.000000	1	38057388	38057719	331	38057520	27	14.8149	5.82243	11.136	2597_S4_2602_S9_2607_S14_vs_2598_S5_2603_S10_2608_S15_peak_138
Aff3	Aff3-006	-	3.85356e+39	3.86272e+39	0	0.003778,0.010324,0.004066,0.002748,0.000734	0.258209,1.000000,1.000000,1.000000,0.246269	1	38626857	38628196	1339	38627891	69	17.6245	3.34424	13.7857	2597_S4_2602_S9_2607_S14_vs_2598_S5_2603_S10_2608_S15_peak_139
Aff3	Aff3-004	-	3.85356e+39	3.86272e+39	36760	0.003778,0.010324,0.004066,0.002748,0.000734	0.258209,1.000000,1.000000,1.000000,0.246269	1	38626857	38628196	1339	38627891	69	17.6245	3.34424	13.7857	2597_S4_2602_S9_2607_S14_vs_2598_S5_2603_S10_2608_S15_peak_139
Aff3	Aff3-001	-	3.85356e+39	3.86272e+39	36760	0.003778,0.010324,0.004066,0.002748,0.000734	0.258209,1.000000,1.000000,1.000000,0.246269	1	38626857	38628196	1339	38627891	69	17.6245	3.34424	13.7857	2597_S4_2602_S9_2607_S14_vs_2598_S5_2603_S10_2608_S15_peak_139
Aff3	Aff3-201	-	3.85356e+39	3.86272e+39	36760	0.003778,0.010324,0.004066,0.002748,0.000734	0.258209,1.000000,1.000000,1.000000,0.246269	1	38626857	38628196	1339	38627891	69	17.6245	3.34424	13.7857	2597_S4_2602_S9_2607_S14_vs_2598_S5_2603_S10_2608_S15_peak_139
Aff3	Aff3-002	-	3.85356e+39	3.86272e+39	0	0.003778,0.010324,0.004066,0.002748,0.000734	0.258209,1.000000,1.000000,1.000000,0.246269	1	38626857	38628196	1339	38627891	69	17.6245	3.34424	13.7857	2597_S4_2602_S9_2607_S14_vs_2598_S5_2603_S10_2608_S15_peak_139
.	.	.	.	.	.	.	.	1	39014038	39014647	609	39014185	16	6.63821	3.73302	3.97675	2597_S4_2602_S9_2607_S14_vs_2598_S5_2603_S10_2608_S15_peak_140
.	.	.	.	.	.	.	.	1	39017327	39017821	494	39017630	27	12.3926	4.8184	8.92382	2597_S4_2602_S9_2607_S14_vs_2598_S5_2603_S10_2608_S15_peak_141
.	.	.	.	.	.	.	.	1	39023776	39024119	343	39024038	16	6.63821	3.73302	3.97675	2597_S4_2602_S9_2607_S14_vs_2598_S5_2603_S10_2608_S15_peak_142
.	.	.	.	.	.	.	.	1	39097472	39097853	381	39097697	17	7.34814	3.9526	4.56738	2597_S4_2602_S9_2607_S14_vs_2598_S5_2603_S10_2608_S15_peak_143
.	.	.	.	.	.	.	.	1	39153401	39153778	377	39153418	19	4.0365	2.38268	1.87588	2597_S4_2602_S9_2607_S14_vs_2598_S5_2603_S10_2608_S15_peak_144
Npas2	Npas2-001	+	3919421239193730	3936323739287610	4521	0.004147,0.007467	1.000000,1.000000	1	39198733	39199433	700	39199141	36	9.99042	3.27161	6.81227	2597_S4_2602_S9_2607_S14_vs_2598_S5_2603_S10_2608_S15_peak_145
Npas2	Npas2-002	+	3919421239193730	3936323739287610	5002	0.004147,0.007467	1.000000,1.000000	1	39198733	39199433	700	39199141	36	9.99042	3.27161	6.81227	2597_S4_2602_S9_2607_S14_vs_2598_S5_2603_S10_2608_S15_peak_145
Npas2	Npas2-001	+	3919421239193730	3936323739287610	7096	0.002568,0.004623	1.000000,1.000000	1	39201308	39201741	433	39201470	15	5.95242	3.51343	3.41293	2597_S4_2602_S9_2607_S14_vs_2598_S5_2603_S10_2608_S15_peak_146
Npas2	Npas2-002	+	3919421239193730	3936323739287610	7577	0.002568,0.004623	1.000000,1.000000	1	39201308	39201741	433	39201470	15	5.95242	3.51343	3.41293	2597_S4_2602_S9_2607_S14_vs_2598_S5_2603_S10_2608_S15_peak_146
Npas2	Npas2-001	+	3919421239193730	3936323739287610	32783	0.002787,0.005017	1.000000,1.000000	1	39226995	39227465	470	39227218	35	6.88366	2.56071	4.18705	2597_S4_2602_S9_2607_S14_vs_2598_S5_2603_S10_2608_S15_peak_147
Npas2	Npas2-002	+	3919421239193730	3936323739287610	33264	0.002787,0.005017	1.000000,1.000000	1	39226995	39227465	470	39227218	35	6.88366	2.56071	4.18705	2597_S4_2602_S9_2607_S14_vs_2598_S5_2603_S10_2608_S15_peak_147
Npas2	Npas2-001	+	39194212	39363237	153459	0.002603	1	1	39347671	39348110	439	39348013	46	3.35389	1.6496	1.33678	2597_S4_2602_S9_2607_S14_vs_2598_S5_2603_S10_2608_S15_peak_148
Tbc1d8	Tbc1d8-004	-	3.93723e+23	3.94787e+23	92397	0.003873,0.003909,0.003841	1.000000,1.000000,1.000000	1	39385854	39386265	411	39386044	29	6.3315	2.65266	3.73443	2597_S4_2602_S9_2607_S14_vs_2598_S5_2603_S10_2608_S15_peak_149
Tbc1d8	Tbc1d8-002	-	3.93723e+23	3.94787e+23	92436	0.003873,0.003909,0.003841	1.000000,1.000000,1.000000	1	39385854	39386265	411	39386044	29	6.3315	2.65266	3.73443	2597_S4_2602_S9_2607_S14_vs_2598_S5_2603_S10_2608_S15_peak_149
Tbc1d8	Tbc1d8-001	-	3.93723e+23	3.94787e+23	92491	0.003873,0.003909,0.003841	1.000000,1.000000,1.000000	1	39385854	39386265	411	39386044	29	6.3315	2.65266	3.73443	2597_S4_2602_S9_2607_S14_vs_2598_S5_2603_S10_2608_S15_peak_149
Tbc1d8	Tbc1d8-003	-	3.93912e+31	3.93926e+31	-4817	0.000000,0.008311,0.008388,0.008241	0.000000,1.000000,1.000000,1.000000	1	39397449	39398332	883	39397769	29	11.2727	4.17499	7.92464	2597_S4_2602_S9_2607_S14_vs_2598_S5_2603_S10_2608_S15_peak_150
Tbc1d8	Tbc1d8-004	-	3.93912e+31	3.93926e+31	80330	0.000000,0.008311,0.008388,0.008241	0.000000,1.000000,1.000000,1.000000	1	39397449	39398332	883	39397769	29	11.2727	4.17499	7.92464	2597_S4_2602_S9_2607_S14_vs_2598_S5_2603_S10_2608_S15_peak_150
Tbc1d8	Tbc1d8-002	-	3.93912e+31	3.93926e+31	80369	0.000000,0.008311,0.008388,0.008241	0.000000,1.000000,1.000000,1.000000	1	39397449	39398332	883	39397769	29	11.2727	4.17499	7.92464	2597_S4_2602_S9_2607_S14_vs_2598_S5_2603_S10_2608_S15_peak_150
Tbc1d8	Tbc1d8-001	-	3.93912e+31	3.93926e+31	80424	0.000000,0.008311,0.008388,0.008241	0.000000,1.000000,1.000000,1.000000	1	39397449	39398332	883	39397769	29	11.2727	4.17499	7.92464	2597_S4_2602_S9_2607_S14_vs_2598_S5_2603_S10_2608_S15_peak_150
Tbc1d8	Tbc1d8-004	-	3.93723e+23	3.94787e+23	75523	0.004043,0.004080,0.004009	1.000000,1.000000,1.000000	1	39402710	39403139	429	39402831	43	11.5928	3.29063	8.21339	2597_S4_2602_S9_2607_S14_vs_2598_S5_2603_S10_2608_S15_peak_151
Tbc1d8	Tbc1d8-002	-	3.93723e+23	3.94787e+23	75562	0.004043,0.004080,0.004009	1.000000,1.000000,1.000000	1	39402710	39403139	429	39402831	43	11.5928	3.29063	8.21339	2597_S4_2602_S9_2607_S14_vs_2598_S5_2603_S10_2608_S15_peak_151
Tbc1d8	Tbc1d8-001	-	3.93723e+23	3.94787e+23	75617	0.004043,0.004080,0.004009	1.000000,1.000000,1.000000	1	39402710	39403139	429	39402831	43	11.5928	3.29063	8.21339	2597_S4_2602_S9_2607_S14_vs_2598_S5_2603_S10_2608_S15_peak_151
Tbc1d8	Tbc1d8-004	-	3.93723e+23	3.94787e+23	68133	0.003460,0.003492,0.003431	1.000000,1.000000,1.000000	1	39410162	39410529	367	39410452	31	4.74028	2.1701	2.42517	2597_S4_2602_S9_2607_S14_vs_2598_S5_2603_S10_2608_S15_peak_152
Tbc1d8	Tbc1d8-002	-	3.93723e+23	3.94787e+23	68172	0.003460,0.003492,0.003431	1.000000,1.000000,1.000000	1	39410162	39410529	367	39410452	31	4.74028	2.1701	2.42517	2597_S4_2602_S9_2607_S14_vs_2598_S5_2603_S10_2608_S15_peak_152
Tbc1d8	Tbc1d8-001	-	3.93723e+23	3.94787e+23	68227	0.003460,0.003492,0.003431	1.000000,1.000000,1.000000	1	39410162	39410529	367	39410452	31	4.74028	2.1701	2.42517	2597_S4_2602_S9_2607_S14_vs_2598_S5_2603_S10_2608_S15_peak_152
Gm37265	Gm37265-001	-	3.9419e+31	3.94199e+31	4688	0.000000,0.003121,0.003150,0.003095	0.000000,1.000000,1.000000,1.000000	1	39414914	39415245	331	39415095	28	8.62779	3.38776	5.65303	2597_S4_2602_S9_2607_S14_vs_2598_S5_2603_S10_2608_S15_peak_153
Tbc1d8	Tbc1d8-004	-	3.9419e+31	3.94199e+31	63417	0.000000,0.003121,0.003150,0.003095	0.000000,1.000000,1.000000,1.000000	1	39414914	39415245	331	39415095	28	8.62779	3.38776	5.65303	2597_S4_2602_S9_2607_S14_vs_2598_S5_2603_S10_2608_S15_peak_153
Tbc1d8	Tbc1d8-002	-	3.9419e+31	3.94199e+31	63456	0.000000,0.003121,0.003150,0.003095	0.000000,1.000000,1.000000,1.000000	1	39414914	39415245	331	39415095	28	8.62779	3.38776	5.65303	2597_S4_2602_S9_2607_S14_vs_2598_S5_2603_S10_2608_S15_peak_153
Tbc1d8	Tbc1d8-001	-	3.9419e+31	3.94199e+31	63511	0.000000,0.003121,0.003150,0.003095	0.000000,1.000000,1.000000,1.000000	1	39414914	39415245	331	39415095	28	8.62779	3.38776	5.65303	2597_S4_2602_S9_2607_S14_vs_2598_S5_2603_S10_2608_S15_peak_153
Gm37265	Gm37265-001	-	3.9419e+31	3.94199e+31	1912	0.000000,0.004155,0.004194,0.004121	0.000000,1.000000,1.000000,1.000000	1	39417580	39418021	441	39417950	17	7.34814	3.9526	4.56738	2597_S4_2602_S9_2607_S14_vs_2598_S5_2603_S10_2608_S15_peak_154
Tbc1d8	Tbc1d8-004	-	3.9419e+31	3.94199e+31	60641	0.000000,0.004155,0.004194,0.004121	0.000000,1.000000,1.000000,1.000000	1	39417580	39418021	441	39417950	17	7.34814	3.9526	4.56738	2597_S4_2602_S9_2607_S14_vs_2598_S5_2603_S10_2608_S15_peak_154
Tbc1d8	Tbc1d8-002	-	3.9419e+31	3.94199e+31	60680	0.000000,0.004155,0.004194,0.004121	0.000000,1.000000,1.000000,1.000000	1	39417580	39418021	441	39417950	17	7.34814	3.9526	4.56738	2597_S4_2602_S9_2607_S14_vs_2598_S5_2603_S10_2608_S15_peak_154
Tbc1d8	Tbc1d8-001	-	3.9419e+31	3.94199e+31	60735	0.000000,0.004155,0.004194,0.004121	0.000000,1.000000,1.000000,1.000000	1	39417580	39418021	441	39417950	17	7.34814	3.9526	4.56738	2597_S4_2602_S9_2607_S14_vs_2598_S5_2603_S10_2608_S15_peak_154
Gm37265	Gm37265-001	-	3.9419e+31	3.94199e+31	-4900	0.000000,0.004306,0.004346,0.004270	0.000000,1.000000,1.000000,1.000000	1	39424833	39425290	457	39424976	32	5.57933	2.34732	3.11964	2597_S4_2602_S9_2607_S14_vs_2598_S5_2603_S10_2608_S15_peak_155
Tbc1d8	Tbc1d8-004	-	3.9419e+31	3.94199e+31	53372	0.000000,0.004306,0.004346,0.004270	0.000000,1.000000,1.000000,1.000000	1	39424833	39425290	457	39424976	32	5.57933	2.34732	3.11964	2597_S4_2602_S9_2607_S14_vs_2598_S5_2603_S10_2608_S15_peak_155
Tbc1d8	Tbc1d8-002	-	3.9419e+31	3.94199e+31	53411	0.000000,0.004306,0.004346,0.004270	0.000000,1.000000,1.000000,1.000000	1	39424833	39425290	457	39424976	32	5.57933	2.34732	3.11964	2597_S4_2602_S9_2607_S14_vs_2598_S5_2603_S10_2608_S15_peak_155
Tbc1d8	Tbc1d8-001	-	3.9419e+31	3.94199e+31	53466	0.000000,0.004306,0.004346,0.004270	0.000000,1.000000,1.000000,1.000000	1	39424833	39425290	457	39424976	32	5.57933	2.34732	3.11964	2597_S4_2602_S9_2607_S14_vs_2598_S5_2603_S10_2608_S15_peak_155
Tbc1d8	Tbc1d8-004	-	3.93723e+23	3.94787e+23	34238	0.007446,0.007515,0.007384	1.000000,1.000000,1.000000	1	39443633	39444424	791	39444256	20	7.06435	3.48901	4.3434	2597_S4_2602_S9_2607_S14_vs_2598_S5_2603_S10_2608_S15_peak_156
Tbc1d8	Tbc1d8-002	-	3.93723e+23	3.94787e+23	34277	0.007446,0.007515,0.007384	1.000000,1.000000,1.000000	1	39443633	39444424	791	39444256	20	7.06435	3.48901	4.3434	2597_S4_2602_S9_2607_S14_vs_2598_S5_2603_S10_2608_S15_peak_156
Tbc1d8	Tbc1d8-001	-	3.93723e+23	3.94787e+23	34332	0.007446,0.007515,0.007384	1.000000,1.000000,1.000000	1	39443633	39444424	791	39444256	20	7.06435	3.48901	4.3434	2597_S4_2602_S9_2607_S14_vs_2598_S5_2603_S10_2608_S15_peak_156
Tbc1d8	Tbc1d8-004	-	3.93723e+23	3.94787e+23	15100	0.003159,0.003188,0.003132	1.000000,1.000000,1.000000	1	39463227	39463562	335	39463439	13	4.65888	3.07425	2.36102	2597_S4_2602_S9_2607_S14_vs_2598_S5_2603_S10_2608_S15_peak_157
Tbc1d8	Tbc1d8-002	-	3.93723e+23	3.94787e+23	15139	0.003159,0.003188,0.003132	1.000000,1.000000,1.000000	1	39463227	39463562	335	39463439	13	4.65888	3.07425	2.36102	2597_S4_2602_S9_2607_S14_vs_2598_S5_2603_S10_2608_S15_peak_157
Tbc1d8	Tbc1d8-001	-	3.93723e+23	3.94787e+23	15194	0.003159,0.003188,0.003132	1.000000,1.000000,1.000000	1	39463227	39463562	335	39463439	13	4.65888	3.07425	2.36102	2597_S4_2602_S9_2607_S14_vs_2598_S5_2603_S10_2608_S15_peak_157
Tbc1d8	Tbc1d8-004	-	3.93723e+23	3.94787e+23	12891	0.005462,0.005513,0.005416	1.000000,1.000000,1.000000	1	39465191	39465771	580	39465611	32	5.57933	2.34732	3.11964	2597_S4_2602_S9_2607_S14_vs_2598_S5_2603_S10_2608_S15_peak_158
Tbc1d8	Tbc1d8-002	-	3.93723e+23	3.94787e+23	12930	0.005462,0.005513,0.005416	1.000000,1.000000,1.000000	1	39465191	39465771	580	39465611	32	5.57933	2.34732	3.11964	2597_S4_2602_S9_2607_S14_vs_2598_S5_2603_S10_2608_S15_peak_158
Tbc1d8	Tbc1d8-001	-	3.93723e+23	3.94787e+23	12985	0.005462,0.005513,0.005416	1.000000,1.000000,1.000000	1	39465191	39465771	580	39465611	32	5.57933	2.34732	3.11964	2597_S4_2602_S9_2607_S14_vs_2598_S5_2603_S10_2608_S15_peak_158
.	.	.	.	.	.	.	.	1	39505771	39506261	490	39505945	34	16.4224	5.38598	12.6506	2597_S4_2602_S9_2607_S14_vs_2598_S5_2603_S10_2608_S15_peak_159
.	.	.	.	.	.	.	.	1	39588426	39589216	790	39588749	29	6.3315	2.65266	3.73443	2597_S4_2602_S9_2607_S14_vs_2598_S5_2603_S10_2608_S15_peak_160
Rfx8	Rfx8-001	-	39665301	39720998	52812	0.006428	1	1	39667829	39668186	357	39668074	31	15.4846	5.45883	11.7678	2597_S4_2602_S9_2607_S14_vs_2598_S5_2603_S10_2608_S15_peak_161
Rfx8	Rfx8-002	-	3968093239665300	3969187239720990	170	0.039759,0.007810	1.000000,1.000000	1	39691268	39691702	434	39691485	21	8.03017	3.78588	5.15144	2597_S4_2602_S9_2607_S14_vs_2598_S5_2603_S10_2608_S15_peak_162
Rfx8	Rfx8-001	-	3968093239665300	3969187239720990	29296	0.039759,0.007810	1.000000,1.000000	1	39691268	39691702	434	39691485	21	8.03017	3.78588	5.15144	2597_S4_2602_S9_2607_S14_vs_2598_S5_2603_S10_2608_S15_peak_162
Rfx8	Rfx8-002	-	3968093239665300	3969187239720990	-1410	0.000000,0.007110	0.000000,1.000000	1	39693282	39693677	395	39693394	13	4.65888	3.07425	2.36102	2597_S4_2602_S9_2607_S14_vs_2598_S5_2603_S10_2608_S15_peak_163
Rfx8	Rfx8-001	-	3968093239665300	3969187239720990	27321	0.000000,0.007110	0.000000,1.000000	1	39693282	39693677	395	39693394	13	4.65888	3.07425	2.36102	2597_S4_2602_S9_2607_S14_vs_2598_S5_2603_S10_2608_S15_peak_163
Rfx8	Rfx8-002	-	3968093239665300	3969187239720990	-2224	0.000000,0.007595	0.000000,1.000000	1	39694096	39694518	422	39694353	23	10.7389	4.68405	7.46434	2597_S4_2602_S9_2607_S14_vs_2598_S5_2603_S10_2608_S15_peak_164
Rfx8	Rfx8-001	-	3968093239665300	3969187239720990	26480	0.000000,0.007595	0.000000,1.000000	1	39694096	39694518	422	39694353	23	10.7389	4.68405	7.46434	2597_S4_2602_S9_2607_S14_vs_2598_S5_2603_S10_2608_S15_peak_164
Rfx8	Rfx8-001	-	39665301	39720998	17685	0.007182	1	1	39702914	39703313	399	39703248	37	3.69167	1.81544	1.59744	2597_S4_2602_S9_2607_S14_vs_2598_S5_2603_S10_2608_S15_peak_165
Rfx8	Rfx8-001	-	39665301	39720998	10326	0.010431	1	1	39710092	39710672	580	39710542	25	6.20754	2.81156	3.62858	2597_S4_2602_S9_2607_S14_vs_2598_S5_2603_S10_2608_S15_peak_166
Rfx8	Rfx8-001	-	39665301	39720998	8691	0.008995	1	1	39711807	39712307	500	39711875	56	6.23918	2.00058	3.65469	2597_S4_2602_S9_2607_S14_vs_2598_S5_2603_S10_2608_S15_peak_167
.	.	.	.	.	.	.	.	1	39751145	39751643	498	39751468	36	12.7112	4.00107	9.21292	2597_S4_2602_S9_2607_S14_vs_2598_S5_2603_S10_2608_S15_peak_168
.	.	.	.	.	.	.	.	1	39757004	39757390	386	39757137	53	8.2126	2.3485	5.2939	2597_S4_2602_S9_2607_S14_vs_2598_S5_2603_S10_2608_S15_peak_169
.	.	.	.	.	.	.	.	1	39774288	39774676	388	39774532	43	6.44288	2.24984	3.8257	2597_S4_2602_S9_2607_S14_vs_2598_S5_2603_S10_2608_S15_peak_170
.	.	.	.	.	.	.	.	1	39833789	39834210	421	39833880	25	5.03238	2.44772	2.67302	2597_S4_2602_S9_2607_S14_vs_2598_S5_2603_S10_2608_S15_peak_171
.	.	.	.	.	.	.	.	1	39854239	39854584	345	39854385	17	7.34814	3.9526	4.56738	2597_S4_2602_S9_2607_S14_vs_2598_S5_2603_S10_2608_S15_peak_172
Map4k4	Map4k4-201	+	3.99009e+63	4.00263e+63	13045	0.002911,0.002954,0.002950,0.002951,0.002954,0.004096,0.002954,0.002911	1.000000,1.000000,1.000000,1.000000,1.000000,1.000000,1.000000,1.000000	1	39913958	39914322	364	39914149	34	13.6077	4.4456	10.0279	2597_S4_2602_S9_2607_S14_vs_2598_S5_2603_S10_2608_S15_peak_173
Map4k4	Map4k4-005	+	3.99009e+63	4.00263e+63	12779	0.002911,0.002954,0.002950,0.002951,0.002954,0.004096,0.002954,0.002911	1.000000,1.000000,1.000000,1.000000,1.000000,1.000000,1.000000,1.000000	1	39913958	39914322	364	39914149	34	13.6077	4.4456	10.0279	2597_S4_2602_S9_2607_S14_vs_2598_S5_2603_S10_2608_S15_peak_173
Map4k4	Map4k4-017	+	3.99009e+63	4.00263e+63	12734	0.002911,0.002954,0.002950,0.002951,0.002954,0.004096,0.002954,0.002911	1.000000,1.000000,1.000000,1.000000,1.000000,1.000000,1.000000,1.000000	1	39913958	39914322	364	39914149	34	13.6077	4.4456	10.0279	2597_S4_2602_S9_2607_S14_vs_2598_S5_2603_S10_2608_S15_peak_173
Map4k4	Map4k4-002	+	3.99009e+63	4.00263e+63	12728	0.002911,0.002954,0.002950,0.002951,0.002954,0.004096,0.002954,0.002911	1.000000,1.000000,1.000000,1.000000,1.000000,1.000000,1.000000,1.000000	1	39913958	39914322	364	39914149	34	13.6077	4.4456	10.0279	2597_S4_2602_S9_2607_S14_vs_2598_S5_2603_S10_2608_S15_peak_173
Map4k4	Map4k4-003	+	3.99009e+63	4.00263e+63	12778	0.002911,0.002954,0.002950,0.002951,0.002954,0.004096,0.002954,0.002911	1.000000,1.000000,1.000000,1.000000,1.000000,1.000000,1.000000,1.000000	1	39913958	39914322	364	39914149	34	13.6077	4.4456	10.0279	2597_S4_2602_S9_2607_S14_vs_2598_S5_2603_S10_2608_S15_peak_173
Map4k4	Map4k4-016	+	3.99009e+63	4.00263e+63	12788	0.002911,0.002954,0.002950,0.002951,0.002954,0.004096,0.002954,0.002911	1.000000,1.000000,1.000000,1.000000,1.000000,1.000000,1.000000,1.000000	1	39913958	39914322	364	39914149	34	13.6077	4.4456	10.0279	2597_S4_2602_S9_2607_S14_vs_2598_S5_2603_S10_2608_S15_peak_173
Map4k4	Map4k4-004	+	3.99009e+63	4.00263e+63	12779	0.002911,0.002954,0.002950,0.002951,0.002954,0.004096,0.002954,0.002911	1.000000,1.000000,1.000000,1.000000,1.000000,1.000000,1.000000,1.000000	1	39913958	39914322	364	39914149	34	13.6077	4.4456	10.0279	2597_S4_2602_S9_2607_S14_vs_2598_S5_2603_S10_2608_S15_peak_173
Map4k4	Map4k4-019	+	3.99009e+63	4.00263e+63	13045	0.002911,0.002954,0.002950,0.002951,0.002954,0.004096,0.002954,0.002911	1.000000,1.000000,1.000000,1.000000,1.000000,1.000000,1.000000,1.000000	1	39913958	39914322	364	39914149	34	13.6077	4.4456	10.0279	2597_S4_2602_S9_2607_S14_vs_2598_S5_2603_S10_2608_S15_peak_173
Map4k4	Map4k4-201	+	3.99009e+63	4.00263e+63	24752	0.002959,0.003002,0.002998,0.002999,0.003002,0.004163,0.003002,0.002959	1.000000,1.000000,1.000000,1.000000,1.000000,1.000000,1.000000,1.000000	1	39925665	39926035	370	39925772	17	6.41729	3.51304	3.80672	2597_S4_2602_S9_2607_S14_vs_2598_S5_2603_S10_2608_S15_peak_174
Map4k4	Map4k4-005	+	3.99009e+63	4.00263e+63	24486	0.002959,0.003002,0.002998,0.002999,0.003002,0.004163,0.003002,0.002959	1.000000,1.000000,1.000000,1.000000,1.000000,1.000000,1.000000,1.000000	1	39925665	39926035	370	39925772	17	6.41729	3.51304	3.80672	2597_S4_2602_S9_2607_S14_vs_2598_S5_2603_S10_2608_S15_peak_174
Map4k4	Map4k4-017	+	3.99009e+63	4.00263e+63	24441	0.002959,0.003002,0.002998,0.002999,0.003002,0.004163,0.003002,0.002959	1.000000,1.000000,1.000000,1.000000,1.000000,1.000000,1.000000,1.000000	1	39925665	39926035	370	39925772	17	6.41729	3.51304	3.80672	2597_S4_2602_S9_2607_S14_vs_2598_S5_2603_S10_2608_S15_peak_174
Map4k4	Map4k4-002	+	3.99009e+63	4.00263e+63	24435	0.002959,0.003002,0.002998,0.002999,0.003002,0.004163,0.003002,0.002959	1.000000,1.000000,1.000000,1.000000,1.000000,1.000000,1.000000,1.000000	1	39925665	39926035	370	39925772	17	6.41729	3.51304	3.80672	2597_S4_2602_S9_2607_S14_vs_2598_S5_2603_S10_2608_S15_peak_174
Map4k4	Map4k4-003	+	3.99009e+63	4.00263e+63	24485	0.002959,0.003002,0.002998,0.002999,0.003002,0.004163,0.003002,0.002959	1.000000,1.000000,1.000000,1.000000,1.000000,1.000000,1.000000,1.000000	1	39925665	39926035	370	39925772	17	6.41729	3.51304	3.80672	2597_S4_2602_S9_2607_S14_vs_2598_S5_2603_S10_2608_S15_peak_174
Map4k4	Map4k4-016	+	3.99009e+63	4.00263e+63	24495	0.002959,0.003002,0.002998,0.002999,0.003002,0.004163,0.003002,0.002959	1.000000,1.000000,1.000000,1.000000,1.000000,1.000000,1.000000,1.000000	1	39925665	39926035	370	39925772	17	6.41729	3.51304	3.80672	2597_S4_2602_S9_2607_S14_vs_2598_S5_2603_S10_2608_S15_peak_174
Map4k4	Map4k4-004	+	3.99009e+63	4.00263e+63	24486	0.002959,0.003002,0.002998,0.002999,0.003002,0.004163,0.003002,0.002959	1.000000,1.000000,1.000000,1.000000,1.000000,1.000000,1.000000,1.000000	1	39925665	39926035	370	39925772	17	6.41729	3.51304	3.80672	2597_S4_2602_S9_2607_S14_vs_2598_S5_2603_S10_2608_S15_peak_174
Map4k4	Map4k4-019	+	3.99009e+63	4.00263e+63	24752	0.002959,0.003002,0.002998,0.002999,0.003002,0.004163,0.003002,0.002959	1.000000,1.000000,1.000000,1.000000,1.000000,1.000000,1.000000,1.000000	1	39925665	39926035	370	39925772	17	6.41729	3.51304	3.80672	2597_S4_2602_S9_2607_S14_vs_2598_S5_2603_S10_2608_S15_peak_174
Map4k4	Map4k4-201	+	3.99009e+55	4.00263e+55	93259	0.003134,0.003180,0.003176,0.003177,0.003180,0.003180,0.003134	1.000000,1.000000,1.000000,1.000000,1.000000,1.000000,1.000000	1	39994172	39994564	392	39994336	47	15.9054	4.02968	12.1545	2597_S4_2602_S9_2607_S14_vs_2598_S5_2603_S10_2608_S15_peak_175
Map4k4	Map4k4-005	+	3.99009e+55	4.00263e+55	92993	0.003134,0.003180,0.003176,0.003177,0.003180,0.003180,0.003134	1.000000,1.000000,1.000000,1.000000,1.000000,1.000000,1.000000	1	39994172	39994564	392	39994336	47	15.9054	4.02968	12.1545	2597_S4_2602_S9_2607_S14_vs_2598_S5_2603_S10_2608_S15_peak_175
Map4k4	Map4k4-017	+	3.99009e+55	4.00263e+55	92948	0.003134,0.003180,0.003176,0.003177,0.003180,0.003180,0.003134	1.000000,1.000000,1.000000,1.000000,1.000000,1.000000,1.000000	1	39994172	39994564	392	39994336	47	15.9054	4.02968	12.1545	2597_S4_2602_S9_2607_S14_vs_2598_S5_2603_S10_2608_S15_peak_175
Map4k4	Map4k4-002	+	3.99009e+55	4.00263e+55	92942	0.003134,0.003180,0.003176,0.003177,0.003180,0.003180,0.003134	1.000000,1.000000,1.000000,1.000000,1.000000,1.000000,1.000000	1	39994172	39994564	392	39994336	47	15.9054	4.02968	12.1545	2597_S4_2602_S9_2607_S14_vs_2598_S5_2603_S10_2608_S15_peak_175
Map4k4	Map4k4-003	+	3.99009e+55	4.00263e+55	92992	0.003134,0.003180,0.003176,0.003177,0.003180,0.003180,0.003134	1.000000,1.000000,1.000000,1.000000,1.000000,1.000000,1.000000	1	39994172	39994564	392	39994336	47	15.9054	4.02968	12.1545	2597_S4_2602_S9_2607_S14_vs_2598_S5_2603_S10_2608_S15_peak_175
Map4k4	Map4k4-004	+	3.99009e+55	4.00263e+55	92993	0.003134,0.003180,0.003176,0.003177,0.003180,0.003180,0.003134	1.000000,1.000000,1.000000,1.000000,1.000000,1.000000,1.000000	1	39994172	39994564	392	39994336	47	15.9054	4.02968	12.1545	2597_S4_2602_S9_2607_S14_vs_2598_S5_2603_S10_2608_S15_peak_175
Map4k4	Map4k4-019	+	3.99009e+55	4.00263e+55	93259	0.003134,0.003180,0.003176,0.003177,0.003180,0.003180,0.003134	1.000000,1.000000,1.000000,1.000000,1.000000,1.000000,1.000000	1	39994172	39994564	392	39994336	47	15.9054	4.02968	12.1545	2597_S4_2602_S9_2607_S14_vs_2598_S5_2603_S10_2608_S15_peak_175
.	.	.	.	.	.	.	.	1	40064671	40065080	409	40064841	16	6.63821	3.73302	3.97675	2597_S4_2602_S9_2607_S14_vs_2598_S5_2603_S10_2608_S15_peak_176
Il1r2	Il1r2-002	+	4.00848e+47	4.01252e+47	1044	0.009374,0.000000,0.013979,0.001766,0.009350,0.009958	1.000000,0.000000,0.606860,0.044855,1.000000,1.000000	1	40085836	40086214	378	40085968	52	4.99131	1.86019	2.63854	2597_S4_2602_S9_2607_S14_vs_2598_S5_2603_S10_2608_S15_peak_177
Gm37347	Gm37347-001	+	4.00848e+47	4.01252e+47	-2297	0.009374,0.000000,0.013979,0.001766,0.009350,0.009958	1.000000,0.000000,0.606860,0.044855,1.000000,1.000000	1	40085836	40086214	378	40085968	52	4.99131	1.86019	2.63854	2597_S4_2602_S9_2607_S14_vs_2598_S5_2603_S10_2608_S15_peak_177
Il1r2	Il1r2-003	+	4.00848e+47	4.01252e+47	0	0.009374,0.000000,0.013979,0.001766,0.009350,0.009958	1.000000,0.000000,0.606860,0.044855,1.000000,1.000000	1	40085836	40086214	378	40085968	52	4.99131	1.86019	2.63854	2597_S4_2602_S9_2607_S14_vs_2598_S5_2603_S10_2608_S15_peak_177
Gm16894	Gm16894-001	-	4.00848e+47	4.01252e+47	0	0.009374,0.000000,0.013979,0.001766,0.009350,0.009958	1.000000,0.000000,0.606860,0.044855,1.000000,1.000000	1	40085836	40086214	378	40085968	52	4.99131	1.86019	2.63854	2597_S4_2602_S9_2607_S14_vs_2598_S5_2603_S10_2608_S15_peak_177
Il1r2	Il1r2-001	+	4.00848e+47	4.01252e+47	1138	0.009374,0.000000,0.013979,0.001766,0.009350,0.009958	1.000000,0.000000,0.606860,0.044855,1.000000,1.000000	1	40085836	40086214	378	40085968	52	4.99131	1.86019	2.63854	2597_S4_2602_S9_2607_S14_vs_2598_S5_2603_S10_2608_S15_peak_177
Il1r2	Il1r2-004	+	4.00848e+47	4.01252e+47	11757	0.009374,0.000000,0.013979,0.001766,0.009350,0.009958	1.000000,0.000000,0.606860,0.044855,1.000000,1.000000	1	40085836	40086214	378	40085968	52	4.99131	1.86019	2.63854	2597_S4_2602_S9_2607_S14_vs_2598_S5_2603_S10_2608_S15_peak_177
.	.	.	.	.	.	.	.	1	40161133	40161504	371	40161365	21	5.46737	2.79438	3.02262	2597_S4_2602_S9_2607_S14_vs_2598_S5_2603_S10_2608_S15_peak_178
.	.	.	.	.	.	.	.	1	40162109	40162540	431	40162174	15	3.80632	2.50886	1.69151	2597_S4_2602_S9_2607_S14_vs_2598_S5_2603_S10_2608_S15_peak_179
Il1r1	Il1r1-001	+	40225080	40317258	1432	0.007138	1	1	40226512	40227169	657	40226600	17	4.72499	2.76993	2.41433	2597_S4_2602_S9_2607_S14_vs_2598_S5_2603_S10_2608_S15_peak_180
Il1r1	Il1r1-001	+	40225080	40317258	6657	0.003732	1	1	40231737	40232080	343	40231855	38	8.29161	2.7741	5.36642	2597_S4_2602_S9_2607_S14_vs_2598_S5_2603_S10_2608_S15_peak_181
Il1r1	Il1r1-003	+	4.02667e+23	4.02772e+23	-4392	0.000000,0.000000,0.003775	0.000000,0.000000,1.000000	1	40261918	40262265	347	40261993	18	7.08648	3.70821	4.35859	2597_S4_2602_S9_2607_S14_vs_2598_S5_2603_S10_2608_S15_peak_182
Il1r1	Il1r1-002	+	4.02667e+23	4.02772e+23	-4321	0.000000,0.000000,0.003775	0.000000,0.000000,1.000000	1	40261918	40262265	347	40261993	18	7.08648	3.70821	4.35859	2597_S4_2602_S9_2607_S14_vs_2598_S5_2603_S10_2608_S15_peak_182
Il1r1	Il1r1-001	+	4.02667e+23	4.02772e+23	36838	0.000000,0.000000,0.003775	0.000000,0.000000,1.000000	1	40261918	40262265	347	40261993	18	7.08648	3.70821	4.35859	2597_S4_2602_S9_2607_S14_vs_2598_S5_2603_S10_2608_S15_peak_182
Il1r1	Il1r1-002	+	4026658640225080	4031620240317250	24041	0.006671,0.003591	1.000000,1.000000	1	40290627	40290957	330	40290791	20	9.54461	4.58022	6.43779	2597_S4_2602_S9_2607_S14_vs_2598_S5_2603_S10_2608_S15_peak_183
Il1r1	Il1r1-001	+	4026658640225080	4031620240317250	65547	0.006671,0.003591	1.000000,1.000000	1	40290627	40290957	330	40290791	20	9.54461	4.58022	6.43779	2597_S4_2602_S9_2607_S14_vs_2598_S5_2603_S10_2608_S15_peak_183
Il1rl2	Il1rl2-002	+	4032469040324620	4036756340365470	12754	0.008840,0.009279	1.000000,1.000000	1	40337444	40337822	378	40337662	41	11.2467	3.31126	7.90203	2597_S4_2602_S9_2607_S14_vs_2598_S5_2603_S10_2608_S15_peak_184
Il1rl2	Il1rl2-001	+	4032469040324620	4036756340365470	12817	0.008840,0.009279	1.000000,1.000000	1	40337444	40337822	378	40337662	41	11.2467	3.31126	7.90203	2597_S4_2602_S9_2607_S14_vs_2598_S5_2603_S10_2608_S15_peak_184
Il1rl2	Il1rl2-002	+	4.03247e+23	4.03676e+23	29423	0.010356,0.619534,0.010870	1.000000,0.957207,1.000000	1	40354113	40354556	443	40354406	24	12.8215	5.45265	9.3177	2597_S4_2602_S9_2607_S14_vs_2598_S5_2603_S10_2608_S15_peak_185
Gm17970	Gm17970-001	+	4.03247e+23	4.03676e+23	261	0.010356,0.619534,0.010870	1.000000,0.957207,1.000000	1	40354113	40354556	443	40354406	24	12.8215	5.45265	9.3177	2597_S4_2602_S9_2607_S14_vs_2598_S5_2603_S10_2608_S15_peak_185
Il1rl2	Il1rl2-001	+	4.03247e+23	4.03676e+23	29486	0.010356,0.619534,0.010870	1.000000,0.957207,1.000000	1	40354113	40354556	443	40354406	24	12.8215	5.45265	9.3177	2597_S4_2602_S9_2607_S14_vs_2598_S5_2603_S10_2608_S15_peak_185
Il1rl2	Il1rl2-002	+	4032469040324620	4036756340365470	35592	0.023581,0.024752	1.000000,1.000000	1	40360282	40361292	1010	40360388	43	8.35419	2.61784	5.41565	2597_S4_2602_S9_2607_S14_vs_2598_S5_2603_S10_2608_S15_peak_186
Il1rl2	Il1rl2-001	+	4032469040324620	4036756340365470	35655	0.023581,0.024752	1.000000,1.000000	1	40360282	40361292	1010	40360388	43	8.35419	2.61784	5.41565	2597_S4_2602_S9_2607_S14_vs_2598_S5_2603_S10_2608_S15_peak_186
.	.	.	.	.	.	.	.	1	40390913	40391387	474	40391156	20	6.42843	3.23159	3.81401	2597_S4_2602_S9_2607_S14_vs_2598_S5_2603_S10_2608_S15_peak_187
.	.	.	.	.	.	.	.	1	40399925	40400346	421	40400147	35	11.0929	3.62362	7.77722	2597_S4_2602_S9_2607_S14_vs_2598_S5_2603_S10_2608_S15_peak_188
.	.	.	.	.	.	.	.	1	40406091	40406442	351	40406270	16	6.63821	3.73302	3.97675	2597_S4_2602_S9_2607_S14_vs_2598_S5_2603_S10_2608_S15_peak_189
.	.	.	.	.	.	.	.	1	40409092	40409456	364	40409315	53	13.3436	3.2128	9.78269	2597_S4_2602_S9_2607_S14_vs_2598_S5_2603_S10_2608_S15_peak_190
Il18r1	Il18r1-201	+	4.0466e+47	4.05008e+47	3898	0.012547,0.012539,0.016790,0.017064,0.012540,0.016869	1.000000,1.000000,1.000000,1.000000,1.000000,1.000000	1	40469904	40470340	436	40470029	41	6.09082	2.2258	3.5292	2597_S4_2602_S9_2607_S14_vs_2598_S5_2603_S10_2608_S15_peak_191
Il18r1	Il18r1-202	+	4.0466e+47	4.05008e+47	3898	0.012547,0.012539,0.016790,0.017064,0.012540,0.016869	1.000000,1.000000,1.000000,1.000000,1.000000,1.000000	1	40469904	40470340	436	40470029	41	6.09082	2.2258	3.5292	2597_S4_2602_S9_2607_S14_vs_2598_S5_2603_S10_2608_S15_peak_191
Il18r1	Il18r1-001	+	4.0466e+47	4.05008e+47	4352	0.012547,0.012539,0.016790,0.017064,0.012540,0.016869	1.000000,1.000000,1.000000,1.000000,1.000000,1.000000	1	40469904	40470340	436	40470029	41	6.09082	2.2258	3.5292	2597_S4_2602_S9_2607_S14_vs_2598_S5_2603_S10_2608_S15_peak_191
Il18r1	Il18r1-003	+	4.0466e+47	4.05008e+47	3934	0.012547,0.012539,0.016790,0.017064,0.012540,0.016869	1.000000,1.000000,1.000000,1.000000,1.000000,1.000000	1	40469904	40470340	436	40470029	41	6.09082	2.2258	3.5292	2597_S4_2602_S9_2607_S14_vs_2598_S5_2603_S10_2608_S15_peak_191
Il18r1	Il18r1-004	+	4.0466e+47	4.05008e+47	3898	0.012547,0.012539,0.016790,0.017064,0.012540,0.016869	1.000000,1.000000,1.000000,1.000000,1.000000,1.000000	1	40469904	40470340	436	40470029	41	6.09082	2.2258	3.5292	2597_S4_2602_S9_2607_S14_vs_2598_S5_2603_S10_2608_S15_peak_191
Il18r1	Il18r1-002	+	4.0466e+47	4.05008e+47	4228	0.012547,0.012539,0.016790,0.017064,0.012540,0.016869	1.000000,1.000000,1.000000,1.000000,1.000000,1.000000	1	40469904	40470340	436	40470029	41	6.09082	2.2258	3.5292	2597_S4_2602_S9_2607_S14_vs_2598_S5_2603_S10_2608_S15_peak_191
Il18r1	Il18r1-201	+	4.0466e+47	4.05008e+47	7861	0.014241,0.014232,0.019056,0.019367,0.014233,0.019146	1.000000,1.000000,1.000000,1.000000,1.000000,1.000000	1	40473867	40474362	495	40474115	33	20.327	7.0701	16.4004	2597_S4_2602_S9_2607_S14_vs_2598_S5_2603_S10_2608_S15_peak_192
Il18r1	Il18r1-202	+	4.0466e+47	4.05008e+47	7861	0.014241,0.014232,0.019056,0.019367,0.014233,0.019146	1.000000,1.000000,1.000000,1.000000,1.000000,1.000000	1	40473867	40474362	495	40474115	33	20.327	7.0701	16.4004	2597_S4_2602_S9_2607_S14_vs_2598_S5_2603_S10_2608_S15_peak_192
Il18r1	Il18r1-001	+	4.0466e+47	4.05008e+47	8315	0.014241,0.014232,0.019056,0.019367,0.014233,0.019146	1.000000,1.000000,1.000000,1.000000,1.000000,1.000000	1	40473867	40474362	495	40474115	33	20.327	7.0701	16.4004	2597_S4_2602_S9_2607_S14_vs_2598_S5_2603_S10_2608_S15_peak_192
Il18r1	Il18r1-003	+	4.0466e+47	4.05008e+47	7897	0.014241,0.014232,0.019056,0.019367,0.014233,0.019146	1.000000,1.000000,1.000000,1.000000,1.000000,1.000000	1	40473867	40474362	495	40474115	33	20.327	7.0701	16.4004	2597_S4_2602_S9_2607_S14_vs_2598_S5_2603_S10_2608_S15_peak_192
Il18r1	Il18r1-004	+	4.0466e+47	4.05008e+47	7861	0.014241,0.014232,0.019056,0.019367,0.014233,0.019146	1.000000,1.000000,1.000000,1.000000,1.000000,1.000000	1	40473867	40474362	495	40474115	33	20.327	7.0701	16.4004	2597_S4_2602_S9_2607_S14_vs_2598_S5_2603_S10_2608_S15_peak_192
Il18r1	Il18r1-002	+	4.0466e+47	4.05008e+47	8191	0.014241,0.014232,0.019056,0.019367,0.014233,0.019146	1.000000,1.000000,1.000000,1.000000,1.000000,1.000000	1	40473867	40474362	495	40474115	33	20.327	7.0701	16.4004	2597_S4_2602_S9_2607_S14_vs_2598_S5_2603_S10_2608_S15_peak_192
Il18rap	Il18rap-004	+	4054169240515360	4054790440551700	5318	0.122163,0.020883	1.000000,1.000000	1	40547010	40547768	758	40547113	28	6.44547	2.73015	3.82595	2597_S4_2602_S9_2607_S14_vs_2598_S5_2603_S10_2608_S15_peak_193
Il18rap	Il18rap-001	+	4054169240515360	4054790440551700	31648	0.122163,0.020883	1.000000,1.000000	1	40547010	40547768	758	40547113	28	6.44547	2.73015	3.82595	2597_S4_2602_S9_2607_S14_vs_2598_S5_2603_S10_2608_S15_peak_193
.	.	.	.	.	.	.	.	1	40670981	40671343	362	40671172	32	9.30229	3.32165	6.22159	2597_S4_2602_S9_2607_S14_vs_2598_S5_2603_S10_2608_S15_peak_194
Slc9a2	Slc9a2-001	+	4068057440681590	4076927440727680	33635	0.003732,0.007182	1.000000,1.000000	1	40714209	40714539	330	40714311	28	6.44547	2.73015	3.82595	2597_S4_2602_S9_2607_S14_vs_2598_S5_2603_S10_2608_S15_peak_195
Slc9a2	Slc9a2-002	+	4068057440681590	4076927440727680	32612	0.003732,0.007182	1.000000,1.000000	1	40714209	40714539	330	40714311	28	6.44547	2.73015	3.82595	2597_S4_2602_S9_2607_S14_vs_2598_S5_2603_S10_2608_S15_peak_195
Gm37915	Gm37915-001	+	4.07714e+31	4.07853e+31	12983	0.026289,0.019680,0.038922,0.019703	1.000000,1.000000,1.000000,1.000000	1	40784368	40784734	366	40784523	37	10.561	3.36003	7.30431	2597_S4_2602_S9_2607_S14_vs_2598_S5_2603_S10_2608_S15_peak_196
Mfsd9	Mfsd9-002	-	4.07714e+31	4.07853e+31	5954	0.026289,0.019680,0.038922,0.019703	1.000000,1.000000,1.000000,1.000000	1	40784368	40784734	366	40784523	37	10.561	3.36003	7.30431	2597_S4_2602_S9_2607_S14_vs_2598_S5_2603_S10_2608_S15_peak_196
Mfsd9	Mfsd9-003	-	4.07714e+31	4.07853e+31	5924	0.026289,0.019680,0.038922,0.019703	1.000000,1.000000,1.000000,1.000000	1	40784368	40784734	366	40784523	37	10.561	3.36003	7.30431	2597_S4_2602_S9_2607_S14_vs_2598_S5_2603_S10_2608_S15_peak_196
Mfsd9	Mfsd9-001	-	4.07714e+31	4.07853e+31	5930	0.026289,0.019680,0.038922,0.019703	1.000000,1.000000,1.000000,1.000000	1	40784368	40784734	366	40784523	37	10.561	3.36003	7.30431	2597_S4_2602_S9_2607_S14_vs_2598_S5_2603_S10_2608_S15_peak_196
Mfsd9	Mfsd9-002	-	4.0772e+23	4.07907e+23	0	0.014264,0.025029,0.012992	0.564756,0.501062,0.513800	1	40790423	40790893	470	40790707	23	7.36411	3.33999	4.57671	2597_S4_2602_S9_2607_S14_vs_2598_S5_2603_S10_2608_S15_peak_197
Mfsd9	Mfsd9-003	-	4.0772e+23	4.07907e+23	0	0.014264,0.025029,0.012992	0.564756,0.501062,0.513800	1	40790423	40790893	470	40790707	23	7.36411	3.33999	4.57671	2597_S4_2602_S9_2607_S14_vs_2598_S5_2603_S10_2608_S15_peak_197
Mfsd9	Mfsd9-001	-	4.0772e+23	4.07907e+23	0	0.014264,0.025029,0.012992	0.564756,0.501062,0.513800	1	40790423	40790893	470	40790707	23	7.36411	3.33999	4.57671	2597_S4_2602_S9_2607_S14_vs_2598_S5_2603_S10_2608_S15_peak_197
.	.	.	.	.	.	.	.	1	40796739	40797223	484	40797110	64	3.80227	1.59068	1.68781	2597_S4_2602_S9_2607_S14_vs_2598_S5_2603_S10_2608_S15_peak_198
Tmem182	Tmem182-001	+	40805601	40856888	10717	0.006766	1	1	40816318	40816664	346	40816461	28	15.6986	6.03038	11.9561	2597_S4_2602_S9_2607_S14_vs_2598_S5_2603_S10_2608_S15_peak_199
Pantr1	Pantr1-010	-	4.26482e+55	4.26948e+55	9904	0.009394,0.015647,0.009756,0.009394,0.009743,0.009747,0.004210	1.000000,1.000000,1.000000,1.000000,1.000000,1.000000,1.000000	1	42684485	42684922	437	42684661	64	6.87512	1.99291	4.1827	2597_S4_2602_S9_2607_S14_vs_2598_S5_2603_S10_2608_S15_peak_200
Pantr1	Pantr1-009	-	4.26482e+55	4.26948e+55	9921	0.009394,0.015647,0.009756,0.009394,0.009743,0.009747,0.004210	1.000000,1.000000,1.000000,1.000000,1.000000,1.000000,1.000000	1	42684485	42684922	437	42684661	64	6.87512	1.99291	4.1827	2597_S4_2602_S9_2607_S14_vs_2598_S5_2603_S10_2608_S15_peak_200
Pantr1	Pantr1-002	-	4.26482e+55	4.26948e+55	8172	0.009394,0.015647,0.009756,0.009394,0.009743,0.009747,0.004210	1.000000,1.000000,1.000000,1.000000,1.000000,1.000000,1.000000	1	42684485	42684922	437	42684661	64	6.87512	1.99291	4.1827	2597_S4_2602_S9_2607_S14_vs_2598_S5_2603_S10_2608_S15_peak_200
Pantr1	Pantr1-006	-	4.26482e+55	4.26948e+55	9904	0.009394,0.015647,0.009756,0.009394,0.009743,0.009747,0.004210	1.000000,1.000000,1.000000,1.000000,1.000000,1.000000,1.000000	1	42684485	42684922	437	42684661	64	6.87512	1.99291	4.1827	2597_S4_2602_S9_2607_S14_vs_2598_S5_2603_S10_2608_S15_peak_200
Pantr1	Pantr1-007	-	4.26482e+55	4.26948e+55	8232	0.009394,0.015647,0.009756,0.009394,0.009743,0.009747,0.004210	1.000000,1.000000,1.000000,1.000000,1.000000,1.000000,1.000000	1	42684485	42684922	437	42684661	64	6.87512	1.99291	4.1827	2597_S4_2602_S9_2607_S14_vs_2598_S5_2603_S10_2608_S15_peak_200
Pantr1	Pantr1-008	-	4.26482e+55	4.26948e+55	8207	0.009394,0.015647,0.009756,0.009394,0.009743,0.009747,0.004210	1.000000,1.000000,1.000000,1.000000,1.000000,1.000000,1.000000	1	42684485	42684922	437	42684661	64	6.87512	1.99291	4.1827	2597_S4_2602_S9_2607_S14_vs_2598_S5_2603_S10_2608_S15_peak_200
Pantr1	Pantr1-005	-	4.26482e+55	4.26948e+55	9887	0.009394,0.015647,0.009756,0.009394,0.009743,0.009747,0.004210	1.000000,1.000000,1.000000,1.000000,1.000000,1.000000,1.000000	1	42684485	42684922	437	42684661	64	6.87512	1.99291	4.1827	2597_S4_2602_S9_2607_S14_vs_2598_S5_2603_S10_2608_S15_peak_200
Tgfbrap1	Tgfbrap1-008	-	4.30599e+23	4.30924e+23	24286	0.017200,0.010890,0.012305	1.000000,1.000000,1.000000	1	43067603	43068162	559	43067748	30	12.633	4.54179	9.1468	2597_S4_2602_S9_2607_S14_vs_2598_S5_2603_S10_2608_S15_peak_201
Tgfbrap1	Tgfbrap1-001	-	4.30599e+23	4.30924e+23	30461	0.017200,0.010890,0.012305	1.000000,1.000000,1.000000	1	43067603	43068162	559	43067748	30	12.633	4.54179	9.1468	2597_S4_2602_S9_2607_S14_vs_2598_S5_2603_S10_2608_S15_peak_201
Tgfbrap1	Tgfbrap1-003	-	4.30599e+23	4.30924e+23	24568	0.017200,0.010890,0.012305	1.000000,1.000000,1.000000	1	43067603	43068162	559	43067748	30	12.633	4.54179	9.1468	2597_S4_2602_S9_2607_S14_vs_2598_S5_2603_S10_2608_S15_peak_201
Tgfbrap1	Tgfbrap1-005	-	4.30742e+63	4.30925e+63	4782	0.043459,0.034813,0.000000,0.032786,0.024326,0.029210,0.015401,0.017402	1.000000,1.000000,0.000000,1.000000,1.000000,1.000000,1.000000,1.000000	1	43086891	43087682	791	43086961	15	5.95242	3.51343	3.41293	2597_S4_2602_S9_2607_S14_vs_2598_S5_2603_S10_2608_S15_peak_202
Tgfbrap1	Tgfbrap1-007	-	4.30742e+63	4.30925e+63	10683	0.043459,0.034813,0.000000,0.032786,0.024326,0.029210,0.015401,0.017402	1.000000,1.000000,0.000000,1.000000,1.000000,1.000000,1.000000,1.000000	1	43086891	43087682	791	43086961	15	5.95242	3.51343	3.41293	2597_S4_2602_S9_2607_S14_vs_2598_S5_2603_S10_2608_S15_peak_202
8430432A02Rik	8430432A02Rik-001	+	4.30742e+63	4.30925e+63	-4906	0.043459,0.034813,0.000000,0.032786,0.024326,0.029210,0.015401,0.017402	1.000000,1.000000,0.000000,1.000000,1.000000,1.000000,1.000000,1.000000	1	43086891	43087682	791	43086961	15	5.95242	3.51343	3.41293	2597_S4_2602_S9_2607_S14_vs_2598_S5_2603_S10_2608_S15_peak_202
Tgfbrap1	Tgfbrap1-002	-	4.30742e+63	4.30925e+63	10956	0.043459,0.034813,0.000000,0.032786,0.024326,0.029210,0.015401,0.017402	1.000000,1.000000,0.000000,1.000000,1.000000,1.000000,1.000000,1.000000	1	43086891	43087682	791	43086961	15	5.95242	3.51343	3.41293	2597_S4_2602_S9_2607_S14_vs_2598_S5_2603_S10_2608_S15_peak_202
Tgfbrap1	Tgfbrap1-008	-	4.30742e+63	4.30925e+63	4766	0.043459,0.034813,0.000000,0.032786,0.024326,0.029210,0.015401,0.017402	1.000000,1.000000,0.000000,1.000000,1.000000,1.000000,1.000000,1.000000	1	43086891	43087682	791	43086961	15	5.95242	3.51343	3.41293	2597_S4_2602_S9_2607_S14_vs_2598_S5_2603_S10_2608_S15_peak_202
Tgfbrap1	Tgfbrap1-004	-	4.30742e+63	4.30925e+63	10927	0.043459,0.034813,0.000000,0.032786,0.024326,0.029210,0.015401,0.017402	1.000000,1.000000,0.000000,1.000000,1.000000,1.000000,1.000000,1.000000	1	43086891	43087682	791	43086961	15	5.95242	3.51343	3.41293	2597_S4_2602_S9_2607_S14_vs_2598_S5_2603_S10_2608_S15_peak_202
Tgfbrap1	Tgfbrap1-001	-	4.30742e+63	4.30925e+63	10941	0.043459,0.034813,0.000000,0.032786,0.024326,0.029210,0.015401,0.017402	1.000000,1.000000,0.000000,1.000000,1.000000,1.000000,1.000000,1.000000	1	43086891	43087682	791	43086961	15	5.95242	3.51343	3.41293	2597_S4_2602_S9_2607_S14_vs_2598_S5_2603_S10_2608_S15_peak_202
Tgfbrap1	Tgfbrap1-003	-	4.30742e+63	4.30925e+63	5048	0.043459,0.034813,0.000000,0.032786,0.024326,0.029210,0.015401,0.017402	1.000000,1.000000,0.000000,1.000000,1.000000,1.000000,1.000000,1.000000	1	43086891	43087682	791	43086961	15	5.95242	3.51343	3.41293	2597_S4_2602_S9_2607_S14_vs_2598_S5_2603_S10_2608_S15_peak_202
Fhl2	Fhl2-002	-	4.31233e+23	4.3197e+23	42894	0.004899,0.005554,0.008829	1.000000,1.000000,1.000000	1	43153731	43154091	360	43153889	16	6.36934	3.60218	3.76565	2597_S4_2602_S9_2607_S14_vs_2598_S5_2603_S10_2608_S15_peak_203
Fhl2	Fhl2-004	-	4.31233e+23	4.3197e+23	42671	0.004899,0.005554,0.008829	1.000000,1.000000,1.000000	1	43153731	43154091	360	43153889	16	6.36934	3.60218	3.76565	2597_S4_2602_S9_2607_S14_vs_2598_S5_2603_S10_2608_S15_peak_203
Fhl2	Fhl2-001	-	4.31233e+23	4.3197e+23	9871	0.004899,0.005554,0.008829	1.000000,1.000000,1.000000	1	43153731	43154091	360	43153889	16	6.36934	3.60218	3.76565	2597_S4_2602_S9_2607_S14_vs_2598_S5_2603_S10_2608_S15_peak_203
Fhl2	Fhl2-002	-	4.31233e+23	4.3197e+23	32505	0.014234,0.016139,0.012986	1.000000,1.000000,0.506196	1	43163432	43164480	1048	43163725	22	11.2205	5.05055	7.88002	2597_S4_2602_S9_2607_S14_vs_2598_S5_2603_S10_2608_S15_peak_204
Fhl2	Fhl2-004	-	4.31233e+23	4.3197e+23	32282	0.014234,0.016139,0.012986	1.000000,1.000000,0.506196	1	43163432	43164480	1048	43163725	22	11.2205	5.05055	7.88002	2597_S4_2602_S9_2607_S14_vs_2598_S5_2603_S10_2608_S15_peak_204
Fhl2	Fhl2-001	-	4.31233e+23	4.3197e+23	0	0.014234,0.016139,0.012986	1.000000,1.000000,0.506196	1	43163432	43164480	1048	43163725	22	11.2205	5.05055	7.88002	2597_S4_2602_S9_2607_S14_vs_2598_S5_2603_S10_2608_S15_peak_204
Nck2	Nck2-007	+	4344457943445750	4353363343570510	22249	0.008804,0.006284	1.000000,1.000000	1	43466828	43467611	783	43467429	31	8.95754	3.28601	5.92741	2597_S4_2602_S9_2607_S14_vs_2598_S5_2603_S10_2608_S15_peak_205
Nck2	Nck2-001	+	4344457943445750	4353363343570510	21077	0.008804,0.006284	1.000000,1.000000	1	43466828	43467611	783	43467429	31	8.95754	3.28601	5.92741	2597_S4_2602_S9_2607_S14_vs_2598_S5_2603_S10_2608_S15_peak_205
Nck2	Nck2-007	+	4344457943445750	4353363343570510	38325	0.004188,0.002990	1.000000,1.000000	1	43482904	43483276	372	43483103	26	9.11961	3.71204	6.069	2597_S4_2602_S9_2607_S14_vs_2598_S5_2603_S10_2608_S15_peak_206
Nck2	Nck2-001	+	4344457943445750	4353363343570510	37153	0.004188,0.002990	1.000000,1.000000	1	43482904	43483276	372	43483103	26	9.11961	3.71204	6.069	2597_S4_2602_S9_2607_S14_vs_2598_S5_2603_S10_2608_S15_peak_206
1500015O10Rik	1500015O10Rik-001	+	43730602	43742579	28	0.027384	1	1	43730630	43730957	327	43730704	55	6.58532	2.06511	3.94777	2597_S4_2602_S9_2607_S14_vs_2598_S5_2603_S10_2608_S15_peak_207
1500015O10Rik	1500015O10Rik-001	+	43730602	43742579	6379	0.027968	1	1	43736981	43737315	334	43737143	21	10.4062	4.83096	7.16739	2597_S4_2602_S9_2607_S14_vs_2598_S5_2603_S10_2608_S15_peak_208
Uxs1	Uxs1-003	-	4.3765e+23	4.38278e+23	61432	0.005924,0.004755,0.004602	1.000000,1.000000,1.000000	1	43765998	43766369	371	43766175	23	12.0529	5.27014	8.61857	2597_S4_2602_S9_2607_S14_vs_2598_S5_2603_S10_2608_S15_peak_209
Uxs1	Uxs1-002	-	4.3765e+23	4.38278e+23	61373	0.005924,0.004755,0.004602	1.000000,1.000000,1.000000	1	43765998	43766369	371	43766175	23	12.0529	5.27014	8.61857	2597_S4_2602_S9_2607_S14_vs_2598_S5_2603_S10_2608_S15_peak_209
Uxs1	Uxs1-001	-	4.3765e+23	4.38278e+23	61432	0.005924,0.004755,0.004602	1.000000,1.000000,1.000000	1	43765998	43766369	371	43766175	23	12.0529	5.27014	8.61857	2597_S4_2602_S9_2607_S14_vs_2598_S5_2603_S10_2608_S15_peak_209
Uxs1	Uxs1-003	-	4.3765e+23	4.38278e+23	56514	0.005988,0.004806,0.004651	1.000000,1.000000,1.000000	1	43770912	43771287	375	43771013	13	4.65888	3.07425	2.36102	2597_S4_2602_S9_2607_S14_vs_2598_S5_2603_S10_2608_S15_peak_210
Uxs1	Uxs1-002	-	4.3765e+23	4.38278e+23	56455	0.005988,0.004806,0.004651	1.000000,1.000000,1.000000	1	43770912	43771287	375	43771013	13	4.65888	3.07425	2.36102	2597_S4_2602_S9_2607_S14_vs_2598_S5_2603_S10_2608_S15_peak_210
Uxs1	Uxs1-001	-	4.3765e+23	4.38278e+23	56514	0.005988,0.004806,0.004651	1.000000,1.000000,1.000000	1	43770912	43771287	375	43771013	13	4.65888	3.07425	2.36102	2597_S4_2602_S9_2607_S14_vs_2598_S5_2603_S10_2608_S15_peak_210
Tpp2	Tpp2-001	+	4.3934e+55	4.4003e+55	10263	0.005827,0.007110,0.007106,0.017487,0.005829,0.017487,0.025508	1.000000,1.000000,1.000000,1.000000,1.000000,1.000000,1.000000	1	43944278	43944679	401	43944457	24	8.97066	3.84713	5.93356	2597_S4_2602_S9_2607_S14_vs_2598_S5_2603_S10_2608_S15_peak_211
Tpp2	Tpp2-007	+	4.3934e+55	4.4003e+55	10233	0.005827,0.007110,0.007106,0.017487,0.005829,0.017487,0.025508	1.000000,1.000000,1.000000,1.000000,1.000000,1.000000,1.000000	1	43944278	43944679	401	43944457	24	8.97066	3.84713	5.93356	2597_S4_2602_S9_2607_S14_vs_2598_S5_2603_S10_2608_S15_peak_211
Tpp2	Tpp2-005	+	4.3934e+55	4.4003e+55	10245	0.005827,0.007110,0.007106,0.017487,0.005829,0.017487,0.025508	1.000000,1.000000,1.000000,1.000000,1.000000,1.000000,1.000000	1	43944278	43944679	401	43944457	24	8.97066	3.84713	5.93356	2597_S4_2602_S9_2607_S14_vs_2598_S5_2603_S10_2608_S15_peak_211
Tpp2	Tpp2-004	+	4.3934e+55	4.4003e+55	10263	0.005827,0.007110,0.007106,0.017487,0.005829,0.017487,0.025508	1.000000,1.000000,1.000000,1.000000,1.000000,1.000000,1.000000	1	43944278	43944679	401	43944457	24	8.97066	3.84713	5.93356	2597_S4_2602_S9_2607_S14_vs_2598_S5_2603_S10_2608_S15_peak_211
Tpp2	Tpp2-002	+	4.3934e+55	4.4003e+55	10271	0.005827,0.007110,0.007106,0.017487,0.005829,0.017487,0.025508	1.000000,1.000000,1.000000,1.000000,1.000000,1.000000,1.000000	1	43944278	43944679	401	43944457	24	8.97066	3.84713	5.93356	2597_S4_2602_S9_2607_S14_vs_2598_S5_2603_S10_2608_S15_peak_211
Tpp2	Tpp2-003	+	4.3934e+55	4.4003e+55	10264	0.005827,0.007110,0.007106,0.017487,0.005829,0.017487,0.025508	1.000000,1.000000,1.000000,1.000000,1.000000,1.000000,1.000000	1	43944278	43944679	401	43944457	24	8.97066	3.84713	5.93356	2597_S4_2602_S9_2607_S14_vs_2598_S5_2603_S10_2608_S15_peak_211
Tpp2	Tpp2-009	+	4.3934e+55	4.4003e+55	10631	0.005827,0.007110,0.007106,0.017487,0.005829,0.017487,0.025508	1.000000,1.000000,1.000000,1.000000,1.000000,1.000000,1.000000	1	43944278	43944679	401	43944457	24	8.97066	3.84713	5.93356	2597_S4_2602_S9_2607_S14_vs_2598_S5_2603_S10_2608_S15_peak_211
Gulp1	Gulp1-004	+	4.46891e+39	4.47968e+39	39155	0.003241,0.001424,0.001474,0.001471,0.001423	1.000000,1.000000,1.000000,1.000000,1.000000	1	44728299	44728647	348	44728485	93	18.6217	2.88413	14.7477	2597_S4_2602_S9_2607_S14_vs_2598_S5_2603_S10_2608_S15_peak_212
Gulp1	Gulp1-003	+	4.46891e+39	4.47968e+39	176606	0.003241,0.001424,0.001474,0.001471,0.001423	1.000000,1.000000,1.000000,1.000000,1.000000	1	44728299	44728647	348	44728485	93	18.6217	2.88413	14.7477	2597_S4_2602_S9_2607_S14_vs_2598_S5_2603_S10_2608_S15_peak_212
Gulp1	Gulp1-006	+	4.46891e+39	4.47968e+39	176572	0.003241,0.001424,0.001474,0.001471,0.001423	1.000000,1.000000,1.000000,1.000000,1.000000	1	44728299	44728647	348	44728485	93	18.6217	2.88413	14.7477	2597_S4_2602_S9_2607_S14_vs_2598_S5_2603_S10_2608_S15_peak_212
Gulp1	Gulp1-002	+	4.46891e+39	4.47968e+39	176606	0.003241,0.001424,0.001474,0.001471,0.001423	1.000000,1.000000,1.000000,1.000000,1.000000	1	44728299	44728647	348	44728485	93	18.6217	2.88413	14.7477	2597_S4_2602_S9_2607_S14_vs_2598_S5_2603_S10_2608_S15_peak_212
Gulp1	Gulp1-001	+	4.46891e+39	4.47968e+39	176788	0.003241,0.001424,0.001474,0.001471,0.001423	1.000000,1.000000,1.000000,1.000000,1.000000	1	44728299	44728647	348	44728485	93	18.6217	2.88413	14.7477	2597_S4_2602_S9_2607_S14_vs_2598_S5_2603_S10_2608_S15_peak_212
.	.	.	.	.	.	.	.	1	44821653	44822058	405	44821703	26	8.2982	3.42947	5.36975	2597_S4_2602_S9_2607_S14_vs_2598_S5_2603_S10_2608_S15_peak_213
.	.	.	.	.	.	.	.	1	45297704	45298111	407	45297937	27	13.9806	5.46473	10.363	2597_S4_2602_S9_2607_S14_vs_2598_S5_2603_S10_2608_S15_peak_214
.	.	.	.	.	.	.	.	1	45579438	45579764	326	45579624	31	7.31381	2.8295	4.55375	2597_S4_2602_S9_2607_S14_vs_2598_S5_2603_S10_2608_S15_peak_215
.	.	.	.	.	.	.	.	1	45725076	45725429	353	45725175	17	4.72499	2.76993	2.41433	2597_S4_2602_S9_2607_S14_vs_2598_S5_2603_S10_2608_S15_peak_216
Slc40a1	Slc40a1-001	-	45908068	45925583	14177	0.021066	1	1	45911038	45911406	368	45911186	19	8.83561	4.39178	5.82044	2597_S4_2602_S9_2607_S14_vs_2598_S5_2603_S10_2608_S15_peak_217
Slc40a1	Slc40a1-004	-	4.59152e+63	4.59256e+63	0	0.010704,0.128582,0.244182,0.128582,0.000000,0.128582,0.000000,0.004796	0.162757,1.000000,1.000000,1.000000,0.000000,1.000000,0.000000,0.123167	1	45925500	45926181	681	45926094	50	5.59613	1.98115	3.13194	2597_S4_2602_S9_2607_S14_vs_2598_S5_2603_S10_2608_S15_peak_218
Slc40a1	Slc40a1-006	-	4.59152e+63	4.59256e+63	339	0.010704,0.128582,0.244182,0.128582,0.000000,0.128582,0.000000,0.004796	0.162757,1.000000,1.000000,1.000000,0.000000,1.000000,0.000000,0.123167	1	45925500	45926181	681	45926094	50	5.59613	1.98115	3.13194	2597_S4_2602_S9_2607_S14_vs_2598_S5_2603_S10_2608_S15_peak_218
Slc40a1	Slc40a1-008	-	4.59152e+63	4.59256e+63	343	0.010704,0.128582,0.244182,0.128582,0.000000,0.128582,0.000000,0.004796	0.162757,1.000000,1.000000,1.000000,0.000000,1.000000,0.000000,0.123167	1	45925500	45926181	681	45926094	50	5.59613	1.98115	3.13194	2597_S4_2602_S9_2607_S14_vs_2598_S5_2603_S10_2608_S15_peak_218
Slc40a1	Slc40a1-005	-	4.59152e+63	4.59256e+63	339	0.010704,0.128582,0.244182,0.128582,0.000000,0.128582,0.000000,0.004796	0.162757,1.000000,1.000000,1.000000,0.000000,1.000000,0.000000,0.123167	1	45925500	45926181	681	45926094	50	5.59613	1.98115	3.13194	2597_S4_2602_S9_2607_S14_vs_2598_S5_2603_S10_2608_S15_peak_218
Slc40a1	Slc40a1-002	-	4.59152e+63	4.59256e+63	-237	0.010704,0.128582,0.244182,0.128582,0.000000,0.128582,0.000000,0.004796	0.162757,1.000000,1.000000,1.000000,0.000000,1.000000,0.000000,0.123167	1	45925500	45926181	681	45926094	50	5.59613	1.98115	3.13194	2597_S4_2602_S9_2607_S14_vs_2598_S5_2603_S10_2608_S15_peak_218
Slc40a1	Slc40a1-007	-	4.59152e+63	4.59256e+63	339	0.010704,0.128582,0.244182,0.128582,0.000000,0.128582,0.000000,0.004796	0.162757,1.000000,1.000000,1.000000,0.000000,1.000000,0.000000,0.123167	1	45925500	45926181	681	45926094	50	5.59613	1.98115	3.13194	2597_S4_2602_S9_2607_S14_vs_2598_S5_2603_S10_2608_S15_peak_218
Slc40a1	Slc40a1-003	-	4.59152e+63	4.59256e+63	-2190	0.010704,0.128582,0.244182,0.128582,0.000000,0.128582,0.000000,0.004796	0.162757,1.000000,1.000000,1.000000,0.000000,1.000000,0.000000,0.123167	1	45925500	45926181	681	45926094	50	5.59613	1.98115	3.13194	2597_S4_2602_S9_2607_S14_vs_2598_S5_2603_S10_2608_S15_peak_218
Slc40a1	Slc40a1-001	-	4.59152e+63	4.59256e+63	0	0.010704,0.128582,0.244182,0.128582,0.000000,0.128582,0.000000,0.004796	0.162757,1.000000,1.000000,1.000000,0.000000,1.000000,0.000000,0.123167	1	45925500	45926181	681	45926094	50	5.59613	1.98115	3.13194	2597_S4_2602_S9_2607_S14_vs_2598_S5_2603_S10_2608_S15_peak_218
Dnah7b	Dnah7b-001	+	4606673846066310	4637354746067380	0	0.001294,0.392690	0.947494,1.000000	1	46066716	46067134	418	46066922	53	16.6592	3.84107	12.8643	2597_S4_2602_S9_2607_S14_vs_2598_S5_2603_S10_2608_S15_peak_219
Dnah7b	Dnah7b-005	+	4606673846066310	4637354746067380	401	0.001294,0.392690	0.947494,1.000000	1	46066716	46067134	418	46066922	53	16.6592	3.84107	12.8643	2597_S4_2602_S9_2607_S14_vs_2598_S5_2603_S10_2608_S15_peak_219
.	.	.	.	.	.	.	.	1	47085115	47085513	398	47085290	55	20.0966	4.42652	16.1802	2597_S4_2602_S9_2607_S14_vs_2598_S5_2603_S10_2608_S15_peak_220
Tmeff2	Tmeff2-002	+	5090996250927510	5097992151187270	16588	0.022513,0.002333	1.000000,0.384762	1	50926550	50928124	1574	50926954	60	11.189	2.65293	7.86325	2597_S4_2602_S9_2607_S14_vs_2598_S5_2603_S10_2608_S15_peak_221
Tmeff2	Tmeff2-001	+	5090996250927510	5097992151187270	0	0.022513,0.002333	1.000000,0.384762	1	50926550	50928124	1574	50926954	60	11.189	2.65293	7.86325	2597_S4_2602_S9_2607_S14_vs_2598_S5_2603_S10_2608_S15_peak_221
Tmeff2	Tmeff2-002	+	5090996250927510	5097992151187270	51462	0.008705,0.002345	1.000000,1.000000	1	50961424	50962032	608	50961822	24	7.11559	3.17543	4.37946	2597_S4_2602_S9_2607_S14_vs_2598_S5_2603_S10_2608_S15_peak_222
Tmeff2	Tmeff2-001	+	5090996250927510	5097992151187270	33905	0.008705,0.002345	1.000000,1.000000	1	50961424	50962032	608	50961822	24	7.11559	3.17543	4.37946	2597_S4_2602_S9_2607_S14_vs_2598_S5_2603_S10_2608_S15_peak_222
Gm28319	Gm28319-001	-	5113828150927510	5114122351187270	0	0.086646,0.001278	0.768072,1.000000	1	51140969	51141300	331	51141141	29	12.5204	4.61655	9.03861	2597_S4_2602_S9_2607_S14_vs_2598_S5_2603_S10_2608_S15_peak_223
Tmeff2	Tmeff2-001	+	5113828150927510	5114122351187270	213450	0.086646,0.001278	0.768072,1.000000	1	51140969	51141300	331	51141141	29	12.5204	4.61655	9.03861	2597_S4_2602_S9_2607_S14_vs_2598_S5_2603_S10_2608_S15_peak_223
.	.	.	.	.	.	.	.	1	51189309	51189648	339	51189511	25	13.7696	5.70932	10.1696	2597_S4_2602_S9_2607_S14_vs_2598_S5_2603_S10_2608_S15_peak_224
Gm29325	Gm29325-001	+	51195221	51197749	4313	0	0	1	51199534	51200006	472	51199794	18	8.08098	4.17219	5.17745	2597_S4_2602_S9_2607_S14_vs_2598_S5_2603_S10_2608_S15_peak_225
9330175M20Rik	9330175M20Rik-001	-	51218386	51333780	66370	0.003172	1	1	51267045	51267410	365	51267237	16	6.63821	3.73302	3.97675	2597_S4_2602_S9_2607_S14_vs_2598_S5_2603_S10_2608_S15_peak_226
9330175M20Rik	9330175M20Rik-001	-	5121838651289120	5133378051302960	32319	0.005061,0.042209	1.000000,1.000000	1	51300878	51301461	583	51301065	58	5.0612	1.80895	2.69956	2597_S4_2602_S9_2607_S14_vs_2598_S5_2603_S10_2608_S15_peak_227
Sdpr	Sdpr-001	+	5121838651289120	5133378051302960	11752	0.005061,0.042209	1.000000,1.000000	1	51300878	51301461	583	51301065	58	5.0612	1.80895	2.69956	2597_S4_2602_S9_2607_S14_vs_2598_S5_2603_S10_2608_S15_peak_227
9330175M20Rik	9330175M20Rik-001	-	51218386	51333780	-2185	0	0	1	51335965	51336788	823	51336140	24	8.97066	3.84713	5.93356	2597_S4_2602_S9_2607_S14_vs_2598_S5_2603_S10_2608_S15_peak_228
.	.	.	.	.	.	.	.	1	51339059	51339605	546	51339248	28	16.4648	6.36809	12.6801	2597_S4_2602_S9_2607_S14_vs_2598_S5_2603_S10_2608_S15_peak_229
.	.	.	.	.	.	.	.	1	51358273	51358695	422	51358405	15	5.95242	3.51343	3.41293	2597_S4_2602_S9_2607_S14_vs_2598_S5_2603_S10_2608_S15_peak_230
Gm17767	Gm17767-001	-	5150950551507080	5159671951512330	85862	0.003990,0.066349	1.000000,1.000000	1	51510510	51510857	347	51510644	28	11.5895	4.39297	8.21138	2597_S4_2602_S9_2607_S14_vs_2598_S5_2603_S10_2608_S15_peak_231
Gm17767	Gm17767-002	-	5150950551507080	5159671951512330	1473	0.003990,0.066349	1.000000,1.000000	1	51510510	51510857	347	51510644	28	11.5895	4.39297	8.21138	2597_S4_2602_S9_2607_S14_vs_2598_S5_2603_S10_2608_S15_peak_231
Myo1b	Myo1b-014	-	5.17669e+55	5.17764e+55	3735	0.062121,0.000000,0.000000,0.003572,0.003776,0.003580,0.003579	1.000000,0.000000,0.000000,1.000000,1.000000,1.000000,1.000000	1	51772109	51772702	593	51772697	68	3.53228	1.53378	1.46465	2597_S4_2602_S9_2607_S14_vs_2598_S5_2603_S10_2608_S15_peak_232
Myo1b	Myo1b-010	-	5.17669e+55	5.17764e+55	-1229	0.062121,0.000000,0.000000,0.003572,0.003776,0.003580,0.003579	1.000000,0.000000,0.000000,1.000000,1.000000,1.000000,1.000000	1	51772109	51772702	593	51772697	68	3.53228	1.53378	1.46465	2597_S4_2602_S9_2607_S14_vs_2598_S5_2603_S10_2608_S15_peak_232
Myo1b	Myo1b-011	-	5.17669e+55	5.17764e+55	-4716	0.062121,0.000000,0.000000,0.003572,0.003776,0.003580,0.003579	1.000000,0.000000,0.000000,1.000000,1.000000,1.000000,1.000000	1	51772109	51772702	593	51772697	68	3.53228	1.53378	1.46465	2597_S4_2602_S9_2607_S14_vs_2598_S5_2603_S10_2608_S15_peak_232
Myo1b	Myo1b-001	-	5.17669e+55	5.17764e+55	143370	0.062121,0.000000,0.000000,0.003572,0.003776,0.003580,0.003579	1.000000,0.000000,0.000000,1.000000,1.000000,1.000000,1.000000	1	51772109	51772702	593	51772697	68	3.53228	1.53378	1.46465	2597_S4_2602_S9_2607_S14_vs_2598_S5_2603_S10_2608_S15_peak_232
Myo1b	Myo1b-013	-	5.17669e+55	5.17764e+55	134615	0.062121,0.000000,0.000000,0.003572,0.003776,0.003580,0.003579	1.000000,0.000000,0.000000,1.000000,1.000000,1.000000,1.000000	1	51772109	51772702	593	51772697	68	3.53228	1.53378	1.46465	2597_S4_2602_S9_2607_S14_vs_2598_S5_2603_S10_2608_S15_peak_232
Myo1b	Myo1b-002	-	5.17669e+55	5.17764e+55	143227	0.062121,0.000000,0.000000,0.003572,0.003776,0.003580,0.003579	1.000000,0.000000,0.000000,1.000000,1.000000,1.000000,1.000000	1	51772109	51772702	593	51772697	68	3.53228	1.53378	1.46465	2597_S4_2602_S9_2607_S14_vs_2598_S5_2603_S10_2608_S15_peak_232
Myo1b	Myo1b-003	-	5.17669e+55	5.17764e+55	143240	0.062121,0.000000,0.000000,0.003572,0.003776,0.003580,0.003579	1.000000,0.000000,0.000000,1.000000,1.000000,1.000000,1.000000	1	51772109	51772702	593	51772697	68	3.53228	1.53378	1.46465	2597_S4_2602_S9_2607_S14_vs_2598_S5_2603_S10_2608_S15_peak_232
Myo1b	Myo1b-009	-	5.17797e+47	5.17822e+47	-2276	0.000000,0.055485,0.006284,0.006642,0.006298,0.006297	0.000000,1.000000,1.000000,1.000000,1.000000,1.000000	1	51784481	51785525	1044	51784947	42	7.39784	2.45784	4.6073	2597_S4_2602_S9_2607_S14_vs_2598_S5_2603_S10_2608_S15_peak_233
Myo1b	Myo1b-008	-	5.17797e+47	5.17822e+47	9701	0.000000,0.055485,0.006284,0.006642,0.006298,0.006297	0.000000,1.000000,1.000000,1.000000,1.000000,1.000000	1	51784481	51785525	1044	51784947	42	7.39784	2.45784	4.6073	2597_S4_2602_S9_2607_S14_vs_2598_S5_2603_S10_2608_S15_peak_233
Myo1b	Myo1b-001	-	5.17797e+47	5.17822e+47	130547	0.000000,0.055485,0.006284,0.006642,0.006298,0.006297	0.000000,1.000000,1.000000,1.000000,1.000000,1.000000	1	51784481	51785525	1044	51784947	42	7.39784	2.45784	4.6073	2597_S4_2602_S9_2607_S14_vs_2598_S5_2603_S10_2608_S15_peak_233
Myo1b	Myo1b-013	-	5.17797e+47	5.17822e+47	121792	0.000000,0.055485,0.006284,0.006642,0.006298,0.006297	0.000000,1.000000,1.000000,1.000000,1.000000,1.000000	1	51784481	51785525	1044	51784947	42	7.39784	2.45784	4.6073	2597_S4_2602_S9_2607_S14_vs_2598_S5_2603_S10_2608_S15_peak_233
Myo1b	Myo1b-002	-	5.17797e+47	5.17822e+47	130404	0.000000,0.055485,0.006284,0.006642,0.006298,0.006297	0.000000,1.000000,1.000000,1.000000,1.000000,1.000000	1	51784481	51785525	1044	51784947	42	7.39784	2.45784	4.6073	2597_S4_2602_S9_2607_S14_vs_2598_S5_2603_S10_2608_S15_peak_233
Myo1b	Myo1b-003	-	5.17797e+47	5.17822e+47	130417	0.000000,0.055485,0.006284,0.006642,0.006298,0.006297	0.000000,1.000000,1.000000,1.000000,1.000000,1.000000	1	51784481	51785525	1044	51784947	42	7.39784	2.45784	4.6073	2597_S4_2602_S9_2607_S14_vs_2598_S5_2603_S10_2608_S15_peak_233
Myo1b	Myo1b-015	-	5.18345e+55	5.18511e+55	14942	0.023071,0.003649,0.003883,0.002309,0.002441,0.002314,0.002314	1.000000,1.000000,1.000000,1.000000,1.000000,1.000000,1.000000	1	51835782	51836165	383	51836006	29	12.5204	4.61655	9.03861	2597_S4_2602_S9_2607_S14_vs_2598_S5_2603_S10_2608_S15_peak_234
Myo1b	Myo1b-004	-	5.18345e+55	5.18511e+55	79748	0.023071,0.003649,0.003883,0.002309,0.002441,0.002314,0.002314	1.000000,1.000000,1.000000,1.000000,1.000000,1.000000,1.000000	1	51835782	51836165	383	51836006	29	12.5204	4.61655	9.03861	2597_S4_2602_S9_2607_S14_vs_2598_S5_2603_S10_2608_S15_peak_234
Myo1b	Myo1b-006	-	5.18345e+55	5.18511e+55	60137	0.023071,0.003649,0.003883,0.002309,0.002441,0.002314,0.002314	1.000000,1.000000,1.000000,1.000000,1.000000,1.000000,1.000000	1	51835782	51836165	383	51836006	29	12.5204	4.61655	9.03861	2597_S4_2602_S9_2607_S14_vs_2598_S5_2603_S10_2608_S15_peak_234
Myo1b	Myo1b-001	-	5.18345e+55	5.18511e+55	79907	0.023071,0.003649,0.003883,0.002309,0.002441,0.002314,0.002314	1.000000,1.000000,1.000000,1.000000,1.000000,1.000000,1.000000	1	51835782	51836165	383	51836006	29	12.5204	4.61655	9.03861	2597_S4_2602_S9_2607_S14_vs_2598_S5_2603_S10_2608_S15_peak_234
Myo1b	Myo1b-013	-	5.18345e+55	5.18511e+55	71152	0.023071,0.003649,0.003883,0.002309,0.002441,0.002314,0.002314	1.000000,1.000000,1.000000,1.000000,1.000000,1.000000,1.000000	1	51835782	51836165	383	51836006	29	12.5204	4.61655	9.03861	2597_S4_2602_S9_2607_S14_vs_2598_S5_2603_S10_2608_S15_peak_234
Myo1b	Myo1b-002	-	5.18345e+55	5.18511e+55	79764	0.023071,0.003649,0.003883,0.002309,0.002441,0.002314,0.002314	1.000000,1.000000,1.000000,1.000000,1.000000,1.000000,1.000000	1	51835782	51836165	383	51836006	29	12.5204	4.61655	9.03861	2597_S4_2602_S9_2607_S14_vs_2598_S5_2603_S10_2608_S15_peak_234
Myo1b	Myo1b-003	-	5.18345e+55	5.18511e+55	79777	0.023071,0.003649,0.003883,0.002309,0.002441,0.002314,0.002314	1.000000,1.000000,1.000000,1.000000,1.000000,1.000000,1.000000	1	51835782	51836165	383	51836006	29	12.5204	4.61655	9.03861	2597_S4_2602_S9_2607_S14_vs_2598_S5_2603_S10_2608_S15_peak_234
Myo1b	Myo1b-005	-	5.18626e+55	5.19159e+55	48053	0.006663,0.003373,0.003589,0.002135,0.002256,0.002139,0.002139	1.000000,1.000000,1.000000,1.000000,1.000000,1.000000,1.000000	1	51867515	51867869	354	51867701	37	9.78409	3.16753	6.63509	2597_S4_2602_S9_2607_S14_vs_2598_S5_2603_S10_2608_S15_peak_235
Myo1b	Myo1b-004	-	5.18626e+55	5.19159e+55	48044	0.006663,0.003373,0.003589,0.002135,0.002256,0.002139,0.002139	1.000000,1.000000,1.000000,1.000000,1.000000,1.000000,1.000000	1	51867515	51867869	354	51867701	37	9.78409	3.16753	6.63509	2597_S4_2602_S9_2607_S14_vs_2598_S5_2603_S10_2608_S15_peak_235
Myo1b	Myo1b-006	-	5.18626e+55	5.19159e+55	28433	0.006663,0.003373,0.003589,0.002135,0.002256,0.002139,0.002139	1.000000,1.000000,1.000000,1.000000,1.000000,1.000000,1.000000	1	51867515	51867869	354	51867701	37	9.78409	3.16753	6.63509	2597_S4_2602_S9_2607_S14_vs_2598_S5_2603_S10_2608_S15_peak_235
Myo1b	Myo1b-001	-	5.18626e+55	5.19159e+55	48203	0.006663,0.003373,0.003589,0.002135,0.002256,0.002139,0.002139	1.000000,1.000000,1.000000,1.000000,1.000000,1.000000,1.000000	1	51867515	51867869	354	51867701	37	9.78409	3.16753	6.63509	2597_S4_2602_S9_2607_S14_vs_2598_S5_2603_S10_2608_S15_peak_235
Myo1b	Myo1b-013	-	5.18626e+55	5.19159e+55	39448	0.006663,0.003373,0.003589,0.002135,0.002256,0.002139,0.002139	1.000000,1.000000,1.000000,1.000000,1.000000,1.000000,1.000000	1	51867515	51867869	354	51867701	37	9.78409	3.16753	6.63509	2597_S4_2602_S9_2607_S14_vs_2598_S5_2603_S10_2608_S15_peak_235
Myo1b	Myo1b-002	-	5.18626e+55	5.19159e+55	48060	0.006663,0.003373,0.003589,0.002135,0.002256,0.002139,0.002139	1.000000,1.000000,1.000000,1.000000,1.000000,1.000000,1.000000	1	51867515	51867869	354	51867701	37	9.78409	3.16753	6.63509	2597_S4_2602_S9_2607_S14_vs_2598_S5_2603_S10_2608_S15_peak_235
Myo1b	Myo1b-003	-	5.18626e+55	5.19159e+55	48073	0.006663,0.003373,0.003589,0.002135,0.002256,0.002139,0.002139	1.000000,1.000000,1.000000,1.000000,1.000000,1.000000,1.000000	1	51867515	51867869	354	51867701	37	9.78409	3.16753	6.63509	2597_S4_2602_S9_2607_S14_vs_2598_S5_2603_S10_2608_S15_peak_235
Myo1b	Myo1b-005	-	5.18626e+55	5.19159e+55	47194	0.006945,0.003516,0.003741,0.002225,0.002352,0.002230,0.002229	1.000000,1.000000,1.000000,1.000000,1.000000,1.000000,1.000000	1	51868359	51868728	369	51868409	58	4.79869	1.77162	2.47858	2597_S4_2602_S9_2607_S14_vs_2598_S5_2603_S10_2608_S15_peak_236
Myo1b	Myo1b-004	-	5.18626e+55	5.19159e+55	47185	0.006945,0.003516,0.003741,0.002225,0.002352,0.002230,0.002229	1.000000,1.000000,1.000000,1.000000,1.000000,1.000000,1.000000	1	51868359	51868728	369	51868409	58	4.79869	1.77162	2.47858	2597_S4_2602_S9_2607_S14_vs_2598_S5_2603_S10_2608_S15_peak_236
Myo1b	Myo1b-006	-	5.18626e+55	5.19159e+55	27574	0.006945,0.003516,0.003741,0.002225,0.002352,0.002230,0.002229	1.000000,1.000000,1.000000,1.000000,1.000000,1.000000,1.000000	1	51868359	51868728	369	51868409	58	4.79869	1.77162	2.47858	2597_S4_2602_S9_2607_S14_vs_2598_S5_2603_S10_2608_S15_peak_236
Myo1b	Myo1b-001	-	5.18626e+55	5.19159e+55	47344	0.006945,0.003516,0.003741,0.002225,0.002352,0.002230,0.002229	1.000000,1.000000,1.000000,1.000000,1.000000,1.000000,1.000000	1	51868359	51868728	369	51868409	58	4.79869	1.77162	2.47858	2597_S4_2602_S9_2607_S14_vs_2598_S5_2603_S10_2608_S15_peak_236
Myo1b	Myo1b-013	-	5.18626e+55	5.19159e+55	38589	0.006945,0.003516,0.003741,0.002225,0.002352,0.002230,0.002229	1.000000,1.000000,1.000000,1.000000,1.000000,1.000000,1.000000	1	51868359	51868728	369	51868409	58	4.79869	1.77162	2.47858	2597_S4_2602_S9_2607_S14_vs_2598_S5_2603_S10_2608_S15_peak_236
Myo1b	Myo1b-002	-	5.18626e+55	5.19159e+55	47201	0.006945,0.003516,0.003741,0.002225,0.002352,0.002230,0.002229	1.000000,1.000000,1.000000,1.000000,1.000000,1.000000,1.000000	1	51868359	51868728	369	51868409	58	4.79869	1.77162	2.47858	2597_S4_2602_S9_2607_S14_vs_2598_S5_2603_S10_2608_S15_peak_236
Myo1b	Myo1b-003	-	5.18626e+55	5.19159e+55	47214	0.006945,0.003516,0.003741,0.002225,0.002352,0.002230,0.002229	1.000000,1.000000,1.000000,1.000000,1.000000,1.000000,1.000000	1	51868359	51868728	369	51868409	58	4.79869	1.77162	2.47858	2597_S4_2602_S9_2607_S14_vs_2598_S5_2603_S10_2608_S15_peak_236
Myo1b	Myo1b-005	-	5.18626e+63	5.19159e+63	39640	0.014696,0.000000,0.007441,0.007917,0.004708,0.004977,0.004719,0.004718	1.000000,0.000000,1.000000,1.000000,1.000000,1.000000,1.000000,1.000000	1	51875500	51876282	782	51876044	27	12.3926	4.8184	8.92382	2597_S4_2602_S9_2607_S14_vs_2598_S5_2603_S10_2608_S15_peak_237
Gm28323	Gm28323-001	-	5.18626e+63	5.19159e+63	3327	0.014696,0.000000,0.007441,0.007917,0.004708,0.004977,0.004719,0.004718	1.000000,0.000000,1.000000,1.000000,1.000000,1.000000,1.000000,1.000000	1	51875500	51876282	782	51876044	27	12.3926	4.8184	8.92382	2597_S4_2602_S9_2607_S14_vs_2598_S5_2603_S10_2608_S15_peak_237
Myo1b	Myo1b-004	-	5.18626e+63	5.19159e+63	39631	0.014696,0.000000,0.007441,0.007917,0.004708,0.004977,0.004719,0.004718	1.000000,0.000000,1.000000,1.000000,1.000000,1.000000,1.000000,1.000000	1	51875500	51876282	782	51876044	27	12.3926	4.8184	8.92382	2597_S4_2602_S9_2607_S14_vs_2598_S5_2603_S10_2608_S15_peak_237
Myo1b	Myo1b-006	-	5.18626e+63	5.19159e+63	20020	0.014696,0.000000,0.007441,0.007917,0.004708,0.004977,0.004719,0.004718	1.000000,0.000000,1.000000,1.000000,1.000000,1.000000,1.000000,1.000000	1	51875500	51876282	782	51876044	27	12.3926	4.8184	8.92382	2597_S4_2602_S9_2607_S14_vs_2598_S5_2603_S10_2608_S15_peak_237
Myo1b	Myo1b-001	-	5.18626e+63	5.19159e+63	39790	0.014696,0.000000,0.007441,0.007917,0.004708,0.004977,0.004719,0.004718	1.000000,0.000000,1.000000,1.000000,1.000000,1.000000,1.000000,1.000000	1	51875500	51876282	782	51876044	27	12.3926	4.8184	8.92382	2597_S4_2602_S9_2607_S14_vs_2598_S5_2603_S10_2608_S15_peak_237
Myo1b	Myo1b-013	-	5.18626e+63	5.19159e+63	31035	0.014696,0.000000,0.007441,0.007917,0.004708,0.004977,0.004719,0.004718	1.000000,0.000000,1.000000,1.000000,1.000000,1.000000,1.000000,1.000000	1	51875500	51876282	782	51876044	27	12.3926	4.8184	8.92382	2597_S4_2602_S9_2607_S14_vs_2598_S5_2603_S10_2608_S15_peak_237
Myo1b	Myo1b-002	-	5.18626e+63	5.19159e+63	39647	0.014696,0.000000,0.007441,0.007917,0.004708,0.004977,0.004719,0.004718	1.000000,0.000000,1.000000,1.000000,1.000000,1.000000,1.000000,1.000000	1	51875500	51876282	782	51876044	27	12.3926	4.8184	8.92382	2597_S4_2602_S9_2607_S14_vs_2598_S5_2603_S10_2608_S15_peak_237
Myo1b	Myo1b-003	-	5.18626e+63	5.19159e+63	39660	0.014696,0.000000,0.007441,0.007917,0.004708,0.004977,0.004719,0.004718	1.000000,0.000000,1.000000,1.000000,1.000000,1.000000,1.000000,1.000000	1	51875500	51876282	782	51876044	27	12.3926	4.8184	8.92382	2597_S4_2602_S9_2607_S14_vs_2598_S5_2603_S10_2608_S15_peak_237
Myo1b	Myo1b-005	-	5.18626e+63	5.19159e+63	32743	0.010023,0.000000,0.005074,0.005399,0.003211,0.003394,0.003218,0.003218	1.000000,0.000000,1.000000,1.000000,1.000000,1.000000,1.000000,1.000000	1	51882646	51883179	533	51883107	45	4.07284	1.78692	1.8912	2597_S4_2602_S9_2607_S14_vs_2598_S5_2603_S10_2608_S15_peak_238
Gm28323	Gm28323-001	-	5.18626e+63	5.19159e+63	-3037	0.010023,0.000000,0.005074,0.005399,0.003211,0.003394,0.003218,0.003218	1.000000,0.000000,1.000000,1.000000,1.000000,1.000000,1.000000,1.000000	1	51882646	51883179	533	51883107	45	4.07284	1.78692	1.8912	2597_S4_2602_S9_2607_S14_vs_2598_S5_2603_S10_2608_S15_peak_238
Myo1b	Myo1b-004	-	5.18626e+63	5.19159e+63	32734	0.010023,0.000000,0.005074,0.005399,0.003211,0.003394,0.003218,0.003218	1.000000,0.000000,1.000000,1.000000,1.000000,1.000000,1.000000,1.000000	1	51882646	51883179	533	51883107	45	4.07284	1.78692	1.8912	2597_S4_2602_S9_2607_S14_vs_2598_S5_2603_S10_2608_S15_peak_238
Myo1b	Myo1b-006	-	5.18626e+63	5.19159e+63	13123	0.010023,0.000000,0.005074,0.005399,0.003211,0.003394,0.003218,0.003218	1.000000,0.000000,1.000000,1.000000,1.000000,1.000000,1.000000,1.000000	1	51882646	51883179	533	51883107	45	4.07284	1.78692	1.8912	2597_S4_2602_S9_2607_S14_vs_2598_S5_2603_S10_2608_S15_peak_238
Myo1b	Myo1b-001	-	5.18626e+63	5.19159e+63	32893	0.010023,0.000000,0.005074,0.005399,0.003211,0.003394,0.003218,0.003218	1.000000,0.000000,1.000000,1.000000,1.000000,1.000000,1.000000,1.000000	1	51882646	51883179	533	51883107	45	4.07284	1.78692	1.8912	2597_S4_2602_S9_2607_S14_vs_2598_S5_2603_S10_2608_S15_peak_238
Myo1b	Myo1b-013	-	5.18626e+63	5.19159e+63	24138	0.010023,0.000000,0.005074,0.005399,0.003211,0.003394,0.003218,0.003218	1.000000,0.000000,1.000000,1.000000,1.000000,1.000000,1.000000,1.000000	1	51882646	51883179	533	51883107	45	4.07284	1.78692	1.8912	2597_S4_2602_S9_2607_S14_vs_2598_S5_2603_S10_2608_S15_peak_238
Myo1b	Myo1b-002	-	5.18626e+63	5.19159e+63	32750	0.010023,0.000000,0.005074,0.005399,0.003211,0.003394,0.003218,0.003218	1.000000,0.000000,1.000000,1.000000,1.000000,1.000000,1.000000,1.000000	1	51882646	51883179	533	51883107	45	4.07284	1.78692	1.8912	2597_S4_2602_S9_2607_S14_vs_2598_S5_2603_S10_2608_S15_peak_238
Myo1b	Myo1b-003	-	5.18626e+63	5.19159e+63	32763	0.010023,0.000000,0.005074,0.005399,0.003211,0.003394,0.003218,0.003218	1.000000,0.000000,1.000000,1.000000,1.000000,1.000000,1.000000,1.000000	1	51882646	51883179	533	51883107	45	4.07284	1.78692	1.8912	2597_S4_2602_S9_2607_S14_vs_2598_S5_2603_S10_2608_S15_peak_238
Myo1b	Myo1b-005	-	5.18626e+55	5.19159e+55	29494	0.006851,0.003468,0.003691,0.002195,0.002320,0.002200,0.002199	1.000000,1.000000,1.000000,1.000000,1.000000,1.000000,1.000000	1	51886064	51886428	364	51886287	20	7.36493	3.6138	4.57671	2597_S4_2602_S9_2607_S14_vs_2598_S5_2603_S10_2608_S15_peak_239
Myo1b	Myo1b-004	-	5.18626e+55	5.19159e+55	29485	0.006851,0.003468,0.003691,0.002195,0.002320,0.002200,0.002199	1.000000,1.000000,1.000000,1.000000,1.000000,1.000000,1.000000	1	51886064	51886428	364	51886287	20	7.36493	3.6138	4.57671	2597_S4_2602_S9_2607_S14_vs_2598_S5_2603_S10_2608_S15_peak_239
[truncated: 62,666 more rows]

## Sheet: -1500->+200_2FC
Gene symbol	Transcript	Strand	Transcript start	Transcript end	Distance to TSS	% transcript overlap	% peak overlap	Chromosome	Start	End	Length	Absolute summit	Pileup	#NAME?	Fold enrichment	#NAME?	Peak #
[truncated: 3,847 more rows]

[truncated: 2 more sheets: Gene name Promoter 2FC_no_chr9, Gene name General 2FC_no_chr9]
