# Supplementary material for: High-throughput sequencing analysis of a “hit and run” cell and animal model of KSHV tumorigenesis
Source: PLoS Pathog. 2020 Jun 30;16(6):e1008589. doi: 10.1371/journal.ppat.1008589 (PMC7357787; doi:10.1371/journal.ppat.1008589)
Supplement: S7 Table — (XLSX) [file ppat.1008589.s011.xlsx]

## Sheet: all peaks
Gene symbol	Transcript	Strand	Transcript start	Transcript end	Distance to TSS	% transcript overlap	% peak overlap	Chromosome	Start	End	Length	Absolute summit	Pileup	#NAME?	Fold enrichment	#NAME?	Peak #
.	.	.	.	.	.	.	.	4	91987099	91987715	616	91987398	39	30.588	10.2303	25.8801	2598_S5_2603_S10_2608_S15_vs_2597_S4_2602_S9_2607_S14_peak_2427
Tmem74	Tmem74-201	-	43866695	43870030	2681	0.196343	0.935714	15	43866650	43867349	699	43867041	52	37.5712	9.87895	32.8044	2598_S5_2603_S10_2608_S15_vs_2597_S4_2602_S9_2607_S14_peak_987
.	.	.	.	.	.	.	.	3	6147213	6147686	473	6147483	44	32.386	9.70361	27.6599	2598_S5_2603_S10_2608_S15_vs_2597_S4_2602_S9_2607_S14_peak_1892
.	.	.	.	.	.	.	.	6	141240855	141241322	467	141241068	33	24.8722	9.15509	20.2433	2598_S5_2603_S10_2608_S15_vs_2597_S4_2602_S9_2607_S14_peak_3199
Wasf3	Wasf3-001	+	146384985	146473616	68666	0.007864	1	5	146453651	146454347	696	146454055	38	27.6078	9.12557	22.9347	2598_S5_2603_S10_2608_S15_vs_2597_S4_2602_S9_2607_S14_peak_2899
Wasf3	Wasf3-001	+	146384985	146473616	30096	0.004953	1	5	146415081	146415519	438	146415304	44	30.6775	8.99785	25.9691	2598_S5_2603_S10_2608_S15_vs_2597_S4_2602_S9_2607_S14_peak_2895
Gm28807	Gm28807-001	-	40373302	40469241	9157	0.005368	1	7	40459570	40460084	514	40459791	34	25.0054	8.9515	20.374	2598_S5_2603_S10_2608_S15_vs_2597_S4_2602_S9_2607_S14_peak_3322
Dach1	Dach1-002	-	9.77869e+23	9.81695e+23	30712	0.001536,0.001710,0.001536	1.000000,1.000000,1.000000	14	98138245	98138832	587	98138496	32	23.7733	8.88582	19.1623	2598_S5_2603_S10_2608_S15_vs_2597_S4_2602_S9_2607_S14_peak_932
Dach1	Dach1-003	-	9.77869e+23	9.81695e+23	30934	0.001536,0.001710,0.001536	1.000000,1.000000,1.000000	14	98138245	98138832	587	98138496	32	23.7733	8.88582	19.1623	2598_S5_2603_S10_2608_S15_vs_2597_S4_2602_S9_2607_S14_peak_932
Dach1	Dach1-001	-	9.77869e+23	9.81695e+23	30712	0.001536,0.001710,0.001536	1.000000,1.000000,1.000000	14	98138245	98138832	587	98138496	32	23.7733	8.88582	19.1623	2598_S5_2603_S10_2608_S15_vs_2597_S4_2602_S9_2607_S14_peak_932
Pappa	Pappa-001	+	65124174	65357510	172814	0.002691	1	4	65296988	65297615	627	65297351	40	28.0722	8.84106	23.3929	2598_S5_2603_S10_2608_S15_vs_2597_S4_2602_S9_2607_S14_peak_2385
.	.	.	.	.	.	.	.	6	143553003	143553513	510	143553194	31	22.6872	8.61655	18.0981	2598_S5_2603_S10_2608_S15_vs_2597_S4_2602_S9_2607_S14_peak_3219
Gm44905	Gm44905-001	+	94042752	94709172	439597	0.000579	1	7	94482349	94482734	385	94482511	31	22.6872	8.61655	18.0981	2598_S5_2603_S10_2608_S15_vs_2597_S4_2602_S9_2607_S14_peak_3374
Wwc1	Wwc1-001	-	35838400	35980528	46308	0.004686	1	11	35933555	35934220	665	35933867	35	24.4107	8.4236	19.7892	2598_S5_2603_S10_2608_S15_vs_2597_S4_2602_S9_2607_S14_peak_362
Them6	Them6-001	+	7472120474718790	7472464074718930	77	0.169625,0.000000	1.000000,0.000000	15	74721281	74721863	582	74721613	38	25.9769	8.40979	21.3284	2598_S5_2603_S10_2608_S15_vs_2597_S4_2602_S9_2607_S14_peak_1021
Gm28976	Gm28976-001	+	7472120474718790	7472464074718930	2489	0.169625,0.000000	1.000000,0.000000	15	74721281	74721863	582	74721613	38	25.9769	8.40979	21.3284	2598_S5_2603_S10_2608_S15_vs_2597_S4_2602_S9_2607_S14_peak_1021
Sox9	Sox9-001	+	1.12782e+17	1.12788e+17	2175	0.223185,0.000000	1.000000,0.000000	11	112784399	112785634	1235	112784917	30	21.6144	8.34728	17.0497	2598_S5_2603_S10_2608_S15_vs_2597_S4_2602_S9_2607_S14_peak_455
BC006965	BC006965-004	-	1.12782e+17	1.12788e+17	-2422	0.223185,0.000000	1.000000,0.000000	11	112784399	112785634	1235	112784917	30	21.6144	8.34728	17.0497	2598_S5_2603_S10_2608_S15_vs_2597_S4_2602_S9_2607_S14_peak_455
.	.	.	.	.	.	.	.	17	62055466	62055899	433	62055720	30	21.6144	8.34728	17.0497	2598_S5_2603_S10_2608_S15_vs_2597_S4_2602_S9_2607_S14_peak_1396
Ralyl	Ralyl-005	+	1.34732e+23	1.41157e+23	123351	0.000683,0.000618,0.001437	1.000000,1.000000,1.000000	3	13596571	13597009	438	13596755	30	21.6144	8.34728	17.0497	2598_S5_2603_S10_2608_S15_vs_2597_S4_2602_S9_2607_S14_peak_1929
Ralyl	Ralyl-004	+	1.34732e+23	1.41157e+23	124889	0.000683,0.000618,0.001437	1.000000,1.000000,1.000000	3	13596571	13597009	438	13596755	30	21.6144	8.34728	17.0497	2598_S5_2603_S10_2608_S15_vs_2597_S4_2602_S9_2607_S14_peak_1929
Ralyl	Ralyl-006	+	1.34732e+23	1.41157e+23	124916	0.000683,0.000618,0.001437	1.000000,1.000000,1.000000	3	13596571	13597009	438	13596755	30	21.6144	8.34728	17.0497	2598_S5_2603_S10_2608_S15_vs_2597_S4_2602_S9_2607_S14_peak_1929
.	.	.	.	.	.	.	.	4	90478808	90479266	458	90479014	30	21.6144	8.34728	17.0497	2598_S5_2603_S10_2608_S15_vs_2597_S4_2602_S9_2607_S14_peak_2411
Ifi47	Ifi47-002	+	4.90867e+95	4.90954e+95	1442	0.060426,0.059113,1.000000,0.046677,0.010939,0.010938,0.053145,0.013397,0.025896,0.006237,0.003374,0.003374	1.000000,1.000000,0.589015,0.768939,1.000000,1.000000,1.000000,1.000000,1.000000,1.000000,1.000000,1.000000	11	49088142	49088669	527	49088541	29	20.5553	8.07802	16.0216	2598_S5_2603_S10_2608_S15_vs_2597_S4_2602_S9_2607_S14_peak_381
Ifi47	Ifi47-004	+	4.90867e+95	4.90954e+95	1074	0.060426,0.059113,1.000000,0.046677,0.010939,0.010938,0.053145,0.013397,0.025896,0.006237,0.003374,0.003374	1.000000,1.000000,0.589015,0.768939,1.000000,1.000000,1.000000,1.000000,1.000000,1.000000,1.000000,1.000000	11	49088142	49088669	527	49088541	29	20.5553	8.07802	16.0216	2598_S5_2603_S10_2608_S15_vs_2597_S4_2602_S9_2607_S14_peak_381
Gm12188	Gm12188-001	-	4.90867e+95	4.90954e+95	0	0.060426,0.059113,1.000000,0.046677,0.010939,0.010938,0.053145,0.013397,0.025896,0.006237,0.003374,0.003374	1.000000,1.000000,0.589015,0.768939,1.000000,1.000000,1.000000,1.000000,1.000000,1.000000,1.000000,1.000000	11	49088142	49088669	527	49088541	29	20.5553	8.07802	16.0216	2598_S5_2603_S10_2608_S15_vs_2597_S4_2602_S9_2607_S14_peak_381
Ifi47	Ifi47-003	+	4.90867e+95	4.90954e+95	0	0.060426,0.059113,1.000000,0.046677,0.010939,0.010938,0.053145,0.013397,0.025896,0.006237,0.003374,0.003374	1.000000,1.000000,0.589015,0.768939,1.000000,1.000000,1.000000,1.000000,1.000000,1.000000,1.000000,1.000000	11	49088142	49088669	527	49088541	29	20.5553	8.07802	16.0216	2598_S5_2603_S10_2608_S15_vs_2597_S4_2602_S9_2607_S14_peak_381
Olfr56	Olfr56-002	+	4.90867e+95	4.90954e+95	1090	0.060426,0.059113,1.000000,0.046677,0.010939,0.010938,0.053145,0.013397,0.025896,0.006237,0.003374,0.003374	1.000000,1.000000,0.589015,0.768939,1.000000,1.000000,1.000000,1.000000,1.000000,1.000000,1.000000,1.000000	11	49088142	49088669	527	49088541	29	20.5553	8.07802	16.0216	2598_S5_2603_S10_2608_S15_vs_2597_S4_2602_S9_2607_S14_peak_381
Olfr56	Olfr56-003	+	4.90867e+95	4.90954e+95	1090	0.060426,0.059113,1.000000,0.046677,0.010939,0.010938,0.053145,0.013397,0.025896,0.006237,0.003374,0.003374	1.000000,1.000000,0.589015,0.768939,1.000000,1.000000,1.000000,1.000000,1.000000,1.000000,1.000000,1.000000	11	49088142	49088669	527	49088541	29	20.5553	8.07802	16.0216	2598_S5_2603_S10_2608_S15_vs_2597_S4_2602_S9_2607_S14_peak_381
Ifi47	Ifi47-201	+	4.90867e+95	4.90954e+95	1103	0.060426,0.059113,1.000000,0.046677,0.010939,0.010938,0.053145,0.013397,0.025896,0.006237,0.003374,0.003374	1.000000,1.000000,0.589015,0.768939,1.000000,1.000000,1.000000,1.000000,1.000000,1.000000,1.000000,1.000000	11	49088142	49088669	527	49088541	29	20.5553	8.07802	16.0216	2598_S5_2603_S10_2608_S15_vs_2597_S4_2602_S9_2607_S14_peak_381
Olfr56	Olfr56-005	+	4.90867e+95	4.90954e+95	1108	0.060426,0.059113,1.000000,0.046677,0.010939,0.010938,0.053145,0.013397,0.025896,0.006237,0.003374,0.003374	1.000000,1.000000,0.589015,0.768939,1.000000,1.000000,1.000000,1.000000,1.000000,1.000000,1.000000,1.000000	11	49088142	49088669	527	49088541	29	20.5553	8.07802	16.0216	2598_S5_2603_S10_2608_S15_vs_2597_S4_2602_S9_2607_S14_peak_381
Ifi47	Ifi47-001	+	4.90867e+95	4.90954e+95	11555	0.060426,0.059113,1.000000,0.046677,0.010939,0.010938,0.053145,0.013397,0.025896,0.006237,0.003374,0.003374	1.000000,1.000000,0.589015,0.768939,1.000000,1.000000,1.000000,1.000000,1.000000,1.000000,1.000000,1.000000	11	49088142	49088669	527	49088541	29	20.5553	8.07802	16.0216	2598_S5_2603_S10_2608_S15_vs_2597_S4_2602_S9_2607_S14_peak_381
Olfr56	Olfr56-001	+	4.90867e+95	4.90954e+95	37409	0.060426,0.059113,1.000000,0.046677,0.010939,0.010938,0.053145,0.013397,0.025896,0.006237,0.003374,0.003374	1.000000,1.000000,0.589015,0.768939,1.000000,1.000000,1.000000,1.000000,1.000000,1.000000,1.000000,1.000000	11	49088142	49088669	527	49088541	29	20.5553	8.07802	16.0216	2598_S5_2603_S10_2608_S15_vs_2597_S4_2602_S9_2607_S14_peak_381
Olfr56	Olfr56-201	+	4.90867e+95	4.90954e+95	109253	0.060426,0.059113,1.000000,0.046677,0.010939,0.010938,0.053145,0.013397,0.025896,0.006237,0.003374,0.003374	1.000000,1.000000,0.589015,0.768939,1.000000,1.000000,1.000000,1.000000,1.000000,1.000000,1.000000,1.000000	11	49088142	49088669	527	49088541	29	20.5553	8.07802	16.0216	2598_S5_2603_S10_2608_S15_vs_2597_S4_2602_S9_2607_S14_peak_381
Olfr56	Olfr56-202	+	4.90867e+95	4.90954e+95	109253	0.060426,0.059113,1.000000,0.046677,0.010939,0.010938,0.053145,0.013397,0.025896,0.006237,0.003374,0.003374	1.000000,1.000000,0.589015,0.768939,1.000000,1.000000,1.000000,1.000000,1.000000,1.000000,1.000000,1.000000	11	49088142	49088669	527	49088541	29	20.5553	8.07802	16.0216	2598_S5_2603_S10_2608_S15_vs_2597_S4_2602_S9_2607_S14_peak_381
.	.	.	.	.	.	.	.	15	49282259	49282717	458	49282466	29	20.5553	8.07802	16.0216	2598_S5_2603_S10_2608_S15_vs_2597_S4_2602_S9_2607_S14_peak_1006
Gm27601	Gm27601-201	+	47593337	47593464	2341	0	0	4	47595678	47596296	618	47596058	29	20.5553	8.07802	16.0216	2598_S5_2603_S10_2608_S15_vs_2597_S4_2602_S9_2607_S14_peak_2346
.	.	.	.	.	.	.	.	17	29438224	29438653	429	29438404	30	20.9652	8.02916	16.4189	2598_S5_2603_S10_2608_S15_vs_2597_S4_2602_S9_2607_S14_peak_1314
Gm10410	Gm10410-001	+	4938879	4967274	19389	0.017995	1	14	4958268	4958778	510	4958465	62	37.3575	7.96344	32.5917	2598_S5_2603_S10_2608_S15_vs_2597_S4_2602_S9_2607_S14_peak_827
Crispld1	Crispld1-001	+	1.77271e+47	1.77663e+47	120	0.013653,0.021557,0.001522,0.013911,0.028456,0.012664	1.000000,0.091418,0.145522,1.000000,1.000000,0.820896	1	17727208	17727743	535	17727432	28	19.5104	7.80875	15.0166	2598_S5_2603_S10_2608_S15_vs_2597_S4_2602_S9_2607_S14_peak_26
Gm16070	Gm16070-002	-	1.77271e+47	1.77663e+47	0	0.013653,0.021557,0.001522,0.013911,0.028456,0.012664	1.000000,0.091418,0.145522,1.000000,1.000000,0.820896	1	17727208	17727743	535	17727432	28	19.5104	7.80875	15.0166	2598_S5_2603_S10_2608_S15_vs_2597_S4_2602_S9_2607_S14_peak_26
Gm16070	Gm16070-001	-	1.77271e+47	1.77663e+47	0	0.013653,0.021557,0.001522,0.013911,0.028456,0.012664	1.000000,0.091418,0.145522,1.000000,1.000000,0.820896	1	17727208	17727743	535	17727432	28	19.5104	7.80875	15.0166	2598_S5_2603_S10_2608_S15_vs_2597_S4_2602_S9_2607_S14_peak_26
Crispld1	Crispld1-002	+	1.77271e+47	1.77663e+47	163	0.013653,0.021557,0.001522,0.013911,0.028456,0.012664	1.000000,0.091418,0.145522,1.000000,1.000000,0.820896	1	17727208	17727743	535	17727432	28	19.5104	7.80875	15.0166	2598_S5_2603_S10_2608_S15_vs_2597_S4_2602_S9_2607_S14_peak_26
Crispld1	Crispld1-003	+	1.77271e+47	1.77663e+47	149	0.013653,0.021557,0.001522,0.013911,0.028456,0.012664	1.000000,0.091418,0.145522,1.000000,1.000000,0.820896	1	17727208	17727743	535	17727432	28	19.5104	7.80875	15.0166	2598_S5_2603_S10_2608_S15_vs_2597_S4_2602_S9_2607_S14_peak_26
Gm16070	Gm16070-003	-	1.77271e+47	1.77663e+47	0	0.013653,0.021557,0.001522,0.013911,0.028456,0.012664	1.000000,0.091418,0.145522,1.000000,1.000000,0.820896	1	17727208	17727743	535	17727432	28	19.5104	7.80875	15.0166	2598_S5_2603_S10_2608_S15_vs_2597_S4_2602_S9_2607_S14_peak_26
.	.	.	.	.	.	.	.	12	111530941	111531482	541	111531154	28	19.5104	7.80875	15.0166	2598_S5_2603_S10_2608_S15_vs_2597_S4_2602_S9_2607_S14_peak_706
Mpc1	Mpc1-201	+	8.2838e+41	8.29766e+41	-563	0.000000,0.000000,0.000000,0.000000,0.023600,0.000000	0.000000,0.000000,0.000000,0.000000,0.564103,0.000000	17	8282649	8283233	584	8283058	28	19.5104	7.80875	15.0166	2598_S5_2603_S10_2608_S15_vs_2597_S4_2602_S9_2607_S14_peak_1198
Mpc1	Mpc1-002	+	8.2838e+41	8.29766e+41	-1221	0.000000,0.000000,0.000000,0.000000,0.023600,0.000000	0.000000,0.000000,0.000000,0.000000,0.564103,0.000000	17	8282649	8283233	584	8283058	28	19.5104	7.80875	15.0166	2598_S5_2603_S10_2608_S15_vs_2597_S4_2602_S9_2607_S14_peak_1198
Mpc1	Mpc1-004	+	8.2838e+41	8.29766e+41	-619	0.000000,0.000000,0.000000,0.000000,0.023600,0.000000	0.000000,0.000000,0.000000,0.000000,0.564103,0.000000	17	8282649	8283233	584	8283058	28	19.5104	7.80875	15.0166	2598_S5_2603_S10_2608_S15_vs_2597_S4_2602_S9_2607_S14_peak_1198
Mpc1	Mpc1-005	+	8.2838e+41	8.29766e+41	-563	0.000000,0.000000,0.000000,0.000000,0.023600,0.000000	0.000000,0.000000,0.000000,0.000000,0.564103,0.000000	17	8282649	8283233	584	8283058	28	19.5104	7.80875	15.0166	2598_S5_2603_S10_2608_S15_vs_2597_S4_2602_S9_2607_S14_peak_1198
Mpc1	Mpc1-003	+	8.2838e+41	8.29766e+41	0	0.000000,0.000000,0.000000,0.000000,0.023600,0.000000	0.000000,0.000000,0.000000,0.000000,0.564103,0.000000	17	8282649	8283233	584	8283058	28	19.5104	7.80875	15.0166	2598_S5_2603_S10_2608_S15_vs_2597_S4_2602_S9_2607_S14_peak_1198
Mpc1	Mpc1-001	+	8.2838e+41	8.29766e+41	-529	0.000000,0.000000,0.000000,0.000000,0.023600,0.000000	0.000000,0.000000,0.000000,0.000000,0.564103,0.000000	17	8282649	8283233	584	8283058	28	19.5104	7.80875	15.0166	2598_S5_2603_S10_2608_S15_vs_2597_S4_2602_S9_2607_S14_peak_1198
.	.	.	.	.	.	.	.	6	136470746	136471236	490	136471035	28	19.5104	7.80875	15.0166	2598_S5_2603_S10_2608_S15_vs_2597_S4_2602_S9_2607_S14_peak_3165
.	.	.	.	.	.	.	.	3	4861328	4861837	509	4861591	35	22.9168	7.76289	18.3224	2598_S5_2603_S10_2608_S15_vs_2597_S4_2602_S9_2607_S14_peak_1877
.	.	.	.	.	.	.	.	3	6086880	6087591	711	6087249	43	26.7416	7.68064	22.0804	2598_S5_2603_S10_2608_S15_vs_2597_S4_2602_S9_2607_S14_peak_1891
.	.	.	.	.	.	.	.	5	51764852	51765324	472	51765095	29	19.7282	7.67271	15.2241	2598_S5_2603_S10_2608_S15_vs_2597_S4_2602_S9_2607_S14_peak_2678
Col11a1	Col11a1-008	+	1.14129e+17	1.14153e+17	9076	0.022085,0.002708	1.000000,1.000000	3	114138465	114138979	514	114138737	37	23.5261	7.59818	18.9201	2598_S5_2603_S10_2608_S15_vs_2597_S4_2602_S9_2607_S14_peak_2145
Col11a1	Col11a1-001	+	1.14129e+17	1.14153e+17	107925	0.022085,0.002708	1.000000,1.000000	3	114138465	114138979	514	114138737	37	23.5261	7.59818	18.9201	2598_S5_2603_S10_2608_S15_vs_2597_S4_2602_S9_2607_S14_peak_2145
Gm23203	Gm23203-201	-	59569559	59569666	-4624	0	0	17	59574290	59574878	588	59574515	34	21.9199	7.54725	17.3487	2598_S5_2603_S10_2608_S15_vs_2597_S4_2602_S9_2607_S14_peak_1381
Zfpm2	Zfpm2-201	+	40655042	41104593	86809	0.000932	1	15	40741851	40742269	418	40742073	27	18.4801	7.53948	14.0275	2598_S5_2603_S10_2608_S15_vs_2597_S4_2602_S9_2607_S14_peak_974
Zfpm2	Zfpm2-201	+	40655042	41104593	389604	0.001034	1	15	41044646	41045110	464	41044768	27	18.4801	7.53948	14.0275	2598_S5_2603_S10_2608_S15_vs_2597_S4_2602_S9_2607_S14_peak_980
Csmd3	Csmd3-002	-	4.82856e+39	4.8792e+39	482673	0.000865,0.000815,0.000362,0.000362,0.000362	1.000000,1.000000,1.000000,1.000000,1.000000	15	48308880	48309317	437	48309133	27	18.4801	7.53948	14.0275	2598_S5_2603_S10_2608_S15_vs_2597_S4_2602_S9_2607_S14_peak_999
Csmd3	Csmd3-003	-	4.82856e+39	4.8792e+39	482673	0.000865,0.000815,0.000362,0.000362,0.000362	1.000000,1.000000,1.000000,1.000000,1.000000	15	48308880	48309317	437	48309133	27	18.4801	7.53948	14.0275	2598_S5_2603_S10_2608_S15_vs_2597_S4_2602_S9_2607_S14_peak_999
Csmd3	Csmd3-001	-	4.82856e+39	4.8792e+39	482747	0.000865,0.000815,0.000362,0.000362,0.000362	1.000000,1.000000,1.000000,1.000000,1.000000	15	48308880	48309317	437	48309133	27	18.4801	7.53948	14.0275	2598_S5_2603_S10_2608_S15_vs_2597_S4_2602_S9_2607_S14_peak_999
Csmd3	Csmd3-201	-	4.82856e+39	4.8792e+39	482673	0.000865,0.000815,0.000362,0.000362,0.000362	1.000000,1.000000,1.000000,1.000000,1.000000	15	48308880	48309317	437	48309133	27	18.4801	7.53948	14.0275	2598_S5_2603_S10_2608_S15_vs_2597_S4_2602_S9_2607_S14_peak_999
Csmd3	Csmd3-004	-	4.82856e+39	4.8792e+39	482617	0.000865,0.000815,0.000362,0.000362,0.000362	1.000000,1.000000,1.000000,1.000000,1.000000	15	48308880	48309317	437	48309133	27	18.4801	7.53948	14.0275	2598_S5_2603_S10_2608_S15_vs_2597_S4_2602_S9_2607_S14_peak_999
Col11a1	Col11a1-004	+	1.14031e+17	1.14108e+17	35333	0.009912,0.004054	1.000000,1.000000	3	114065873	114066643	770	114066368	27	18.4801	7.53948	14.0275	2598_S5_2603_S10_2608_S15_vs_2597_S4_2602_S9_2607_S14_peak_2144
Col11a1	Col11a1-001	+	1.14031e+17	1.14108e+17	35333	0.009912,0.004054	1.000000,1.000000	3	114065873	114066643	770	114066368	27	18.4801	7.53948	14.0275	2598_S5_2603_S10_2608_S15_vs_2597_S4_2602_S9_2607_S14_peak_2144
Gm26512	Gm26512-201	+	9073820190724550	9075069490738430	0	0.018089,0.041625	0.391003,1.000000	12	90737849	90738426	577	90738163	39	24.1594	7.45581	19.542	2598_S5_2603_S10_2608_S15_vs_2597_S4_2602_S9_2607_S14_peak_646
Dio2	Dio2-201	-	9073820190724550	9075069490738430	13	0.018089,0.041625	0.391003,1.000000	12	90737849	90738426	577	90738163	39	24.1594	7.45581	19.542	2598_S5_2603_S10_2608_S15_vs_2597_S4_2602_S9_2607_S14_peak_646
.	.	.	.	.	.	.	.	3	4747707	4748110	403	4747957	26	17.4649	7.27022	13.0581	2598_S5_2603_S10_2608_S15_vs_2597_S4_2602_S9_2607_S14_peak_1873
Wasf3	Wasf3-001	+	146384985	146473616	20057	0.004355	1	5	146405042	146405427	385	146405193	26	17.4649	7.27022	13.0581	2598_S5_2603_S10_2608_S15_vs_2597_S4_2602_S9_2607_S14_peak_2890
Gm3289	Gm3289-001	-	21852981	21858179	-4839	0	0	6	21863018	21863488	470	21863253	26	17.4649	7.27022	13.0581	2598_S5_2603_S10_2608_S15_vs_2597_S4_2602_S9_2607_S14_peak_2956
Tnik	Tnik-004	+	2.84094e+87	2.85961e+87	154597	0.002004,0.000906,0.000925,0.000925,0.000925,0.000925,0.000925,0.000924,0.000928,0.000924,0.000918	1.000000,1.000000,1.000000,1.000000,1.000000,1.000000,1.000000,1.000000,1.000000,1.000000,1.000000	3	28564028	28564401	373	28564189	38	23.1961	7.26942	18.5965	2598_S5_2603_S10_2608_S15_vs_2597_S4_2602_S9_2607_S14_peak_1960
Tnik	Tnik-001	+	2.84094e+87	2.85961e+87	300813	0.002004,0.000906,0.000925,0.000925,0.000925,0.000925,0.000925,0.000924,0.000928,0.000924,0.000918	1.000000,1.000000,1.000000,1.000000,1.000000,1.000000,1.000000,1.000000,1.000000,1.000000,1.000000	3	28564028	28564401	373	28564189	38	23.1961	7.26942	18.5965	2598_S5_2603_S10_2608_S15_vs_2597_S4_2602_S9_2607_S14_peak_1960
Tnik	Tnik-011	+	2.84094e+87	2.85961e+87	300385	0.002004,0.000906,0.000925,0.000925,0.000925,0.000925,0.000925,0.000924,0.000928,0.000924,0.000918	1.000000,1.000000,1.000000,1.000000,1.000000,1.000000,1.000000,1.000000,1.000000,1.000000,1.000000	3	28564028	28564401	373	28564189	38	23.1961	7.26942	18.5965	2598_S5_2603_S10_2608_S15_vs_2597_S4_2602_S9_2607_S14_peak_1960
Tnik	Tnik-009	+	2.84094e+87	2.85961e+87	300385	0.002004,0.000906,0.000925,0.000925,0.000925,0.000925,0.000925,0.000924,0.000928,0.000924,0.000918	1.000000,1.000000,1.000000,1.000000,1.000000,1.000000,1.000000,1.000000,1.000000,1.000000,1.000000	3	28564028	28564401	373	28564189	38	23.1961	7.26942	18.5965	2598_S5_2603_S10_2608_S15_vs_2597_S4_2602_S9_2607_S14_peak_1960
Tnik	Tnik-008	+	2.84094e+87	2.85961e+87	300385	0.002004,0.000906,0.000925,0.000925,0.000925,0.000925,0.000925,0.000924,0.000928,0.000924,0.000918	1.000000,1.000000,1.000000,1.000000,1.000000,1.000000,1.000000,1.000000,1.000000,1.000000,1.000000	3	28564028	28564401	373	28564189	38	23.1961	7.26942	18.5965	2598_S5_2603_S10_2608_S15_vs_2597_S4_2602_S9_2607_S14_peak_1960
Tnik	Tnik-013	+	2.84094e+87	2.85961e+87	300385	0.002004,0.000906,0.000925,0.000925,0.000925,0.000925,0.000925,0.000924,0.000928,0.000924,0.000918	1.000000,1.000000,1.000000,1.000000,1.000000,1.000000,1.000000,1.000000,1.000000,1.000000,1.000000	3	28564028	28564401	373	28564189	38	23.1961	7.26942	18.5965	2598_S5_2603_S10_2608_S15_vs_2597_S4_2602_S9_2607_S14_peak_1960
Tnik	Tnik-014	+	2.84094e+87	2.85961e+87	300385	0.002004,0.000906,0.000925,0.000925,0.000925,0.000925,0.000925,0.000924,0.000928,0.000924,0.000918	1.000000,1.000000,1.000000,1.000000,1.000000,1.000000,1.000000,1.000000,1.000000,1.000000,1.000000	3	28564028	28564401	373	28564189	38	23.1961	7.26942	18.5965	2598_S5_2603_S10_2608_S15_vs_2597_S4_2602_S9_2607_S14_peak_1960
Tnik	Tnik-010	+	2.84094e+87	2.85961e+87	300465	0.002004,0.000906,0.000925,0.000925,0.000925,0.000925,0.000925,0.000924,0.000928,0.000924,0.000918	1.000000,1.000000,1.000000,1.000000,1.000000,1.000000,1.000000,1.000000,1.000000,1.000000,1.000000	3	28564028	28564401	373	28564189	38	23.1961	7.26942	18.5965	2598_S5_2603_S10_2608_S15_vs_2597_S4_2602_S9_2607_S14_peak_1960
Tnik	Tnik-016	+	2.84094e+87	2.85961e+87	300465	0.002004,0.000906,0.000925,0.000925,0.000925,0.000925,0.000925,0.000924,0.000928,0.000924,0.000918	1.000000,1.000000,1.000000,1.000000,1.000000,1.000000,1.000000,1.000000,1.000000,1.000000,1.000000	3	28564028	28564401	373	28564189	38	23.1961	7.26942	18.5965	2598_S5_2603_S10_2608_S15_vs_2597_S4_2602_S9_2607_S14_peak_1960
Tnik	Tnik-007	+	2.84094e+87	2.85961e+87	300465	0.002004,0.000906,0.000925,0.000925,0.000925,0.000925,0.000925,0.000924,0.000928,0.000924,0.000918	1.000000,1.000000,1.000000,1.000000,1.000000,1.000000,1.000000,1.000000,1.000000,1.000000,1.000000	3	28564028	28564401	373	28564189	38	23.1961	7.26942	18.5965	2598_S5_2603_S10_2608_S15_vs_2597_S4_2602_S9_2607_S14_peak_1960
Tnik	Tnik-003	+	2.84094e+87	2.85961e+87	300814	0.002004,0.000906,0.000925,0.000925,0.000925,0.000925,0.000925,0.000924,0.000928,0.000924,0.000918	1.000000,1.000000,1.000000,1.000000,1.000000,1.000000,1.000000,1.000000,1.000000,1.000000,1.000000	3	28564028	28564401	373	28564189	38	23.1961	7.26942	18.5965	2598_S5_2603_S10_2608_S15_vs_2597_S4_2602_S9_2607_S14_peak_1960
Pappa	Pappa-001	+	65124174	65357510	4631	0.001881	1	4	65128805	65129243	438	65128998	38	23.1961	7.26942	18.5965	2598_S5_2603_S10_2608_S15_vs_2597_S4_2602_S9_2607_S14_peak_2383
.	.	.	.	.	.	.	.	14	94842186	94842660	474	94842451	30	19.3238	7.25366	14.8384	2598_S5_2603_S10_2608_S15_vs_2597_S4_2602_S9_2607_S14_peak_930
Wasf3	Wasf3-001	+	146384985	146473616	25112	0.005811	1	5	146410097	146410611	514	146410337	30	19.3238	7.25366	14.8384	2598_S5_2603_S10_2608_S15_vs_2597_S4_2602_S9_2607_S14_peak_2892
Tbcel	Tbcel-002	-	4.24158e+39	4.24722e+39	34865	0.006893,0.008590,0.006874,0.008097,0.006489	1.000000,1.000000,1.000000,1.000000,1.000000	9	42436966	42437354	388	42437180	30	19.3238	7.25366	14.8384	2598_S5_2603_S10_2608_S15_vs_2597_S4_2602_S9_2607_S14_peak_3714
Tbcel	Tbcel-005	-	4.24158e+39	4.24722e+39	20246	0.006893,0.008590,0.006874,0.008097,0.006489	1.000000,1.000000,1.000000,1.000000,1.000000	9	42436966	42437354	388	42437180	30	19.3238	7.25366	14.8384	2598_S5_2603_S10_2608_S15_vs_2597_S4_2602_S9_2607_S14_peak_3714
Tbcel	Tbcel-003	-	4.24158e+39	4.24722e+39	34912	0.006893,0.008590,0.006874,0.008097,0.006489	1.000000,1.000000,1.000000,1.000000,1.000000	9	42436966	42437354	388	42437180	30	19.3238	7.25366	14.8384	2598_S5_2603_S10_2608_S15_vs_2597_S4_2602_S9_2607_S14_peak_3714
Tbcel	Tbcel-004	-	4.24158e+39	4.24722e+39	24108	0.006893,0.008590,0.006874,0.008097,0.006489	1.000000,1.000000,1.000000,1.000000,1.000000	9	42436966	42437354	388	42437180	30	19.3238	7.25366	14.8384	2598_S5_2603_S10_2608_S15_vs_2597_S4_2602_S9_2607_S14_peak_3714
Tbcel	Tbcel-001	-	4.24158e+39	4.24722e+39	34905	0.006893,0.008590,0.006874,0.008097,0.006489	1.000000,1.000000,1.000000,1.000000,1.000000	9	42436966	42437354	388	42437180	30	19.3238	7.25366	14.8384	2598_S5_2603_S10_2608_S15_vs_2597_S4_2602_S9_2607_S14_peak_3714
Rnf19b	Rnf19b-201	+	1.29058e+44	1.29086e+44	-3051	0.000000,0.000000,0.000000,0.000000,0.064021	0.000000,0.000000,0.000000,0.000000,1.000000	4	129054716	129055220	504	129054951	30	19.3033	7.24422	14.8191	2598_S5_2603_S10_2608_S15_vs_2597_S4_2602_S9_2607_S14_peak_2510
Rnf19b	Rnf19b-004	+	1.29058e+44	1.29086e+44	-3189	0.000000,0.000000,0.000000,0.000000,0.064021	0.000000,0.000000,0.000000,0.000000,1.000000	4	129054716	129055220	504	129054951	30	19.3033	7.24422	14.8191	2598_S5_2603_S10_2608_S15_vs_2597_S4_2602_S9_2607_S14_peak_2510
Rnf19b	Rnf19b-001	+	1.29058e+44	1.29086e+44	-3594	0.000000,0.000000,0.000000,0.000000,0.064021	0.000000,0.000000,0.000000,0.000000,1.000000	4	129054716	129055220	504	129054951	30	19.3033	7.24422	14.8191	2598_S5_2603_S10_2608_S15_vs_2597_S4_2602_S9_2607_S14_peak_2510
Rnf19b	Rnf19b-202	+	1.29058e+44	1.29086e+44	-3051	0.000000,0.000000,0.000000,0.000000,0.064021	0.000000,0.000000,0.000000,0.000000,1.000000	4	129054716	129055220	504	129054951	30	19.3033	7.24422	14.8191	2598_S5_2603_S10_2608_S15_vs_2597_S4_2602_S9_2607_S14_peak_2510
1700086P04Rik	1700086P04Rik-001	-	1.29058e+44	1.29086e+44	2764	0.000000,0.000000,0.000000,0.000000,0.064021	0.000000,0.000000,0.000000,0.000000,1.000000	4	129054716	129055220	504	129054951	30	19.3033	7.24422	14.8191	2598_S5_2603_S10_2608_S15_vs_2597_S4_2602_S9_2607_S14_peak_2510
.	.	.	.	.	.	.	.	3	118036576	118037018	442	118036811	51	29.3936	7.23864	24.6985	2598_S5_2603_S10_2608_S15_vs_2597_S4_2602_S9_2607_S14_peak_2162
Scn7a	Scn7a-001	-	66673425	66784915	40386	0.003749	1	2	66744112	66744529	417	66744305	35	21.5799	7.19828	17.0169	2598_S5_2603_S10_2608_S15_vs_2597_S4_2602_S9_2607_S14_peak_1705
.	.	.	.	.	.	.	.	12	54162878	54163260	382	54163069	27	17.7133	7.1612	13.2954	2598_S5_2603_S10_2608_S15_vs_2597_S4_2602_S9_2607_S14_peak_559
Plcl2	Plcl2-201	+	50509547	50688494	165716	0.002369	1	17	50675263	50675686	423	50675526	26	17.1589	7.11753	12.7728	2598_S5_2603_S10_2608_S15_vs_2597_S4_2602_S9_2607_S14_peak_1366
Adgrg6	Adgrg6-004	-	1440789814402580	1454491614545030	55437	0.003459,0.003327	1.000000,1.000000	10	14489006	14489479	473	14489218	32	19.9631	7.11598	15.4508	2598_S5_2603_S10_2608_S15_vs_2597_S4_2602_S9_2607_S14_peak_181
Adgrg6	Adgrg6-001	-	1440789814402580	1454491614545030	55558	0.003459,0.003327	1.000000,1.000000	10	14489006	14489479	473	14489218	32	19.9631	7.11598	15.4508	2598_S5_2603_S10_2608_S15_vs_2597_S4_2602_S9_2607_S14_peak_181
.	.	.	.	.	.	.	.	5	83268029	83268517	488	83268300	32	19.9631	7.11598	15.4508	2598_S5_2603_S10_2608_S15_vs_2597_S4_2602_S9_2607_S14_peak_2748
.	.	.	.	.	.	.	.	17	62112025	62112494	469	62112210	37	22.2436	7.08302	17.6644	2598_S5_2603_S10_2608_S15_vs_2597_S4_2602_S9_2607_S14_peak_1397
.	.	.	.	.	.	.	.	6	13396154	13396564	410	13396397	29	18.3459	7.01967	13.9003	2598_S5_2603_S10_2608_S15_vs_2597_S4_2602_S9_2607_S14_peak_2943
Gm29571	Gm29571-001	+	25536386	25673344	37347	0.002775	1	10	25573733	25574112	379	25573861	25	16.4654	7.00095	12.1201	2598_S5_2603_S10_2608_S15_vs_2597_S4_2602_S9_2607_S14_peak_199
.	.	.	.	.	.	.	.	13	118073904	118074305	401	118074061	25	16.4654	7.00095	12.1201	2598_S5_2603_S10_2608_S15_vs_2597_S4_2602_S9_2607_S14_peak_815
Zfpm2	Zfpm2-201	+	40655042	41104593	17405	0.000928	1	15	40672447	40672863	416	40672657	25	16.4654	7.00095	12.1201	2598_S5_2603_S10_2608_S15_vs_2597_S4_2602_S9_2607_S14_peak_971
Zfpm2	Zfpm2-201	+	40655042	41104593	26914	0.001039	1	15	40681956	40682422	466	40682176	25	16.4654	7.00095	12.1201	2598_S5_2603_S10_2608_S15_vs_2597_S4_2602_S9_2607_S14_peak_972
.	.	.	.	.	.	.	.	19	54798644	54799091	447	54798870	25	16.4654	7.00095	12.1201	2598_S5_2603_S10_2608_S15_vs_2597_S4_2602_S9_2607_S14_peak_1584
.	.	.	.	.	.	.	.	5	83394458	83394854	396	83394661	25	16.4654	7.00095	12.1201	2598_S5_2603_S10_2608_S15_vs_2597_S4_2602_S9_2607_S14_peak_2749
.	.	.	.	.	.	.	.	6	60202260	60202949	689	60202748	25	16.4654	7.00095	12.1201	2598_S5_2603_S10_2608_S15_vs_2597_S4_2602_S9_2607_S14_peak_3026
Zmat3	Zmat3-003	-	3.23622e+31	3.2366e+31	-198	0.000000,0.000000,0.000000,0.000000	0.000000,0.000000,0.000000,0.000000	3	32366213	32366852	639	32366396	34	20.6243	6.99833	16.0882	2598_S5_2603_S10_2608_S15_vs_2597_S4_2602_S9_2607_S14_peak_1972
Zmat3	Zmat3-001	-	3.23622e+31	3.2366e+31	-534	0.000000,0.000000,0.000000,0.000000	0.000000,0.000000,0.000000,0.000000	3	32366213	32366852	639	32366396	34	20.6243	6.99833	16.0882	2598_S5_2603_S10_2608_S15_vs_2597_S4_2602_S9_2607_S14_peak_1972
Zmat3	Zmat3-002	-	3.23622e+31	3.2366e+31	-752	0.000000,0.000000,0.000000,0.000000	0.000000,0.000000,0.000000,0.000000	3	32366213	32366852	639	32366396	34	20.6243	6.99833	16.0882	2598_S5_2603_S10_2608_S15_vs_2597_S4_2602_S9_2607_S14_peak_1972
Zmat3	Zmat3-201	-	3.23622e+31	3.2366e+31	-592	0.000000,0.000000,0.000000,0.000000	0.000000,0.000000,0.000000,0.000000	3	32366213	32366852	639	32366396	34	20.6243	6.99833	16.0882	2598_S5_2603_S10_2608_S15_vs_2597_S4_2602_S9_2607_S14_peak_1972
Gm26427	Gm26427-201	-	74282227381015	74283297428570	0	1.000000,0.009463	0.240000,1.000000	8	7428001	7428450	449	7428262	34	20.6243	6.99833	16.0882	2598_S5_2603_S10_2608_S15_vs_2597_S4_2602_S9_2607_S14_peak_3446
Gm17215	Gm17215-001	+	74282227381015	74283297428570	46986	1.000000,0.009463	0.240000,1.000000	8	7428001	7428450	449	7428262	34	20.6243	6.99833	16.0882	2598_S5_2603_S10_2608_S15_vs_2597_S4_2602_S9_2607_S14_peak_3446
Wasf3	Wasf3-001	+	146384985	146473616	27615	0.012501	1	5	146412600	146413707	1107	146413457	39	22.9404	6.98906	18.3451	2598_S5_2603_S10_2608_S15_vs_2597_S4_2602_S9_2607_S14_peak_2894
Plxna4	Plxna4-001	-	32144268	32588193	244899	0.001207	1	6	32342759	32343294	535	32342981	33	19.9711	6.91966	15.4585	2598_S5_2603_S10_2608_S15_vs_2597_S4_2602_S9_2607_S14_peak_2974
Ptprg	Ptprg-006	+	1.20912e+23	1.21221e+23	56	0.015787,0.000714,0.000710	1.000000,1.000000,1.000000	14	12091216	12091704	488	12091458	26	16.7283	6.90544	12.3638	2598_S5_2603_S10_2608_S15_vs_2597_S4_2602_S9_2607_S14_peak_855
Ptprg	Ptprg-002	+	1.20912e+23	1.21221e+23	537663	0.015787,0.000714,0.000710	1.000000,1.000000,1.000000	14	12091216	12091704	488	12091458	26	16.7283	6.90544	12.3638	2598_S5_2603_S10_2608_S15_vs_2597_S4_2602_S9_2607_S14_peak_855
Ptprg	Ptprg-001	+	1.20912e+23	1.21221e+23	537684	0.015787,0.000714,0.000710	1.000000,1.000000,1.000000	14	12091216	12091704	488	12091458	26	16.7283	6.90544	12.3638	2598_S5_2603_S10_2608_S15_vs_2597_S4_2602_S9_2607_S14_peak_855
Zfpm2	Zfpm2-201	+	40655042	41104593	409071	0.001263	1	15	41064113	41064680	567	41064323	26	16.7283	6.90544	12.3638	2598_S5_2603_S10_2608_S15_vs_2597_S4_2602_S9_2607_S14_peak_981
.	.	.	.	.	.	.	.	11	18722135	18723016	881	18722748	31	19.0039	6.90034	14.5292	2598_S5_2603_S10_2608_S15_vs_2597_S4_2602_S9_2607_S14_peak_332
.	.	.	.	.	.	.	.	3	75816853	75817288	435	75817028	31	19.0039	6.90034	14.5292	2598_S5_2603_S10_2608_S15_vs_2597_S4_2602_S9_2607_S14_peak_2074
Gm19566	Gm19566-001	-	105980573	105981183	0	0.726678	0.895161	5	105980740	105981235	495	105981080	31	19.0039	6.90034	14.5292	2598_S5_2603_S10_2608_S15_vs_2597_S4_2602_S9_2607_S14_peak_2786
Sorbs2	Sorbs2-011	+	4.5662e+103	4.58276e+103	141602	0.002452,0.453015,0.000000,0.006266,0.004230,0.001268,0.002421,0.002399,0.002493,0.002029,0.001270,0.001270,0.001268	1.000000,0.795567,0.000000,1.000000,1.000000,1.000000,1.000000,1.000000,1.000000,1.000000,1.000000,1.000000,1.000000	8	45803598	45804003	405	45803852	31	19.0039	6.90034	14.5292	2598_S5_2603_S10_2608_S15_vs_2597_S4_2602_S9_2607_S14_peak_3515
Sorbs2	Sorbs2-024	+	4.5662e+103	4.58276e+103	390	0.002452,0.453015,0.000000,0.006266,0.004230,0.001268,0.002421,0.002399,0.002493,0.002029,0.001270,0.001270,0.001268	1.000000,0.795567,0.000000,1.000000,1.000000,1.000000,1.000000,1.000000,1.000000,1.000000,1.000000,1.000000,1.000000	8	45803598	45804003	405	45803852	31	19.0039	6.90034	14.5292	2598_S5_2603_S10_2608_S15_vs_2597_S4_2602_S9_2607_S14_peak_3515
Sorbs2	Sorbs2-025	+	4.5662e+103	4.58276e+103	-1801	0.002452,0.453015,0.000000,0.006266,0.004230,0.001268,0.002421,0.002399,0.002493,0.002029,0.001270,0.001270,0.001268	1.000000,0.795567,0.000000,1.000000,1.000000,1.000000,1.000000,1.000000,1.000000,1.000000,1.000000,1.000000,1.000000	8	45803598	45804003	405	45803852	31	19.0039	6.90034	14.5292	2598_S5_2603_S10_2608_S15_vs_2597_S4_2602_S9_2607_S14_peak_3515
Sorbs2	Sorbs2-012	+	4.5662e+103	4.58276e+103	40490	0.002452,0.453015,0.000000,0.006266,0.004230,0.001268,0.002421,0.002399,0.002493,0.002029,0.001270,0.001270,0.001268	1.000000,0.795567,0.000000,1.000000,1.000000,1.000000,1.000000,1.000000,1.000000,1.000000,1.000000,1.000000,1.000000	8	45803598	45804003	405	45803852	31	19.0039	6.90034	14.5292	2598_S5_2603_S10_2608_S15_vs_2597_S4_2602_S9_2607_S14_peak_3515
Sorbs2os	Sorbs2os-001	-	4.5662e+103	4.58276e+103	15295	0.002452,0.453015,0.000000,0.006266,0.004230,0.001268,0.002421,0.002399,0.002493,0.002029,0.001270,0.001270,0.001268	1.000000,0.795567,0.000000,1.000000,1.000000,1.000000,1.000000,1.000000,1.000000,1.000000,1.000000,1.000000,1.000000	8	45803598	45804003	405	45803852	31	19.0039	6.90034	14.5292	2598_S5_2603_S10_2608_S15_vs_2597_S4_2602_S9_2607_S14_peak_3515
Sorbs2	Sorbs2-001	+	4.5662e+103	4.58276e+103	295790	0.002452,0.453015,0.000000,0.006266,0.004230,0.001268,0.002421,0.002399,0.002493,0.002029,0.001270,0.001270,0.001268	1.000000,0.795567,0.000000,1.000000,1.000000,1.000000,1.000000,1.000000,1.000000,1.000000,1.000000,1.000000,1.000000	8	45803598	45804003	405	45803852	31	19.0039	6.90034	14.5292	2598_S5_2603_S10_2608_S15_vs_2597_S4_2602_S9_2607_S14_peak_3515
Sorbs2	Sorbs2-030	+	4.5662e+103	4.58276e+103	144893	0.002452,0.453015,0.000000,0.006266,0.004230,0.001268,0.002421,0.002399,0.002493,0.002029,0.001270,0.001270,0.001268	1.000000,0.795567,0.000000,1.000000,1.000000,1.000000,1.000000,1.000000,1.000000,1.000000,1.000000,1.000000,1.000000	8	45803598	45804003	405	45803852	31	19.0039	6.90034	14.5292	2598_S5_2603_S10_2608_S15_vs_2597_S4_2602_S9_2607_S14_peak_3515
Sorbs2	Sorbs2-010	+	4.5662e+103	4.58276e+103	144922	0.002452,0.453015,0.000000,0.006266,0.004230,0.001268,0.002421,0.002399,0.002493,0.002029,0.001270,0.001270,0.001268	1.000000,0.795567,0.000000,1.000000,1.000000,1.000000,1.000000,1.000000,1.000000,1.000000,1.000000,1.000000,1.000000	8	45803598	45804003	405	45803852	31	19.0039	6.90034	14.5292	2598_S5_2603_S10_2608_S15_vs_2597_S4_2602_S9_2607_S14_peak_3515
Sorbs2	Sorbs2-007	+	4.5662e+103	4.58276e+103	145306	0.002452,0.453015,0.000000,0.006266,0.004230,0.001268,0.002421,0.002399,0.002493,0.002029,0.001270,0.001270,0.001268	1.000000,0.795567,0.000000,1.000000,1.000000,1.000000,1.000000,1.000000,1.000000,1.000000,1.000000,1.000000,1.000000	8	45803598	45804003	405	45803852	31	19.0039	6.90034	14.5292	2598_S5_2603_S10_2608_S15_vs_2597_S4_2602_S9_2607_S14_peak_3515
Sorbs2	Sorbs2-004	+	4.5662e+103	4.58276e+103	175795	0.002452,0.453015,0.000000,0.006266,0.004230,0.001268,0.002421,0.002399,0.002493,0.002029,0.001270,0.001270,0.001268	1.000000,0.795567,0.000000,1.000000,1.000000,1.000000,1.000000,1.000000,1.000000,1.000000,1.000000,1.000000,1.000000	8	45803598	45804003	405	45803852	31	19.0039	6.90034	14.5292	2598_S5_2603_S10_2608_S15_vs_2597_S4_2602_S9_2607_S14_peak_3515
Sorbs2	Sorbs2-033	+	4.5662e+103	4.58276e+103	295680	0.002452,0.453015,0.000000,0.006266,0.004230,0.001268,0.002421,0.002399,0.002493,0.002029,0.001270,0.001270,0.001268	1.000000,0.795567,0.000000,1.000000,1.000000,1.000000,1.000000,1.000000,1.000000,1.000000,1.000000,1.000000,1.000000	8	45803598	45804003	405	45803852	31	19.0039	6.90034	14.5292	2598_S5_2603_S10_2608_S15_vs_2597_S4_2602_S9_2607_S14_peak_3515
Sorbs2	Sorbs2-032	+	4.5662e+103	4.58276e+103	295680	0.002452,0.453015,0.000000,0.006266,0.004230,0.001268,0.002421,0.002399,0.002493,0.002029,0.001270,0.001270,0.001268	1.000000,0.795567,0.000000,1.000000,1.000000,1.000000,1.000000,1.000000,1.000000,1.000000,1.000000,1.000000,1.000000	8	45803598	45804003	405	45803852	31	19.0039	6.90034	14.5292	2598_S5_2603_S10_2608_S15_vs_2597_S4_2602_S9_2607_S14_peak_3515
Sorbs2	Sorbs2-201	+	4.5662e+103	4.58276e+103	295810	0.002452,0.453015,0.000000,0.006266,0.004230,0.001268,0.002421,0.002399,0.002493,0.002029,0.001270,0.001270,0.001268	1.000000,0.795567,0.000000,1.000000,1.000000,1.000000,1.000000,1.000000,1.000000,1.000000,1.000000,1.000000,1.000000	8	45803598	45804003	405	45803852	31	19.0039	6.90034	14.5292	2598_S5_2603_S10_2608_S15_vs_2597_S4_2602_S9_2607_S14_peak_3515
Gng2-ps1	Gng2-ps1-001	-	26501443	26501660	0	1	0.37265	4	26501109	26501693	584	26501318	36	21.3024	6.89663	16.7463	2598_S5_2603_S10_2608_S15_vs_2597_S4_2602_S9_2607_S14_peak_2310
.	.	.	.	.	.	.	.	4	91695654	91696356	702	91695826	36	21.3024	6.89663	16.7463	2598_S5_2603_S10_2608_S15_vs_2597_S4_2602_S9_2607_S14_peak_2424
Csmd3	Csmd3-002	-	4.82856e+39	4.8792e+39	232371	0.001007,0.000949,0.000421,0.000421,0.000421	1.000000,1.000000,1.000000,1.000000,1.000000	15	48559110	48559619	509	48559381	41	23.6139	6.8938	19.006	2598_S5_2603_S10_2608_S15_vs_2597_S4_2602_S9_2607_S14_peak_1003
Csmd3	Csmd3-003	-	4.82856e+39	4.8792e+39	232371	0.001007,0.000949,0.000421,0.000421,0.000421	1.000000,1.000000,1.000000,1.000000,1.000000	15	48559110	48559619	509	48559381	41	23.6139	6.8938	19.006	2598_S5_2603_S10_2608_S15_vs_2597_S4_2602_S9_2607_S14_peak_1003
Csmd3	Csmd3-001	-	4.82856e+39	4.8792e+39	232445	0.001007,0.000949,0.000421,0.000421,0.000421	1.000000,1.000000,1.000000,1.000000,1.000000	15	48559110	48559619	509	48559381	41	23.6139	6.8938	19.006	2598_S5_2603_S10_2608_S15_vs_2597_S4_2602_S9_2607_S14_peak_1003
Csmd3	Csmd3-201	-	4.82856e+39	4.8792e+39	232371	0.001007,0.000949,0.000421,0.000421,0.000421	1.000000,1.000000,1.000000,1.000000,1.000000	15	48559110	48559619	509	48559381	41	23.6139	6.8938	19.006	2598_S5_2603_S10_2608_S15_vs_2597_S4_2602_S9_2607_S14_peak_1003
Csmd3	Csmd3-004	-	4.82856e+39	4.8792e+39	232315	0.001007,0.000949,0.000421,0.000421,0.000421	1.000000,1.000000,1.000000,1.000000,1.000000	15	48559110	48559619	509	48559381	41	23.6139	6.8938	19.006	2598_S5_2603_S10_2608_S15_vs_2597_S4_2602_S9_2607_S14_peak_1003
Tor3a	Tor3a-002	-	1.56654e+62	1.56674e+62	-1813	0.000000,0.000000,0.000000,0.000000,0.000000,0.000000,0.000000	0.000000,0.000000,0.000000,0.000000,0.000000,0.000000,0.000000	1	156676170	156676647	477	156676478	34	20.024	6.75228	15.5097	2598_S5_2603_S10_2608_S15_vs_2597_S4_2602_S9_2607_S14_peak_145
Gm19918	Gm19918-001	+	1.56654e+62	1.56674e+62	-1898	0.000000,0.000000,0.000000,0.000000,0.000000,0.000000,0.000000	0.000000,0.000000,0.000000,0.000000,0.000000,0.000000,0.000000	1	156676170	156676647	477	156676478	34	20.024	6.75228	15.5097	2598_S5_2603_S10_2608_S15_vs_2597_S4_2602_S9_2607_S14_peak_145
Tor3a	Tor3a-007	-	1.56654e+62	1.56674e+62	-1834	0.000000,0.000000,0.000000,0.000000,0.000000,0.000000,0.000000	0.000000,0.000000,0.000000,0.000000,0.000000,0.000000,0.000000	1	156676170	156676647	477	156676478	34	20.024	6.75228	15.5097	2598_S5_2603_S10_2608_S15_vs_2597_S4_2602_S9_2607_S14_peak_145
Tor3a	Tor3a-006	-	1.56654e+62	1.56674e+62	-1855	0.000000,0.000000,0.000000,0.000000,0.000000,0.000000,0.000000	0.000000,0.000000,0.000000,0.000000,0.000000,0.000000,0.000000	1	156676170	156676647	477	156676478	34	20.024	6.75228	15.5097	2598_S5_2603_S10_2608_S15_vs_2597_S4_2602_S9_2607_S14_peak_145
Tor3a	Tor3a-201	-	1.56654e+62	1.56674e+62	-1855	0.000000,0.000000,0.000000,0.000000,0.000000,0.000000,0.000000	0.000000,0.000000,0.000000,0.000000,0.000000,0.000000,0.000000	1	156676170	156676647	477	156676478	34	20.024	6.75228	15.5097	2598_S5_2603_S10_2608_S15_vs_2597_S4_2602_S9_2607_S14_peak_145
Tor3a	Tor3a-003	-	1.56654e+62	1.56674e+62	-1844	0.000000,0.000000,0.000000,0.000000,0.000000,0.000000,0.000000	0.000000,0.000000,0.000000,0.000000,0.000000,0.000000,0.000000	1	156676170	156676647	477	156676478	34	20.024	6.75228	15.5097	2598_S5_2603_S10_2608_S15_vs_2597_S4_2602_S9_2607_S14_peak_145
Tor3a	Tor3a-001	-	1.56654e+62	1.56674e+62	-1813	0.000000,0.000000,0.000000,0.000000,0.000000,0.000000,0.000000	0.000000,0.000000,0.000000,0.000000,0.000000,0.000000,0.000000	1	156676170	156676647	477	156676478	34	20.024	6.75228	15.5097	2598_S5_2603_S10_2608_S15_vs_2597_S4_2602_S9_2607_S14_peak_145
.	.	.	.	.	.	.	.	1	187037889	187038284	395	187038095	24	15.4822	6.73168	11.1997	2598_S5_2603_S10_2608_S15_vs_2597_S4_2602_S9_2607_S14_peak_166
.	.	.	.	.	.	.	.	12	78912037	78912560	523	78912250	24	15.4822	6.73168	11.1997	2598_S5_2603_S10_2608_S15_vs_2597_S4_2602_S9_2607_S14_peak_618
Gm45029	Gm45029-001	+	76680513	76741444	51633	0.006286	1	16	76732146	76732528	382	76732350	24	15.4822	6.73168	11.1997	2598_S5_2603_S10_2608_S15_vs_2597_S4_2602_S9_2607_S14_peak_1112
Gm43184	Gm43184-001	-	4.39481e+23	4.39487e+23	276	0.491713,0.000000,0.494526	0.610984,0.000000,0.620137	5	43947950	43948386	436	43948224	24	15.4822	6.73168	11.1997	2598_S5_2603_S10_2608_S15_vs_2597_S4_2602_S9_2607_S14_peak_2653
Gm5292	Gm5292-001	-	4.39481e+23	4.39487e+23	-3467	0.491713,0.000000,0.494526	0.610984,0.000000,0.620137	5	43947950	43948386	436	43948224	24	15.4822	6.73168	11.1997	2598_S5_2603_S10_2608_S15_vs_2597_S4_2602_S9_2607_S14_peak_2653
Gm43183	Gm43183-001	+	4.39481e+23	4.39487e+23	0	0.491713,0.000000,0.494526	0.610984,0.000000,0.620137	5	43947950	43948386	436	43948224	24	15.4822	6.73168	11.1997	2598_S5_2603_S10_2608_S15_vs_2597_S4_2602_S9_2607_S14_peak_2653
Cog7	Cog7-003	-	1.2188e+35	1.21982e+35	365	0.003934,0.007578,0.000000,0.006794	1.000000,1.000000,0.000000,1.000000	7	121980948	121981347	399	121981102	24	15.4822	6.73168	11.1997	2598_S5_2603_S10_2608_S15_vs_2597_S4_2602_S9_2607_S14_peak_3401
Cog7	Cog7-002	-	1.2188e+35	1.21982e+35	348	0.003934,0.007578,0.000000,0.006794	1.000000,1.000000,0.000000,1.000000	7	121980948	121981347	399	121981102	24	15.4822	6.73168	11.1997	2598_S5_2603_S10_2608_S15_vs_2597_S4_2602_S9_2607_S14_peak_3401
Gm44987	Gm44987-001	+	1.2188e+35	1.21982e+35	-414	0.003934,0.007578,0.000000,0.006794	1.000000,1.000000,0.000000,1.000000	7	121980948	121981347	399	121981102	24	15.4822	6.73168	11.1997	2598_S5_2603_S10_2608_S15_vs_2597_S4_2602_S9_2607_S14_peak_3401
Cog7	Cog7-001	-	1.2188e+35	1.21982e+35	365	0.003934,0.007578,0.000000,0.006794	1.000000,1.000000,0.000000,1.000000	7	121980948	121981347	399	121981102	24	15.4822	6.73168	11.1997	2598_S5_2603_S10_2608_S15_vs_2597_S4_2602_S9_2607_S14_peak_3401
.	.	.	.	.	.	.	.	8	39938451	39938857	406	39938665	24	15.4822	6.73168	11.1997	2598_S5_2603_S10_2608_S15_vs_2597_S4_2602_S9_2607_S14_peak_3497
.	.	.	.	.	.	.	.	16	95326637	95327059	422	95326803	40	22.6962	6.72966	18.1065	2598_S5_2603_S10_2608_S15_vs_2597_S4_2602_S9_2607_S14_peak_1154
.	.	.	.	.	.	.	.	6	84345752	84346200	448	84345956	28	17.2255	6.71334	12.8369	2598_S5_2603_S10_2608_S15_vs_2597_S4_2602_S9_2607_S14_peak_3064
Ttc7b	Ttc7b-201	-	100300771	100520823	159152	0.002127	1	12	100361204	100361671	467	100361380	35	20.3727	6.71023	15.8469	2598_S5_2603_S10_2608_S15_vs_2597_S4_2602_S9_2607_S14_peak_673
Tnik	Tnik-001	+	2.82632e+79	2.86759e+79	359483	0.001374,0.001402,0.001402,0.001402,0.001402,0.001402,0.001401,0.001407,0.001401,0.001392	1.000000,1.000000,1.000000,1.000000,1.000000,1.000000,1.000000,1.000000,1.000000,1.000000	3	28622698	28623264	566	28623059	35	20.3727	6.71023	15.8469	2598_S5_2603_S10_2608_S15_vs_2597_S4_2602_S9_2607_S14_peak_1962
Tnik	Tnik-011	+	2.82632e+79	2.86759e+79	359055	0.001374,0.001402,0.001402,0.001402,0.001402,0.001402,0.001401,0.001407,0.001401,0.001392	1.000000,1.000000,1.000000,1.000000,1.000000,1.000000,1.000000,1.000000,1.000000,1.000000	3	28622698	28623264	566	28623059	35	20.3727	6.71023	15.8469	2598_S5_2603_S10_2608_S15_vs_2597_S4_2602_S9_2607_S14_peak_1962
Tnik	Tnik-009	+	2.82632e+79	2.86759e+79	359055	0.001374,0.001402,0.001402,0.001402,0.001402,0.001402,0.001401,0.001407,0.001401,0.001392	1.000000,1.000000,1.000000,1.000000,1.000000,1.000000,1.000000,1.000000,1.000000,1.000000	3	28622698	28623264	566	28623059	35	20.3727	6.71023	15.8469	2598_S5_2603_S10_2608_S15_vs_2597_S4_2602_S9_2607_S14_peak_1962
Tnik	Tnik-008	+	2.82632e+79	2.86759e+79	359055	0.001374,0.001402,0.001402,0.001402,0.001402,0.001402,0.001401,0.001407,0.001401,0.001392	1.000000,1.000000,1.000000,1.000000,1.000000,1.000000,1.000000,1.000000,1.000000,1.000000	3	28622698	28623264	566	28623059	35	20.3727	6.71023	15.8469	2598_S5_2603_S10_2608_S15_vs_2597_S4_2602_S9_2607_S14_peak_1962
Tnik	Tnik-013	+	2.82632e+79	2.86759e+79	359055	0.001374,0.001402,0.001402,0.001402,0.001402,0.001402,0.001401,0.001407,0.001401,0.001392	1.000000,1.000000,1.000000,1.000000,1.000000,1.000000,1.000000,1.000000,1.000000,1.000000	3	28622698	28623264	566	28623059	35	20.3727	6.71023	15.8469	2598_S5_2603_S10_2608_S15_vs_2597_S4_2602_S9_2607_S14_peak_1962
Tnik	Tnik-014	+	2.82632e+79	2.86759e+79	359055	0.001374,0.001402,0.001402,0.001402,0.001402,0.001402,0.001401,0.001407,0.001401,0.001392	1.000000,1.000000,1.000000,1.000000,1.000000,1.000000,1.000000,1.000000,1.000000,1.000000	3	28622698	28623264	566	28623059	35	20.3727	6.71023	15.8469	2598_S5_2603_S10_2608_S15_vs_2597_S4_2602_S9_2607_S14_peak_1962
Tnik	Tnik-010	+	2.82632e+79	2.86759e+79	359135	0.001374,0.001402,0.001402,0.001402,0.001402,0.001402,0.001401,0.001407,0.001401,0.001392	1.000000,1.000000,1.000000,1.000000,1.000000,1.000000,1.000000,1.000000,1.000000,1.000000	3	28622698	28623264	566	28623059	35	20.3727	6.71023	15.8469	2598_S5_2603_S10_2608_S15_vs_2597_S4_2602_S9_2607_S14_peak_1962
Tnik	Tnik-016	+	2.82632e+79	2.86759e+79	359135	0.001374,0.001402,0.001402,0.001402,0.001402,0.001402,0.001401,0.001407,0.001401,0.001392	1.000000,1.000000,1.000000,1.000000,1.000000,1.000000,1.000000,1.000000,1.000000,1.000000	3	28622698	28623264	566	28623059	35	20.3727	6.71023	15.8469	2598_S5_2603_S10_2608_S15_vs_2597_S4_2602_S9_2607_S14_peak_1962
Tnik	Tnik-007	+	2.82632e+79	2.86759e+79	359135	0.001374,0.001402,0.001402,0.001402,0.001402,0.001402,0.001401,0.001407,0.001401,0.001392	1.000000,1.000000,1.000000,1.000000,1.000000,1.000000,1.000000,1.000000,1.000000,1.000000	3	28622698	28623264	566	28623059	35	20.3727	6.71023	15.8469	2598_S5_2603_S10_2608_S15_vs_2597_S4_2602_S9_2607_S14_peak_1962
Tnik	Tnik-003	+	2.82632e+79	2.86759e+79	359484	0.001374,0.001402,0.001402,0.001402,0.001402,0.001402,0.001401,0.001407,0.001401,0.001392	1.000000,1.000000,1.000000,1.000000,1.000000,1.000000,1.000000,1.000000,1.000000,1.000000	3	28622698	28623264	566	28623059	35	20.3727	6.71023	15.8469	2598_S5_2603_S10_2608_S15_vs_2597_S4_2602_S9_2607_S14_peak_1962
Zfpm2	Zfpm2-201	+	40655042	41104593	170100	0.000994	1	15	40825142	40825588	446	40825369	25	15.759	6.64968	11.455	2598_S5_2603_S10_2608_S15_vs_2597_S4_2602_S9_2607_S14_peak_978
Erg	Erg-004	-	9.53602e+71	9.55304e+71	159253	0.003174,0.005486,0.003185,0.005486,0.003293,0.005454,0.003154,0.002385,0.005393	1.000000,1.000000,1.000000,1.000000,1.000000,1.000000,1.000000,1.000000,1.000000	16	95370574	95371113	539	95370725	25	15.759	6.64968	11.455	2598_S5_2603_S10_2608_S15_vs_2597_S4_2602_S9_2607_S14_peak_1155
Erg	Erg-005	-	9.53602e+71	9.55304e+71	88133	0.003174,0.005486,0.003185,0.005486,0.003293,0.005454,0.003154,0.002385,0.005393	1.000000,1.000000,1.000000,1.000000,1.000000,1.000000,1.000000,1.000000,1.000000	16	95370574	95371113	539	95370725	25	15.759	6.64968	11.455	2598_S5_2603_S10_2608_S15_vs_2597_S4_2602_S9_2607_S14_peak_1155
Erg	Erg-008	-	9.53602e+71	9.55304e+71	159211	0.003174,0.005486,0.003185,0.005486,0.003293,0.005454,0.003154,0.002385,0.005393	1.000000,1.000000,1.000000,1.000000,1.000000,1.000000,1.000000,1.000000,1.000000	16	95370574	95371113	539	95370725	25	15.759	6.64968	11.455	2598_S5_2603_S10_2608_S15_vs_2597_S4_2602_S9_2607_S14_peak_1155
Erg	Erg-007	-	9.53602e+71	9.55304e+71	88133	0.003174,0.005486,0.003185,0.005486,0.003293,0.005454,0.003154,0.002385,0.005393	1.000000,1.000000,1.000000,1.000000,1.000000,1.000000,1.000000,1.000000,1.000000	16	95370574	95371113	539	95370725	25	15.759	6.64968	11.455	2598_S5_2603_S10_2608_S15_vs_2597_S4_2602_S9_2607_S14_peak_1155
Erg	Erg-006	-	9.53602e+71	9.55304e+71	153491	0.003174,0.005486,0.003185,0.005486,0.003293,0.005454,0.003154,0.002385,0.005393	1.000000,1.000000,1.000000,1.000000,1.000000,1.000000,1.000000,1.000000,1.000000	16	95370574	95371113	539	95370725	25	15.759	6.64968	11.455	2598_S5_2603_S10_2608_S15_vs_2597_S4_2602_S9_2607_S14_peak_1155
Erg	Erg-009	-	9.53602e+71	9.55304e+71	88236	0.003174,0.005486,0.003185,0.005486,0.003293,0.005454,0.003154,0.002385,0.005393	1.000000,1.000000,1.000000,1.000000,1.000000,1.000000,1.000000,1.000000,1.000000	16	95370574	95371113	539	95370725	25	15.759	6.64968	11.455	2598_S5_2603_S10_2608_S15_vs_2597_S4_2602_S9_2607_S14_peak_1155
Erg	Erg-001	-	9.53602e+71	9.55304e+71	159253	0.003174,0.005486,0.003185,0.005486,0.003293,0.005454,0.003154,0.002385,0.005393	1.000000,1.000000,1.000000,1.000000,1.000000,1.000000,1.000000,1.000000,1.000000	16	95370574	95371113	539	95370725	25	15.759	6.64968	11.455	2598_S5_2603_S10_2608_S15_vs_2597_S4_2602_S9_2607_S14_peak_1155
Erg	Erg-002	-	9.53602e+71	9.55304e+71	215481	0.003174,0.005486,0.003185,0.005486,0.003293,0.005454,0.003154,0.002385,0.005393	1.000000,1.000000,1.000000,1.000000,1.000000,1.000000,1.000000,1.000000,1.000000	16	95370574	95371113	539	95370725	25	15.759	6.64968	11.455	2598_S5_2603_S10_2608_S15_vs_2597_S4_2602_S9_2607_S14_peak_1155
Erg	Erg-003	-	9.53602e+71	9.55304e+71	88191	0.003174,0.005486,0.003185,0.005486,0.003293,0.005454,0.003154,0.002385,0.005393	1.000000,1.000000,1.000000,1.000000,1.000000,1.000000,1.000000,1.000000,1.000000	16	95370574	95371113	539	95370725	25	15.759	6.64968	11.455	2598_S5_2603_S10_2608_S15_vs_2597_S4_2602_S9_2607_S14_peak_1155
.	.	.	.	.	.	.	.	2	56912255	56912628	373	56912492	25	15.759	6.64968	11.455	2598_S5_2603_S10_2608_S15_vs_2597_S4_2602_S9_2607_S14_peak_1667
.	.	.	.	.	.	.	.	3	80622221	80622742	521	80622434	25	15.759	6.64968	11.455	2598_S5_2603_S10_2608_S15_vs_2597_S4_2602_S9_2607_S14_peak_2088
.	.	.	.	.	.	.	.	3	6696101	6696726	625	6696376	37	21.0761	6.63328	16.5267	2598_S5_2603_S10_2608_S15_vs_2597_S4_2602_S9_2607_S14_peak_1907
RP23-71C5.1	RP23-71C5.1-001	+	50120309	50145237	0	0.029925	0.902056	12	50120228	50121054	826	50120874	28	17.0449	6.63049	12.6644	2598_S5_2603_S10_2608_S15_vs_2597_S4_2602_S9_2607_S14_peak_545
.	.	.	.	.	.	.	.	14	6545607	6546261	654	6545900	32	18.75	6.59842	14.2864	2598_S5_2603_S10_2608_S15_vs_2597_S4_2602_S9_2607_S14_peak_833
.	.	.	.	.	.	.	.	17	92460617	92461161	544	92460858	32	18.75	6.59842	14.2864	2598_S5_2603_S10_2608_S15_vs_2597_S4_2602_S9_2607_S14_peak_1433
Ppp1r1c	Ppp1r1c-003	+	7.97081e+31	7.98185e+31	58575	0.003722,0.004085,0.003817,0.004008	1.000000,1.000000,1.000000,1.000000	2	79766637	79767047	410	79766893	32	18.75	6.59842	14.2864	2598_S5_2603_S10_2608_S15_vs_2597_S4_2602_S9_2607_S14_peak_1728
Ppp1r1c	Ppp1r1c-002	+	7.97081e+31	7.98185e+31	58715	0.003722,0.004085,0.003817,0.004008	1.000000,1.000000,1.000000,1.000000	2	79766637	79767047	410	79766893	32	18.75	6.59842	14.2864	2598_S5_2603_S10_2608_S15_vs_2597_S4_2602_S9_2607_S14_peak_1728
Ppp1r1c	Ppp1r1c-005	+	7.97081e+31	7.98185e+31	58714	0.003722,0.004085,0.003817,0.004008	1.000000,1.000000,1.000000,1.000000	2	79766637	79767047	410	79766893	32	18.75	6.59842	14.2864	2598_S5_2603_S10_2608_S15_vs_2597_S4_2602_S9_2607_S14_peak_1728
Ppp1r1c	Ppp1r1c-001	+	7.97081e+31	7.98185e+31	58857	0.003722,0.004085,0.003817,0.004008	1.000000,1.000000,1.000000,1.000000	2	79766637	79767047	410	79766893	32	18.75	6.59842	14.2864	2598_S5_2603_S10_2608_S15_vs_2597_S4_2602_S9_2607_S14_peak_1728
Gm42553	Gm42553-001	+	43059255	43060884	-4383	0	0	5	43054441	43054872	431	43054663	32	18.75	6.59842	14.2864	2598_S5_2603_S10_2608_S15_vs_2597_S4_2602_S9_2607_S14_peak_2650
Gm22619	Gm22619-201	-	93745888	93745998	0	1	0.168693	4	93745637	93746294	657	93746041	56	29.5321	6.59826	24.8353	2598_S5_2603_S10_2608_S15_vs_2597_S4_2602_S9_2607_S14_peak_2437
Gm18429	Gm18429-001	-	115171629	115172050	-2708	0	0	3	115174758	115175252	494	115175025	39	21.7889	6.56552	17.2208	2598_S5_2603_S10_2608_S15_vs_2597_S4_2602_S9_2607_S14_peak_2148
.	.	.	.	.	.	.	.	3	3446737	3447265	528	3447007	70	35.6879	6.56124	30.9341	2598_S5_2603_S10_2608_S15_vs_2597_S4_2602_S9_2607_S14_peak_1859
Wbscr17	Wbscr17-001	-	1.30872e+17	1.31308e+17	285259	0.001700,0.002154	1.000000,1.000000	5	131022498	131023239	741	131022964	32	18.6014	6.53662	14.1438	2598_S5_2603_S10_2608_S15_vs_2597_S4_2602_S9_2607_S14_peak_2860
Wbscr17	Wbscr17-002	-	1.30872e+17	1.31308e+17	284838	0.001700,0.002154	1.000000,1.000000	5	131022498	131023239	741	131022964	32	18.6014	6.53662	14.1438	2598_S5_2603_S10_2608_S15_vs_2597_S4_2602_S9_2607_S14_peak_2860
.	.	.	.	.	.	.	.	18	31399498	31399900	402	31399621	34	19.4548	6.52384	14.9642	2598_S5_2603_S10_2608_S15_vs_2597_S4_2602_S9_2607_S14_peak_1460
Pcdh9	Pcdh9-006	-	9.3014e+39	9.38906e+39	867747	0.000543,0.000545,0.000543,0.000543,0.000543	1.000000,1.000000,1.000000,1.000000,1.000000	14	93022408	93022883	475	93022589	41	22.5092	6.5054	17.9246	2598_S5_2603_S10_2608_S15_vs_2597_S4_2602_S9_2607_S14_peak_924
Pcdh9	Pcdh9-201	-	9.3014e+39	9.38906e+39	865850	0.000543,0.000545,0.000543,0.000543,0.000543	1.000000,1.000000,1.000000,1.000000,1.000000	14	93022408	93022883	475	93022589	41	22.5092	6.5054	17.9246	2598_S5_2603_S10_2608_S15_vs_2597_S4_2602_S9_2607_S14_peak_924
Pcdh9	Pcdh9-005	-	9.3014e+39	9.38906e+39	867277	0.000543,0.000545,0.000543,0.000543,0.000543	1.000000,1.000000,1.000000,1.000000,1.000000	14	93022408	93022883	475	93022589	41	22.5092	6.5054	17.9246	2598_S5_2603_S10_2608_S15_vs_2597_S4_2602_S9_2607_S14_peak_924
Pcdh9	Pcdh9-001	-	9.3014e+39	9.38906e+39	867787	0.000543,0.000545,0.000543,0.000543,0.000543	1.000000,1.000000,1.000000,1.000000,1.000000	14	93022408	93022883	475	93022589	41	22.5092	6.5054	17.9246	2598_S5_2603_S10_2608_S15_vs_2597_S4_2602_S9_2607_S14_peak_924
Pcdh9	Pcdh9-004	-	9.3014e+39	9.38906e+39	867787	0.000543,0.000545,0.000543,0.000543,0.000543	1.000000,1.000000,1.000000,1.000000,1.000000	14	93022408	93022883	475	93022589	41	22.5092	6.5054	17.9246	2598_S5_2603_S10_2608_S15_vs_2597_S4_2602_S9_2607_S14_peak_924
.	.	.	.	.	.	.	.	10	125419257	125419656	399	125419466	29	17.1255	6.46907	12.7407	2598_S5_2603_S10_2608_S15_vs_2597_S4_2602_S9_2607_S14_peak_285
Uvssa	Uvssa-003	+	3.33785e+31	3.34105e+31	-402	0.000000,0.000000,0.000000,0.000000	0.000000,0.000000,0.000000,0.000000	5	33377760	33378147	387	33377975	29	17.1255	6.46907	12.7407	2598_S5_2603_S10_2608_S15_vs_2597_S4_2602_S9_2607_S14_peak_2632
Uvssa	Uvssa-002	+	3.33785e+31	3.34105e+31	-549	0.000000,0.000000,0.000000,0.000000	0.000000,0.000000,0.000000,0.000000	5	33377760	33378147	387	33377975	29	17.1255	6.46907	12.7407	2598_S5_2603_S10_2608_S15_vs_2597_S4_2602_S9_2607_S14_peak_2632
Uvssa	Uvssa-004	+	3.33785e+31	3.34105e+31	-625	0.000000,0.000000,0.000000,0.000000	0.000000,0.000000,0.000000,0.000000	5	33377760	33378147	387	33377975	29	17.1255	6.46907	12.7407	2598_S5_2603_S10_2608_S15_vs_2597_S4_2602_S9_2607_S14_peak_2632
Uvssa	Uvssa-001	+	3.33785e+31	3.34105e+31	-549	0.000000,0.000000,0.000000,0.000000	0.000000,0.000000,0.000000,0.000000	5	33377760	33378147	387	33377975	29	17.1255	6.46907	12.7407	2598_S5_2603_S10_2608_S15_vs_2597_S4_2602_S9_2607_S14_peak_2632
.	.	.	.	.	.	.	.	5	44453371	44453782	411	44453581	29	17.1255	6.46907	12.7407	2598_S5_2603_S10_2608_S15_vs_2597_S4_2602_S9_2607_S14_peak_2655
.	.	.	.	.	.	.	.	8	7029531	7030007	476	7029732	29	17.1255	6.46907	12.7407	2598_S5_2603_S10_2608_S15_vs_2597_S4_2602_S9_2607_S14_peak_3442
Stau2	Stau2-009	-	1.62288e+47	1.65201e+47	290902	0.001342,0.001345,0.001346,0.001346,0.001346,0.025132	1.000000,1.000000,1.000000,1.000000,1.000000,1.000000	1	16228821	16229211	390	16228981	23	14.5158	6.46241	10.3002	2598_S5_2603_S10_2608_S15_vs_2597_S4_2602_S9_2607_S14_peak_19
Stau2	Stau2-001	-	1.62288e+47	1.65201e+47	290096	0.001342,0.001345,0.001346,0.001346,0.001346,0.025132	1.000000,1.000000,1.000000,1.000000,1.000000,1.000000	1	16228821	16229211	390	16228981	23	14.5158	6.46241	10.3002	2598_S5_2603_S10_2608_S15_vs_2597_S4_2602_S9_2607_S14_peak_19
Stau2	Stau2-012	-	1.62288e+47	1.65201e+47	290018	0.001342,0.001345,0.001346,0.001346,0.001346,0.025132	1.000000,1.000000,1.000000,1.000000,1.000000,1.000000	1	16228821	16229211	390	16228981	23	14.5158	6.46241	10.3002	2598_S5_2603_S10_2608_S15_vs_2597_S4_2602_S9_2607_S14_peak_19
Stau2	Stau2-003	-	1.62288e+47	1.65201e+47	290096	0.001342,0.001345,0.001346,0.001346,0.001346,0.025132	1.000000,1.000000,1.000000,1.000000,1.000000,1.000000	1	16228821	16229211	390	16228981	23	14.5158	6.46241	10.3002	2598_S5_2603_S10_2608_S15_vs_2597_S4_2602_S9_2607_S14_peak_19
Stau2	Stau2-013	-	1.62288e+47	1.65201e+47	290018	0.001342,0.001345,0.001346,0.001346,0.001346,0.025132	1.000000,1.000000,1.000000,1.000000,1.000000,1.000000	1	16228821	16229211	390	16228981	23	14.5158	6.46241	10.3002	2598_S5_2603_S10_2608_S15_vs_2597_S4_2602_S9_2607_S14_peak_19
Gm28095	Gm28095-001	+	1.62288e+47	1.65201e+47	315	0.001342,0.001345,0.001346,0.001346,0.001346,0.025132	1.000000,1.000000,1.000000,1.000000,1.000000,1.000000	1	16228821	16229211	390	16228981	23	14.5158	6.46241	10.3002	2598_S5_2603_S10_2608_S15_vs_2597_S4_2602_S9_2607_S14_peak_19
.	.	.	.	.	.	.	.	10	15056097	15056480	383	15056281	23	14.5158	6.46241	10.3002	2598_S5_2603_S10_2608_S15_vs_2597_S4_2602_S9_2607_S14_peak_184
.	.	.	.	.	.	.	.	11	112478120	112478493	373	112478294	23	14.5158	6.46241	10.3002	2598_S5_2603_S10_2608_S15_vs_2597_S4_2602_S9_2607_S14_peak_452
.	.	.	.	.	.	.	.	16	68557600	68557971	371	68557806	23	14.5158	6.46241	10.3002	2598_S5_2603_S10_2608_S15_vs_2597_S4_2602_S9_2607_S14_peak_1099
.	.	.	.	.	.	.	.	17	60965255	60965733	478	60965464	23	14.5158	6.46241	10.3002	2598_S5_2603_S10_2608_S15_vs_2597_S4_2602_S9_2607_S14_peak_1388
Gm27449	Gm27449-201	+	133330924	133330983	4291	0	0	2	133335215	133335617	402	133335437	23	14.5158	6.46241	10.3002	2598_S5_2603_S10_2608_S15_vs_2597_S4_2602_S9_2607_S14_peak_1798
.	.	.	.	.	.	.	.	5	12804605	12804991	386	12804779	23	14.5158	6.46241	10.3002	2598_S5_2603_S10_2608_S15_vs_2597_S4_2602_S9_2607_S14_peak_2591
.	.	.	.	.	.	.	.	5	58280815	58281229	414	58281060	23	14.5158	6.46241	10.3002	2598_S5_2603_S10_2608_S15_vs_2597_S4_2602_S9_2607_S14_peak_2696
Chst12	Chst12-002	+	1.40506e+17	1.40524e+17	-2476	0.000000,0.000000	0.000000,0.000000	5	140502562	140503099	537	140502889	23	14.5158	6.46241	10.3002	2598_S5_2603_S10_2608_S15_vs_2597_S4_2602_S9_2607_S14_peak_2880
Chst12	Chst12-001	+	1.40506e+17	1.40524e+17	-2451	0.000000,0.000000	0.000000,0.000000	5	140502562	140503099	537	140502889	23	14.5158	6.46241	10.3002	2598_S5_2603_S10_2608_S15_vs_2597_S4_2602_S9_2607_S14_peak_2880
Dennd5b	Dennd5b-001	-	1.48988e+17	1.49102e+17	96194	0.003723,0.000000	1.000000,0.000000	6	149005065	149005487	422	149005227	23	14.5158	6.46241	10.3002	2598_S5_2603_S10_2608_S15_vs_2597_S4_2602_S9_2607_S14_peak_3284
Gm15779	Gm15779-001	+	1.48988e+17	1.49102e+17	1150	0.003723,0.000000	1.000000,0.000000	6	149005065	149005487	422	149005227	23	14.5158	6.46241	10.3002	2598_S5_2603_S10_2608_S15_vs_2597_S4_2602_S9_2607_S14_peak_3284
4930519F16Rik	4930519F16Rik-001	-	1.03183e+17	1.03257e+17	69875	0.006803,0.163017	1.000000,0.802395	X	103186240	103186740	500	103186596	23	14.5158	6.46241	10.3002	2598_S5_2603_S10_2608_S15_vs_2597_S4_2602_S9_2607_S14_peak_3900
Nap1l2	Nap1l2-001	-	1.03183e+17	1.03257e+17	0	0.006803,0.163017	1.000000,0.802395	X	103186240	103186740	500	103186596	23	14.5158	6.46241	10.3002	2598_S5_2603_S10_2608_S15_vs_2597_S4_2602_S9_2607_S14_peak_3900
Acad12	Acad12-004	-	1.21607e+53	1.21619e+53	-3709	0.000000,0.028407,0.009978,0.009986,0.000000,0.000000	0.000000,1.000000,1.000000,1.000000,0.000000,0.000000	5	121622573	121622966	393	121622780	36	20.1695	6.45872	15.6503	2598_S5_2603_S10_2608_S15_vs_2597_S4_2602_S9_2607_S14_peak_2827
Acad10	Acad10-003	-	1.21607e+53	1.21619e+53	11932	0.000000,0.028407,0.009978,0.009986,0.000000,0.000000	0.000000,1.000000,1.000000,1.000000,0.000000,0.000000	5	121622573	121622966	393	121622780	36	20.1695	6.45872	15.6503	2598_S5_2603_S10_2608_S15_vs_2597_S4_2602_S9_2607_S14_peak_2827
Acad10	Acad10-002	-	1.21607e+53	1.21619e+53	37549	0.000000,0.028407,0.009978,0.009986,0.000000,0.000000	0.000000,1.000000,1.000000,1.000000,0.000000,0.000000	5	121622573	121622966	393	121622780	36	20.1695	6.45872	15.6503	2598_S5_2603_S10_2608_S15_vs_2597_S4_2602_S9_2607_S14_peak_2827
Acad10	Acad10-001	-	1.21607e+53	1.21619e+53	37514	0.000000,0.028407,0.009978,0.009986,0.000000,0.000000	0.000000,1.000000,1.000000,1.000000,0.000000,0.000000	5	121622573	121622966	393	121622780	36	20.1695	6.45872	15.6503	2598_S5_2603_S10_2608_S15_vs_2597_S4_2602_S9_2607_S14_peak_2827
Acad12	Acad12-002	-	1.21607e+53	1.21619e+53	-3634	0.000000,0.028407,0.009978,0.009986,0.000000,0.000000	0.000000,1.000000,1.000000,1.000000,0.000000,0.000000	5	121622573	121622966	393	121622780	36	20.1695	6.45872	15.6503	2598_S5_2603_S10_2608_S15_vs_2597_S4_2602_S9_2607_S14_peak_2827
Acad12	Acad12-001	-	1.21607e+53	1.21619e+53	-3634	0.000000,0.028407,0.009978,0.009986,0.000000,0.000000	0.000000,1.000000,1.000000,1.000000,0.000000,0.000000	5	121622573	121622966	393	121622780	36	20.1695	6.45872	15.6503	2598_S5_2603_S10_2608_S15_vs_2597_S4_2602_S9_2607_S14_peak_2827
Gm38298	Gm38298-001	-	6267783	6267901	3027	0	0	3	6263904	6264874	970	6264212	43	23.2359	6.45169	18.6358	2598_S5_2603_S10_2608_S15_vs_2597_S4_2602_S9_2607_S14_peak_1894
.	.	.	.	.	.	.	.	3	70899648	70900094	446	70899843	45	23.9677	6.40341	19.3534	2598_S5_2603_S10_2608_S15_vs_2597_S4_2602_S9_2607_S14_peak_2063
.	.	.	.	.	.	.	.	6	140894374	140895033	659	140894636	45	23.9677	6.40341	19.3534	2598_S5_2603_S10_2608_S15_vs_2597_S4_2602_S9_2607_S14_peak_3185
.	.	.	.	.	.	.	.	11	116426179	116426579	400	116426364	38	20.8922	6.40138	16.3476	2598_S5_2603_S10_2608_S15_vs_2597_S4_2602_S9_2607_S14_peak_465
.	.	.	.	.	.	.	.	1	17668454	17668880	426	17668681	31	17.8319	6.39847	13.4089	2598_S5_2603_S10_2608_S15_vs_2597_S4_2602_S9_2607_S14_peak_25
.	.	.	.	.	.	.	.	4	58423083	58423564	481	58423281	24	14.8059	6.39393	10.5732	2598_S5_2603_S10_2608_S15_vs_2597_S4_2602_S9_2607_S14_peak_2364
6030443J06Rik	6030443J06Rik-003	+	2.25504e+23	2.28079e+23	150373	0.001620,0.002760,0.002666	1.000000,1.000000,0.964029	5	22700817	22701233	416	22701089	40	21.6214	6.35051	17.0562	2598_S5_2603_S10_2608_S15_vs_2597_S4_2602_S9_2607_S14_peak_2614
6030443J06Rik	6030443J06Rik-001	+	2.25504e+23	2.28079e+23	150380	0.001620,0.002760,0.002666	1.000000,1.000000,0.964029	5	22700817	22701233	416	22701089	40	21.6214	6.35051	17.0562	2598_S5_2603_S10_2608_S15_vs_2597_S4_2602_S9_2607_S14_peak_2614
6030443J06Rik	6030443J06Rik-002	+	2.25504e+23	2.28079e+23	150385	0.001620,0.002760,0.002666	1.000000,1.000000,0.964029	5	22700817	22701233	416	22701089	40	21.6214	6.35051	17.0562	2598_S5_2603_S10_2608_S15_vs_2597_S4_2602_S9_2607_S14_peak_2614
.	.	.	.	.	.	.	.	4	28178432	28178858	426	28178610	33	18.549	6.33744	14.0932	2598_S5_2603_S10_2608_S15_vs_2597_S4_2602_S9_2607_S14_peak_2313
Cdh6	Cdh6-201	-	13034200	13173640	79286	0.003084	1	15	13093925	13094354	429	13094170	27	15.9383	6.3238	11.6233	2598_S5_2603_S10_2608_S15_vs_2597_S4_2602_S9_2607_S14_peak_949
.	.	.	.	.	.	.	.	13	84571289	84571693	404	84571497	26	15.4989	6.3177	11.2134	2598_S5_2603_S10_2608_S15_vs_2597_S4_2602_S9_2607_S14_peak_785
.	.	.	.	.	.	.	.	17	61397399	61397849	450	61397597	26	15.4989	6.3177	11.2134	2598_S5_2603_S10_2608_S15_vs_2597_S4_2602_S9_2607_S14_peak_1391
Fam205a2	Fam205a2-001	-	4252258042466750	4252817642589930	3113	0.082187,0.003734	1.000000,1.000000	4	42524604	42525063	459	42524785	26	15.4989	6.3177	11.2134	2598_S5_2603_S10_2608_S15_vs_2597_S4_2602_S9_2607_S14_peak_2338
Gm2163	Gm2163-201	+	4252258042466750	4252817642589930	57852	0.082187,0.003734	1.000000,1.000000	4	42524604	42525063	459	42524785	26	15.4989	6.3177	11.2134	2598_S5_2603_S10_2608_S15_vs_2597_S4_2602_S9_2607_S14_peak_2338
.	.	.	.	.	.	.	.	7	21217624	21218108	484	21217854	26	15.4989	6.3177	11.2134	2598_S5_2603_S10_2608_S15_vs_2597_S4_2602_S9_2607_S14_peak_3302
Gm17994	Gm17994-001	-	57291520	57292053	1780	0	0	8	57289713	57290273	560	57289900	26	15.4989	6.3177	11.2134	2598_S5_2603_S10_2608_S15_vs_2597_S4_2602_S9_2607_S14_peak_3552
RP23-181A8.2	RP23-181A8.2-002	-	43924751	43970254	44931	0.012592	0.674912	9	43924475	43925323	848	43925115	42	22.3559	6.30506	17.7737	2598_S5_2603_S10_2608_S15_vs_2597_S4_2602_S9_2607_S14_peak_3717
.	.	.	.	.	.	.	.	Y	87734863	87735283	420	87735091	24	14.6128	6.29899	10.3911	2598_S5_2603_S10_2608_S15_vs_2597_S4_2602_S9_2607_S14_peak_4026
.	.	.	.	.	.	.	.	14	90345625	90346064	439	90345854	28	16.2073	6.25344	11.8784	2598_S5_2603_S10_2608_S15_vs_2597_S4_2602_S9_2607_S14_peak_908
.	.	.	.	.	.	.	.	16	86991226	86991652	426	86991497	28	16.2073	6.25344	11.8784	2598_S5_2603_S10_2608_S15_vs_2597_S4_2602_S9_2607_S14_peak_1136
D5Ertd615e	D5Ertd615e-001	-	45009171	45424403	157860	0.001852	1	5	45265775	45266543	768	45265967	28	16.2073	6.25344	11.8784	2598_S5_2603_S10_2608_S15_vs_2597_S4_2602_S9_2607_S14_peak_2663
.	.	.	.	.	.	.	.	3	39925073	39925516	443	39925337	37	20.0065	6.23725	15.4925	2598_S5_2603_S10_2608_S15_vs_2597_S4_2602_S9_2607_S14_peak_1998
Tac1	Tac1-004	+	7.55507e+27	7.56298e+27	7119	0.083122,0.138985,0.066921,0.081111	1.000000,0.733638,0.774734,1.000000	6	7562193	7562849	656	7562447	46	23.8374	6.2273	19.2257	2598_S5_2603_S10_2608_S15_vs_2597_S4_2602_S9_2607_S14_peak_2923
Tac1	Tac1-003	+	7.55507e+27	7.56298e+27	0	0.083122,0.138985,0.066921,0.081111	1.000000,0.733638,0.774734,1.000000	6	7562193	7562849	656	7562447	46	23.8374	6.2273	19.2257	2598_S5_2603_S10_2608_S15_vs_2597_S4_2602_S9_2607_S14_peak_2923
Tac1	Tac1-002	+	7.55507e+27	7.56298e+27	7097	0.083122,0.138985,0.066921,0.081111	1.000000,0.733638,0.774734,1.000000	6	7562193	7562849	656	7562447	46	23.8374	6.2273	19.2257	2598_S5_2603_S10_2608_S15_vs_2597_S4_2602_S9_2607_S14_peak_2923
Tac1	Tac1-001	+	7.55507e+27	7.56298e+27	7314	0.083122,0.138985,0.066921,0.081111	1.000000,0.733638,0.774734,1.000000	6	7562193	7562849	656	7562447	46	23.8374	6.2273	19.2257	2598_S5_2603_S10_2608_S15_vs_2597_S4_2602_S9_2607_S14_peak_2923
.	.	.	.	.	.	.	.	13	78954099	78954649	550	78954342	27	15.6882	6.21024	11.3945	2598_S5_2603_S10_2608_S15_vs_2597_S4_2602_S9_2607_S14_peak_762
.	.	.	.	.	.	.	.	3	7266490	7266978	488	7266755	30	16.9271	6.19852	12.552	2598_S5_2603_S10_2608_S15_vs_2597_S4_2602_S9_2607_S14_peak_1916
.	.	.	.	.	.	.	.	3	148207892	148208314	422	148208103	30	16.9271	6.19852	12.552	2598_S5_2603_S10_2608_S15_vs_2597_S4_2602_S9_2607_S14_peak_2241
Slc44a5	Slc44a5-001	+	153973436	154271723	23710	0.001522	1	3	153997146	153997599	453	153997424	30	16.9271	6.19852	12.552	2598_S5_2603_S10_2608_S15_vs_2597_S4_2602_S9_2607_S14_peak_2250
.	.	.	.	.	.	.	.	6	94792978	94793384	406	94793222	30	16.9271	6.19852	12.552	2598_S5_2603_S10_2608_S15_vs_2597_S4_2602_S9_2607_S14_peak_3074
Zfand4	Zfand4-202	+	1.16264e+17	1.1633e+17	722	0.007128,0.000000	1.000000,0.000000	6	116264944	116265414	470	116265141	30	16.9271	6.19852	12.552	2598_S5_2603_S10_2608_S15_vs_2597_S4_2602_S9_2607_S14_peak_3116
Gm44103	Gm44103-001	-	1.16264e+17	1.1633e+17	-848	0.007128,0.000000	1.000000,0.000000	6	116264944	116265414	470	116265141	30	16.9271	6.19852	12.552	2598_S5_2603_S10_2608_S15_vs_2597_S4_2602_S9_2607_S14_peak_3116
.	.	.	.	.	.	.	.	1	122037477	122037980	503	122037640	22	13.567	6.19315	9.43135	2598_S5_2603_S10_2608_S15_vs_2597_S4_2602_S9_2607_S14_peak_123
Gm5703	Gm5703-001	+	148975522	148979495	1175	0.097886	1	1	148976697	148977085	388	148976909	22	13.567	6.19315	9.43135	2598_S5_2603_S10_2608_S15_vs_2597_S4_2602_S9_2607_S14_peak_141
.	.	.	.	.	.	.	.	12	119658272	119658712	440	119658514	22	13.567	6.19315	9.43135	2598_S5_2603_S10_2608_S15_vs_2597_S4_2602_S9_2607_S14_peak_722
Pvt1	Pvt1-005	+	6.20381e+47	6.23781e+47	90452	0.001379,0.002234,0.002203,0.002218,0.002126,0.002217	1.000000,1.000000,1.000000,1.000000,1.000000,1.000000	15	62128502	62128970	468	62128787	22	13.567	6.19315	9.43135	2598_S5_2603_S10_2608_S15_vs_2597_S4_2602_S9_2607_S14_peak_1013
Pvt1	Pvt1-003	+	6.20381e+47	6.23781e+47	89245	0.001379,0.002234,0.002203,0.002218,0.002126,0.002217	1.000000,1.000000,1.000000,1.000000,1.000000,1.000000	15	62128502	62128970	468	62128787	22	13.567	6.19315	9.43135	2598_S5_2603_S10_2608_S15_vs_2597_S4_2602_S9_2607_S14_peak_1013
Pvt1	Pvt1-002	+	6.20381e+47	6.23781e+47	90441	0.001379,0.002234,0.002203,0.002218,0.002126,0.002217	1.000000,1.000000,1.000000,1.000000,1.000000,1.000000	15	62128502	62128970	468	62128787	22	13.567	6.19315	9.43135	2598_S5_2603_S10_2608_S15_vs_2597_S4_2602_S9_2607_S14_peak_1013
Pvt1	Pvt1-004	+	6.20381e+47	6.23781e+47	90455	0.001379,0.002234,0.002203,0.002218,0.002126,0.002217	1.000000,1.000000,1.000000,1.000000,1.000000,1.000000	15	62128502	62128970	468	62128787	22	13.567	6.19315	9.43135	2598_S5_2603_S10_2608_S15_vs_2597_S4_2602_S9_2607_S14_peak_1013
Pvt1	Pvt1-006	+	6.20381e+47	6.23781e+47	90464	0.001379,0.002234,0.002203,0.002218,0.002126,0.002217	1.000000,1.000000,1.000000,1.000000,1.000000,1.000000	15	62128502	62128970	468	62128787	22	13.567	6.19315	9.43135	2598_S5_2603_S10_2608_S15_vs_2597_S4_2602_S9_2607_S14_peak_1013
Pvt1	Pvt1-001	+	6.20381e+47	6.23781e+47	90516	0.001379,0.002234,0.002203,0.002218,0.002126,0.002217	1.000000,1.000000,1.000000,1.000000,1.000000,1.000000	15	62128502	62128970	468	62128787	22	13.567	6.19315	9.43135	2598_S5_2603_S10_2608_S15_vs_2597_S4_2602_S9_2607_S14_peak_1013
Obox6-ps1	Obox6-ps1-001	+	61360573	61361615	289	0.35954	1	17	61360862	61361236	374	61361027	22	13.567	6.19315	9.43135	2598_S5_2603_S10_2608_S15_vs_2597_S4_2602_S9_2607_S14_peak_1389
.	.	.	.	.	.	.	.	17	62319213	62319658	445	62319418	22	13.567	6.19315	9.43135	2598_S5_2603_S10_2608_S15_vs_2597_S4_2602_S9_2607_S14_peak_1399
.	.	.	.	.	.	.	.	2	63856312	63856720	408	63856490	22	13.567	6.19315	9.43135	2598_S5_2603_S10_2608_S15_vs_2597_S4_2602_S9_2607_S14_peak_1694
Klf4	Klf4-002	-	5.55307e+23	5.55325e+23	-1280	0.000000,0.000000,0.000000	0.000000,0.000000,0.000000	4	55533734	55534301	567	55533876	22	13.567	6.19315	9.43135	2598_S5_2603_S10_2608_S15_vs_2597_S4_2602_S9_2607_S14_peak_2362
Klf4	Klf4-001	-	5.55307e+23	5.55325e+23	-1267	0.000000,0.000000,0.000000	0.000000,0.000000,0.000000	4	55533734	55534301	567	55533876	22	13.567	6.19315	9.43135	2598_S5_2603_S10_2608_S15_vs_2597_S4_2602_S9_2607_S14_peak_2362
Klf4	Klf4-003	-	5.55307e+23	5.55325e+23	-1963	0.000000,0.000000,0.000000	0.000000,0.000000,0.000000	4	55533734	55534301	567	55533876	22	13.567	6.19315	9.43135	2598_S5_2603_S10_2608_S15_vs_2597_S4_2602_S9_2607_S14_peak_2362
.	.	.	.	.	.	.	.	4	91582634	91583069	435	91582824	22	13.567	6.19315	9.43135	2598_S5_2603_S10_2608_S15_vs_2597_S4_2602_S9_2607_S14_peak_2419
Camta1	Camta1-002	-	1.5106e+26	1.51862e+26	676407	0.000497,0.000497,0.000423	1.000000,1.000000,1.000000	4	151185072	151185470	398	151185269	22	13.567	6.19315	9.43135	2598_S5_2603_S10_2608_S15_vs_2597_S4_2602_S9_2607_S14_peak_2542
Camta1	Camta1-001	-	1.5106e+26	1.51862e+26	676277	0.000497,0.000497,0.000423	1.000000,1.000000,1.000000	4	151185072	151185470	398	151185269	22	13.567	6.19315	9.43135	2598_S5_2603_S10_2608_S15_vs_2597_S4_2602_S9_2607_S14_peak_2542
Camta1	Camta1-201	-	1.5106e+26	1.51862e+26	676200	0.000497,0.000497,0.000423	1.000000,1.000000,1.000000	4	151185072	151185470	398	151185269	22	13.567	6.19315	9.43135	2598_S5_2603_S10_2608_S15_vs_2597_S4_2602_S9_2607_S14_peak_2542
Sema3d	Sema3d-003	+	1257579412383380	1258875312588940	9227	0.034491,0.002174	1.000000,1.000000	5	12585021	12585467	446	12585218	22	13.567	6.19315	9.43135	2598_S5_2603_S10_2608_S15_vs_2597_S4_2602_S9_2607_S14_peak_2589
Sema3d	Sema3d-001	+	1257579412383380	1258875312588940	201636	0.034491,0.002174	1.000000,1.000000	5	12585021	12585467	446	12585218	22	13.567	6.19315	9.43135	2598_S5_2603_S10_2608_S15_vs_2597_S4_2602_S9_2607_S14_peak_2589
.	.	.	.	.	.	.	.	5	51719037	51719420	383	51719225	22	13.567	6.19315	9.43135	2598_S5_2603_S10_2608_S15_vs_2597_S4_2602_S9_2607_S14_peak_2675
Plxna4	Plxna4-001	-	32144268	32588193	145231	0.000879	1	6	32442573	32442962	389	32442753	22	13.567	6.19315	9.43135	2598_S5_2603_S10_2608_S15_vs_2597_S4_2602_S9_2607_S14_peak_2975
Pde3a	Pde3a-002	+	1.4125e+17	1.41472e+17	175165	0.002152,0.001848	1.000000,1.000000	6	141425131	141425607	476	141425294	22	13.567	6.19315	9.43135	2598_S5_2603_S10_2608_S15_vs_2597_S4_2602_S9_2607_S14_peak_3203
Pde3a	Pde3a-001	+	1.4125e+17	1.41472e+17	175862	0.002152,0.001848	1.000000,1.000000	6	141425131	141425607	476	141425294	22	13.567	6.19315	9.43135	2598_S5_2603_S10_2608_S15_vs_2597_S4_2602_S9_2607_S14_peak_3203
Galnt18	Galnt18-001	-	1.11472e+17	1.1178e+17	115852	0.001427,0.001427	1.000000,1.000000	7	111663687	111664126	439	111663893	22	13.567	6.19315	9.43135	2598_S5_2603_S10_2608_S15_vs_2597_S4_2602_S9_2607_S14_peak_3390
Galnt18	Galnt18-002	-	1.11472e+17	1.1178e+17	115852	0.001427,0.001427	1.000000,1.000000	7	111663687	111664126	439	111663893	22	13.567	6.19315	9.43135	2598_S5_2603_S10_2608_S15_vs_2597_S4_2602_S9_2607_S14_peak_3390
Elavl4	Elavl4-001	-	1.10204e+80	1.10352e+80	133471	0.003145,0.006349,0.027753,0.005237,0.005604,0.005604,0.005385,0.005560,0.005561	1.000000,1.000000,1.000000,1.000000,1.000000,1.000000,1.000000,1.000000,1.000000	4	110217974	110218439	465	110218266	22	13.5273	6.17287	9.40302	2598_S5_2603_S10_2608_S15_vs_2597_S4_2602_S9_2607_S14_peak_2480
Elavl4	Elavl4-012	-	1.10204e+80	1.10352e+80	68178	0.003145,0.006349,0.027753,0.005237,0.005604,0.005604,0.005385,0.005560,0.005561	1.000000,1.000000,1.000000,1.000000,1.000000,1.000000,1.000000,1.000000,1.000000	4	110217974	110218439	465	110218266	22	13.5273	6.17287	9.40302	2598_S5_2603_S10_2608_S15_vs_2597_S4_2602_S9_2607_S14_peak_2480
Elavl4	Elavl4-009	-	1.10204e+80	1.10352e+80	4710	0.003145,0.006349,0.027753,0.005237,0.005604,0.005604,0.005385,0.005560,0.005561	1.000000,1.000000,1.000000,1.000000,1.000000,1.000000,1.000000,1.000000,1.000000	4	110217974	110218439	465	110218266	22	13.5273	6.17287	9.40302	2598_S5_2603_S10_2608_S15_vs_2597_S4_2602_S9_2607_S14_peak_2480
Elavl4	Elavl4-007	-	1.10204e+80	1.10352e+80	74284	0.003145,0.006349,0.027753,0.005237,0.005604,0.005604,0.005385,0.005560,0.005561	1.000000,1.000000,1.000000,1.000000,1.000000,1.000000,1.000000,1.000000,1.000000	4	110217974	110218439	465	110218266	22	13.5273	6.17287	9.40302	2598_S5_2603_S10_2608_S15_vs_2597_S4_2602_S9_2607_S14_peak_2480
Elavl4	Elavl4-005	-	1.10204e+80	1.10352e+80	68451	0.003145,0.006349,0.027753,0.005237,0.005604,0.005604,0.005385,0.005560,0.005561	1.000000,1.000000,1.000000,1.000000,1.000000,1.000000,1.000000,1.000000,1.000000	4	110217974	110218439	465	110218266	22	13.5273	6.17287	9.40302	2598_S5_2603_S10_2608_S15_vs_2597_S4_2602_S9_2607_S14_peak_2480
Elavl4	Elavl4-004	-	1.10204e+80	1.10352e+80	68451	0.003145,0.006349,0.027753,0.005237,0.005604,0.005604,0.005385,0.005560,0.005561	1.000000,1.000000,1.000000,1.000000,1.000000,1.000000,1.000000,1.000000,1.000000	4	110217974	110218439	465	110218266	22	13.5273	6.17287	9.40302	2598_S5_2603_S10_2608_S15_vs_2597_S4_2602_S9_2607_S14_peak_2480
Elavl4	Elavl4-006	-	1.10204e+80	1.10352e+80	71834	0.003145,0.006349,0.027753,0.005237,0.005604,0.005604,0.005385,0.005560,0.005561	1.000000,1.000000,1.000000,1.000000,1.000000,1.000000,1.000000,1.000000,1.000000	4	110217974	110218439	465	110218266	22	13.5273	6.17287	9.40302	2598_S5_2603_S10_2608_S15_vs_2597_S4_2602_S9_2607_S14_peak_2480
Elavl4	Elavl4-003	-	1.10204e+80	1.10352e+80	69089	0.003145,0.006349,0.027753,0.005237,0.005604,0.005604,0.005385,0.005560,0.005561	1.000000,1.000000,1.000000,1.000000,1.000000,1.000000,1.000000,1.000000,1.000000	4	110217974	110218439	465	110218266	22	13.5273	6.17287	9.40302	2598_S5_2603_S10_2608_S15_vs_2597_S4_2602_S9_2607_S14_peak_2480
Elavl4	Elavl4-002	-	1.10204e+80	1.10352e+80	69089	0.003145,0.006349,0.027753,0.005237,0.005604,0.005604,0.005385,0.005560,0.005561	1.000000,1.000000,1.000000,1.000000,1.000000,1.000000,1.000000,1.000000,1.000000	4	110217974	110218439	465	110218266	22	13.5273	6.17287	9.40302	2598_S5_2603_S10_2608_S15_vs_2597_S4_2602_S9_2607_S14_peak_2480
.	.	.	.	.	.	.	.	3	4913248	4913635	387	4913481	32	17.6557	6.15105	13.2399	2598_S5_2603_S10_2608_S15_vs_2597_S4_2602_S9_2607_S14_peak_1878
Sox5	Sox5-008	-	1.44104e+17	1.44782e+17	450339	0.000598,0.000432	1.000000,1.000000	6	144331177	144331581	404	144331380	32	17.6557	6.15105	13.2399	2598_S5_2603_S10_2608_S15_vs_2597_S4_2602_S9_2607_S14_peak_3247
Sox5	Sox5-009	-	1.44104e+17	1.44782e+17	450397	0.000598,0.000432	1.000000,1.000000	6	144331177	144331581	404	144331380	32	17.6557	6.15105	13.2399	2598_S5_2603_S10_2608_S15_vs_2597_S4_2602_S9_2607_S14_peak_3247
Ttc39aos1	Ttc39aos1-002	-	1.09404e+53	1.09404e+53	-2618	0.000000,0.022067,0.022700,0.030540,0.010648,0.000000	0.000000,0.575342,0.546423,1.000000,0.610350,0.000000	4	109406831	109407487	656	109407283	23	13.8697	6.13817	9.71135	2598_S5_2603_S10_2608_S15_vs_2597_S4_2602_S9_2607_S14_peak_2474
Ttc39a	Ttc39a-003	+	1.09404e+53	1.09404e+53	0	0.000000,0.022067,0.022700,0.030540,0.010648,0.000000	0.000000,0.575342,0.546423,1.000000,0.610350,0.000000	4	109406831	109407487	656	109407283	23	13.8697	6.13817	9.71135	2598_S5_2603_S10_2608_S15_vs_2597_S4_2602_S9_2607_S14_peak_2474
Ttc39a	Ttc39a-008	+	1.09404e+53	1.09404e+53	0	0.000000,0.022067,0.022700,0.030540,0.010648,0.000000	0.000000,0.575342,0.546423,1.000000,0.610350,0.000000	4	109406831	109407487	656	109407283	23	13.8697	6.13817	9.71135	2598_S5_2603_S10_2608_S15_vs_2597_S4_2602_S9_2607_S14_peak_2474
Ttc39a	Ttc39a-004	+	1.09404e+53	1.09404e+53	208	0.000000,0.022067,0.022700,0.030540,0.010648,0.000000	0.000000,0.575342,0.546423,1.000000,0.610350,0.000000	4	109406831	109407487	656	109407283	23	13.8697	6.13817	9.71135	2598_S5_2603_S10_2608_S15_vs_2597_S4_2602_S9_2607_S14_peak_2474
Ttc39a	Ttc39a-001	+	1.09404e+53	1.09404e+53	0	0.000000,0.022067,0.022700,0.030540,0.010648,0.000000	0.000000,0.575342,0.546423,1.000000,0.610350,0.000000	4	109406831	109407487	656	109407283	23	13.8697	6.13817	9.71135	2598_S5_2603_S10_2608_S15_vs_2597_S4_2602_S9_2607_S14_peak_2474
Ttc39aos1	Ttc39aos1-001	-	1.09404e+53	1.09404e+53	-675	0.000000,0.022067,0.022700,0.030540,0.010648,0.000000	0.000000,0.575342,0.546423,1.000000,0.610350,0.000000	4	109406831	109407487	656	109407283	23	13.8697	6.13817	9.71135	2598_S5_2603_S10_2608_S15_vs_2597_S4_2602_S9_2607_S14_peak_2474
Tspan12	Tspan12-002	-	2.17714e+31	2.18521e+31	25681	0.004672,0.007255,0.006684,0.004647	1.000000,1.000000,1.000000,1.000000	6	21826032	21826408	376	21826173	23	13.8697	6.13817	9.71135	2598_S5_2603_S10_2608_S15_vs_2597_S4_2602_S9_2607_S14_peak_2953
Tspan12	Tspan12-003	-	2.17714e+31	2.18521e+31	25507	0.004672,0.007255,0.006684,0.004647	1.000000,1.000000,1.000000,1.000000	6	21826032	21826408	376	21826173	23	13.8697	6.13817	9.71135	2598_S5_2603_S10_2608_S15_vs_2597_S4_2602_S9_2607_S14_peak_2953
Tspan12	Tspan12-004	-	2.17714e+31	2.18521e+31	25574	0.004672,0.007255,0.006684,0.004647	1.000000,1.000000,1.000000,1.000000	6	21826032	21826408	376	21826173	23	13.8697	6.13817	9.71135	2598_S5_2603_S10_2608_S15_vs_2597_S4_2602_S9_2607_S14_peak_2953
Tspan12	Tspan12-001	-	2.17714e+31	2.18521e+31	26108	0.004672,0.007255,0.006684,0.004647	1.000000,1.000000,1.000000,1.000000	6	21826032	21826408	376	21826173	23	13.8697	6.13817	9.71135	2598_S5_2603_S10_2608_S15_vs_2597_S4_2602_S9_2607_S14_peak_2953
Bmp2	Bmp2-001	+	1.33552e+17	1.33563e+17	8625	0.075037,0.000000	1.000000,0.000000	2	133560784	133561588	804	133561377	34	18.3911	6.1096	13.9433	2598_S5_2603_S10_2608_S15_vs_2597_S4_2602_S9_2607_S14_peak_1801
Mir3090	Mir3090-201	+	1.33552e+17	1.33563e+17	-3120	0.075037,0.000000	1.000000,0.000000	2	133560784	133561588	804	133561377	34	18.3911	6.1096	13.9433	2598_S5_2603_S10_2608_S15_vs_2597_S4_2602_S9_2607_S14_peak_1801
.	.	.	.	.	.	.	.	4	51494302	51494797	495	51494571	34	18.3911	6.1096	13.9433	2598_S5_2603_S10_2608_S15_vs_2597_S4_2602_S9_2607_S14_peak_2354
Mctp1	Mctp1-201	+	7.65797e+39	7.703e+39	100367	0.000964,0.000000,0.002834,0.002364,0.000671	1.000000,0.000000,1.000000,1.000000,1.000000	13	76680041	76680474	433	76680229	25	14.5805	6.08371	10.3606	2598_S5_2603_S10_2608_S15_vs_2597_S4_2602_S9_2607_S14_peak_759
Gm21959	Gm21959-201	-	7.65797e+39	7.703e+39	3925	0.000964,0.000000,0.002834,0.002364,0.000671	1.000000,0.000000,1.000000,1.000000,1.000000	13	76680041	76680474	433	76680229	25	14.5805	6.08371	10.3606	2598_S5_2603_S10_2608_S15_vs_2597_S4_2602_S9_2607_S14_peak_759
Mctp1	Mctp1-003	+	7.65797e+39	7.703e+39	100313	0.000964,0.000000,0.002834,0.002364,0.000671	1.000000,0.000000,1.000000,1.000000,1.000000	13	76680041	76680474	433	76680229	25	14.5805	6.08371	10.3606	2598_S5_2603_S10_2608_S15_vs_2597_S4_2602_S9_2607_S14_peak_759
Mctp1	Mctp1-002	+	7.65797e+39	7.703e+39	100367	0.000964,0.000000,0.002834,0.002364,0.000671	1.000000,0.000000,1.000000,1.000000,1.000000	13	76680041	76680474	433	76680229	25	14.5805	6.08371	10.3606	2598_S5_2603_S10_2608_S15_vs_2597_S4_2602_S9_2607_S14_peak_759
Mctp1	Mctp1-001	+	7.65797e+39	7.703e+39	295506	0.000964,0.000000,0.002834,0.002364,0.000671	1.000000,0.000000,1.000000,1.000000,1.000000	13	76680041	76680474	433	76680229	25	14.5805	6.08371	10.3606	2598_S5_2603_S10_2608_S15_vs_2597_S4_2602_S9_2607_S14_peak_759
Zdhhc14	Zdhhc14-201	+	5492600	5753892	28013	0.001619	1	17	5520613	5521035	422	5520762	25	14.5805	6.08371	10.3606	2598_S5_2603_S10_2608_S15_vs_2597_S4_2602_S9_2607_S14_peak_1177
Gm13604	Gm13604-001	-	6770729067565870	6770777267810890	0	0.378882,0.001624	0.459799,1.000000	2	67707590	67707987	397	67707760	25	14.5805	6.08371	10.3606	2598_S5_2603_S10_2608_S15_vs_2597_S4_2602_S9_2607_S14_peak_1708
B3galt1	B3galt1-003	+	6770729067565870	6770777267810890	141719	0.378882,0.001624	0.459799,1.000000	2	67707590	67707987	397	67707760	25	14.5805	6.08371	10.3606	2598_S5_2603_S10_2608_S15_vs_2597_S4_2602_S9_2607_S14_peak_1708
Fam69a	Fam69a-001	-	1.07908e+26	1.07987e+26	25043	0.005668,0.007645,0.005793	1.000000,1.000000,1.000000	5	107961596	107962043	447	107961794	25	14.5805	6.08371	10.3606	2598_S5_2603_S10_2608_S15_vs_2597_S4_2602_S9_2607_S14_peak_2788
Fam69a	Fam69a-003	-	1.07908e+26	1.07987e+26	10956	0.005668,0.007645,0.005793	1.000000,1.000000,1.000000	5	107961596	107962043	447	107961794	25	14.5805	6.08371	10.3606	2598_S5_2603_S10_2608_S15_vs_2597_S4_2602_S9_2607_S14_peak_2788
Fam69a	Fam69a-002	-	1.07908e+26	1.07987e+26	24991	0.005668,0.007645,0.005793	1.000000,1.000000,1.000000	5	107961596	107962043	447	107961794	25	14.5805	6.08371	10.3606	2598_S5_2603_S10_2608_S15_vs_2597_S4_2602_S9_2607_S14_peak_2788
Ston2	Ston2-003	-	9.16415e+31	9.17439e+31	7340	0.005180,0.014674,0.008147,0.003584	1.000000,1.000000,1.000000,1.000000	12	91735987	91736516	529	91736309	36	19.1319	6.07311	14.6531	2598_S5_2603_S10_2608_S15_vs_2597_S4_2602_S9_2607_S14_peak_650
Ston2	Ston2-002	-	9.16415e+31	9.17439e+31	34655	0.005180,0.014674,0.008147,0.003584	1.000000,1.000000,1.000000,1.000000	12	91735987	91736516	529	91736309	36	19.1319	6.07311	14.6531	2598_S5_2603_S10_2608_S15_vs_2597_S4_2602_S9_2607_S14_peak_650
Ston2	Ston2-006	-	9.16415e+31	9.17439e+31	42622	0.005180,0.014674,0.008147,0.003584	1.000000,1.000000,1.000000,1.000000	12	91735987	91736516	529	91736309	36	19.1319	6.07311	14.6531	2598_S5_2603_S10_2608_S15_vs_2597_S4_2602_S9_2607_S14_peak_650
Ston2	Ston2-001	-	9.16415e+31	9.17439e+31	49921	0.005180,0.014674,0.008147,0.003584	1.000000,1.000000,1.000000,1.000000	12	91735987	91736516	529	91736309	36	19.1319	6.07311	14.6531	2598_S5_2603_S10_2608_S15_vs_2597_S4_2602_S9_2607_S14_peak_650
.	.	.	.	.	.	.	.	4	91165136	91165558	422	91165346	27	15.3036	6.0378	11.0336	2598_S5_2603_S10_2608_S15_vs_2597_S4_2602_S9_2607_S14_peak_2416
Vmn2r67	Vmn2r67-001	-	85136240	85155903	-2221	0	0	7	85158124	85158540	416	85158331	27	15.3036	6.0378	11.0336	2598_S5_2603_S10_2608_S15_vs_2597_S4_2602_S9_2607_S14_peak_3366
Prkcb	Prkcb-003	+	1.22289e+26	1.22634e+26	223213	0.001359,0.001382,0.001357	1.000000,1.000000,1.000000	7	122512522	122512990	468	122512693	27	15.3036	6.0378	11.0336	2598_S5_2603_S10_2608_S15_vs_2597_S4_2602_S9_2607_S14_peak_3402
Prkcb	Prkcb-001	+	1.22289e+26	1.22634e+26	223225	0.001359,0.001382,0.001357	1.000000,1.000000,1.000000	7	122512522	122512990	468	122512693	27	15.3036	6.0378	11.0336	2598_S5_2603_S10_2608_S15_vs_2597_S4_2602_S9_2607_S14_peak_3402
Prkcb	Prkcb-002	+	1.22289e+26	1.22634e+26	223771	0.001359,0.001382,0.001357	1.000000,1.000000,1.000000	7	122512522	122512990	468	122512693	27	15.3036	6.0378	11.0336	2598_S5_2603_S10_2608_S15_vs_2597_S4_2602_S9_2607_S14_peak_3402
.	.	.	.	.	.	.	.	5	52066016	52066543	527	52066259	42	21.3776	5.9858	16.8191	2598_S5_2603_S10_2608_S15_vs_2597_S4_2602_S9_2607_S14_peak_2688
Gm23147	Gm23147-201	-	6338882	6338992	-4377	0	0	3	6343369	6343972	603	6343698	55	26.7551	5.97899	22.0937	2598_S5_2603_S10_2608_S15_vs_2597_S4_2602_S9_2607_S14_peak_1899
Afmid	Afmid-005	+	1.17832e+107	1.17835e+107	-3455	0.000000,0.000000,0.000000,0.000000,0.000000,0.066240,0.111827,0.053339,0.000000,0.000000,0.000000,0.024671	0.000000,0.000000,0.000000,0.000000,0.000000,1.000000,1.000000,1.000000,0.000000,0.000000,0.000000,1.000000	11	117827904	117828649	745	117828059	24	13.9403	5.97399	9.77763	2598_S5_2603_S10_2608_S15_vs_2597_S4_2602_S9_2607_S14_peak_467
Afmid	Afmid-007	+	1.17832e+107	1.17835e+107	-3624	0.000000,0.000000,0.000000,0.000000,0.000000,0.066240,0.111827,0.053339,0.000000,0.000000,0.000000,0.024671	0.000000,0.000000,0.000000,0.000000,0.000000,1.000000,1.000000,1.000000,0.000000,0.000000,0.000000,1.000000	11	117827904	117828649	745	117828059	24	13.9403	5.97399	9.77763	2598_S5_2603_S10_2608_S15_vs_2597_S4_2602_S9_2607_S14_peak_467
Afmid	Afmid-003	+	1.17832e+107	1.17835e+107	-3581	0.000000,0.000000,0.000000,0.000000,0.000000,0.066240,0.111827,0.053339,0.000000,0.000000,0.000000,0.024671	0.000000,0.000000,0.000000,0.000000,0.000000,1.000000,1.000000,1.000000,0.000000,0.000000,0.000000,1.000000	11	117827904	117828649	745	117828059	24	13.9403	5.97399	9.77763	2598_S5_2603_S10_2608_S15_vs_2597_S4_2602_S9_2607_S14_peak_467
Tk1	Tk1-001	-	1.17832e+107	1.17835e+107	-1811	0.000000,0.000000,0.000000,0.000000,0.000000,0.066240,0.111827,0.053339,0.000000,0.000000,0.000000,0.024671	0.000000,0.000000,0.000000,0.000000,0.000000,1.000000,1.000000,1.000000,0.000000,0.000000,0.000000,1.000000	11	117827904	117828649	745	117828059	24	13.9403	5.97399	9.77763	2598_S5_2603_S10_2608_S15_vs_2597_S4_2602_S9_2607_S14_peak_467
Tk1	Tk1-003	-	1.17832e+107	1.17835e+107	-2036	0.000000,0.000000,0.000000,0.000000,0.000000,0.066240,0.111827,0.053339,0.000000,0.000000,0.000000,0.024671	0.000000,0.000000,0.000000,0.000000,0.000000,1.000000,1.000000,1.000000,0.000000,0.000000,0.000000,1.000000	11	117827904	117828649	745	117828059	24	13.9403	5.97399	9.77763	2598_S5_2603_S10_2608_S15_vs_2597_S4_2602_S9_2607_S14_peak_467
Afmid	Afmid-002	+	1.17832e+107	1.17835e+107	1930	0.000000,0.000000,0.000000,0.000000,0.000000,0.066240,0.111827,0.053339,0.000000,0.000000,0.000000,0.024671	0.000000,0.000000,0.000000,0.000000,0.000000,1.000000,1.000000,1.000000,0.000000,0.000000,0.000000,1.000000	11	117827904	117828649	745	117828059	24	13.9403	5.97399	9.77763	2598_S5_2603_S10_2608_S15_vs_2597_S4_2602_S9_2607_S14_peak_467
Afmid	Afmid-006	+	1.17832e+107	1.17835e+107	1923	0.000000,0.000000,0.000000,0.000000,0.000000,0.066240,0.111827,0.053339,0.000000,0.000000,0.000000,0.024671	0.000000,0.000000,0.000000,0.000000,0.000000,1.000000,1.000000,1.000000,0.000000,0.000000,0.000000,1.000000	11	117827904	117828649	745	117828059	24	13.9403	5.97399	9.77763	2598_S5_2603_S10_2608_S15_vs_2597_S4_2602_S9_2607_S14_peak_467
Afmid	Afmid-001	+	1.17832e+107	1.17835e+107	1980	0.000000,0.000000,0.000000,0.000000,0.000000,0.066240,0.111827,0.053339,0.000000,0.000000,0.000000,0.024671	0.000000,0.000000,0.000000,0.000000,0.000000,1.000000,1.000000,1.000000,0.000000,0.000000,0.000000,1.000000	11	117827904	117828649	745	117828059	24	13.9403	5.97399	9.77763	2598_S5_2603_S10_2608_S15_vs_2597_S4_2602_S9_2607_S14_peak_467
Tk1	Tk1-006	-	1.17832e+107	1.17835e+107	-2066	0.000000,0.000000,0.000000,0.000000,0.000000,0.066240,0.111827,0.053339,0.000000,0.000000,0.000000,0.024671	0.000000,0.000000,0.000000,0.000000,0.000000,1.000000,1.000000,1.000000,0.000000,0.000000,0.000000,1.000000	11	117827904	117828649	745	117828059	24	13.9403	5.97399	9.77763	2598_S5_2603_S10_2608_S15_vs_2597_S4_2602_S9_2607_S14_peak_467
Tk1	Tk1-002	-	1.17832e+107	1.17835e+107	-2056	0.000000,0.000000,0.000000,0.000000,0.000000,0.066240,0.111827,0.053339,0.000000,0.000000,0.000000,0.024671	0.000000,0.000000,0.000000,0.000000,0.000000,1.000000,1.000000,1.000000,0.000000,0.000000,0.000000,1.000000	11	117827904	117828649	745	117828059	24	13.9403	5.97399	9.77763	2598_S5_2603_S10_2608_S15_vs_2597_S4_2602_S9_2607_S14_peak_467
Tk1	Tk1-005	-	1.17832e+107	1.17835e+107	-2086	0.000000,0.000000,0.000000,0.000000,0.000000,0.066240,0.111827,0.053339,0.000000,0.000000,0.000000,0.024671	0.000000,0.000000,0.000000,0.000000,0.000000,1.000000,1.000000,1.000000,0.000000,0.000000,0.000000,1.000000	11	117827904	117828649	745	117828059	24	13.9403	5.97399	9.77763	2598_S5_2603_S10_2608_S15_vs_2597_S4_2602_S9_2607_S14_peak_467
Gm20708	Gm20708-001	+	1.17832e+107	1.17835e+107	18236	0.000000,0.000000,0.000000,0.000000,0.000000,0.066240,0.111827,0.053339,0.000000,0.000000,0.000000,0.024671	0.000000,0.000000,0.000000,0.000000,0.000000,1.000000,1.000000,1.000000,0.000000,0.000000,0.000000,1.000000	11	117827904	117828649	745	117828059	24	13.9403	5.97399	9.77763	2598_S5_2603_S10_2608_S15_vs_2597_S4_2602_S9_2607_S14_peak_467
.	.	.	.	.	.	.	.	3	3845261	3845668	407	3845405	31	16.7752	5.96465	12.4081	2598_S5_2603_S10_2608_S15_vs_2597_S4_2602_S9_2607_S14_peak_1860
.	.	.	.	.	.	.	.	5	101239345	101239784	439	101239521	31	16.7752	5.96465	12.4081	2598_S5_2603_S10_2608_S15_vs_2597_S4_2602_S9_2607_S14_peak_2771
RP24-75M13.2	RP24-75M13.2-001	-	78936559	78936784	508	0	0	9	78935899	78936276	377	78936071	31	16.7752	5.96465	12.4081	2598_S5_2603_S10_2608_S15_vs_2597_S4_2602_S9_2607_S14_peak_3761
.	.	.	.	.	.	.	.	14	4305682	4306067	385	4305821	49	24.1117	5.93668	19.4951	2598_S5_2603_S10_2608_S15_vs_2597_S4_2602_S9_2607_S14_peak_824
.	.	.	.	.	.	.	.	1	114064215	114064587	372	114064461	33	17.5199	5.93504	13.1102	2598_S5_2603_S10_2608_S15_vs_2597_S4_2602_S9_2607_S14_peak_117
.	.	.	.	.	.	.	.	2	22142986	22143395	409	22143172	33	17.5199	5.93504	13.1102	2598_S5_2603_S10_2608_S15_vs_2597_S4_2602_S9_2607_S14_peak_1619
.	.	.	.	.	.	.	.	1	17223185	17223584	399	17223364	21	12.6365	5.92388	8.59563	2598_S5_2603_S10_2608_S15_vs_2597_S4_2602_S9_2607_S14_peak_20
.	.	.	.	.	.	.	.	1	186945357	186945872	515	186945608	21	12.6365	5.92388	8.59563	2598_S5_2603_S10_2608_S15_vs_2597_S4_2602_S9_2607_S14_peak_165
.	.	.	.	.	.	.	.	10	29085342	29085779	437	29085520	21	12.6365	5.92388	8.59563	2598_S5_2603_S10_2608_S15_vs_2597_S4_2602_S9_2607_S14_peak_203
Wwc1	Wwc1-001	-	35838400	35980528	8484	0.009365	1	11	35970714	35972044	1330	35970987	21	12.6365	5.92388	8.59563	2598_S5_2603_S10_2608_S15_vs_2597_S4_2602_S9_2607_S14_peak_365
.	.	.	.	.	.	.	.	14	21981521	21981952	431	21981676	21	12.6365	5.92388	8.59563	2598_S5_2603_S10_2608_S15_vs_2597_S4_2602_S9_2607_S14_peak_862
Tmprss15	Tmprss15-001	-	7895300878953460	7909109379091090	11503	0.002926,0.002935	1.000000,1.000000	16	79079187	79079590	403	79079485	21	12.6365	5.92388	8.59563	2598_S5_2603_S10_2608_S15_vs_2597_S4_2602_S9_2607_S14_peak_1118
Tmprss15	Tmprss15-002	-	7895300878953460	7909109379091090	11508	0.002926,0.002935	1.000000,1.000000	16	79079187	79079590	403	79079485	21	12.6365	5.92388	8.59563	2598_S5_2603_S10_2608_S15_vs_2597_S4_2602_S9_2607_S14_peak_1118
Itga8	Itga8-007	-	1.21075e+23	1.23019e+23	61435	0.001929,0.016412,0.001920	1.000000,1.000000,1.000000	2	12240084	12240458	374	12240285	21	12.6365	5.92388	8.59563	2598_S5_2603_S10_2608_S15_vs_2597_S4_2602_S9_2607_S14_peak_1606
Itga8	Itga8-005	-	1.21075e+23	1.23019e+23	2007	0.001929,0.016412,0.001920	1.000000,1.000000,1.000000	2	12240084	12240458	374	12240285	21	12.6365	5.92388	8.59563	2598_S5_2603_S10_2608_S15_vs_2597_S4_2602_S9_2607_S14_peak_1606
Itga8	Itga8-001	-	1.21075e+23	1.23019e+23	61465	0.001929,0.016412,0.001920	1.000000,1.000000,1.000000	2	12240084	12240458	374	12240285	21	12.6365	5.92388	8.59563	2598_S5_2603_S10_2608_S15_vs_2597_S4_2602_S9_2607_S14_peak_1606
Macrod2	Macrod2-002	+	1.41556e+35	1.42393e+35	411886	0.000510,0.000215,0.000214,0.000214	1.000000,1.000000,1.000000,1.000000	2	141967562	141967988	426	141967834	21	12.6365	5.92388	8.59563	2598_S5_2603_S10_2608_S15_vs_2597_S4_2602_S9_2607_S14_peak_1815
Macrod2	Macrod2-202	+	1.41556e+35	1.42393e+35	1572127	0.000510,0.000215,0.000214,0.000214	1.000000,1.000000,1.000000,1.000000	2	141967562	141967988	426	141967834	21	12.6365	5.92388	8.59563	2598_S5_2603_S10_2608_S15_vs_2597_S4_2602_S9_2607_S14_peak_1815
Macrod2	Macrod2-001	+	1.41556e+35	1.42393e+35	1572206	0.000510,0.000215,0.000214,0.000214	1.000000,1.000000,1.000000,1.000000	2	141967562	141967988	426	141967834	21	12.6365	5.92388	8.59563	2598_S5_2603_S10_2608_S15_vs_2597_S4_2602_S9_2607_S14_peak_1815
Macrod2	Macrod2-009	+	1.41556e+35	1.42393e+35	1572253	0.000510,0.000215,0.000214,0.000214	1.000000,1.000000,1.000000,1.000000	2	141967562	141967988	426	141967834	21	12.6365	5.92388	8.59563	2598_S5_2603_S10_2608_S15_vs_2597_S4_2602_S9_2607_S14_peak_1815
Gm28050	Gm28050-001	-	106500894	106574716	73065	0.006516	1	5	106501171	106501651	480	106501410	21	12.6365	5.92388	8.59563	2598_S5_2603_S10_2608_S15_vs_2597_S4_2602_S9_2607_S14_peak_2787
Foxp2	Foxp2-005	+	1.49014e+39	1.54119e+39	234885	0.000738,0.001284,0.000978,0.000976,0.000697	1.000000,1.000000,1.000000,1.000000,1.000000	6	15136273	15136649	376	15136397	21	12.6365	5.92388	8.59563	2598_S5_2603_S10_2608_S15_vs_2597_S4_2602_S9_2607_S14_peak_2945
Foxp2	Foxp2-011	+	1.49014e+39	1.54119e+39	232816	0.000738,0.001284,0.000978,0.000976,0.000697	1.000000,1.000000,1.000000,1.000000,1.000000	6	15136273	15136649	376	15136397	21	12.6365	5.92388	8.59563	2598_S5_2603_S10_2608_S15_vs_2597_S4_2602_S9_2607_S14_peak_2945
Foxp2	Foxp2-009	+	1.49014e+39	1.54119e+39	234796	0.000738,0.001284,0.000978,0.000976,0.000697	1.000000,1.000000,1.000000,1.000000,1.000000	6	15136273	15136649	376	15136397	21	12.6365	5.92388	8.59563	2598_S5_2603_S10_2608_S15_vs_2597_S4_2602_S9_2607_S14_peak_2945
Foxp2	Foxp2-004	+	1.49014e+39	1.54119e+39	234795	0.000738,0.001284,0.000978,0.000976,0.000697	1.000000,1.000000,1.000000,1.000000,1.000000	6	15136273	15136649	376	15136397	21	12.6365	5.92388	8.59563	2598_S5_2603_S10_2608_S15_vs_2597_S4_2602_S9_2607_S14_peak_2945
Foxp2	Foxp2-201	+	1.49014e+39	1.54119e+39	234924	0.000738,0.001284,0.000978,0.000976,0.000697	1.000000,1.000000,1.000000,1.000000,1.000000	6	15136273	15136649	376	15136397	21	12.6365	5.92388	8.59563	2598_S5_2603_S10_2608_S15_vs_2597_S4_2602_S9_2607_S14_peak_2945
Ccser1	Ccser1-002	+	6.1374e+47	6.18117e+47	108458	0.000900,0.001144,0.000328,0.000368,0.001569,0.001532	1.000000,1.000000,1.000000,1.000000,1.000000,1.000000	6	61482455	61482848	393	61482651	21	12.6365	5.92388	8.59563	2598_S5_2603_S10_2608_S15_vs_2597_S4_2602_S9_2607_S14_peak_3029
Ccser1	Ccser1-007	+	6.1374e+47	6.18117e+47	108450	0.000900,0.001144,0.000328,0.000368,0.001569,0.001532	1.000000,1.000000,1.000000,1.000000,1.000000,1.000000	6	61482455	61482848	393	61482651	21	12.6365	5.92388	8.59563	2598_S5_2603_S10_2608_S15_vs_2597_S4_2602_S9_2607_S14_peak_3029
Ccser1	Ccser1-001	+	6.1374e+47	6.18117e+47	302131	0.000900,0.001144,0.000328,0.000368,0.001569,0.001532	1.000000,1.000000,1.000000,1.000000,1.000000,1.000000	6	61482455	61482848	393	61482651	21	12.6365	5.92388	8.59563	2598_S5_2603_S10_2608_S15_vs_2597_S4_2602_S9_2607_S14_peak_3029
Ccser1	Ccser1-201	+	6.1374e+47	6.18117e+47	171600	0.000900,0.001144,0.000328,0.000368,0.001569,0.001532	1.000000,1.000000,1.000000,1.000000,1.000000,1.000000	6	61482455	61482848	393	61482651	21	12.6365	5.92388	8.59563	2598_S5_2603_S10_2608_S15_vs_2597_S4_2602_S9_2607_S14_peak_3029
Ccser1	Ccser1-008	+	6.1374e+47	6.18117e+47	162805	0.000900,0.001144,0.000328,0.000368,0.001569,0.001532	1.000000,1.000000,1.000000,1.000000,1.000000,1.000000	6	61482455	61482848	393	61482651	21	12.6365	5.92388	8.59563	2598_S5_2603_S10_2608_S15_vs_2597_S4_2602_S9_2607_S14_peak_3029
Ccser1	Ccser1-006	+	6.1374e+47	6.18117e+47	168654	0.000900,0.001144,0.000328,0.000368,0.001569,0.001532	1.000000,1.000000,1.000000,1.000000,1.000000,1.000000	6	61482455	61482848	393	61482651	21	12.6365	5.92388	8.59563	2598_S5_2603_S10_2608_S15_vs_2597_S4_2602_S9_2607_S14_peak_3029
Foxp1	Foxp1-014	-	9.89292e+95	9.9521e+95	419316	0.000732,0.002512,0.001859,0.001859,0.001859,0.000857,0.001859,0.001859,0.000857,0.001859,0.000849,0.001269	1.000000,1.000000,1.000000,1.000000,1.000000,1.000000,1.000000,1.000000,1.000000,1.000000,1.000000,1.000000	6	99101250	99101682	432	99101434	21	12.6365	5.92388	8.59563	2598_S5_2603_S10_2608_S15_vs_2597_S4_2602_S9_2607_S14_peak_3084
Foxp1	Foxp1-030	-	9.89292e+95	9.9521e+95	146655	0.000732,0.002512,0.001859,0.001859,0.001859,0.000857,0.001859,0.001859,0.000857,0.001859,0.000849,0.001269	1.000000,1.000000,1.000000,1.000000,1.000000,1.000000,1.000000,1.000000,1.000000,1.000000,1.000000,1.000000	6	99101250	99101682	432	99101434	21	12.6365	5.92388	8.59563	2598_S5_2603_S10_2608_S15_vs_2597_S4_2602_S9_2607_S14_peak_3084
Foxp1	Foxp1-020	-	9.89292e+95	9.9521e+95	61337	0.000732,0.002512,0.001859,0.001859,0.001859,0.000857,0.001859,0.001859,0.000857,0.001859,0.000849,0.001269	1.000000,1.000000,1.000000,1.000000,1.000000,1.000000,1.000000,1.000000,1.000000,1.000000,1.000000,1.000000	6	99101250	99101682	432	99101434	21	12.6365	5.92388	8.59563	2598_S5_2603_S10_2608_S15_vs_2597_S4_2602_S9_2607_S14_peak_3084
Foxp1	Foxp1-007	-	9.89292e+95	9.9521e+95	61337	0.000732,0.002512,0.001859,0.001859,0.001859,0.000857,0.001859,0.001859,0.000857,0.001859,0.000849,0.001269	1.000000,1.000000,1.000000,1.000000,1.000000,1.000000,1.000000,1.000000,1.000000,1.000000,1.000000,1.000000	6	99101250	99101682	432	99101434	21	12.6365	5.92388	8.59563	2598_S5_2603_S10_2608_S15_vs_2597_S4_2602_S9_2607_S14_peak_3084
Foxp1	Foxp1-001	-	9.89292e+95	9.9521e+95	61337	0.000732,0.002512,0.001859,0.001859,0.001859,0.000857,0.001859,0.001859,0.000857,0.001859,0.000849,0.001269	1.000000,1.000000,1.000000,1.000000,1.000000,1.000000,1.000000,1.000000,1.000000,1.000000,1.000000,1.000000	6	99101250	99101682	432	99101434	21	12.6365	5.92388	8.59563	2598_S5_2603_S10_2608_S15_vs_2597_S4_2602_S9_2607_S14_peak_3084
Foxp1	Foxp1-026	-	9.89292e+95	9.9521e+95	333664	0.000732,0.002512,0.001859,0.001859,0.001859,0.000857,0.001859,0.001859,0.000857,0.001859,0.000849,0.001269	1.000000,1.000000,1.000000,1.000000,1.000000,1.000000,1.000000,1.000000,1.000000,1.000000,1.000000,1.000000	6	99101250	99101682	432	99101434	21	12.6365	5.92388	8.59563	2598_S5_2603_S10_2608_S15_vs_2597_S4_2602_S9_2607_S14_peak_3084
Foxp1	Foxp1-008	-	9.89292e+95	9.9521e+95	61337	0.000732,0.002512,0.001859,0.001859,0.001859,0.000857,0.001859,0.001859,0.000857,0.001859,0.000849,0.001269	1.000000,1.000000,1.000000,1.000000,1.000000,1.000000,1.000000,1.000000,1.000000,1.000000,1.000000,1.000000	6	99101250	99101682	432	99101434	21	12.6365	5.92388	8.59563	2598_S5_2603_S10_2608_S15_vs_2597_S4_2602_S9_2607_S14_peak_3084
Foxp1	Foxp1-024	-	9.89292e+95	9.9521e+95	61337	0.000732,0.002512,0.001859,0.001859,0.001859,0.000857,0.001859,0.001859,0.000857,0.001859,0.000849,0.001269	1.000000,1.000000,1.000000,1.000000,1.000000,1.000000,1.000000,1.000000,1.000000,1.000000,1.000000,1.000000	6	99101250	99101682	432	99101434	21	12.6365	5.92388	8.59563	2598_S5_2603_S10_2608_S15_vs_2597_S4_2602_S9_2607_S14_peak_3084
Foxp1	Foxp1-027	-	9.89292e+95	9.9521e+95	333664	0.000732,0.002512,0.001859,0.001859,0.001859,0.000857,0.001859,0.001859,0.000857,0.001859,0.000849,0.001269	1.000000,1.000000,1.000000,1.000000,1.000000,1.000000,1.000000,1.000000,1.000000,1.000000,1.000000,1.000000	6	99101250	99101682	432	99101434	21	12.6365	5.92388	8.59563	2598_S5_2603_S10_2608_S15_vs_2597_S4_2602_S9_2607_S14_peak_3084
Foxp1	Foxp1-006	-	9.89292e+95	9.9521e+95	61337	0.000732,0.002512,0.001859,0.001859,0.001859,0.000857,0.001859,0.001859,0.000857,0.001859,0.000849,0.001269	1.000000,1.000000,1.000000,1.000000,1.000000,1.000000,1.000000,1.000000,1.000000,1.000000,1.000000,1.000000	6	99101250	99101682	432	99101434	21	12.6365	5.92388	8.59563	2598_S5_2603_S10_2608_S15_vs_2597_S4_2602_S9_2607_S14_peak_3084
Foxp1	Foxp1-201	-	9.89292e+95	9.9521e+95	333664	0.000732,0.002512,0.001859,0.001859,0.001859,0.000857,0.001859,0.001859,0.000857,0.001859,0.000849,0.001269	1.000000,1.000000,1.000000,1.000000,1.000000,1.000000,1.000000,1.000000,1.000000,1.000000,1.000000,1.000000	6	99101250	99101682	432	99101434	21	12.6365	5.92388	8.59563	2598_S5_2603_S10_2608_S15_vs_2597_S4_2602_S9_2607_S14_peak_3084
Foxp1	Foxp1-004	-	9.89292e+95	9.9521e+95	164834	0.000732,0.002512,0.001859,0.001859,0.001859,0.000857,0.001859,0.001859,0.000857,0.001859,0.000849,0.001269	1.000000,1.000000,1.000000,1.000000,1.000000,1.000000,1.000000,1.000000,1.000000,1.000000,1.000000,1.000000	6	99101250	99101682	432	99101434	21	12.6365	5.92388	8.59563	2598_S5_2603_S10_2608_S15_vs_2597_S4_2602_S9_2607_S14_peak_3084
Syt17	Syt17-001	-	1.18381e+26	1.18448e+26	48238	0.005674,0.006198,0.006094	1.000000,1.000000,1.000000	7	118399600	118399982	382	118399793	21	12.6365	5.92388	8.59563	2598_S5_2603_S10_2608_S15_vs_2597_S4_2602_S9_2607_S14_peak_3399
Syt17	Syt17-003	-	1.18381e+26	1.18448e+26	42533	0.005674,0.006198,0.006094	1.000000,1.000000,1.000000	7	118399600	118399982	382	118399793	21	12.6365	5.92388	8.59563	2598_S5_2603_S10_2608_S15_vs_2597_S4_2602_S9_2607_S14_peak_3399
Syt17	Syt17-002	-	1.18381e+26	1.18448e+26	43579	0.005674,0.006198,0.006094	1.000000,1.000000,1.000000	7	118399600	118399982	382	118399793	21	12.6365	5.92388	8.59563	2598_S5_2603_S10_2608_S15_vs_2597_S4_2602_S9_2607_S14_peak_3399
Tll1	Tll1-001	-	6401493164084320	6420599464206000	56571	0.002114,0.003320	1.000000,1.000000	8	64149020	64149423	403	64149233	21	12.6365	5.92388	8.59563	2598_S5_2603_S10_2608_S15_vs_2597_S4_2602_S9_2607_S14_peak_3558
Tll1	Tll1-002	-	6401493164084320	6420599464206000	56586	0.002114,0.003320	1.000000,1.000000	8	64149020	64149423	403	64149233	21	12.6365	5.92388	8.59563	2598_S5_2603_S10_2608_S15_vs_2597_S4_2602_S9_2607_S14_peak_3558
.	.	.	.	.	.	.	.	9	30055065	30055438	373	30055253	21	12.6365	5.92388	8.59563	2598_S5_2603_S10_2608_S15_vs_2597_S4_2602_S9_2607_S14_peak_3700
.	.	.	.	.	.	.	.	9	84543943	84544418	475	84544176	21	12.6365	5.92388	8.59563	2598_S5_2603_S10_2608_S15_vs_2597_S4_2602_S9_2607_S14_peak_3764
.	.	.	.	.	.	.	.	X	4688115	4688534	419	4688357	21	12.6365	5.92388	8.59563	2598_S5_2603_S10_2608_S15_vs_2597_S4_2602_S9_2607_S14_peak_3824
Tcirg1	Tcirg1-006	-	3.90269e+69	3.90442e+69	0	0.186235,0.084872,0.034822,0.000000,0.000000,0.000000,0.034888,0.000000,0.035274,0.042039	0.834197,1.000000,1.000000,0.000000,0.000000,0.000000,1.000000,0.000000,1.000000,1.000000	19	3904101	3904486	385	3904258	48	23.646	5.92152	19.0376	2598_S5_2603_S10_2608_S15_vs_2597_S4_2602_S9_2607_S14_peak_1516
Tcirg1	Tcirg1-007	-	3.90269e+69	3.90442e+69	2555	0.186235,0.084872,0.034822,0.000000,0.000000,0.000000,0.034888,0.000000,0.035274,0.042039	0.834197,1.000000,1.000000,0.000000,0.000000,0.000000,1.000000,0.000000,1.000000,1.000000	19	3904101	3904486	385	3904258	48	23.646	5.92152	19.0376	2598_S5_2603_S10_2608_S15_vs_2597_S4_2602_S9_2607_S14_peak_1516
Tcirg1	Tcirg1-001	-	3.90269e+69	3.90442e+69	2648	0.186235,0.084872,0.034822,0.000000,0.000000,0.000000,0.034888,0.000000,0.035274,0.042039	0.834197,1.000000,1.000000,0.000000,0.000000,0.000000,1.000000,0.000000,1.000000,1.000000	19	3904101	3904486	385	3904258	48	23.646	5.92152	19.0376	2598_S5_2603_S10_2608_S15_vs_2597_S4_2602_S9_2607_S14_peak_1516
Tcirg1	Tcirg1-013	-	3.90269e+69	3.90442e+69	-854	0.186235,0.084872,0.034822,0.000000,0.000000,0.000000,0.034888,0.000000,0.035274,0.042039	0.834197,1.000000,1.000000,0.000000,0.000000,0.000000,1.000000,0.000000,1.000000,1.000000	19	3904101	3904486	385	3904258	48	23.646	5.92152	19.0376	2598_S5_2603_S10_2608_S15_vs_2597_S4_2602_S9_2607_S14_peak_1516
Tcirg1	Tcirg1-011	-	3.90269e+69	3.90442e+69	-745	0.186235,0.084872,0.034822,0.000000,0.000000,0.000000,0.034888,0.000000,0.035274,0.042039	0.834197,1.000000,1.000000,0.000000,0.000000,0.000000,1.000000,0.000000,1.000000,1.000000	19	3904101	3904486	385	3904258	48	23.646	5.92152	19.0376	2598_S5_2603_S10_2608_S15_vs_2597_S4_2602_S9_2607_S14_peak_1516
Tcirg1	Tcirg1-008	-	3.90269e+69	3.90442e+69	-2077	0.186235,0.084872,0.034822,0.000000,0.000000,0.000000,0.034888,0.000000,0.035274,0.042039	0.834197,1.000000,1.000000,0.000000,0.000000,0.000000,1.000000,0.000000,1.000000,1.000000	19	3904101	3904486	385	3904258	48	23.646	5.92152	19.0376	2598_S5_2603_S10_2608_S15_vs_2597_S4_2602_S9_2607_S14_peak_1516
Tcirg1	Tcirg1-004	-	3.90269e+69	3.90442e+69	2627	0.186235,0.084872,0.034822,0.000000,0.000000,0.000000,0.034888,0.000000,0.035274,0.042039	0.834197,1.000000,1.000000,0.000000,0.000000,0.000000,1.000000,0.000000,1.000000,1.000000	19	3904101	3904486	385	3904258	48	23.646	5.92152	19.0376	2598_S5_2603_S10_2608_S15_vs_2597_S4_2602_S9_2607_S14_peak_1516
Tcirg1	Tcirg1-005	-	3.90269e+69	3.90442e+69	-1028	0.186235,0.084872,0.034822,0.000000,0.000000,0.000000,0.034888,0.000000,0.035274,0.042039	0.834197,1.000000,1.000000,0.000000,0.000000,0.000000,1.000000,0.000000,1.000000,1.000000	19	3904101	3904486	385	3904258	48	23.646	5.92152	19.0376	2598_S5_2603_S10_2608_S15_vs_2597_S4_2602_S9_2607_S14_peak_1516
Tcirg1	Tcirg1-002	-	3.90269e+69	3.90442e+69	2506	0.186235,0.084872,0.034822,0.000000,0.000000,0.000000,0.034888,0.000000,0.035274,0.042039	0.834197,1.000000,1.000000,0.000000,0.000000,0.000000,1.000000,0.000000,1.000000,1.000000	19	3904101	3904486	385	3904258	48	23.646	5.92152	19.0376	2598_S5_2603_S10_2608_S15_vs_2597_S4_2602_S9_2607_S14_peak_1516
Tcirg1	Tcirg1-003	-	3.90269e+69	3.90442e+69	745	0.186235,0.084872,0.034822,0.000000,0.000000,0.000000,0.034888,0.000000,0.035274,0.042039	0.834197,1.000000,1.000000,0.000000,0.000000,0.000000,1.000000,0.000000,1.000000,1.000000	19	3904101	3904486	385	3904258	48	23.646	5.92152	19.0376	2598_S5_2603_S10_2608_S15_vs_2597_S4_2602_S9_2607_S14_peak_1516
.	.	.	.	.	.	.	.	16	26314778	26315149	371	26314987	26	14.6275	5.91759	10.4047	2598_S5_2603_S10_2608_S15_vs_2597_S4_2602_S9_2607_S14_peak_1064
Crip1	Crip1-005	+	1.13146e+89	1.13154e+89	0	0.105089,0.000000,0.000000,0.000000,0.000000,0.000000,0.000000,0.000000,0.000000,0.000000	0.992509,0.000000,0.000000,0.000000,0.000000,0.000000,0.000000,0.000000,0.000000,0.000000	12	113146310	113147110	800	113146529	33	17.4618	5.91282	13.0581	2598_S5_2603_S10_2608_S15_vs_2597_S4_2602_S9_2607_S14_peak_716
Crip1	Crip1-003	+	1.13146e+89	1.13154e+89	-4961	0.105089,0.000000,0.000000,0.000000,0.000000,0.000000,0.000000,0.000000,0.000000,0.000000	0.992509,0.000000,0.000000,0.000000,0.000000,0.000000,0.000000,0.000000,0.000000,0.000000	12	113146310	113147110	800	113146529	33	17.4618	5.91282	13.0581	2598_S5_2603_S10_2608_S15_vs_2597_S4_2602_S9_2607_S14_peak_716
Crip1	Crip1-002	+	1.13146e+89	1.13154e+89	-4971	0.105089,0.000000,0.000000,0.000000,0.000000,0.000000,0.000000,0.000000,0.000000,0.000000	0.992509,0.000000,0.000000,0.000000,0.000000,0.000000,0.000000,0.000000,0.000000,0.000000	12	113146310	113147110	800	113146529	33	17.4618	5.91282	13.0581	2598_S5_2603_S10_2608_S15_vs_2597_S4_2602_S9_2607_S14_peak_716
Crip1	Crip1-201	+	1.13146e+89	1.13154e+89	-4902	0.105089,0.000000,0.000000,0.000000,0.000000,0.000000,0.000000,0.000000,0.000000,0.000000	0.992509,0.000000,0.000000,0.000000,0.000000,0.000000,0.000000,0.000000,0.000000,0.000000	12	113146310	113147110	800	113146529	33	17.4618	5.91282	13.0581	2598_S5_2603_S10_2608_S15_vs_2597_S4_2602_S9_2607_S14_peak_716
Crip1	Crip1-001	+	1.13146e+89	1.13154e+89	-4943	0.105089,0.000000,0.000000,0.000000,0.000000,0.000000,0.000000,0.000000,0.000000,0.000000	0.992509,0.000000,0.000000,0.000000,0.000000,0.000000,0.000000,0.000000,0.000000,0.000000	12	113146310	113147110	800	113146529	33	17.4618	5.91282	13.0581	2598_S5_2603_S10_2608_S15_vs_2597_S4_2602_S9_2607_S14_peak_716
Crip1	Crip1-004	+	1.13146e+89	1.13154e+89	-1595	0.105089,0.000000,0.000000,0.000000,0.000000,0.000000,0.000000,0.000000,0.000000,0.000000	0.992509,0.000000,0.000000,0.000000,0.000000,0.000000,0.000000,0.000000,0.000000,0.000000	12	113146310	113147110	800	113146529	33	17.4618	5.91282	13.0581	2598_S5_2603_S10_2608_S15_vs_2597_S4_2602_S9_2607_S14_peak_716
Crip2	Crip2-006	+	1.13146e+89	1.13154e+89	2975	0.105089,0.000000,0.000000,0.000000,0.000000,0.000000,0.000000,0.000000,0.000000,0.000000	0.992509,0.000000,0.000000,0.000000,0.000000,0.000000,0.000000,0.000000,0.000000,0.000000	12	113146310	113147110	800	113146529	33	17.4618	5.91282	13.0581	2598_S5_2603_S10_2608_S15_vs_2597_S4_2602_S9_2607_S14_peak_716
Crip2	Crip2-004	+	1.13146e+89	1.13154e+89	2224	0.105089,0.000000,0.000000,0.000000,0.000000,0.000000,0.000000,0.000000,0.000000,0.000000	0.992509,0.000000,0.000000,0.000000,0.000000,0.000000,0.000000,0.000000,0.000000,0.000000	12	113146310	113147110	800	113146529	33	17.4618	5.91282	13.0581	2598_S5_2603_S10_2608_S15_vs_2597_S4_2602_S9_2607_S14_peak_716
Crip2	Crip2-005	+	1.13146e+89	1.13154e+89	2840	0.105089,0.000000,0.000000,0.000000,0.000000,0.000000,0.000000,0.000000,0.000000,0.000000	0.992509,0.000000,0.000000,0.000000,0.000000,0.000000,0.000000,0.000000,0.000000,0.000000	12	113146310	113147110	800	113146529	33	17.4618	5.91282	13.0581	2598_S5_2603_S10_2608_S15_vs_2597_S4_2602_S9_2607_S14_peak_716
Crip2	Crip2-003	+	1.13146e+89	1.13154e+89	3502	0.105089,0.000000,0.000000,0.000000,0.000000,0.000000,0.000000,0.000000,0.000000,0.000000	0.992509,0.000000,0.000000,0.000000,0.000000,0.000000,0.000000,0.000000,0.000000,0.000000	12	113146310	113147110	800	113146529	33	17.4618	5.91282	13.0581	2598_S5_2603_S10_2608_S15_vs_2597_S4_2602_S9_2607_S14_peak_716
.	.	.	.	.	.	.	.	17	61377580	61377976	396	61377800	37	19.0212	5.88584	14.5458	2598_S5_2603_S10_2608_S15_vs_2597_S4_2602_S9_2607_S14_peak_1390
Clvs1	Clvs1-008	+	9.33561e+27	9.42984e+27	41491	0.005136,0.004100,0.002685,0.002654	1.000000,1.000000,1.000000,1.000000	4	9377100	9377583	483	9377368	22	12.9511	5.88241	8.87732	2598_S5_2603_S10_2608_S15_vs_2597_S4_2602_S9_2607_S14_peak_2274
Clvs1	Clvs1-007	+	9.33561e+27	9.42984e+27	65344	0.005136,0.004100,0.002685,0.002654	1.000000,1.000000,1.000000,1.000000	4	9377100	9377583	483	9377368	22	12.9511	5.88241	8.87732	2598_S5_2603_S10_2608_S15_vs_2597_S4_2602_S9_2607_S14_peak_2274
Clvs1	Clvs1-002	+	9.33561e+27	9.42984e+27	105645	0.005136,0.004100,0.002685,0.002654	1.000000,1.000000,1.000000,1.000000	4	9377100	9377583	483	9377368	22	12.9511	5.88241	8.87732	2598_S5_2603_S10_2608_S15_vs_2597_S4_2602_S9_2607_S14_peak_2274
Clvs1	Clvs1-001	+	9.33561e+27	9.42984e+27	107783	0.005136,0.004100,0.002685,0.002654	1.000000,1.000000,1.000000,1.000000	4	9377100	9377583	483	9377368	22	12.9511	5.88241	8.87732	2598_S5_2603_S10_2608_S15_vs_2597_S4_2602_S9_2607_S14_peak_2274
.	.	.	.	.	.	.	.	4	49012546	49012920	374	49012738	22	12.9511	5.88241	8.87732	2598_S5_2603_S10_2608_S15_vs_2597_S4_2602_S9_2607_S14_peak_2349
Olfr943	Olfr943-201	+	3.91663e+47	3.91851e+47	-2328	0.000000,0.000000,0.000000,0.000000,0.000000,0.000000	0.000000,0.000000,0.000000,0.000000,0.000000,0.000000	9	39163526	39163982	456	39163761	22	12.9511	5.88241	8.87732	2598_S5_2603_S10_2608_S15_vs_2597_S4_2602_S9_2607_S14_peak_3709
Olfr943	Olfr943-004	+	3.91663e+47	3.91851e+47	-2322	0.000000,0.000000,0.000000,0.000000,0.000000,0.000000	0.000000,0.000000,0.000000,0.000000,0.000000,0.000000	9	39163526	39163982	456	39163761	22	12.9511	5.88241	8.87732	2598_S5_2603_S10_2608_S15_vs_2597_S4_2602_S9_2607_S14_peak_3709
Olfr943	Olfr943-002	+	3.91663e+47	3.91851e+47	-2328	0.000000,0.000000,0.000000,0.000000,0.000000,0.000000	0.000000,0.000000,0.000000,0.000000,0.000000,0.000000	9	39163526	39163982	456	39163761	22	12.9511	5.88241	8.87732	2598_S5_2603_S10_2608_S15_vs_2597_S4_2602_S9_2607_S14_peak_3709
Olfr943	Olfr943-003	+	3.91663e+47	3.91851e+47	-2328	0.000000,0.000000,0.000000,0.000000,0.000000,0.000000	0.000000,0.000000,0.000000,0.000000,0.000000,0.000000	9	39163526	39163982	456	39163761	22	12.9511	5.88241	8.87732	2598_S5_2603_S10_2608_S15_vs_2597_S4_2602_S9_2607_S14_peak_3709
Olfr943	Olfr943-001	+	3.91663e+47	3.91851e+47	-2328	0.000000,0.000000,0.000000,0.000000,0.000000,0.000000	0.000000,0.000000,0.000000,0.000000,0.000000,0.000000	9	39163526	39163982	456	39163761	22	12.9511	5.88241	8.87732	2598_S5_2603_S10_2608_S15_vs_2597_S4_2602_S9_2607_S14_peak_3709
Olfr942-ps1	Olfr942-ps1-001	+	3.91663e+47	3.91851e+47	4602	0.000000,0.000000,0.000000,0.000000,0.000000,0.000000	0.000000,0.000000,0.000000,0.000000,0.000000,0.000000	9	39163526	39163982	456	39163761	22	12.9511	5.88241	8.87732	2598_S5_2603_S10_2608_S15_vs_2597_S4_2602_S9_2607_S14_peak_3709
.	.	.	.	.	.	.	.	3	157475416	157475982	566	157475745	39	19.7763	5.86517	15.2701	2598_S5_2603_S10_2608_S15_vs_2597_S4_2602_S9_2607_S14_peak_2264
Zfp735	Zfp735-001	+	7.36888e+23	7.37138e+23	13251	0.017864,0.026541,0.020287	1.000000,1.000000,1.000000	11	73702029	73702475	446	73702242	24	13.6783	5.84972	9.53391	2598_S5_2603_S10_2608_S15_vs_2597_S4_2602_S9_2607_S14_peak_422
Zfp735	Zfp735-003	+	7.36888e+23	7.37138e+23	8106	0.017864,0.026541,0.020287	1.000000,1.000000,1.000000	11	73702029	73702475	446	73702242	24	13.6783	5.84972	9.53391	2598_S5_2603_S10_2608_S15_vs_2597_S4_2602_S9_2607_S14_peak_422
Zfp735	Zfp735-002	+	7.36888e+23	7.37138e+23	13230	0.017864,0.026541,0.020287	1.000000,1.000000,1.000000	11	73702029	73702475	446	73702242	24	13.6783	5.84972	9.53391	2598_S5_2603_S10_2608_S15_vs_2597_S4_2602_S9_2607_S14_peak_422
.	.	.	.	.	.	.	.	14	93934824	93935369	545	93935099	24	13.6783	5.84972	9.53391	2598_S5_2603_S10_2608_S15_vs_2597_S4_2602_S9_2607_S14_peak_929
Pde3a	Pde3a-001	+	141249269	141507449	240703	0.001607	1	6	141489972	141490386	414	141490213	24	13.6783	5.84972	9.53391	2598_S5_2603_S10_2608_S15_vs_2597_S4_2602_S9_2607_S14_peak_3208
.	.	.	.	.	.	.	.	18	79951973	79952368	395	79952175	23	13.2779	5.84819	9.18241	2598_S5_2603_S10_2608_S15_vs_2597_S4_2602_S9_2607_S14_peak_1499
.	.	.	.	.	.	.	.	17	60745782	60746163	381	60745993	41	20.5337	5.8466	16.0024	2598_S5_2603_S10_2608_S15_vs_2597_S4_2602_S9_2607_S14_peak_1386
.	.	.	.	.	.	.	.	3	91574536	91575119	583	91574884	43	21.293	5.82981	16.7379	2598_S5_2603_S10_2608_S15_vs_2597_S4_2602_S9_2607_S14_peak_2110
Pde3a	Pde3a-002	+	1.4125e+17	1.41472e+17	209696	0.002053,0.001762	1.000000,1.000000	6	141459662	141460116	454	141459803	43	21.293	5.82981	16.7379	2598_S5_2603_S10_2608_S15_vs_2597_S4_2602_S9_2607_S14_peak_3206
Pde3a	Pde3a-001	+	1.4125e+17	1.41472e+17	210393	0.002053,0.001762	1.000000,1.000000	6	141459662	141460116	454	141459803	43	21.293	5.82981	16.7379	2598_S5_2603_S10_2608_S15_vs_2597_S4_2602_S9_2607_S14_peak_3206
Trerf1	Trerf1-005	+	4.71409e+31	4.73295e+31	-1307	0.000000,0.000000,0.000000,0.000000	0.000000,0.000000,0.000000,0.000000	17	47138808	47139568	760	47139231	30	16.0329	5.82884	11.7136	2598_S5_2603_S10_2608_S15_vs_2597_S4_2602_S9_2607_S14_peak_1357
Trerf1	Trerf1-001	+	4.71409e+31	4.73295e+31	-1374	0.000000,0.000000,0.000000,0.000000	0.000000,0.000000,0.000000,0.000000	17	47138808	47139568	760	47139231	30	16.0329	5.82884	11.7136	2598_S5_2603_S10_2608_S15_vs_2597_S4_2602_S9_2607_S14_peak_1357
Trerf1	Trerf1-003	+	4.71409e+31	4.73295e+31	-1648	0.000000,0.000000,0.000000,0.000000	0.000000,0.000000,0.000000,0.000000	17	47138808	47139568	760	47139231	30	16.0329	5.82884	11.7136	2598_S5_2603_S10_2608_S15_vs_2597_S4_2602_S9_2607_S14_peak_1357
Trerf1	Trerf1-201	+	4.71409e+31	4.73295e+31	-1374	0.000000,0.000000,0.000000,0.000000	0.000000,0.000000,0.000000,0.000000	17	47138808	47139568	760	47139231	30	16.0329	5.82884	11.7136	2598_S5_2603_S10_2608_S15_vs_2597_S4_2602_S9_2607_S14_peak_1357
Galnt13	Galnt13-001	+	5.44363e+31	5.51183e+31	413550	0.000673,0.000770,0.000673,0.000673	1.000000,1.000000,1.000000,1.000000	2	54849867	54850325	458	54850093	26	14.4151	5.82216	10.2102	2598_S5_2603_S10_2608_S15_vs_2597_S4_2602_S9_2607_S14_peak_1659
Galnt13	Galnt13-201	+	5.44363e+31	5.51183e+31	333327	0.000673,0.000770,0.000673,0.000673	1.000000,1.000000,1.000000,1.000000	2	54849867	54850325	458	54850093	26	14.4151	5.82216	10.2102	2598_S5_2603_S10_2608_S15_vs_2597_S4_2602_S9_2607_S14_peak_1659
Galnt13	Galnt13-003	+	5.44363e+31	5.51183e+31	413480	0.000673,0.000770,0.000673,0.000673	1.000000,1.000000,1.000000,1.000000	2	54849867	54850325	458	54850093	26	14.4151	5.82216	10.2102	2598_S5_2603_S10_2608_S15_vs_2597_S4_2602_S9_2607_S14_peak_1659
Galnt13	Galnt13-002	+	5.44363e+31	5.51183e+31	413480	0.000673,0.000770,0.000673,0.000673	1.000000,1.000000,1.000000,1.000000	2	54849867	54850325	458	54850093	26	14.4151	5.82216	10.2102	2598_S5_2603_S10_2608_S15_vs_2597_S4_2602_S9_2607_S14_peak_1659
Ifih1	Ifih1-005	-	6.26083e+39	6.26463e+39	2128	0.014945,0.044823,0.000000,0.011266,0.011661	1.000000,1.000000,0.000000,1.000000,1.000000	2	62643561	62644128	567	62643781	26	14.4151	5.82216	10.2102	2598_S5_2603_S10_2608_S15_vs_2597_S4_2602_S9_2607_S14_peak_1691
Ifih1	Ifih1-002	-	6.26083e+39	6.26463e+39	2031	0.014945,0.044823,0.000000,0.011266,0.011661	1.000000,1.000000,0.000000,1.000000,1.000000	2	62643561	62644128	567	62643781	26	14.4151	5.82216	10.2102	2598_S5_2603_S10_2608_S15_vs_2597_S4_2602_S9_2607_S14_peak_1691
Ifih1	Ifih1-004	-	6.26083e+39	6.26463e+39	-4087	0.014945,0.044823,0.000000,0.011266,0.011661	1.000000,1.000000,0.000000,1.000000,1.000000	2	62643561	62644128	567	62643781	26	14.4151	5.82216	10.2102	2598_S5_2603_S10_2608_S15_vs_2597_S4_2602_S9_2607_S14_peak_1691
Ifih1	Ifih1-001	-	6.26083e+39	6.26463e+39	2084	0.014945,0.044823,0.000000,0.011266,0.011661	1.000000,1.000000,0.000000,1.000000,1.000000	2	62643561	62644128	567	62643781	26	14.4151	5.82216	10.2102	2598_S5_2603_S10_2608_S15_vs_2597_S4_2602_S9_2607_S14_peak_1691
Ifih1	Ifih1-003	-	6.26083e+39	6.26463e+39	2026	0.014945,0.044823,0.000000,0.011266,0.011661	1.000000,1.000000,0.000000,1.000000,1.000000	2	62643561	62644128	567	62643781	26	14.4151	5.82216	10.2102	2598_S5_2603_S10_2608_S15_vs_2597_S4_2602_S9_2607_S14_peak_1691
.	.	.	.	.	.	.	.	5	33467193	33467610	417	33467412	26	14.4151	5.82216	10.2102	2598_S5_2603_S10_2608_S15_vs_2597_S4_2602_S9_2607_S14_peak_2633
Gm30524	Gm30524-002	+	1.40956e+17	1.41042e+17	61794	0.005242,0.005140	1.000000,1.000000	6	141017429	141017883	454	141017717	26	14.4151	5.82216	10.2102	2598_S5_2603_S10_2608_S15_vs_2597_S4_2602_S9_2607_S14_peak_3189
Gm30524	Gm30524-001	+	1.40956e+17	1.41042e+17	61820	0.005242,0.005140	1.000000,1.000000	6	141017429	141017883	454	141017717	26	14.4151	5.82216	10.2102	2598_S5_2603_S10_2608_S15_vs_2597_S4_2602_S9_2607_S14_peak_3189
.	.	.	.	.	.	.	.	8	4946341	4946810	469	4946575	26	14.3977	5.81441	10.1953	2598_S5_2603_S10_2608_S15_vs_2597_S4_2602_S9_2607_S14_peak_3432
.	.	.	.	.	.	.	.	3	115187410	115187972	562	115187659	28	15.1589	5.79861	10.897	2598_S5_2603_S10_2608_S15_vs_2597_S4_2602_S9_2607_S14_peak_2149
Epm2a	Epm2a-001	+	1.13434e+23	1.14596e+23	48958	0.005600,0.000000,0.006185	1.000000,0.000000,1.000000	10	11392362	11393012	650	11392666	30	15.908	5.77825	11.5944	2598_S5_2603_S10_2608_S15_vs_2597_S4_2602_S9_2607_S14_peak_175
Rpl17-ps11	Rpl17-ps11-001	-	1.13434e+23	1.14596e+23	-4758	0.005600,0.000000,0.006185	1.000000,0.000000,1.000000	10	11392362	11393012	650	11392666	30	15.908	5.77825	11.5944	2598_S5_2603_S10_2608_S15_vs_2597_S4_2602_S9_2607_S14_peak_175
Epm2a	Epm2a-002	+	1.13434e+23	1.14596e+23	48909	0.005600,0.000000,0.006185	1.000000,0.000000,1.000000	10	11392362	11393012	650	11392666	30	15.908	5.77825	11.5944	2598_S5_2603_S10_2608_S15_vs_2597_S4_2602_S9_2607_S14_peak_175
.	.	.	.	.	.	.	.	10	15216085	15216539	454	15216294	30	15.908	5.77825	11.5944	2598_S5_2603_S10_2608_S15_vs_2597_S4_2602_S9_2607_S14_peak_186
.	.	.	.	.	.	.	.	14	91953789	91954304	515	91954075	30	15.908	5.77825	11.5944	2598_S5_2603_S10_2608_S15_vs_2597_S4_2602_S9_2607_S14_peak_915
Epha3	Epha3-201	-	63543538	63864159	268314	0.001322	1	16	63595422	63595845	423	63595680	30	15.908	5.77825	11.5944	2598_S5_2603_S10_2608_S15_vs_2597_S4_2602_S9_2607_S14_peak_1093
.	.	.	.	.	.	.	.	2	117046790	117047182	392	117046951	30	15.908	5.77825	11.5944	2598_S5_2603_S10_2608_S15_vs_2597_S4_2602_S9_2607_S14_peak_1781
.	.	.	.	.	.	.	.	9	23633306	23633753	447	23633486	32	16.6612	5.76048	12.3009	2598_S5_2603_S10_2608_S15_vs_2597_S4_2602_S9_2607_S14_peak_3690
Pla2g7	Pla2g7-005	+	4.35685e+47	4.35949e+47	0	0.010740,0.002228,0.001130,0.005859,0.018803,0.011153	0.464812,0.140753,0.072013,0.202946,1.000000,0.801964	17	43568148	43568758	610	43568314	34	17.4175	5.74483	13.0164	2598_S5_2603_S10_2608_S15_vs_2597_S4_2602_S9_2607_S14_peak_1347
Pla2g7	Pla2g7-002	+	4.35685e+47	4.35949e+47	0	0.010740,0.002228,0.001130,0.005859,0.018803,0.011153	0.464812,0.140753,0.072013,0.202946,1.000000,0.801964	17	43568148	43568758	610	43568314	34	17.4175	5.74483	13.0164	2598_S5_2603_S10_2608_S15_vs_2597_S4_2602_S9_2607_S14_peak_1347
Pla2g7	Pla2g7-003	+	4.35685e+47	4.35949e+47	0	0.010740,0.002228,0.001130,0.005859,0.018803,0.011153	0.464812,0.140753,0.072013,0.202946,1.000000,0.801964	17	43568148	43568758	610	43568314	34	17.4175	5.74483	13.0164	2598_S5_2603_S10_2608_S15_vs_2597_S4_2602_S9_2607_S14_peak_1347
Pla2g7	Pla2g7-006	+	4.35685e+47	4.35949e+47	0	0.010740,0.002228,0.001130,0.005859,0.018803,0.011153	0.464812,0.140753,0.072013,0.202946,1.000000,0.801964	17	43568148	43568758	610	43568314	34	17.4175	5.74483	13.0164	2598_S5_2603_S10_2608_S15_vs_2597_S4_2602_S9_2607_S14_peak_1347
Pla2g7	Pla2g7-004	+	4.35685e+47	4.35949e+47	50	0.010740,0.002228,0.001130,0.005859,0.018803,0.011153	0.464812,0.140753,0.072013,0.202946,1.000000,0.801964	17	43568148	43568758	610	43568314	34	17.4175	5.74483	13.0164	2598_S5_2603_S10_2608_S15_vs_2597_S4_2602_S9_2607_S14_peak_1347
Pla2g7	Pla2g7-001	+	4.35685e+47	4.35949e+47	0	0.010740,0.002228,0.001130,0.005859,0.018803,0.011153	0.464812,0.140753,0.072013,0.202946,1.000000,0.801964	17	43568148	43568758	610	43568314	34	17.4175	5.74483	13.0164	2598_S5_2603_S10_2608_S15_vs_2597_S4_2602_S9_2607_S14_peak_1347
.	.	.	.	.	.	.	.	5	138960314	138960771	457	138960505	34	17.4175	5.74483	13.0164	2598_S5_2603_S10_2608_S15_vs_2597_S4_2602_S9_2607_S14_peak_2876
.	.	.	.	.	.	.	.	7	94851113	94851718	605	94851425	34	17.4175	5.74483	13.0164	2598_S5_2603_S10_2608_S15_vs_2597_S4_2602_S9_2607_S14_peak_3375
Jup	Jup-007	-	1.00383e+35	1.00398e+35	407	0.035848,0.000000,0.020350,0.019092	1.000000,0.000000,1.000000,1.000000	11	100396840	100397357	517	100397032	29	15.4233	5.74282	11.147	2598_S5_2603_S10_2608_S15_vs_2597_S4_2602_S9_2607_S14_peak_440
Gm12348	Gm12348-001	+	1.00383e+35	1.00398e+35	-4151	0.035848,0.000000,0.020350,0.019092	1.000000,0.000000,1.000000,1.000000	11	100396840	100397357	517	100397032	29	15.4233	5.74282	11.147	2598_S5_2603_S10_2608_S15_vs_2597_S4_2602_S9_2607_S14_peak_440
Jup	Jup-002	-	1.00383e+35	1.00398e+35	393	0.035848,0.000000,0.020350,0.019092	1.000000,0.000000,1.000000,1.000000	11	100396840	100397357	517	100397032	29	15.4233	5.74282	11.147	2598_S5_2603_S10_2608_S15_vs_2597_S4_2602_S9_2607_S14_peak_440
Jup	Jup-001	-	1.00383e+35	1.00398e+35	393	0.035848,0.000000,0.020350,0.019092	1.000000,0.000000,1.000000,1.000000	11	100396840	100397357	517	100397032	29	15.4233	5.74282	11.147	2598_S5_2603_S10_2608_S15_vs_2597_S4_2602_S9_2607_S14_peak_440
Gm8797	Gm8797-001	+	5750806	5751296	0	0.651731	0.733945	3	5750690	5751125	435	5750850	36	18.1764	5.73095	13.7379	2598_S5_2603_S10_2608_S15_vs_2597_S4_2602_S9_2607_S14_peak_1887
Rnf150	Rnf150-001	+	82863356	83091269	142708	0.002238	1	8	83006064	83006573	509	83006343	36	18.1764	5.73095	13.7379	2598_S5_2603_S10_2608_S15_vs_2597_S4_2602_S9_2607_S14_peak_3586
Ano3	Ano3-002	-	1.10655e+17	1.10951e+17	55902	0.001288,0.001452	1.000000,1.000000	2	110894642	110895022	380	110894855	38	18.9374	5.71854	14.4656	2598_S5_2603_S10_2608_S15_vs_2597_S4_2602_S9_2607_S14_peak_1769
Ano3	Ano3-001	-	1.10655e+17	1.10951e+17	55351	0.001288,0.001452	1.000000,1.000000	2	110894642	110895022	380	110894855	38	18.9374	5.71854	14.4656	2598_S5_2603_S10_2608_S15_vs_2597_S4_2602_S9_2607_S14_peak_1769
Gm42950	Gm42950-001	-	7680108	7960347	193621	0.001795	1	5	7766224	7766726	502	7766477	38	18.9374	5.71854	14.4656	2598_S5_2603_S10_2608_S15_vs_2597_S4_2602_S9_2607_S14_peak_2566
Wwc1	Wwc1-001	-	35838400	35980528	88944	0.002688	1	11	35891203	35891584	381	35891373	24	13.3931	5.71594	9.28185	2598_S5_2603_S10_2608_S15_vs_2597_S4_2602_S9_2607_S14_peak_356
Ostm1	Ostm1-003	+	4258383542583830	4269832442700490	30160	0.003965,0.003892	1.000000,1.000000	10	42613995	42614448	453	42614194	40	19.7	5.70739	15.198	2598_S5_2603_S10_2608_S15_vs_2597_S4_2602_S9_2607_S14_peak_209
Ostm1	Ostm1-002	+	4258383542583830	4269832442700490	30157	0.003965,0.003892	1.000000,1.000000	10	42613995	42614448	453	42614194	40	19.7	5.70739	15.198	2598_S5_2603_S10_2608_S15_vs_2597_S4_2602_S9_2607_S14_peak_209
Sulf1	Sulf1-009	+	1.28428e+47	1.28612e+47	-4877	0.000000,0.088123,0.002778,0.002345,0.002463,0.002333	0.000000,1.000000,1.000000,1.000000,1.000000,1.000000	1	12837521	12837914	393	12837745	20	11.725	5.65461	7.79166	2598_S5_2603_S10_2608_S15_vs_2597_S4_2602_S9_2607_S14_peak_12
Sulf1	Sulf1-010	+	1.28428e+47	1.28612e+47	1493	0.000000,0.088123,0.002778,0.002345,0.002463,0.002333	0.000000,1.000000,1.000000,1.000000,1.000000,1.000000	1	12837521	12837914	393	12837745	20	11.725	5.65461	7.79166	2598_S5_2603_S10_2608_S15_vs_2597_S4_2602_S9_2607_S14_peak_12
Sulf1	Sulf1-004	+	1.28428e+47	1.28612e+47	118992	0.000000,0.088123,0.002778,0.002345,0.002463,0.002333	0.000000,1.000000,1.000000,1.000000,1.000000,1.000000	1	12837521	12837914	393	12837745	20	11.725	5.65461	7.79166	2598_S5_2603_S10_2608_S15_vs_2597_S4_2602_S9_2607_S14_peak_12
Sulf1	Sulf1-002	+	1.28428e+47	1.28612e+47	145198	0.000000,0.088123,0.002778,0.002345,0.002463,0.002333	0.000000,1.000000,1.000000,1.000000,1.000000,1.000000	1	12837521	12837914	393	12837745	20	11.725	5.65461	7.79166	2598_S5_2603_S10_2608_S15_vs_2597_S4_2602_S9_2607_S14_peak_12
Sulf1	Sulf1-008	+	1.28428e+47	1.28612e+47	144989	0.000000,0.088123,0.002778,0.002345,0.002463,0.002333	0.000000,1.000000,1.000000,1.000000,1.000000,1.000000	1	12837521	12837914	393	12837745	20	11.725	5.65461	7.79166	2598_S5_2603_S10_2608_S15_vs_2597_S4_2602_S9_2607_S14_peak_12
Sulf1	Sulf1-001	+	1.28428e+47	1.28612e+47	145244	0.000000,0.088123,0.002778,0.002345,0.002463,0.002333	0.000000,1.000000,1.000000,1.000000,1.000000,1.000000	1	12837521	12837914	393	12837745	20	11.725	5.65461	7.79166	2598_S5_2603_S10_2608_S15_vs_2597_S4_2602_S9_2607_S14_peak_12
Col4a4	Col4a4-001	-	82448423	82586850	101266	0.002853	1	1	82485190	82485584	394	82485343	20	11.725	5.65461	7.79166	2598_S5_2603_S10_2608_S15_vs_2597_S4_2602_S9_2607_S14_peak_87
Nkain2	Nkain2-003	-	3169363731689310	3288969732890460	1128200	0.000318,0.000316	1.000000,1.000000	10	31761118	31761497	379	31761296	20	11.725	5.65461	7.79166	2598_S5_2603_S10_2608_S15_vs_2597_S4_2602_S9_2607_S14_peak_205
Nkain2	Nkain2-001	-	3169363731689310	3288969732890460	1128965	0.000318,0.000316	1.000000,1.000000	10	31761118	31761497	379	31761296	20	11.725	5.65461	7.79166	2598_S5_2603_S10_2608_S15_vs_2597_S4_2602_S9_2607_S14_peak_205
Fzd2	Fzd2-001	+	102604396	102608059	1342	0.168122	1	11	102605738	102606353	615	102606042	20	11.725	5.65461	7.79166	2598_S5_2603_S10_2608_S15_vs_2597_S4_2602_S9_2607_S14_peak_442
Smoc1	Smoc1-001	+	8.10268e+23	8.11864e+23	148661	0.002393,0.002394,0.002394	1.000000,1.000000,1.000000	12	81175469	81175850	381	81175632	20	11.725	5.65461	7.79166	2598_S5_2603_S10_2608_S15_vs_2597_S4_2602_S9_2607_S14_peak_624
Smoc1	Smoc1-003	+	8.10268e+23	8.11864e+23	148641	0.002393,0.002394,0.002394	1.000000,1.000000,1.000000	12	81175469	81175850	381	81175632	20	11.725	5.65461	7.79166	2598_S5_2603_S10_2608_S15_vs_2597_S4_2602_S9_2607_S14_peak_624
Smoc1	Smoc1-002	+	8.10268e+23	8.11864e+23	148641	0.002393,0.002394,0.002394	1.000000,1.000000,1.000000	12	81175469	81175850	381	81175632	20	11.725	5.65461	7.79166	2598_S5_2603_S10_2608_S15_vs_2597_S4_2602_S9_2607_S14_peak_624
C130071C03Rik	C130071C03Rik-006	+	8373886383721380	8388419583872680	123296	0.002828,0.002716	1.000000,1.000000	13	83862159	83862569	410	83862323	20	11.725	5.65461	7.79166	2598_S5_2603_S10_2608_S15_vs_2597_S4_2602_S9_2607_S14_peak_781
C130071C03Rik	C130071C03Rik-005	+	8373886383721380	8388419583872680	140778	0.002828,0.002716	1.000000,1.000000	13	83862159	83862569	410	83862323	20	11.725	5.65461	7.79166	2598_S5_2603_S10_2608_S15_vs_2597_S4_2602_S9_2607_S14_peak_781
.	.	.	.	.	.	.	.	17	16542399	16542798	399	16542638	20	11.725	5.65461	7.79166	2598_S5_2603_S10_2608_S15_vs_2597_S4_2602_S9_2607_S14_peak_1230
.	.	.	.	.	.	.	.	18	14941076	14941469	393	14941262	20	11.725	5.65461	7.79166	2598_S5_2603_S10_2608_S15_vs_2597_S4_2602_S9_2607_S14_peak_1444
Fgf1	Fgf1-006	-	3.88586e+47	3.89292e+47	19909	0.005525,0.009455,0.004948,0.004298,0.004869,0.000899	1.000000,1.000000,1.000000,1.000000,1.000000,1.000000	18	38908860	38909249	389	38908964	20	11.725	5.65461	7.79166	2598_S5_2603_S10_2608_S15_vs_2597_S4_2602_S9_2607_S14_peak_1464
Arhgap26	Arhgap26-201	+	3.88586e+47	3.89292e+47	16143	0.005525,0.009455,0.004948,0.004298,0.004869,0.000899	1.000000,1.000000,1.000000,1.000000,1.000000,1.000000	18	38908860	38909249	389	38908964	20	11.725	5.65461	7.79166	2598_S5_2603_S10_2608_S15_vs_2597_S4_2602_S9_2607_S14_peak_1464
Arhgap26	Arhgap26-014	+	3.88586e+47	3.89292e+47	16402	0.005525,0.009455,0.004948,0.004298,0.004869,0.000899	1.000000,1.000000,1.000000,1.000000,1.000000,1.000000	18	38908860	38909249	389	38908964	20	11.725	5.65461	7.79166	2598_S5_2603_S10_2608_S15_vs_2597_S4_2602_S9_2607_S14_peak_1464
Fgf1	Fgf1-003	-	3.88586e+47	3.89292e+47	20156	0.005525,0.009455,0.004948,0.004298,0.004869,0.000899	1.000000,1.000000,1.000000,1.000000,1.000000,1.000000	18	38908860	38909249	389	38908964	20	11.725	5.65461	7.79166	2598_S5_2603_S10_2608_S15_vs_2597_S4_2602_S9_2607_S14_peak_1464
Fgf1	Fgf1-001	-	3.88586e+47	3.89292e+47	9523	0.005525,0.009455,0.004948,0.004298,0.004869,0.000899	1.000000,1.000000,1.000000,1.000000,1.000000,1.000000	18	38908860	38909249	389	38908964	20	11.725	5.65461	7.79166	2598_S5_2603_S10_2608_S15_vs_2597_S4_2602_S9_2607_S14_peak_1464
Arhgap26	Arhgap26-009	+	3.88586e+47	3.89292e+47	232142	0.005525,0.009455,0.004948,0.004298,0.004869,0.000899	1.000000,1.000000,1.000000,1.000000,1.000000,1.000000	18	38908860	38909249	389	38908964	20	11.725	5.65461	7.79166	2598_S5_2603_S10_2608_S15_vs_2597_S4_2602_S9_2607_S14_peak_1464
5330411J11Rik	5330411J11Rik-001	-	5938250259383790	5938668359387470	-2479	0.000000,0.000000	0.000000,0.000000	2	59389162	59389535	373	59389330	20	11.725	5.65461	7.79166	2598_S5_2603_S10_2608_S15_vs_2597_S4_2602_S9_2607_S14_peak_1678
5330411J11Rik	5330411J11Rik-002	-	5938250259383790	5938668359387470	-1690	0.000000,0.000000	0.000000,0.000000	2	59389162	59389535	373	59389330	20	11.725	5.65461	7.79166	2598_S5_2603_S10_2608_S15_vs_2597_S4_2602_S9_2607_S14_peak_1678
Scn2a	Scn2a-201	+	6.56704e+23	6.57674e+23	24809	0.004309,0.004341,0.002850	1.000000,1.000000,1.000000	2	65695254	65695671	417	65695452	20	11.725	5.65461	7.79166	2598_S5_2603_S10_2608_S15_vs_2597_S4_2602_S9_2607_S14_peak_1700
Scn2a	Scn2a-002	+	6.56704e+23	6.57674e+23	26489	0.004309,0.004341,0.002850	1.000000,1.000000,1.000000	2	65695254	65695671	417	65695452	20	11.725	5.65461	7.79166	2598_S5_2603_S10_2608_S15_vs_2597_S4_2602_S9_2607_S14_peak_1700
Scn2a	Scn2a-001	+	6.56704e+23	6.57674e+23	74483	0.004309,0.004341,0.002850	1.000000,1.000000,1.000000	2	65695254	65695671	417	65695452	20	11.725	5.65461	7.79166	2598_S5_2603_S10_2608_S15_vs_2597_S4_2602_S9_2607_S14_peak_1700
Pde1a	Pde1a-005	-	7.9859e+63	7.99084e+63	30104	0.007650,0.006023,0.007650,0.007656,0.001284,0.001291,0.001284,0.001284	1.000000,1.000000,1.000000,1.000000,1.000000,1.000000,1.000000,1.000000	2	79877953	79878330	377	79878219	20	11.725	5.65461	7.79166	2598_S5_2603_S10_2608_S15_vs_2597_S4_2602_S9_2607_S14_peak_1731
Pde1a	Pde1a-004	-	7.9859e+63	7.99084e+63	49462	0.007650,0.006023,0.007650,0.007656,0.001284,0.001291,0.001284,0.001284	1.000000,1.000000,1.000000,1.000000,1.000000,1.000000,1.000000,1.000000	2	79877953	79878330	377	79878219	20	11.725	5.65461	7.79166	2598_S5_2603_S10_2608_S15_vs_2597_S4_2602_S9_2607_S14_peak_1731
Pde1a	Pde1a-003	-	7.9859e+63	7.99084e+63	30104	0.007650,0.006023,0.007650,0.007656,0.001284,0.001291,0.001284,0.001284	1.000000,1.000000,1.000000,1.000000,1.000000,1.000000,1.000000,1.000000	2	79877953	79878330	377	79878219	20	11.725	5.65461	7.79166	2598_S5_2603_S10_2608_S15_vs_2597_S4_2602_S9_2607_S14_peak_1731
Pde1a	Pde1a-006	-	7.9859e+63	7.99084e+63	30070	0.007650,0.006023,0.007650,0.007656,0.001284,0.001291,0.001284,0.001284	1.000000,1.000000,1.000000,1.000000,1.000000,1.000000,1.000000,1.000000	2	79877953	79878330	377	79878219	20	11.725	5.65461	7.79166	2598_S5_2603_S10_2608_S15_vs_2597_S4_2602_S9_2607_S14_peak_1731
Pde1a	Pde1a-201	-	7.9859e+63	7.99084e+63	250505	0.007650,0.006023,0.007650,0.007656,0.001284,0.001291,0.001284,0.001284	1.000000,1.000000,1.000000,1.000000,1.000000,1.000000,1.000000,1.000000	2	79877953	79878330	377	79878219	20	11.725	5.65461	7.79166	2598_S5_2603_S10_2608_S15_vs_2597_S4_2602_S9_2607_S14_peak_1731
Pde1a	Pde1a-002	-	7.9859e+63	7.99084e+63	251129	0.007650,0.006023,0.007650,0.007656,0.001284,0.001291,0.001284,0.001284	1.000000,1.000000,1.000000,1.000000,1.000000,1.000000,1.000000,1.000000	2	79877953	79878330	377	79878219	20	11.725	5.65461	7.79166	2598_S5_2603_S10_2608_S15_vs_2597_S4_2602_S9_2607_S14_peak_1731
Pde1a	Pde1a-009	-	7.9859e+63	7.99084e+63	250610	0.007650,0.006023,0.007650,0.007656,0.001284,0.001291,0.001284,0.001284	1.000000,1.000000,1.000000,1.000000,1.000000,1.000000,1.000000,1.000000	2	79877953	79878330	377	79878219	20	11.725	5.65461	7.79166	2598_S5_2603_S10_2608_S15_vs_2597_S4_2602_S9_2607_S14_peak_1731
Pde1a	Pde1a-001	-	7.9859e+63	7.99084e+63	250610	0.007650,0.006023,0.007650,0.007656,0.001284,0.001291,0.001284,0.001284	1.000000,1.000000,1.000000,1.000000,1.000000,1.000000,1.000000,1.000000	2	79877953	79878330	377	79878219	20	11.725	5.65461	7.79166	2598_S5_2603_S10_2608_S15_vs_2597_S4_2602_S9_2607_S14_peak_1731
Ptprj	Ptprj-201	-	90432889	90580648	0	0.007404	0.822556	2	90579555	90580884	1329	90580158	20	11.725	5.65461	7.79166	2598_S5_2603_S10_2608_S15_vs_2597_S4_2602_S9_2607_S14_peak_1742
.	.	.	.	.	.	.	.	2	93586281	93586675	394	93586435	20	11.725	5.65461	7.79166	2598_S5_2603_S10_2608_S15_vs_2597_S4_2602_S9_2607_S14_peak_1745
Btbd3	Btbd3-003	+	1.38257e+17	1.38589e+17	159360	0.001347,0.001586	1.000000,1.000000	2	138416030	138416477	447	138416290	20	11.725	5.65461	7.79166	2598_S5_2603_S10_2608_S15_vs_2597_S4_2602_S9_2607_S14_peak_1809
Btbd3	Btbd3-004	+	1.38257e+17	1.38589e+17	159368	0.001347,0.001586	1.000000,1.000000	2	138416030	138416477	447	138416290	20	11.725	5.65461	7.79166	2598_S5_2603_S10_2608_S15_vs_2597_S4_2602_S9_2607_S14_peak_1809
.	.	.	.	.	.	.	.	4	92912224	92912608	384	92912412	20	11.725	5.65461	7.79166	2598_S5_2603_S10_2608_S15_vs_2597_S4_2602_S9_2607_S14_peak_2435
Grm7	Grm7-002	+	1.10646e+26	1.11497e+26	237866	0.000531,0.000490,0.000491	1.000000,1.000000,1.000000	6	110883447	110883898	451	110883740	20	11.725	5.65461	7.79166	2598_S5_2603_S10_2608_S15_vs_2597_S4_2602_S9_2607_S14_peak_3102
Grm7	Grm7-001	+	1.10646e+26	1.11497e+26	237865	0.000531,0.000490,0.000491	1.000000,1.000000,1.000000	6	110883447	110883898	451	110883740	20	11.725	5.65461	7.79166	2598_S5_2603_S10_2608_S15_vs_2597_S4_2602_S9_2607_S14_peak_3102
Grm7	Grm7-003	+	1.10646e+26	1.11497e+26	237866	0.000531,0.000490,0.000491	1.000000,1.000000,1.000000	6	110883447	110883898	451	110883740	20	11.725	5.65461	7.79166	2598_S5_2603_S10_2608_S15_vs_2597_S4_2602_S9_2607_S14_peak_3102
.	.	.	.	.	.	.	.	6	138163750	138164195	445	138164006	20	11.725	5.65461	7.79166	2598_S5_2603_S10_2608_S15_vs_2597_S4_2602_S9_2607_S14_peak_3170
Slco1c1	Slco1c1-001	+	1.41524e+44	1.4157e+44	43847	0.008189,0.008260,0.008227,0.008272,0.008271	1.000000,1.000000,1.000000,1.000000,1.000000	6	141568233	141568607	374	141568444	20	11.725	5.65461	7.79166	2598_S5_2603_S10_2608_S15_vs_2597_S4_2602_S9_2607_S14_peak_3210
Slco1c1	Slco1c1-007	+	1.41524e+44	1.4157e+44	43834	0.008189,0.008260,0.008227,0.008272,0.008271	1.000000,1.000000,1.000000,1.000000,1.000000	6	141568233	141568607	374	141568444	20	11.725	5.65461	7.79166	2598_S5_2603_S10_2608_S15_vs_2597_S4_2602_S9_2607_S14_peak_3210
Slco1c1	Slco1c1-006	+	1.41524e+44	1.4157e+44	43698	0.008189,0.008260,0.008227,0.008272,0.008271	1.000000,1.000000,1.000000,1.000000,1.000000	6	141568233	141568607	374	141568444	20	11.725	5.65461	7.79166	2598_S5_2603_S10_2608_S15_vs_2597_S4_2602_S9_2607_S14_peak_3210
Slco1c1	Slco1c1-002	+	1.41524e+44	1.4157e+44	43847	0.008189,0.008260,0.008227,0.008272,0.008271	1.000000,1.000000,1.000000,1.000000,1.000000	6	141568233	141568607	374	141568444	20	11.725	5.65461	7.79166	2598_S5_2603_S10_2608_S15_vs_2597_S4_2602_S9_2607_S14_peak_3210
Slco1c1	Slco1c1-005	+	1.41524e+44	1.4157e+44	43865	0.008189,0.008260,0.008227,0.008272,0.008271	1.000000,1.000000,1.000000,1.000000,1.000000	6	141568233	141568607	374	141568444	20	11.725	5.65461	7.79166	2598_S5_2603_S10_2608_S15_vs_2597_S4_2602_S9_2607_S14_peak_3210
Dlc1	Dlc1-005	-	3657024936567750	3695244336733050	317498	0.001091,0.002523	1.000000,1.000000	8	36634529	36634945	416	36634679	20	11.725	5.65461	7.79166	2598_S5_2603_S10_2608_S15_vs_2597_S4_2602_S9_2607_S14_peak_3490
Dlc1	Dlc1-001	-	3657024936567750	3695244336733050	98110	0.001091,0.002523	1.000000,1.000000	8	36634529	36634945	416	36634679	20	11.725	5.65461	7.79166	2598_S5_2603_S10_2608_S15_vs_2597_S4_2602_S9_2607_S14_peak_3490
.	.	.	.	.	.	.	.	X	97450180	97450563	383	97450333	20	11.725	5.65461	7.79166	2598_S5_2603_S10_2608_S15_vs_2597_S4_2602_S9_2607_S14_peak_3898
.	.	.	.	.	.	.	.	1	45009543	45009939	396	45009792	21	12.0506	5.62665	8.0736	2598_S5_2603_S10_2608_S15_vs_2597_S4_2602_S9_2607_S14_peak_59
.	.	.	.	.	.	.	.	16	83083075	83083446	371	83083250	21	12.0506	5.62665	8.0736	2598_S5_2603_S10_2608_S15_vs_2597_S4_2602_S9_2607_S14_peak_1127
Tnik	Tnik-001	+	2.82632e+95	2.86759e+95	7583	0.000931,0.000950,0.000950,0.000950,0.000950,0.000950,0.000949,0.000953,0.003938,0.000949,0.001663,0.000943	1.000000,1.000000,1.000000,1.000000,1.000000,1.000000,1.000000,1.000000,1.000000,1.000000,1.000000,1.000000	3	28270798	28271181	383	28270978	21	12.0506	5.62665	8.0736	2598_S5_2603_S10_2608_S15_vs_2597_S4_2602_S9_2607_S14_peak_1954
Tnik	Tnik-011	+	2.82632e+95	2.86759e+95	7155	0.000931,0.000950,0.000950,0.000950,0.000950,0.000950,0.000949,0.000953,0.003938,0.000949,0.001663,0.000943	1.000000,1.000000,1.000000,1.000000,1.000000,1.000000,1.000000,1.000000,1.000000,1.000000,1.000000,1.000000	3	28270798	28271181	383	28270978	21	12.0506	5.62665	8.0736	2598_S5_2603_S10_2608_S15_vs_2597_S4_2602_S9_2607_S14_peak_1954
Tnik	Tnik-009	+	2.82632e+95	2.86759e+95	7155	0.000931,0.000950,0.000950,0.000950,0.000950,0.000950,0.000949,0.000953,0.003938,0.000949,0.001663,0.000943	1.000000,1.000000,1.000000,1.000000,1.000000,1.000000,1.000000,1.000000,1.000000,1.000000,1.000000,1.000000	3	28270798	28271181	383	28270978	21	12.0506	5.62665	8.0736	2598_S5_2603_S10_2608_S15_vs_2597_S4_2602_S9_2607_S14_peak_1954
Tnik	Tnik-008	+	2.82632e+95	2.86759e+95	7155	0.000931,0.000950,0.000950,0.000950,0.000950,0.000950,0.000949,0.000953,0.003938,0.000949,0.001663,0.000943	1.000000,1.000000,1.000000,1.000000,1.000000,1.000000,1.000000,1.000000,1.000000,1.000000,1.000000,1.000000	3	28270798	28271181	383	28270978	21	12.0506	5.62665	8.0736	2598_S5_2603_S10_2608_S15_vs_2597_S4_2602_S9_2607_S14_peak_1954
Tnik	Tnik-013	+	2.82632e+95	2.86759e+95	7155	0.000931,0.000950,0.000950,0.000950,0.000950,0.000950,0.000949,0.000953,0.003938,0.000949,0.001663,0.000943	1.000000,1.000000,1.000000,1.000000,1.000000,1.000000,1.000000,1.000000,1.000000,1.000000,1.000000,1.000000	3	28270798	28271181	383	28270978	21	12.0506	5.62665	8.0736	2598_S5_2603_S10_2608_S15_vs_2597_S4_2602_S9_2607_S14_peak_1954
Tnik	Tnik-014	+	2.82632e+95	2.86759e+95	7155	0.000931,0.000950,0.000950,0.000950,0.000950,0.000950,0.000949,0.000953,0.003938,0.000949,0.001663,0.000943	1.000000,1.000000,1.000000,1.000000,1.000000,1.000000,1.000000,1.000000,1.000000,1.000000,1.000000,1.000000	3	28270798	28271181	383	28270978	21	12.0506	5.62665	8.0736	2598_S5_2603_S10_2608_S15_vs_2597_S4_2602_S9_2607_S14_peak_1954
Tnik	Tnik-010	+	2.82632e+95	2.86759e+95	7235	0.000931,0.000950,0.000950,0.000950,0.000950,0.000950,0.000949,0.000953,0.003938,0.000949,0.001663,0.000943	1.000000,1.000000,1.000000,1.000000,1.000000,1.000000,1.000000,1.000000,1.000000,1.000000,1.000000,1.000000	3	28270798	28271181	383	28270978	21	12.0506	5.62665	8.0736	2598_S5_2603_S10_2608_S15_vs_2597_S4_2602_S9_2607_S14_peak_1954
Tnik	Tnik-016	+	2.82632e+95	2.86759e+95	7235	0.000931,0.000950,0.000950,0.000950,0.000950,0.000950,0.000949,0.000953,0.003938,0.000949,0.001663,0.000943	1.000000,1.000000,1.000000,1.000000,1.000000,1.000000,1.000000,1.000000,1.000000,1.000000,1.000000,1.000000	3	28270798	28271181	383	28270978	21	12.0506	5.62665	8.0736	2598_S5_2603_S10_2608_S15_vs_2597_S4_2602_S9_2607_S14_peak_1954
Tnik	Tnik-005	+	2.82632e+95	2.86759e+95	7522	0.000931,0.000950,0.000950,0.000950,0.000950,0.000950,0.000949,0.000953,0.003938,0.000949,0.001663,0.000943	1.000000,1.000000,1.000000,1.000000,1.000000,1.000000,1.000000,1.000000,1.000000,1.000000,1.000000,1.000000	3	28270798	28271181	383	28270978	21	12.0506	5.62665	8.0736	2598_S5_2603_S10_2608_S15_vs_2597_S4_2602_S9_2607_S14_peak_1954
Tnik	Tnik-007	+	2.82632e+95	2.86759e+95	7235	0.000931,0.000950,0.000950,0.000950,0.000950,0.000950,0.000949,0.000953,0.003938,0.000949,0.001663,0.000943	1.000000,1.000000,1.000000,1.000000,1.000000,1.000000,1.000000,1.000000,1.000000,1.000000,1.000000,1.000000	3	28270798	28271181	383	28270978	21	12.0506	5.62665	8.0736	2598_S5_2603_S10_2608_S15_vs_2597_S4_2602_S9_2607_S14_peak_1954
Tnik	Tnik-002	+	2.82632e+95	2.86759e+95	7522	0.000931,0.000950,0.000950,0.000950,0.000950,0.000950,0.000949,0.000953,0.003938,0.000949,0.001663,0.000943	1.000000,1.000000,1.000000,1.000000,1.000000,1.000000,1.000000,1.000000,1.000000,1.000000,1.000000,1.000000	3	28270798	28271181	383	28270978	21	12.0506	5.62665	8.0736	2598_S5_2603_S10_2608_S15_vs_2597_S4_2602_S9_2607_S14_peak_1954
Tnik	Tnik-003	+	2.82632e+95	2.86759e+95	7584	0.000931,0.000950,0.000950,0.000950,0.000950,0.000950,0.000949,0.000953,0.003938,0.000949,0.001663,0.000943	1.000000,1.000000,1.000000,1.000000,1.000000,1.000000,1.000000,1.000000,1.000000,1.000000,1.000000,1.000000	3	28270798	28271181	383	28270978	21	12.0506	5.62665	8.0736	2598_S5_2603_S10_2608_S15_vs_2597_S4_2602_S9_2607_S14_peak_1954
.	.	.	.	.	.	.	.	5	71193982	71194360	378	71194174	21	12.0506	5.62665	8.0736	2598_S5_2603_S10_2608_S15_vs_2597_S4_2602_S9_2607_S14_peak_2721
Gm28321	Gm28321-001	+	50815375	50817702	-2616	0	0	1	50812366	50812759	393	50812547	23	12.7929	5.61573	8.73285	2598_S5_2603_S10_2608_S15_vs_2597_S4_2602_S9_2607_S14_peak_69
Egln3	Egln3-001	-	54178981	54203861	5657	0.019533	1	12	54197719	54198204	485	54198022	23	12.7929	5.61573	8.73285	2598_S5_2603_S10_2608_S15_vs_2597_S4_2602_S9_2607_S14_peak_560
Epha3	Epha3-201	-	63543538	63864159	297315	0.001319	1	16	63566422	63566844	422	63566685	23	12.7929	5.61573	8.73285	2598_S5_2603_S10_2608_S15_vs_2597_S4_2602_S9_2607_S14_peak_1092
.	.	.	.	.	.	.	.	3	16284841	16285284	443	16285091	23	12.7929	5.61573	8.73285	2598_S5_2603_S10_2608_S15_vs_2597_S4_2602_S9_2607_S14_peak_1932
.	.	.	.	.	.	.	.	3	143449947	143450387	440	143450195	23	12.7929	5.61573	8.73285	2598_S5_2603_S10_2608_S15_vs_2597_S4_2602_S9_2607_S14_peak_2222
.	.	.	.	.	.	.	.	4	71003705	71004098	393	71003921	23	12.7929	5.61573	8.73285	2598_S5_2603_S10_2608_S15_vs_2597_S4_2602_S9_2607_S14_peak_2396
.	.	.	.	.	.	.	.	4	105278963	105279361	398	105279171	23	12.7929	5.61573	8.73285	2598_S5_2603_S10_2608_S15_vs_2597_S4_2602_S9_2607_S14_peak_2461
.	.	.	.	.	.	.	.	18	16234960	16235429	469	16235198	25	13.5421	5.60653	9.414	2598_S5_2603_S10_2608_S15_vs_2597_S4_2602_S9_2607_S14_peak_1446
Gm45646	Gm45646-001	-	26745929	26760562	-2658	0	0	8	26763220	26763752	532	26763469	25	13.5421	5.60653	9.414	2598_S5_2603_S10_2608_S15_vs_2597_S4_2602_S9_2607_S14_peak_3477
Rgs22	Rgs22-001	-	3600947936010330	3614040136107120	94051	0.003139,0.004246	1.000000,1.000000	15	36045940	36046350	410	36046116	27	14.2964	5.59866	10.1019	2598_S5_2603_S10_2608_S15_vs_2597_S4_2602_S9_2607_S14_peak_963
Rgs22	Rgs22-005	-	3600947936010330	3614040136107120	60772	0.003139,0.004246	1.000000,1.000000	15	36045940	36046350	410	36046116	27	14.2964	5.59866	10.1019	2598_S5_2603_S10_2608_S15_vs_2597_S4_2602_S9_2607_S14_peak_963
Celf4	Celf4-202	-	2547763225477630	2575398425753980	266276	0.003843,0.003843	1.000000,1.000000	18	25486647	25487708	1061	25487500	27	14.2964	5.59866	10.1019	2598_S5_2603_S10_2608_S15_vs_2597_S4_2602_S9_2607_S14_peak_1458
Celf4	Celf4-201	-	2547763225477630	2575398425753980	266276	0.003843,0.003843	1.000000,1.000000	18	25486647	25487708	1061	25487500	27	14.2964	5.59866	10.1019	2598_S5_2603_S10_2608_S15_vs_2597_S4_2602_S9_2607_S14_peak_1458
.	.	.	.	.	.	.	.	3	118132402	118132885	483	118132568	29	15.0544	5.59186	10.7987	2598_S5_2603_S10_2608_S15_vs_2597_S4_2602_S9_2607_S14_peak_2164
Lmntd1	Lmntd1-005	-	1.45543e+17	1.45614e+17	36666	0.010306,0.002938	1.000000,1.000000	6	145576923	145577654	731	145577187	29	15.0544	5.59186	10.7987	2598_S5_2603_S10_2608_S15_vs_2597_S4_2602_S9_2607_S14_peak_3278
Lmntd1	Lmntd1-003	-	1.45543e+17	1.45614e+17	36620	0.010306,0.002938	1.000000,1.000000	6	145576923	145577654	731	145577187	29	15.0544	5.59186	10.7987	2598_S5_2603_S10_2608_S15_vs_2597_S4_2602_S9_2607_S14_peak_3278
.	.	.	.	.	.	.	.	14	7682208	7682615	407	7682424	31	15.8153	5.58592	11.5073	2598_S5_2603_S10_2608_S15_vs_2597_S4_2602_S9_2607_S14_peak_844
.	.	.	.	.	.	.	.	10	11688676	11689177	501	11688969	33	16.5784	5.58069	12.2226	2598_S5_2603_S10_2608_S15_vs_2597_S4_2602_S9_2607_S14_peak_177
Gria2	Gria2-003	-	8.0688e+39	8.08026e+39	110105	0.003876,0.003990,0.003658,0.003859,1.000000	1.000000,1.000000,1.000000,1.000000,0.252252	3	80692032	80692475	443	80692329	33	16.5784	5.58069	12.2226	2598_S5_2603_S10_2608_S15_vs_2597_S4_2602_S9_2607_S14_peak_2090
Gria2	Gria2-004	-	8.0688e+39	8.08026e+39	110317	0.003876,0.003990,0.003658,0.003859,1.000000	1.000000,1.000000,1.000000,1.000000,0.252252	3	80692032	80692475	443	80692329	33	16.5784	5.58069	12.2226	2598_S5_2603_S10_2608_S15_vs_2597_S4_2602_S9_2607_S14_peak_2090
Gria2	Gria2-001	-	8.0688e+39	8.08026e+39	110361	0.003876,0.003990,0.003658,0.003859,1.000000	1.000000,1.000000,1.000000,1.000000,0.252252	3	80692032	80692475	443	80692329	33	16.5784	5.58069	12.2226	2598_S5_2603_S10_2608_S15_vs_2597_S4_2602_S9_2607_S14_peak_2090
Gria2	Gria2-002	-	8.0688e+39	8.08026e+39	110361	0.003876,0.003990,0.003658,0.003859,1.000000	1.000000,1.000000,1.000000,1.000000,0.252252	3	80692032	80692475	443	80692329	33	16.5784	5.58069	12.2226	2598_S5_2603_S10_2608_S15_vs_2597_S4_2602_S9_2607_S14_peak_2090
Gm25749	Gm25749-201	-	8.0688e+39	8.08026e+39	0	0.003876,0.003990,0.003658,0.003859,1.000000	1.000000,1.000000,1.000000,1.000000,0.252252	3	80692032	80692475	443	80692329	33	16.5784	5.58069	12.2226	2598_S5_2603_S10_2608_S15_vs_2597_S4_2602_S9_2607_S14_peak_2090
Pdgfra	Pdgfra-005	+	7.51524e+71	7.51752e+71	8068	0.016886,0.039572,0.000000,0.009101,0.044380,0.042141,0.012341,0.012329,0.008386	1.000000,1.000000,0.000000,1.000000,1.000000,1.000000,1.000000,1.000000,1.000000	5	75160420	75160804	384	75160665	35	17.3432	5.57606	12.9466	2598_S5_2603_S10_2608_S15_vs_2597_S4_2602_S9_2607_S14_peak_2728
Pdgfra	Pdgfra-008	+	7.51524e+71	7.51752e+71	3587	0.016886,0.039572,0.000000,0.009101,0.044380,0.042141,0.012341,0.012329,0.008386	1.000000,1.000000,0.000000,1.000000,1.000000,1.000000,1.000000,1.000000,1.000000	5	75160420	75160804	384	75160665	35	17.3432	5.57606	12.9466	2598_S5_2603_S10_2608_S15_vs_2597_S4_2602_S9_2607_S14_peak_2728
Pdgfra	Pdgfra-007	+	7.51524e+71	7.51752e+71	-1030	0.016886,0.039572,0.000000,0.009101,0.044380,0.042141,0.012341,0.012329,0.008386	1.000000,1.000000,0.000000,1.000000,1.000000,1.000000,1.000000,1.000000,1.000000	5	75160420	75160804	384	75160665	35	17.3432	5.57606	12.9466	2598_S5_2603_S10_2608_S15_vs_2597_S4_2602_S9_2607_S14_peak_2728
Pdgfra	Pdgfra-006	+	7.51524e+71	7.51752e+71	4521	0.016886,0.039572,0.000000,0.009101,0.044380,0.042141,0.012341,0.012329,0.008386	1.000000,1.000000,0.000000,1.000000,1.000000,1.000000,1.000000,1.000000,1.000000	5	75160420	75160804	384	75160665	35	17.3432	5.57606	12.9466	2598_S5_2603_S10_2608_S15_vs_2597_S4_2602_S9_2607_S14_peak_2728
Pdgfra	Pdgfra-009	+	7.51524e+71	7.51752e+71	5344	0.016886,0.039572,0.000000,0.009101,0.044380,0.042141,0.012341,0.012329,0.008386	1.000000,1.000000,0.000000,1.000000,1.000000,1.000000,1.000000,1.000000,1.000000	5	75160420	75160804	384	75160665	35	17.3432	5.57606	12.9466	2598_S5_2603_S10_2608_S15_vs_2597_S4_2602_S9_2607_S14_peak_2728
Pdgfra	Pdgfra-004	+	7.51524e+71	7.51752e+71	6834	0.016886,0.039572,0.000000,0.009101,0.044380,0.042141,0.012341,0.012329,0.008386	1.000000,1.000000,0.000000,1.000000,1.000000,1.000000,1.000000,1.000000,1.000000	5	75160420	75160804	384	75160665	35	17.3432	5.57606	12.9466	2598_S5_2603_S10_2608_S15_vs_2597_S4_2602_S9_2607_S14_peak_2728
Pdgfra	Pdgfra-003	+	7.51524e+71	7.51752e+71	7485	0.016886,0.039572,0.000000,0.009101,0.044380,0.042141,0.012341,0.012329,0.008386	1.000000,1.000000,0.000000,1.000000,1.000000,1.000000,1.000000,1.000000,1.000000	5	75160420	75160804	384	75160665	35	17.3432	5.57606	12.9466	2598_S5_2603_S10_2608_S15_vs_2597_S4_2602_S9_2607_S14_peak_2728
Pdgfra	Pdgfra-002	+	7.51524e+71	7.51752e+71	8128	0.016886,0.039572,0.000000,0.009101,0.044380,0.042141,0.012341,0.012329,0.008386	1.000000,1.000000,0.000000,1.000000,1.000000,1.000000,1.000000,1.000000,1.000000	5	75160420	75160804	384	75160665	35	17.3432	5.57606	12.9466	2598_S5_2603_S10_2608_S15_vs_2597_S4_2602_S9_2607_S14_peak_2728
Pdgfra	Pdgfra-001	+	7.51524e+71	7.51752e+71	8114	0.016886,0.039572,0.000000,0.009101,0.044380,0.042141,0.012341,0.012329,0.008386	1.000000,1.000000,0.000000,1.000000,1.000000,1.000000,1.000000,1.000000,1.000000	5	75160420	75160804	384	75160665	35	17.3432	5.57606	12.9466	2598_S5_2603_S10_2608_S15_vs_2597_S4_2602_S9_2607_S14_peak_2728
Ftl1-ps2	Ftl1-ps2-001	-	1.30592e+17	1.30593e+17	2671	0.000000,0.000000	0.000000,0.000000	10	130589547	130590035	488	130589882	30	15.3978	5.57424	11.1227	2598_S5_2603_S10_2608_S15_vs_2597_S4_2602_S9_2607_S14_peak_288
Gm26445	Gm26445-201	-	1.30592e+17	1.30593e+17	2210	0.000000,0.000000	0.000000,0.000000	10	130589547	130590035	488	130589882	30	15.3978	5.57424	11.1227	2598_S5_2603_S10_2608_S15_vs_2597_S4_2602_S9_2607_S14_peak_288
Acap1	Acap1-002	-	6.98816e+39	6.98903e+39	8349	0.047114,0.000000,0.029555,0.000000,0.000000	1.000000,0.000000,1.000000,0.000000,0.000000	11	69881571	69881983	412	69881713	43	20.4495	5.5725	15.921	2598_S5_2603_S10_2608_S15_vs_2597_S4_2602_S9_2607_S14_peak_418
Mir6924	Mir6924-201	-	6.98816e+39	6.98903e+39	112	0.047114,0.000000,0.029555,0.000000,0.000000	1.000000,0.000000,1.000000,0.000000,0.000000	11	69881571	69881983	412	69881713	43	20.4495	5.5725	15.921	2598_S5_2603_S10_2608_S15_vs_2597_S4_2602_S9_2607_S14_peak_418
Acap1	Acap1-001	-	6.98816e+39	6.98903e+39	13557	0.047114,0.000000,0.029555,0.000000,0.000000	1.000000,0.000000,1.000000,0.000000,0.000000	11	69881571	69881983	412	69881713	43	20.4495	5.5725	15.921	2598_S5_2603_S10_2608_S15_vs_2597_S4_2602_S9_2607_S14_peak_418
Kctd11	Kctd11-001	-	6.98816e+39	6.98903e+39	-164	0.047114,0.000000,0.029555,0.000000,0.000000	1.000000,0.000000,1.000000,0.000000,0.000000	11	69881571	69881983	412	69881713	43	20.4495	5.5725	15.921	2598_S5_2603_S10_2608_S15_vs_2597_S4_2602_S9_2607_S14_peak_418
Tmem95	Tmem95-201	-	6.98816e+39	6.98903e+39	-3552	0.047114,0.000000,0.029555,0.000000,0.000000	1.000000,0.000000,1.000000,0.000000,0.000000	11	69881571	69881983	412	69881713	43	20.4495	5.5725	15.921	2598_S5_2603_S10_2608_S15_vs_2597_S4_2602_S9_2607_S14_peak_418
.	.	.	.	.	.	.	.	3	5006226	5006704	478	5006435	37	18.1094	5.57191	13.6737	2598_S5_2603_S10_2608_S15_vs_2597_S4_2602_S9_2607_S14_peak_1880
.	.	.	.	.	.	.	.	1	94806032	94807050	1018	94806167	39	18.8767	5.56819	14.4072	2598_S5_2603_S10_2608_S15_vs_2597_S4_2602_S9_2607_S14_peak_101
Olfm3	Olfm3-003	+	1.14905e+17	1.15121e+17	77825	0.002103,0.002053	1.000000,1.000000	3	114982460	114982914	454	114982687	43	20.4137	5.56177	15.8865	2598_S5_2603_S10_2608_S15_vs_2597_S4_2602_S9_2607_S14_peak_2147
Olfm3	Olfm3-001	+	1.14905e+17	1.15121e+17	78382	0.002103,0.002053	1.000000,1.000000	3	114982460	114982914	454	114982687	43	20.4137	5.56177	15.8865	2598_S5_2603_S10_2608_S15_vs_2597_S4_2602_S9_2607_S14_peak_2147
Tcf7	Tcf7-001	-	5.22524e+23	5.22826e+23	11734	0.012880,0.013062,0.000000	1.000000,1.000000,0.000000	11	52270450	52270838	388	52270706	27	14.2082	5.56109	10.0225	2598_S5_2603_S10_2608_S15_vs_2597_S4_2602_S9_2607_S14_peak_389
Tcf7	Tcf7-002	-	5.22524e+23	5.22826e+23	12177	0.012880,0.013062,0.000000	1.000000,1.000000,0.000000	11	52270450	52270838	388	52270706	27	14.2082	5.56109	10.0225	2598_S5_2603_S10_2608_S15_vs_2597_S4_2602_S9_2607_S14_peak_389
Gm26551	Gm26551-201	-	5.22524e+23	5.22826e+23	-935	0.012880,0.013062,0.000000	1.000000,1.000000,0.000000	11	52270450	52270838	388	52270706	27	14.2082	5.56109	10.0225	2598_S5_2603_S10_2608_S15_vs_2597_S4_2602_S9_2607_S14_peak_389
.	.	.	.	.	.	.	.	8	6751334	6751801	467	6751607	45	21.1832	5.55898	16.631	2598_S5_2603_S10_2608_S15_vs_2597_S4_2602_S9_2607_S14_peak_3441
.	.	.	.	.	.	.	.	6	37747214	37747655	441	37747409	49	22.7236	5.55408	18.1336	2598_S5_2603_S10_2608_S15_vs_2597_S4_2602_S9_2607_S14_peak_2989
.	.	.	.	.	.	.	.	3	80237183	80237578	395	80237479	27	14.1733	5.54622	9.99048	2598_S5_2603_S10_2608_S15_vs_2597_S4_2602_S9_2607_S14_peak_2086
Sdc3	Sdc3-003	+	1.30793e+17	1.30817e+17	10244	0.025477,0.018529	1.000000,1.000000	4	130802948	130803573	625	130803407	27	14.1733	5.54622	9.99048	2598_S5_2603_S10_2608_S15_vs_2597_S4_2602_S9_2607_S14_peak_2517
Sdc3	Sdc3-001	+	1.30793e+17	1.30817e+17	10411	0.025477,0.018529	1.000000,1.000000	4	130802948	130803573	625	130803407	27	14.1733	5.54622	9.99048	2598_S5_2603_S10_2608_S15_vs_2597_S4_2602_S9_2607_S14_peak_2517
Slc9a3r1	Slc9a3r1-001	+	115163341	115181182	365	0.030041	1	11	115163706	115164241	535	115164044	20	11.3794	5.4774	7.48459	2598_S5_2603_S10_2608_S15_vs_2597_S4_2602_S9_2607_S14_peak_463
Myl9	Myl9-003	+	1.56775e+35	1.56781e+35	0	0.016923,0.000000,0.019098,0.021474	0.204918,0.000000,0.198770,0.274590	2	156775066	156775553	487	156775338	20	11.3794	5.4774	7.48459	2598_S5_2603_S10_2608_S15_vs_2597_S4_2602_S9_2607_S14_peak_1826
Myl9	Myl9-004	+	1.56775e+35	1.56781e+35	-2964	0.016923,0.000000,0.019098,0.021474	0.204918,0.000000,0.198770,0.274590	2	156775066	156775553	487	156775338	20	11.3794	5.4774	7.48459	2598_S5_2603_S10_2608_S15_vs_2597_S4_2602_S9_2607_S14_peak_1826
Myl9	Myl9-002	+	1.56775e+35	1.56781e+35	0	0.016923,0.000000,0.019098,0.021474	0.204918,0.000000,0.198770,0.274590	2	156775066	156775553	487	156775338	20	11.3794	5.4774	7.48459	2598_S5_2603_S10_2608_S15_vs_2597_S4_2602_S9_2607_S14_peak_1826
Myl9	Myl9-001	+	1.56775e+35	1.56781e+35	0	0.016923,0.000000,0.019098,0.021474	0.204918,0.000000,0.198770,0.274590	2	156775066	156775553	487	156775338	20	11.3794	5.4774	7.48459	2598_S5_2603_S10_2608_S15_vs_2597_S4_2602_S9_2607_S14_peak_1826
.	.	.	.	.	.	.	.	3	70854482	70855090	608	70854899	36	17.3326	5.43892	12.937	2598_S5_2603_S10_2608_S15_vs_2597_S4_2602_S9_2607_S14_peak_2062
.	.	.	.	.	.	.	.	17	15893830	15894222	392	15893996	42	19.6081	5.43536	15.1102	2598_S5_2603_S10_2608_S15_vs_2597_S4_2602_S9_2607_S14_peak_1227
.	.	.	.	.	.	.	.	3	4931924	4932561	637	4932245	42	19.6081	5.43536	15.1102	2598_S5_2603_S10_2608_S15_vs_2597_S4_2602_S9_2607_S14_peak_1879
.	.	.	.	.	.	.	.	4	92954075	92954509	434	92954262	42	19.6081	5.43536	15.1102	2598_S5_2603_S10_2608_S15_vs_2597_S4_2602_S9_2607_S14_peak_2436
Calr4	Calr4-002	+	1.09235e+35	1.09254e+35	3131	0.037023,0.037646,0.036301,0.035461	1.000000,1.000000,1.000000,1.000000	4	109238544	109239244	700	109238880	40	18.8358	5.43233	14.3684	2598_S5_2603_S10_2608_S15_vs_2597_S4_2602_S9_2607_S14_peak_2473
Calr4	Calr4-003	+	1.09235e+35	1.09254e+35	2912	0.037023,0.037646,0.036301,0.035461	1.000000,1.000000,1.000000,1.000000	4	109238544	109239244	700	109238880	40	18.8358	5.43233	14.3684	2598_S5_2603_S10_2608_S15_vs_2597_S4_2602_S9_2607_S14_peak_2473
Calr4	Calr4-001	+	1.09235e+35	1.09254e+35	3282	0.037023,0.037646,0.036301,0.035461	1.000000,1.000000,1.000000,1.000000	4	109238544	109239244	700	109238880	40	18.8358	5.43233	14.3684	2598_S5_2603_S10_2608_S15_vs_2597_S4_2602_S9_2607_S14_peak_2473
Calr4	Calr4-005	+	1.09235e+35	1.09254e+35	4059	0.037023,0.037646,0.036301,0.035461	1.000000,1.000000,1.000000,1.000000	4	109238544	109239244	700	109238880	40	18.8358	5.43233	14.3684	2598_S5_2603_S10_2608_S15_vs_2597_S4_2602_S9_2607_S14_peak_2473
Elavl4	Elavl4-001	-	1.10204e+80	1.10352e+80	138373	0.003172,0.004373,0.027991,0.005282,0.005652,0.005652,0.005431,0.005608,0.005609	1.000000,0.682979,1.000000,1.000000,1.000000,1.000000,1.000000,1.000000,1.000000	4	110213068	110213537	469	110213265	38	18.0639	5.42898	13.6307	2598_S5_2603_S10_2608_S15_vs_2597_S4_2602_S9_2607_S14_peak_2479
Elavl4	Elavl4-012	-	1.10204e+80	1.10352e+80	73080	0.003172,0.004373,0.027991,0.005282,0.005652,0.005652,0.005431,0.005608,0.005609	1.000000,0.682979,1.000000,1.000000,1.000000,1.000000,1.000000,1.000000,1.000000	4	110213068	110213537	469	110213265	38	18.0639	5.42898	13.6307	2598_S5_2603_S10_2608_S15_vs_2597_S4_2602_S9_2607_S14_peak_2479
Elavl4	Elavl4-009	-	1.10204e+80	1.10352e+80	9612	0.003172,0.004373,0.027991,0.005282,0.005652,0.005652,0.005431,0.005608,0.005609	1.000000,0.682979,1.000000,1.000000,1.000000,1.000000,1.000000,1.000000,1.000000	4	110213068	110213537	469	110213265	38	18.0639	5.42898	13.6307	2598_S5_2603_S10_2608_S15_vs_2597_S4_2602_S9_2607_S14_peak_2479
Elavl4	Elavl4-007	-	1.10204e+80	1.10352e+80	79186	0.003172,0.004373,0.027991,0.005282,0.005652,0.005652,0.005431,0.005608,0.005609	1.000000,0.682979,1.000000,1.000000,1.000000,1.000000,1.000000,1.000000,1.000000	4	110213068	110213537	469	110213265	38	18.0639	5.42898	13.6307	2598_S5_2603_S10_2608_S15_vs_2597_S4_2602_S9_2607_S14_peak_2479
Elavl4	Elavl4-005	-	1.10204e+80	1.10352e+80	73353	0.003172,0.004373,0.027991,0.005282,0.005652,0.005652,0.005431,0.005608,0.005609	1.000000,0.682979,1.000000,1.000000,1.000000,1.000000,1.000000,1.000000,1.000000	4	110213068	110213537	469	110213265	38	18.0639	5.42898	13.6307	2598_S5_2603_S10_2608_S15_vs_2597_S4_2602_S9_2607_S14_peak_2479
Elavl4	Elavl4-004	-	1.10204e+80	1.10352e+80	73353	0.003172,0.004373,0.027991,0.005282,0.005652,0.005652,0.005431,0.005608,0.005609	1.000000,0.682979,1.000000,1.000000,1.000000,1.000000,1.000000,1.000000,1.000000	4	110213068	110213537	469	110213265	38	18.0639	5.42898	13.6307	2598_S5_2603_S10_2608_S15_vs_2597_S4_2602_S9_2607_S14_peak_2479
Elavl4	Elavl4-006	-	1.10204e+80	1.10352e+80	76736	0.003172,0.004373,0.027991,0.005282,0.005652,0.005652,0.005431,0.005608,0.005609	1.000000,0.682979,1.000000,1.000000,1.000000,1.000000,1.000000,1.000000,1.000000	4	110213068	110213537	469	110213265	38	18.0639	5.42898	13.6307	2598_S5_2603_S10_2608_S15_vs_2597_S4_2602_S9_2607_S14_peak_2479
Elavl4	Elavl4-003	-	1.10204e+80	1.10352e+80	73991	0.003172,0.004373,0.027991,0.005282,0.005652,0.005652,0.005431,0.005608,0.005609	1.000000,0.682979,1.000000,1.000000,1.000000,1.000000,1.000000,1.000000,1.000000	4	110213068	110213537	469	110213265	38	18.0639	5.42898	13.6307	2598_S5_2603_S10_2608_S15_vs_2597_S4_2602_S9_2607_S14_peak_2479
Elavl4	Elavl4-002	-	1.10204e+80	1.10352e+80	73991	0.003172,0.004373,0.027991,0.005282,0.005652,0.005652,0.005431,0.005608,0.005609	1.000000,0.682979,1.000000,1.000000,1.000000,1.000000,1.000000,1.000000,1.000000	4	110213068	110213537	469	110213265	38	18.0639	5.42898	13.6307	2598_S5_2603_S10_2608_S15_vs_2597_S4_2602_S9_2607_S14_peak_2479
Vav3	Vav3-002	+	1.09341e+26	1.09564e+26	128	0.002248,0.002037,0.001452	1.000000,0.411178,1.000000	3	109340811	109341311	500	109340989	33	16.1635	5.42868	11.8375	2598_S5_2603_S10_2608_S15_vs_2597_S4_2602_S9_2607_S14_peak_2138
Vav3	Vav3-006	+	1.09341e+26	1.09564e+26	0	0.002248,0.002037,0.001452	1.000000,0.411178,1.000000	3	109340811	109341311	500	109340989	33	16.1635	5.42868	11.8375	2598_S5_2603_S10_2608_S15_vs_2597_S4_2602_S9_2607_S14_peak_2138
Vav3	Vav3-001	+	1.09341e+26	1.09564e+26	158	0.002248,0.002037,0.001452	1.000000,0.411178,1.000000	3	109340811	109341311	500	109340989	33	16.1635	5.42868	11.8375	2598_S5_2603_S10_2608_S15_vs_2597_S4_2602_S9_2607_S14_peak_2138
Gm12666	Gm12666-001	-	92190744	92191750	426	0.53426	1	4	92190787	92191324	537	92191018	34	16.5217	5.42116	12.1698	2598_S5_2603_S10_2608_S15_vs_2597_S4_2602_S9_2607_S14_peak_2428
.	.	.	.	.	.	.	.	7	77307577	77308010	433	77307846	34	16.5217	5.42116	12.1698	2598_S5_2603_S10_2608_S15_vs_2597_S4_2602_S9_2607_S14_peak_3359
.	.	.	.	.	.	.	.	12	25376448	25377140	692	25376726	32	15.7517	5.41656	11.4493	2598_S5_2603_S10_2608_S15_vs_2597_S4_2602_S9_2607_S14_peak_493
Nrxn3	Nrxn3-003	+	8.87231e+39	9.03329e+39	757769	0.000252,0.000356,0.000294,0.000264,0.000252	1.000000,1.000000,1.000000,1.000000,1.000000	12	89480878	89481283	405	89481037	32	15.7517	5.41656	11.4493	2598_S5_2603_S10_2608_S15_vs_2597_S4_2602_S9_2607_S14_peak_645
Nrxn3	Nrxn3-201	+	8.87231e+39	9.03329e+39	287772	0.000252,0.000356,0.000294,0.000264,0.000252	1.000000,1.000000,1.000000,1.000000,1.000000	12	89480878	89481283	405	89481037	32	15.7517	5.41656	11.4493	2598_S5_2603_S10_2608_S15_vs_2597_S4_2602_S9_2607_S14_peak_645
Nrxn3	Nrxn3-002	+	8.87231e+39	9.03329e+39	527479	0.000252,0.000356,0.000294,0.000264,0.000252	1.000000,1.000000,1.000000,1.000000,1.000000	12	89480878	89481283	405	89481037	32	15.7517	5.41656	11.4493	2598_S5_2603_S10_2608_S15_vs_2597_S4_2602_S9_2607_S14_peak_645
Nrxn3	Nrxn3-001	+	8.87231e+39	9.03329e+39	686374	0.000252,0.000356,0.000294,0.000264,0.000252	1.000000,1.000000,1.000000,1.000000,1.000000	12	89480878	89481283	405	89481037	32	15.7517	5.41656	11.4493	2598_S5_2603_S10_2608_S15_vs_2597_S4_2602_S9_2607_S14_peak_645
Nrxn3	Nrxn3-012	+	8.87231e+39	9.03329e+39	757892	0.000252,0.000356,0.000294,0.000264,0.000252	1.000000,1.000000,1.000000,1.000000,1.000000	12	89480878	89481283	405	89481037	32	15.7517	5.41656	11.4493	2598_S5_2603_S10_2608_S15_vs_2597_S4_2602_S9_2607_S14_peak_645
.	.	.	.	.	.	.	.	3	5041553	5041970	417	5041866	32	15.7517	5.41656	11.4493	2598_S5_2603_S10_2608_S15_vs_2597_S4_2602_S9_2607_S14_peak_1881
Ptpru	Ptpru-003	-	1.31769e+26	1.31838e+26	66657	0.006009,0.000000,0.005914	1.000000,0.000000,1.000000	4	131771163	131771575	412	131771386	32	15.7517	5.41656	11.4493	2598_S5_2603_S10_2608_S15_vs_2597_S4_2602_S9_2607_S14_peak_2522
Ptpru	Ptpru-007	-	1.31769e+26	1.31838e+26	-2241	0.006009,0.000000,0.005914	1.000000,0.000000,1.000000	4	131771163	131771575	412	131771386	32	15.7517	5.41656	11.4493	2598_S5_2603_S10_2608_S15_vs_2597_S4_2602_S9_2607_S14_peak_2522
Ptpru	Ptpru-001	-	1.31769e+26	1.31838e+26	66714	0.006009,0.000000,0.005914	1.000000,0.000000,1.000000	4	131771163	131771575	412	131771386	32	15.7517	5.41656	11.4493	2598_S5_2603_S10_2608_S15_vs_2597_S4_2602_S9_2607_S14_peak_2522
.	.	.	.	.	.	.	.	5	77882149	77882559	410	77882363	32	15.7517	5.41656	11.4493	2598_S5_2603_S10_2608_S15_vs_2597_S4_2602_S9_2607_S14_peak_2736
Gm30075	Gm30075-001	-	73202775	73238532	1226	0.011941	1	7	73236880	73237306	426	73237069	32	15.7517	5.41656	11.4493	2598_S5_2603_S10_2608_S15_vs_2597_S4_2602_S9_2607_S14_peak_3356
.	.	.	.	.	.	.	.	12	119690581	119691166	585	119690900	30	14.9826	5.41136	10.7349	2598_S5_2603_S10_2608_S15_vs_2597_S4_2602_S9_2607_S14_peak_723
.	.	.	.	.	.	.	.	2	133529188	133529664	476	133529506	30	14.9826	5.41136	10.7349	2598_S5_2603_S10_2608_S15_vs_2597_S4_2602_S9_2607_S14_peak_1800
.	.	.	.	.	.	.	.	6	14315623	14316014	391	14315749	30	14.9826	5.41136	10.7349	2598_S5_2603_S10_2608_S15_vs_2597_S4_2602_S9_2607_S14_peak_2944
.	.	.	.	.	.	.	.	6	21864816	21865248	432	21865053	30	14.9826	5.41136	10.7349	2598_S5_2603_S10_2608_S15_vs_2597_S4_2602_S9_2607_S14_peak_2957
Pcdh17	Pcdh17-201	+	84443563	84537061	89674	0.004203	1	14	84533237	84533629	392	84533432	28	14.2149	5.40546	10.0271	2598_S5_2603_S10_2608_S15_vs_2597_S4_2602_S9_2607_S14_peak_899
Pcdh9	Pcdh9-006	-	9.3014e+47	9.38906e+47	534758	0.000566,0.000697,0.000568,0.000566,0.000565,0.000566	1.000000,1.000000,1.000000,1.000000,1.000000,1.000000	14	93355377	93355872	495	93355668	28	14.2149	5.40546	10.0271	2598_S5_2603_S10_2608_S15_vs_2597_S4_2602_S9_2607_S14_peak_927
Pcdh9	Pcdh9-007	-	9.3014e+47	9.38906e+47	529877	0.000566,0.000697,0.000568,0.000566,0.000565,0.000566	1.000000,1.000000,1.000000,1.000000,1.000000,1.000000	14	93355377	93355872	495	93355668	28	14.2149	5.40546	10.0271	2598_S5_2603_S10_2608_S15_vs_2597_S4_2602_S9_2607_S14_peak_927
Pcdh9	Pcdh9-201	-	9.3014e+47	9.38906e+47	532861	0.000566,0.000697,0.000568,0.000566,0.000565,0.000566	1.000000,1.000000,1.000000,1.000000,1.000000,1.000000	14	93355377	93355872	495	93355668	28	14.2149	5.40546	10.0271	2598_S5_2603_S10_2608_S15_vs_2597_S4_2602_S9_2607_S14_peak_927
Pcdh9	Pcdh9-005	-	9.3014e+47	9.38906e+47	534288	0.000566,0.000697,0.000568,0.000566,0.000565,0.000566	1.000000,1.000000,1.000000,1.000000,1.000000,1.000000	14	93355377	93355872	495	93355668	28	14.2149	5.40546	10.0271	2598_S5_2603_S10_2608_S15_vs_2597_S4_2602_S9_2607_S14_peak_927
Pcdh9	Pcdh9-001	-	9.3014e+47	9.38906e+47	534798	0.000566,0.000697,0.000568,0.000566,0.000565,0.000566	1.000000,1.000000,1.000000,1.000000,1.000000,1.000000	14	93355377	93355872	495	93355668	28	14.2149	5.40546	10.0271	2598_S5_2603_S10_2608_S15_vs_2597_S4_2602_S9_2607_S14_peak_927
Pcdh9	Pcdh9-004	-	9.3014e+47	9.38906e+47	534798	0.000566,0.000697,0.000568,0.000566,0.000565,0.000566	1.000000,1.000000,1.000000,1.000000,1.000000,1.000000	14	93355377	93355872	495	93355668	28	14.2149	5.40546	10.0271	2598_S5_2603_S10_2608_S15_vs_2597_S4_2602_S9_2607_S14_peak_927
.	.	.	.	.	.	.	.	2	78851874	78852340	466	78852108	28	14.2149	5.40546	10.0271	2598_S5_2603_S10_2608_S15_vs_2597_S4_2602_S9_2607_S14_peak_1725
.	.	.	.	.	.	.	.	3	4771177	4771733	556	4771452	28	14.2149	5.40546	10.0271	2598_S5_2603_S10_2608_S15_vs_2597_S4_2602_S9_2607_S14_peak_1876
.	.	.	.	.	.	.	.	3	11198373	11198920	547	11198704	28	14.2149	5.40546	10.0271	2598_S5_2603_S10_2608_S15_vs_2597_S4_2602_S9_2607_S14_peak_1922
.	.	.	.	.	.	.	.	5	19057272	19057649	377	19057411	28	14.2149	5.40546	10.0271	2598_S5_2603_S10_2608_S15_vs_2597_S4_2602_S9_2607_S14_peak_2608
Dbpht2	Dbpht2-201	+	74297474	74300469	4161	0	0	12	74301635	74302108	473	74301812	26	13.449	5.39871	9.3316	2598_S5_2603_S10_2608_S15_vs_2597_S4_2602_S9_2607_S14_peak_604
Cyp7b1	Cyp7b1-001	-	18071950	18243339	161860	0.002416	1	3	18081066	18081479	413	18081304	26	13.449	5.39871	9.3316	2598_S5_2603_S10_2608_S15_vs_2597_S4_2602_S9_2607_S14_peak_1940
Gm23975	Gm23975-201	-	16861689	16861795	-1007	0	0	4	16862802	16863207	405	16863016	26	13.449	5.39871	9.3316	2598_S5_2603_S10_2608_S15_vs_2597_S4_2602_S9_2607_S14_peak_2290
.	.	.	.	.	.	.	.	11	31549328	31549738	410	31549454	24	12.6854	5.39089	8.63833	2598_S5_2603_S10_2608_S15_vs_2597_S4_2602_S9_2607_S14_peak_348
Zfpm2	Zfpm2-201	+	40655042	41104593	155246	0.000943	1	15	40810288	40810711	423	40810521	24	12.6854	5.39089	8.63833	2598_S5_2603_S10_2608_S15_vs_2597_S4_2602_S9_2607_S14_peak_977
.	.	.	.	.	.	.	.	9	84969531	84970104	573	84969736	24	12.6854	5.39089	8.63833	2598_S5_2603_S10_2608_S15_vs_2597_S4_2602_S9_2607_S14_peak_3765
Atxn7l1	Atxn7l1-007	+	3.31478e+47	3.3373e+47	28137	0.001864,0.001865,0.002320,0.002355,0.004060,0.004060	1.000000,1.000000,1.000000,1.000000,1.000000,1.000000	12	33175891	33176310	419	33176047	34	16.4363	5.39088	12.0976	2598_S5_2603_S10_2608_S15_vs_2597_S4_2602_S9_2607_S14_peak_498
Atxn7l1	Atxn7l1-018	+	3.31478e+47	3.3373e+47	28102	0.001864,0.001865,0.002320,0.002355,0.004060,0.004060	1.000000,1.000000,1.000000,1.000000,1.000000,1.000000	12	33175891	33176310	419	33176047	34	16.4363	5.39088	12.0976	2598_S5_2603_S10_2608_S15_vs_2597_S4_2602_S9_2607_S14_peak_498
Atxn7l1	Atxn7l1-008	+	3.31478e+47	3.3373e+47	28086	0.001864,0.001865,0.002320,0.002355,0.004060,0.004060	1.000000,1.000000,1.000000,1.000000,1.000000,1.000000	12	33175891	33176310	419	33176047	34	16.4363	5.39088	12.0976	2598_S5_2603_S10_2608_S15_vs_2597_S4_2602_S9_2607_S14_peak_498
Atxn7l1	Atxn7l1-009	+	3.31478e+47	3.3373e+47	28117	0.001864,0.001865,0.002320,0.002355,0.004060,0.004060	1.000000,1.000000,1.000000,1.000000,1.000000,1.000000	12	33175891	33176310	419	33176047	34	16.4363	5.39088	12.0976	2598_S5_2603_S10_2608_S15_vs_2597_S4_2602_S9_2607_S14_peak_498
Atxn7l1	Atxn7l1-005	+	3.31478e+47	3.3373e+47	28180	0.001864,0.001865,0.002320,0.002355,0.004060,0.004060	1.000000,1.000000,1.000000,1.000000,1.000000,1.000000	12	33175891	33176310	419	33176047	34	16.4363	5.39088	12.0976	2598_S5_2603_S10_2608_S15_vs_2597_S4_2602_S9_2607_S14_peak_498
Atxn7l1	Atxn7l1-006	+	3.31478e+47	3.3373e+47	28198	0.001864,0.001865,0.002320,0.002355,0.004060,0.004060	1.000000,1.000000,1.000000,1.000000,1.000000,1.000000	12	33175891	33176310	419	33176047	34	16.4363	5.39088	12.0976	2598_S5_2603_S10_2608_S15_vs_2597_S4_2602_S9_2607_S14_peak_498
.	.	.	.	.	.	.	.	10	54398488	54398977	489	54398775	19	10.8335	5.38534	7.00791	2598_S5_2603_S10_2608_S15_vs_2597_S4_2602_S9_2607_S14_peak_228
Gm37319	Gm37319-001	+	16037793	16038429	2232	0	0	11	16040025	16040446	421	16040212	19	10.8335	5.38534	7.00791	2598_S5_2603_S10_2608_S15_vs_2597_S4_2602_S9_2607_S14_peak_322
.	.	.	.	.	.	.	.	12	49344272	49344650	378	49344489	19	10.8335	5.38534	7.00791	2598_S5_2603_S10_2608_S15_vs_2597_S4_2602_S9_2607_S14_peak_541
Gm10251	Gm10251-001	-	66384206639372	66841716675885	11025	0.028283,0.035438	1.000000,1.000000	14	6671853	6673146	1293	6672113	19	10.8335	5.38534	7.00791	2598_S5_2603_S10_2608_S15_vs_2597_S4_2602_S9_2607_S14_peak_835
Gm10251	Gm10251-201	-	66384206639372	66841716675885	2739	0.028283,0.035438	1.000000,1.000000	14	6671853	6673146	1293	6672113	19	10.8335	5.38534	7.00791	2598_S5_2603_S10_2608_S15_vs_2597_S4_2602_S9_2607_S14_peak_835
.	.	.	.	.	.	.	.	15	48889626	48890038	412	48889846	19	10.8335	5.38534	7.00791	2598_S5_2603_S10_2608_S15_vs_2597_S4_2602_S9_2607_S14_peak_1004
.	.	.	.	.	.	.	.	3	40158825	40159683	858	40159488	19	10.8335	5.38534	7.00791	2598_S5_2603_S10_2608_S15_vs_2597_S4_2602_S9_2607_S14_peak_2000
.	.	.	.	.	.	.	.	4	144156571	144156947	376	144156806	19	10.8335	5.38534	7.00791	2598_S5_2603_S10_2608_S15_vs_2597_S4_2602_S9_2607_S14_peak_2533
.	.	.	.	.	.	.	.	5	12717968	12718436	468	12718189	19	10.8335	5.38534	7.00791	2598_S5_2603_S10_2608_S15_vs_2597_S4_2602_S9_2607_S14_peak_2590
Abhd1	Abhd1-005	+	3.09501e+63	3.09537e+63	-4545	0.000000,0.000000,0.000000,0.036971,0.000000,0.000000,0.000000,0.041205	0.000000,0.000000,0.000000,0.732943,0.000000,0.000000,0.000000,1.000000	5	30945032	30945544	512	30945377	19	10.8335	5.38534	7.00791	2598_S5_2603_S10_2608_S15_vs_2597_S4_2602_S9_2607_S14_peak_2628
Abhd1	Abhd1-201	+	3.09501e+63	3.09537e+63	-4562	0.000000,0.000000,0.000000,0.036971,0.000000,0.000000,0.000000,0.041205	0.000000,0.000000,0.000000,0.732943,0.000000,0.000000,0.000000,1.000000	5	30945032	30945544	512	30945377	19	10.8335	5.38534	7.00791	2598_S5_2603_S10_2608_S15_vs_2597_S4_2602_S9_2607_S14_peak_2628
Abhd1	Abhd1-004	+	3.09501e+63	3.09537e+63	-4548	0.000000,0.000000,0.000000,0.036971,0.000000,0.000000,0.000000,0.041205	0.000000,0.000000,0.000000,0.732943,0.000000,0.000000,0.000000,1.000000	5	30945032	30945544	512	30945377	19	10.8335	5.38534	7.00791	2598_S5_2603_S10_2608_S15_vs_2597_S4_2602_S9_2607_S14_peak_2628
Cgref1	Cgref1-002	-	3.09501e+63	3.09537e+63	0	0.000000,0.000000,0.000000,0.036971,0.000000,0.000000,0.000000,0.041205	0.000000,0.000000,0.000000,0.732943,0.000000,0.000000,0.000000,1.000000	5	30945032	30945544	512	30945377	19	10.8335	5.38534	7.00791	2598_S5_2603_S10_2608_S15_vs_2597_S4_2602_S9_2607_S14_peak_2628
Abhd1	Abhd1-006	+	3.09501e+63	3.09537e+63	-4522	0.000000,0.000000,0.000000,0.036971,0.000000,0.000000,0.000000,0.041205	0.000000,0.000000,0.000000,0.732943,0.000000,0.000000,0.000000,1.000000	5	30945032	30945544	512	30945377	19	10.8335	5.38534	7.00791	2598_S5_2603_S10_2608_S15_vs_2597_S4_2602_S9_2607_S14_peak_2628
Abhd1	Abhd1-002	+	3.09501e+63	3.09537e+63	-4545	0.000000,0.000000,0.000000,0.036971,0.000000,0.000000,0.000000,0.041205	0.000000,0.000000,0.000000,0.732943,0.000000,0.000000,0.000000,1.000000	5	30945032	30945544	512	30945377	19	10.8335	5.38534	7.00791	2598_S5_2603_S10_2608_S15_vs_2597_S4_2602_S9_2607_S14_peak_2628
Abhd1	Abhd1-001	+	3.09501e+63	3.09537e+63	-4522	0.000000,0.000000,0.000000,0.036971,0.000000,0.000000,0.000000,0.041205	0.000000,0.000000,0.000000,0.732943,0.000000,0.000000,0.000000,1.000000	5	30945032	30945544	512	30945377	19	10.8335	5.38534	7.00791	2598_S5_2603_S10_2608_S15_vs_2597_S4_2602_S9_2607_S14_peak_2628
Cgref1	Cgref1-001	-	3.09501e+63	3.09537e+63	48	0.000000,0.000000,0.000000,0.036971,0.000000,0.000000,0.000000,0.041205	0.000000,0.000000,0.000000,0.732943,0.000000,0.000000,0.000000,1.000000	5	30945032	30945544	512	30945377	19	10.8335	5.38534	7.00791	2598_S5_2603_S10_2608_S15_vs_2597_S4_2602_S9_2607_S14_peak_2628
.	.	.	.	.	.	.	.	5	88181568	88181942	374	88181744	19	10.8335	5.38534	7.00791	2598_S5_2603_S10_2608_S15_vs_2597_S4_2602_S9_2607_S14_peak_2754
.	.	.	.	.	.	.	.	6	48373333	48373768	435	48373559	19	10.8335	5.38534	7.00791	2598_S5_2603_S10_2608_S15_vs_2597_S4_2602_S9_2607_S14_peak_3010
.	.	.	.	.	.	.	.	6	109232263	109232755	492	109232490	19	10.8335	5.38534	7.00791	2598_S5_2603_S10_2608_S15_vs_2597_S4_2602_S9_2607_S14_peak_3100
Gm43925	Gm43925-001	-	140784499	140784705	1129	0	0	6	140783100	140783576	476	140783331	19	10.8335	5.38534	7.00791	2598_S5_2603_S10_2608_S15_vs_2597_S4_2602_S9_2607_S14_peak_3179
.	.	.	.	.	.	.	.	6	140819674	140820178	504	140819912	19	10.8335	5.38534	7.00791	2598_S5_2603_S10_2608_S15_vs_2597_S4_2602_S9_2607_S14_peak_3181
.	.	.	.	.	.	.	.	6	141124420	141124802	382	141124595	19	10.8335	5.38534	7.00791	2598_S5_2603_S10_2608_S15_vs_2597_S4_2602_S9_2607_S14_peak_3195
Muc5ac	Muc5ac-201	+	1.41789e+26	1.41819e+26	13772	0.013522,0.013410,0.013351	1.000000,1.000000,1.000000	7	141802783	141803186	403	141802971	19	10.8335	5.38534	7.00791	2598_S5_2603_S10_2608_S15_vs_2597_S4_2602_S9_2607_S14_peak_3421
Muc5ac	Muc5ac-202	+	1.41789e+26	1.41819e+26	13772	0.013522,0.013410,0.013351	1.000000,1.000000,1.000000	7	141802783	141803186	403	141802971	19	10.8335	5.38534	7.00791	2598_S5_2603_S10_2608_S15_vs_2597_S4_2602_S9_2607_S14_peak_3421
Muc5ac	Muc5ac-001	+	1.41789e+26	1.41819e+26	13811	0.013522,0.013410,0.013351	1.000000,1.000000,1.000000	7	141802783	141803186	403	141802971	19	10.8335	5.38534	7.00791	2598_S5_2603_S10_2608_S15_vs_2597_S4_2602_S9_2607_S14_peak_3421
Csmd1	Csmd1-003	-	1607951815892530	1753528217535280	1455197	0.000283,0.000251	1.000000,1.000000	8	16079674	16080085	411	16079944	19	10.8335	5.38534	7.00791	2598_S5_2603_S10_2608_S15_vs_2597_S4_2602_S9_2607_S14_peak_3462
Csmd1	Csmd1-001	-	1607951815892530	1753528217535280	1455197	0.000283,0.000251	1.000000,1.000000	8	16079674	16080085	411	16079944	19	10.8335	5.38534	7.00791	2598_S5_2603_S10_2608_S15_vs_2597_S4_2602_S9_2607_S14_peak_3462
.	.	.	.	.	.	.	.	9	72155397	72155934	537	72155517	19	10.8335	5.38534	7.00791	2598_S5_2603_S10_2608_S15_vs_2597_S4_2602_S9_2607_S14_peak_3742
Bmp5	Bmp5-001	+	75775364	75900311	14200	0.003153	1	9	75789564	75789957	393	75789809	19	10.8335	5.38534	7.00791	2598_S5_2603_S10_2608_S15_vs_2597_S4_2602_S9_2607_S14_peak_3752
.	.	.	.	.	.	.	.	9	86155602	86156081	479	86155838	19	10.8335	5.38534	7.00791	2598_S5_2603_S10_2608_S15_vs_2597_S4_2602_S9_2607_S14_peak_3767
.	.	.	.	.	.	.	.	Y	69220438	69220809	371	69220615	19	10.8335	5.38534	7.00791	2598_S5_2603_S10_2608_S15_vs_2597_S4_2602_S9_2607_S14_peak_4013
Kcnb2	Kcnb2-002	+	1528725415312450	1571254915723750	342799	0.001406,0.001454	1.000000,1.000000	1	15630053	15630650	597	15630310	22	11.9251	5.38175	7.95981	2598_S5_2603_S10_2608_S15_vs_2597_S4_2602_S9_2607_S14_peak_17
Kcnb2	Kcnb2-001	+	1528725415312450	1571254915723750	317601	0.001406,0.001454	1.000000,1.000000	1	15630053	15630650	597	15630310	22	11.9251	5.38175	7.95981	2598_S5_2603_S10_2608_S15_vs_2597_S4_2602_S9_2607_S14_peak_17
.	.	.	.	.	.	.	.	11	30413955	30414380	425	30414271	22	11.9251	5.38175	7.95981	2598_S5_2603_S10_2608_S15_vs_2597_S4_2602_S9_2607_S14_peak_344
3830406C13Rik	3830406C13Rik-201	+	1228420912284200	1230323212303230	11289	0.021289,0.021289	1.000000,1.000000	14	12295498	12295902	404	12295610	22	11.9251	5.38175	7.95981	2598_S5_2603_S10_2608_S15_vs_2597_S4_2602_S9_2607_S14_peak_858
3830406C13Rik	3830406C13Rik-202	+	1228420912284200	1230323212303230	11289	0.021289,0.021289	1.000000,1.000000	14	12295498	12295902	404	12295610	22	11.9251	5.38175	7.95981	2598_S5_2603_S10_2608_S15_vs_2597_S4_2602_S9_2607_S14_peak_858
Megf10	Megf10-002	+	5714278657133090	5729272957297460	33569	0.002614,0.002385	1.000000,1.000000	18	57176355	57176746	391	57176607	22	11.9251	5.38175	7.95981	2598_S5_2603_S10_2608_S15_vs_2597_S4_2602_S9_2607_S14_peak_1481
Megf10	Megf10-001	+	5714278657133090	5729272957297460	43265	0.002614,0.002385	1.000000,1.000000	18	57176355	57176746	391	57176607	22	11.9251	5.38175	7.95981	2598_S5_2603_S10_2608_S15_vs_2597_S4_2602_S9_2607_S14_peak_1481
Gm18658	Gm18658-001	-	6378332	6378602	2817	0	0	3	6375403	6375785	382	6375529	22	11.9251	5.38175	7.95981	2598_S5_2603_S10_2608_S15_vs_2597_S4_2602_S9_2607_S14_peak_1900
2001-03-01	March1-002	+	6.56179e+47	6.647e+47	462303	0.000513,0.000866,0.000512,0.000513,0.000513,0.000513	1.000000,1.000000,1.000000,1.000000,1.000000,1.000000	8	66080203	66080639	436	66080417	22	11.9251	5.38175	7.95981	2598_S5_2603_S10_2608_S15_vs_2597_S4_2602_S9_2607_S14_peak_3562
2001-03-01	March1-201	+	6.56179e+47	6.647e+47	113046	0.000513,0.000866,0.000512,0.000513,0.000513,0.000513	1.000000,1.000000,1.000000,1.000000,1.000000,1.000000	8	66080203	66080639	436	66080417	22	11.9251	5.38175	7.95981	2598_S5_2603_S10_2608_S15_vs_2597_S4_2602_S9_2607_S14_peak_3562
2001-03-01	March1-001	+	6.56179e+47	6.647e+47	462117	0.000513,0.000866,0.000512,0.000513,0.000513,0.000513	1.000000,1.000000,1.000000,1.000000,1.000000,1.000000	8	66080203	66080639	436	66080417	22	11.9251	5.38175	7.95981	2598_S5_2603_S10_2608_S15_vs_2597_S4_2602_S9_2607_S14_peak_3562
2001-03-01	March1-005	+	6.56179e+47	6.647e+47	461678	0.000513,0.000866,0.000512,0.000513,0.000513,0.000513	1.000000,1.000000,1.000000,1.000000,1.000000,1.000000	8	66080203	66080639	436	66080417	22	11.9251	5.38175	7.95981	2598_S5_2603_S10_2608_S15_vs_2597_S4_2602_S9_2607_S14_peak_3562
2001-03-01	March1-006	+	6.56179e+47	6.647e+47	462178	0.000513,0.000866,0.000512,0.000513,0.000513,0.000513	1.000000,1.000000,1.000000,1.000000,1.000000,1.000000	8	66080203	66080639	436	66080417	22	11.9251	5.38175	7.95981	2598_S5_2603_S10_2608_S15_vs_2597_S4_2602_S9_2607_S14_peak_3562
2001-03-01	March1-007	+	6.56179e+47	6.647e+47	462194	0.000513,0.000866,0.000512,0.000513,0.000513,0.000513	1.000000,1.000000,1.000000,1.000000,1.000000,1.000000	8	66080203	66080639	436	66080417	22	11.9251	5.38175	7.95981	2598_S5_2603_S10_2608_S15_vs_2597_S4_2602_S9_2607_S14_peak_3562
Macrod2	Macrod2-002	+	1.41556e+35	1.42393e+35	117739	0.000554,0.000233,0.000232,0.000232	1.000000,1.000000,1.000000,1.000000	2	141673415	141673878	463	141673650	20	11.1693	5.3709	7.29573	2598_S5_2603_S10_2608_S15_vs_2597_S4_2602_S9_2607_S14_peak_1814
Macrod2	Macrod2-202	+	1.41556e+35	1.42393e+35	1277980	0.000554,0.000233,0.000232,0.000232	1.000000,1.000000,1.000000,1.000000	2	141673415	141673878	463	141673650	20	11.1693	5.3709	7.29573	2598_S5_2603_S10_2608_S15_vs_2597_S4_2602_S9_2607_S14_peak_1814
Macrod2	Macrod2-001	+	1.41556e+35	1.42393e+35	1278059	0.000554,0.000233,0.000232,0.000232	1.000000,1.000000,1.000000,1.000000	2	141673415	141673878	463	141673650	20	11.1693	5.3709	7.29573	2598_S5_2603_S10_2608_S15_vs_2597_S4_2602_S9_2607_S14_peak_1814
Macrod2	Macrod2-009	+	1.41556e+35	1.42393e+35	1278106	0.000554,0.000233,0.000232,0.000232	1.000000,1.000000,1.000000,1.000000	2	141673415	141673878	463	141673650	20	11.1693	5.3709	7.29573	2598_S5_2603_S10_2608_S15_vs_2597_S4_2602_S9_2607_S14_peak_1814
Pappa	Pappa-001	+	65124174	65357510	190350	0.001599	1	4	65314524	65314896	372	65314706	20	11.1693	5.3709	7.29573	2598_S5_2603_S10_2608_S15_vs_2597_S4_2602_S9_2607_S14_peak_2386
Gm6652	Gm6652-001	-	153619604	153620674	0	1	0.882935	1	153619568	153620780	1212	153620566	21	11.5144	5.36084	7.60677	2598_S5_2603_S10_2608_S15_vs_2597_S4_2602_S9_2607_S14_peak_144
Syne2	Syne2-004	+	7.58184e+47	7.59059e+47	1171	0.004272,0.001278,0.004130,0.005142,0.005996,0.001278	1.000000,1.000000,1.000000,1.000000,1.000000,1.000000	12	75819521	75819894	373	75819635	20	11.0467	5.30921	7.19233	2598_S5_2603_S10_2608_S15_vs_2597_S4_2602_S9_2607_S14_peak_610
Syne2	Syne2-201	+	7.58184e+47	7.59059e+47	1203	0.004272,0.001278,0.004130,0.005142,0.005996,0.001278	1.000000,1.000000,1.000000,1.000000,1.000000,1.000000	12	75819521	75819894	373	75819635	20	11.0467	5.30921	7.19233	2598_S5_2603_S10_2608_S15_vs_2597_S4_2602_S9_2607_S14_peak_610
Syne2	Syne2-003	+	7.58184e+47	7.59059e+47	1192	0.004272,0.001278,0.004130,0.005142,0.005996,0.001278	1.000000,1.000000,1.000000,1.000000,1.000000,1.000000	12	75819521	75819894	373	75819635	20	11.0467	5.30921	7.19233	2598_S5_2603_S10_2608_S15_vs_2597_S4_2602_S9_2607_S14_peak_610
Syne2	Syne2-002	+	7.58184e+47	7.59059e+47	1198	0.004272,0.001278,0.004130,0.005142,0.005996,0.001278	1.000000,1.000000,1.000000,1.000000,1.000000,1.000000	12	75819521	75819894	373	75819635	20	11.0467	5.30921	7.19233	2598_S5_2603_S10_2608_S15_vs_2597_S4_2602_S9_2607_S14_peak_610
Syne2	Syne2-009	+	7.58184e+47	7.59059e+47	1387	0.004272,0.001278,0.004130,0.005142,0.005996,0.001278	1.000000,1.000000,1.000000,1.000000,1.000000,1.000000	12	75819521	75819894	373	75819635	20	11.0467	5.30921	7.19233	2598_S5_2603_S10_2608_S15_vs_2597_S4_2602_S9_2607_S14_peak_610
Syne2	Syne2-001	+	7.58184e+47	7.59059e+47	1203	0.004272,0.001278,0.004130,0.005142,0.005996,0.001278	1.000000,1.000000,1.000000,1.000000,1.000000,1.000000	12	75819521	75819894	373	75819635	20	11.0467	5.30921	7.19233	2598_S5_2603_S10_2608_S15_vs_2597_S4_2602_S9_2607_S14_peak_610
Sugct	Sugct-201	-	16857855	17694733	130887	0.000491	1	13	17563436	17563846	410	17563650	37	17.2621	5.28978	12.8703	2598_S5_2603_S10_2608_S15_vs_2597_S4_2602_S9_2607_S14_peak_733
Fat4	Fat4-001	+	38886940	39011986	71409	0.002991	1	3	38958349	38958722	373	38958506	37	17.2621	5.28978	12.8703	2598_S5_2603_S10_2608_S15_vs_2597_S4_2602_S9_2607_S14_peak_1991
.	.	.	.	.	.	.	.	3	156316377	156316812	435	156316547	37	17.2621	5.28978	12.8703	2598_S5_2603_S10_2608_S15_vs_2597_S4_2602_S9_2607_S14_peak_2258
.	.	.	.	.	.	.	.	3	144052610	144053080	470	144052902	35	16.4871	5.27865	12.1384	2598_S5_2603_S10_2608_S15_vs_2597_S4_2602_S9_2607_S14_peak_2228
A1cf	A1cf-201	+	31868761	31949407	-2114	0	0	19	31866198	31866647	449	31866431	33	15.7124	5.26627	11.4139	2598_S5_2603_S10_2608_S15_vs_2597_S4_2602_S9_2607_S14_peak_1548
Mecom	Mecom-004	-	3.0015e+55	3.05097e+55	402616	0.001275,0.001106,0.001159,0.001155,0.003337,0.002209,0.001130	1.000000,1.000000,1.000000,1.000000,1.000000,1.000000,1.000000	3	30106488	30107118	630	30106682	33	15.7124	5.26627	11.4139	2598_S5_2603_S10_2608_S15_vs_2597_S4_2602_S9_2607_S14_peak_1969
Mecom	Mecom-002	-	3.0015e+55	3.05097e+55	440891	0.001275,0.001106,0.001159,0.001155,0.003337,0.002209,0.001130	1.000000,1.000000,1.000000,1.000000,1.000000,1.000000,1.000000	3	30106488	30107118	630	30106682	33	15.7124	5.26627	11.4139	2598_S5_2603_S10_2608_S15_vs_2597_S4_2602_S9_2607_S14_peak_1969
Mecom	Mecom-003	-	3.0015e+55	3.05097e+55	402705	0.001275,0.001106,0.001159,0.001155,0.003337,0.002209,0.001130	1.000000,1.000000,1.000000,1.000000,1.000000,1.000000,1.000000	3	30106488	30107118	630	30106682	33	15.7124	5.26627	11.4139	2598_S5_2603_S10_2608_S15_vs_2597_S4_2602_S9_2607_S14_peak_1969
Mecom	Mecom-005	-	3.0015e+55	3.05097e+55	402397	0.001275,0.001106,0.001159,0.001155,0.003337,0.002209,0.001130	1.000000,1.000000,1.000000,1.000000,1.000000,1.000000,1.000000	3	30106488	30107118	630	30106682	33	15.7124	5.26627	11.4139	2598_S5_2603_S10_2608_S15_vs_2597_S4_2602_S9_2607_S14_peak_1969
Mecom	Mecom-008	-	3.0015e+55	3.05097e+55	33306	0.001275,0.001106,0.001159,0.001155,0.003337,0.002209,0.001130	1.000000,1.000000,1.000000,1.000000,1.000000,1.000000,1.000000	3	30106488	30107118	630	30106682	33	15.7124	5.26627	11.4139	2598_S5_2603_S10_2608_S15_vs_2597_S4_2602_S9_2607_S14_peak_1969
Mecom	Mecom-007	-	3.0015e+55	3.05097e+55	131045	0.001275,0.001106,0.001159,0.001155,0.003337,0.002209,0.001130	1.000000,1.000000,1.000000,1.000000,1.000000,1.000000,1.000000	3	30106488	30107118	630	30106682	33	15.7124	5.26627	11.4139	2598_S5_2603_S10_2608_S15_vs_2597_S4_2602_S9_2607_S14_peak_1969
Mecom	Mecom-001	-	3.0015e+55	3.05097e+55	402616	0.001275,0.001106,0.001159,0.001155,0.003337,0.002209,0.001130	1.000000,1.000000,1.000000,1.000000,1.000000,1.000000,1.000000	3	30106488	30107118	630	30106682	33	15.7124	5.26627	11.4139	2598_S5_2603_S10_2608_S15_vs_2597_S4_2602_S9_2607_S14_peak_1969
Qrfpr	Qrfpr-002	-	3.61878e+23	3.62222e+23	33884	0.010908,0.008751,0.008744	1.000000,1.000000,1.000000	3	36187923	36188297	374	36188164	33	15.7124	5.26627	11.4139	2598_S5_2603_S10_2608_S15_vs_2597_S4_2602_S9_2607_S14_peak_1983
Qrfpr	Qrfpr-003	-	3.61878e+23	3.62222e+23	33979	0.010908,0.008751,0.008744	1.000000,1.000000,1.000000	3	36187923	36188297	374	36188164	33	15.7124	5.26627	11.4139	2598_S5_2603_S10_2608_S15_vs_2597_S4_2602_S9_2607_S14_peak_1983
Qrfpr	Qrfpr-001	-	3.61878e+23	3.62222e+23	34017	0.010908,0.008751,0.008744	1.000000,1.000000,1.000000	3	36187923	36188297	374	36188164	33	15.7124	5.26627	11.4139	2598_S5_2603_S10_2608_S15_vs_2597_S4_2602_S9_2607_S14_peak_1983
Sox5	Sox5-008	-	1.44104e+17	1.44782e+17	502994	0.000685,0.000495	1.000000,1.000000	6	144278463	144278926	463	144278671	33	15.7124	5.26627	11.4139	2598_S5_2603_S10_2608_S15_vs_2597_S4_2602_S9_2607_S14_peak_3241
Sox5	Sox5-009	-	1.44104e+17	1.44782e+17	503052	0.000685,0.000495	1.000000,1.000000	6	144278463	144278926	463	144278671	33	15.7124	5.26627	11.4139	2598_S5_2603_S10_2608_S15_vs_2597_S4_2602_S9_2607_S14_peak_3241
Lrrc72	Lrrc72-202	-	36209563	36253399	15894	0.009969	1	12	36237069	36237505	436	36237260	31	14.9378	5.25242	10.6935	2598_S5_2603_S10_2608_S15_vs_2597_S4_2602_S9_2607_S14_peak_507
.	.	.	.	.	.	.	.	2	145087546	145088013	467	145087803	31	14.9378	5.25242	10.6935	2598_S5_2603_S10_2608_S15_vs_2597_S4_2602_S9_2607_S14_peak_1818
.	.	.	.	.	.	.	.	1	120883304	120883874	570	120883513	29	14.1636	5.2368	9.98329	2598_S5_2603_S10_2608_S15_vs_2597_S4_2602_S9_2607_S14_peak_120
.	.	.	.	.	.	.	.	3	4698160	4698536	376	4698327	29	14.1636	5.2368	9.98329	2598_S5_2603_S10_2608_S15_vs_2597_S4_2602_S9_2607_S14_peak_1872
.	.	.	.	.	.	.	.	4	67281037	67281545	508	67281337	29	14.1636	5.2368	9.98329	2598_S5_2603_S10_2608_S15_vs_2597_S4_2602_S9_2607_S14_peak_2388
.	.	.	.	.	.	.	.	4	64914980	64915528	548	64915240	48	21.1346	5.23161	16.5839	2598_S5_2603_S10_2608_S15_vs_2597_S4_2602_S9_2607_S14_peak_2381
RP23-433H22.2	RP23-433H22.2-001	+	48566168	48570000	-1293	0	0	10	48564472	48564875	403	48564698	46	20.3579	5.22083	15.8334	2598_S5_2603_S10_2608_S15_vs_2597_S4_2602_S9_2607_S14_peak_222
.	.	.	.	.	.	.	.	2	124822922	124823349	427	124823111	27	13.39	5.21907	9.27893	2598_S5_2603_S10_2608_S15_vs_2597_S4_2602_S9_2607_S14_peak_1785
.	.	.	.	.	.	.	.	6	94955468	94955906	438	94955739	27	13.39	5.21907	9.27893	2598_S5_2603_S10_2608_S15_vs_2597_S4_2602_S9_2607_S14_peak_3075
Elavl4	Elavl4-001	-	1.10204e+89	1.10352e+89	61145	0.003091,0.000000,0.011565,0.000000,0.005147,0.000000,0.000000,0.000000,0.000000,0.000000	1.000000,0.000000,1.000000,0.000000,1.000000,0.000000,0.000000,0.000000,0.000000,0.000000	4	110290308	110290765	457	110290578	19	10.5066	5.21657	6.72164	2598_S5_2603_S10_2608_S15_vs_2597_S4_2602_S9_2607_S14_peak_2481
Elavl4	Elavl4-011	-	1.10204e+89	1.10352e+89	-2780	0.003091,0.000000,0.011565,0.000000,0.005147,0.000000,0.000000,0.000000,0.000000,0.000000	1.000000,0.000000,1.000000,0.000000,1.000000,0.000000,0.000000,0.000000,0.000000,0.000000	4	110290308	110290765	457	110290578	19	10.5066	5.21657	6.72164	2598_S5_2603_S10_2608_S15_vs_2597_S4_2602_S9_2607_S14_peak_2481
Elavl4	Elavl4-008	-	1.10204e+89	1.10352e+89	129	0.003091,0.000000,0.011565,0.000000,0.005147,0.000000,0.000000,0.000000,0.000000,0.000000	1.000000,0.000000,1.000000,0.000000,1.000000,0.000000,0.000000,0.000000,0.000000,0.000000	4	110290308	110290765	457	110290578	19	10.5066	5.21657	6.72164	2598_S5_2603_S10_2608_S15_vs_2597_S4_2602_S9_2607_S14_peak_2481
Elavl4	Elavl4-012	-	1.10204e+89	1.10352e+89	-3691	0.003091,0.000000,0.011565,0.000000,0.005147,0.000000,0.000000,0.000000,0.000000,0.000000	1.000000,0.000000,1.000000,0.000000,1.000000,0.000000,0.000000,0.000000,0.000000,0.000000	4	110290308	110290765	457	110290578	19	10.5066	5.21657	6.72164	2598_S5_2603_S10_2608_S15_vs_2597_S4_2602_S9_2607_S14_peak_2481
Elavl4	Elavl4-007	-	1.10204e+89	1.10352e+89	1958	0.003091,0.000000,0.011565,0.000000,0.005147,0.000000,0.000000,0.000000,0.000000,0.000000	1.000000,0.000000,1.000000,0.000000,1.000000,0.000000,0.000000,0.000000,0.000000,0.000000	4	110290308	110290765	457	110290578	19	10.5066	5.21657	6.72164	2598_S5_2603_S10_2608_S15_vs_2597_S4_2602_S9_2607_S14_peak_2481
Elavl4	Elavl4-005	-	1.10204e+89	1.10352e+89	-3418	0.003091,0.000000,0.011565,0.000000,0.005147,0.000000,0.000000,0.000000,0.000000,0.000000	1.000000,0.000000,1.000000,0.000000,1.000000,0.000000,0.000000,0.000000,0.000000,0.000000	4	110290308	110290765	457	110290578	19	10.5066	5.21657	6.72164	2598_S5_2603_S10_2608_S15_vs_2597_S4_2602_S9_2607_S14_peak_2481
Elavl4	Elavl4-004	-	1.10204e+89	1.10352e+89	-3418	0.003091,0.000000,0.011565,0.000000,0.005147,0.000000,0.000000,0.000000,0.000000,0.000000	1.000000,0.000000,1.000000,0.000000,1.000000,0.000000,0.000000,0.000000,0.000000,0.000000	4	110290308	110290765	457	110290578	19	10.5066	5.21657	6.72164	2598_S5_2603_S10_2608_S15_vs_2597_S4_2602_S9_2607_S14_peak_2481
Elavl4	Elavl4-006	-	1.10204e+89	1.10352e+89	-35	0.003091,0.000000,0.011565,0.000000,0.005147,0.000000,0.000000,0.000000,0.000000,0.000000	1.000000,0.000000,1.000000,0.000000,1.000000,0.000000,0.000000,0.000000,0.000000,0.000000	4	110290308	110290765	457	110290578	19	10.5066	5.21657	6.72164	2598_S5_2603_S10_2608_S15_vs_2597_S4_2602_S9_2607_S14_peak_2481
Elavl4	Elavl4-003	-	1.10204e+89	1.10352e+89	-2780	0.003091,0.000000,0.011565,0.000000,0.005147,0.000000,0.000000,0.000000,0.000000,0.000000	1.000000,0.000000,1.000000,0.000000,1.000000,0.000000,0.000000,0.000000,0.000000,0.000000	4	110290308	110290765	457	110290578	19	10.5066	5.21657	6.72164	2598_S5_2603_S10_2608_S15_vs_2597_S4_2602_S9_2607_S14_peak_2481
Elavl4	Elavl4-002	-	1.10204e+89	1.10352e+89	-2780	0.003091,0.000000,0.011565,0.000000,0.005147,0.000000,0.000000,0.000000,0.000000,0.000000	1.000000,0.000000,1.000000,0.000000,1.000000,0.000000,0.000000,0.000000,0.000000,0.000000	4	110290308	110290765	457	110290578	19	10.5066	5.21657	6.72164	2598_S5_2603_S10_2608_S15_vs_2597_S4_2602_S9_2607_S14_peak_2481
.	.	.	.	.	.	.	.	14	89451149	89451617	468	89451403	25	12.6172	5.19876	8.58635	2598_S5_2603_S10_2608_S15_vs_2597_S4_2602_S9_2607_S14_peak_903
.	.	.	.	.	.	.	.	2	95813360	95813819	459	95813544	25	12.6172	5.19876	8.58635	2598_S5_2603_S10_2608_S15_vs_2597_S4_2602_S9_2607_S14_peak_1751
.	.	.	.	.	.	.	.	3	72156818	72157604	786	72157070	25	12.6172	5.19876	8.58635	2598_S5_2603_S10_2608_S15_vs_2597_S4_2602_S9_2607_S14_peak_2066
.	.	.	.	.	.	.	.	4	60181631	60182071	440	60181881	25	12.6172	5.19876	8.58635	2598_S5_2603_S10_2608_S15_vs_2597_S4_2602_S9_2607_S14_peak_2370
.	.	.	.	.	.	.	.	6	42049351	42049770	419	42049581	25	12.6172	5.19876	8.58635	2598_S5_2603_S10_2608_S15_vs_2597_S4_2602_S9_2607_S14_peak_2998
Gm4064	Gm4064-001	-	2785165	2796206	0	0.014128	0.380488	Y	2796051	2796460	409	2796227	25	12.6172	5.19876	8.58635	2598_S5_2603_S10_2608_S15_vs_2597_S4_2602_S9_2607_S14_peak_3971
.	.	.	.	.	.	.	.	4	91682364	91683069	705	91682590	42	18.8039	5.19644	14.3386	2598_S5_2603_S10_2608_S15_vs_2597_S4_2602_S9_2607_S14_peak_2423
Slc16a7	Slc16a7-002	-	1.25339e+17	1.25389e+17	24081	0.014151,0.004383	1.000000,1.000000	10	125364579	125365288	709	125364789	23	11.8455	5.17526	7.89412	2598_S5_2603_S10_2608_S15_vs_2597_S4_2602_S9_2607_S14_peak_284
Slc16a7	Slc16a7-001	-	1.25339e+17	1.25389e+17	24178	0.014151,0.004383	1.000000,1.000000	10	125364579	125365288	709	125364789	23	11.8455	5.17526	7.89412	2598_S5_2603_S10_2608_S15_vs_2597_S4_2602_S9_2607_S14_peak_284
.	.	.	.	.	.	.	.	12	49546154	49546565	411	49546348	23	11.8455	5.17526	7.89412	2598_S5_2603_S10_2608_S15_vs_2597_S4_2602_S9_2607_S14_peak_542
.	.	.	.	.	.	.	.	16	3123031	3123517	486	3123324	23	11.8455	5.17526	7.89412	2598_S5_2603_S10_2608_S15_vs_2597_S4_2602_S9_2607_S14_peak_1053
.	.	.	.	.	.	.	.	2	101236177	101236633	456	101236365	23	11.8455	5.17526	7.89412	2598_S5_2603_S10_2608_S15_vs_2597_S4_2602_S9_2607_S14_peak_1755
.	.	.	.	.	.	.	.	4	153354870	153355323	453	153355058	23	11.8455	5.17526	7.89412	2598_S5_2603_S10_2608_S15_vs_2597_S4_2602_S9_2607_S14_peak_2551
.	.	.	.	.	.	.	.	9	5460045	5460681	636	5460278	23	11.8455	5.17526	7.89412	2598_S5_2603_S10_2608_S15_vs_2597_S4_2602_S9_2607_S14_peak_3665
Gm15519	Gm15519-001	+	112563642	112565208	-1245	0	0	6	112561937	112562397	460	112562171	24	12.1991	5.17324	8.20902	2598_S5_2603_S10_2608_S15_vs_2597_S4_2602_S9_2607_S14_peak_3104
Vmn2r44	Vmn2r44-001	-	8366502	8383355	-1199	0	0	7	8384554	8385048	494	8384764	30	14.3607	5.17259	10.1621	2598_S5_2603_S10_2608_S15_vs_2597_S4_2602_S9_2607_S14_peak_3290
Gm12669	Gm12669-001	-	91805547	91806556	0	0.4	0.297935	4	91806153	91807508	1355	91807222	70	28.929	5.17075	24.239	2598_S5_2603_S10_2608_S15_vs_2597_S4_2602_S9_2607_S14_peak_2425
.	.	.	.	.	.	.	.	13	66214396	66214777	381	66214571	38	17.2491	5.16733	12.8594	2598_S5_2603_S10_2608_S15_vs_2597_S4_2602_S9_2607_S14_peak_752
Gm5865	Gm5865-001	-	44405957	44406594	0	1	0.750588	5	44405901	44406750	849	44406586	38	17.2491	5.16733	12.8594	2598_S5_2603_S10_2608_S15_vs_2597_S4_2602_S9_2607_S14_peak_2654
.	.	.	.	.	.	.	.	7	95389778	95390182	404	95389947	38	17.2491	5.16733	12.8594	2598_S5_2603_S10_2608_S15_vs_2597_S4_2602_S9_2607_S14_peak_3376
Msln	Msln-201	-	25748614	25754328	1687	0.077165	1	17	25752201	25752641	440	25752377	51	21.9202	5.15176	17.3487	2598_S5_2603_S10_2608_S15_vs_2597_S4_2602_S9_2607_S14_peak_1266
.	.	.	.	.	.	.	.	18	54124528	54124959	431	54124811	51	21.9202	5.15176	17.3487	2598_S5_2603_S10_2608_S15_vs_2597_S4_2602_S9_2607_S14_peak_1474
.	.	.	.	.	.	.	.	1	14398097	14398486	389	14398388	21	11.0755	5.14776	7.21469	2598_S5_2603_S10_2608_S15_vs_2597_S4_2602_S9_2607_S14_peak_15
1700029M03Rik	1700029M03Rik-002	+	1.64961e+17	1.64961e+17	1140	0.000000,0.250787	0.000000,1.000000	1	164962063	164962540	477	164962320	21	11.0755	5.14776	7.21469	2598_S5_2603_S10_2608_S15_vs_2597_S4_2602_S9_2607_S14_peak_152
1700029M03Rik	1700029M03Rik-001	+	1.64961e+17	1.64961e+17	1142	0.000000,0.250787	0.000000,1.000000	1	164962063	164962540	477	164962320	21	11.0755	5.14776	7.21469	2598_S5_2603_S10_2608_S15_vs_2597_S4_2602_S9_2607_S14_peak_152
.	.	.	.	.	.	.	.	13	111167352	111167726	374	111167572	21	11.0755	5.14776	7.21469	2598_S5_2603_S10_2608_S15_vs_2597_S4_2602_S9_2607_S14_peak_808
.	.	.	.	.	.	.	.	2	101202790	101203265	475	101203066	21	11.0755	5.14776	7.21469	2598_S5_2603_S10_2608_S15_vs_2597_S4_2602_S9_2607_S14_peak_1754
.	.	.	.	.	.	.	.	3	151570741	151571174	433	151570943	21	11.0755	5.14776	7.21469	2598_S5_2603_S10_2608_S15_vs_2597_S4_2602_S9_2607_S14_peak_2245
Negr1	Negr1-004	+	1.56562e+35	1.57016e+35	418064	0.000857,0.000638,0.000610,0.000515	1.000000,1.000000,1.000000,1.000000	3	156980214	156980602	388	156980407	21	11.0755	5.14776	7.21469	2598_S5_2603_S10_2608_S15_vs_2597_S4_2602_S9_2607_S14_peak_2263
Negr1	Negr1-002	+	1.56562e+35	1.57016e+35	418255	0.000857,0.000638,0.000610,0.000515	1.000000,1.000000,1.000000,1.000000	3	156980214	156980602	388	156980407	21	11.0755	5.14776	7.21469	2598_S5_2603_S10_2608_S15_vs_2597_S4_2602_S9_2607_S14_peak_2263
Negr1	Negr1-003	+	1.56562e+35	1.57016e+35	418245	0.000857,0.000638,0.000610,0.000515	1.000000,1.000000,1.000000,1.000000	3	156980214	156980602	388	156980407	21	11.0755	5.14776	7.21469	2598_S5_2603_S10_2608_S15_vs_2597_S4_2602_S9_2607_S14_peak_2263
Negr1	Negr1-001	+	1.56562e+35	1.57016e+35	418420	0.000857,0.000638,0.000610,0.000515	1.000000,1.000000,1.000000,1.000000	3	156980214	156980602	388	156980407	21	11.0755	5.14776	7.21469	2598_S5_2603_S10_2608_S15_vs_2597_S4_2602_S9_2607_S14_peak_2263
Gm28554	Gm28554-002	+	4735794047357940	4735842447358460	-723	0.000000,0.000000	0.000000,0.000000	Y	47356826	47357217	391	47357043	21	11.0755	5.14776	7.21469	2598_S5_2603_S10_2608_S15_vs_2597_S4_2602_S9_2607_S14_peak_4002
Gm28554	Gm28554-001	+	4735794047357940	4735842447358460	-723	0.000000,0.000000	0.000000,0.000000	Y	47356826	47357217	391	47357043	21	11.0755	5.14776	7.21469	2598_S5_2603_S10_2608_S15_vs_2597_S4_2602_S9_2607_S14_peak_4002
Gm44127	Gm44127-001	+	84225252	84286604	32997	0.016104	1	6	84258249	84259236	987	84258483	36	16.4193	5.13342	12.082	2598_S5_2603_S10_2608_S15_vs_2597_S4_2602_S9_2607_S14_peak_3062
Macrod2	Macrod2-202	+	1.40395e+26	1.42384e+26	1014790	0.000200,0.000199,0.000199	1.000000,1.000000,1.000000	2	141410225	141410622	397	141410421	34	15.6935	5.13202	11.3979	2598_S5_2603_S10_2608_S15_vs_2597_S4_2602_S9_2607_S14_peak_1813
Macrod2	Macrod2-001	+	1.40395e+26	1.42384e+26	1014869	0.000200,0.000199,0.000199	1.000000,1.000000,1.000000	2	141410225	141410622	397	141410421	34	15.6935	5.13202	11.3979	2598_S5_2603_S10_2608_S15_vs_2597_S4_2602_S9_2607_S14_peak_1813
Macrod2	Macrod2-009	+	1.40395e+26	1.42384e+26	1014916	0.000200,0.000199,0.000199	1.000000,1.000000,1.000000	2	141410225	141410622	397	141410421	34	15.6935	5.13202	11.3979	2598_S5_2603_S10_2608_S15_vs_2597_S4_2602_S9_2607_S14_peak_1813
Gm42519	Gm42519-001	-	4.52437e+23	4.52473e+23	-4321	0.000000,0.005096,0.001281	0.000000,0.567669,1.000000	5	45251629	45252160	531	45251901	34	15.6935	5.13202	11.3979	2598_S5_2603_S10_2608_S15_vs_2597_S4_2602_S9_2607_S14_peak_2662
Gm43303	Gm43303-001	-	4.52437e+23	4.52473e+23	0	0.000000,0.005096,0.001281	0.000000,0.567669,1.000000	5	45251629	45252160	531	45251901	34	15.6935	5.13202	11.3979	2598_S5_2603_S10_2608_S15_vs_2597_S4_2602_S9_2607_S14_peak_2662
D5Ertd615e	D5Ertd615e-001	-	4.52437e+23	4.52473e+23	172243	0.000000,0.005096,0.001281	0.000000,0.567669,1.000000	5	45251629	45252160	531	45251901	34	15.6935	5.13202	11.3979	2598_S5_2603_S10_2608_S15_vs_2597_S4_2602_S9_2607_S14_peak_2662
Kcnd2	Kcnd2-001	+	21215503	21729806	510434	0.000912	1	6	21725937	21726405	468	21726120	34	15.6935	5.13202	11.3979	2598_S5_2603_S10_2608_S15_vs_2597_S4_2602_S9_2607_S14_peak_2951
.	.	.	.	.	.	.	.	6	140766677	140767143	466	140766827	34	15.6935	5.13202	11.3979	2598_S5_2603_S10_2608_S15_vs_2597_S4_2602_S9_2607_S14_peak_3177
.	.	.	.	.	.	.	.	10	14597355	14597740	385	14597490	18	9.96292	5.11608	6.25441	2598_S5_2603_S10_2608_S15_vs_2597_S4_2602_S9_2607_S14_peak_182
.	.	.	.	.	.	.	.	11	57963313	57963977	664	57963477	18	9.96292	5.11608	6.25441	2598_S5_2603_S10_2608_S15_vs_2597_S4_2602_S9_2607_S14_peak_402
.	.	.	.	.	.	.	.	13	79700783	79701169	386	79700937	18	9.96292	5.11608	6.25441	2598_S5_2603_S10_2608_S15_vs_2597_S4_2602_S9_2607_S14_peak_766
Plcxd3	Plcxd3-001	+	43755044375491	45755544520415	105682	0.002319,0.003202	1.000000,1.000000	15	4481186	4481649	463	4481360	18	9.96292	5.11608	6.25441	2598_S5_2603_S10_2608_S15_vs_2597_S4_2602_S9_2607_S14_peak_946
Plcxd3	Plcxd3-002	+	43755044375491	45755544520415	105695	0.002319,0.003202	1.000000,1.000000	15	4481186	4481649	463	4481360	18	9.96292	5.11608	6.25441	2598_S5_2603_S10_2608_S15_vs_2597_S4_2602_S9_2607_S14_peak_946
.	.	.	.	.	.	.	.	16	77134265	77134718	453	77134591	18	9.96292	5.11608	6.25441	2598_S5_2603_S10_2608_S15_vs_2597_S4_2602_S9_2607_S14_peak_1113
Bach1	Bach1-003	+	8.7699e+23	8.77326e+23	-1582	0.000000,0.000000,0.000000	0.000000,0.000000,0.000000	16	87696956	87697383	427	87697214	18	9.96292	5.11608	6.25441	2598_S5_2603_S10_2608_S15_vs_2597_S4_2602_S9_2607_S14_peak_1139
Bach1	Bach1-002	+	8.7699e+23	8.77326e+23	-1621	0.000000,0.000000,0.000000	0.000000,0.000000,0.000000	16	87696956	87697383	427	87697214	18	9.96292	5.11608	6.25441	2598_S5_2603_S10_2608_S15_vs_2597_S4_2602_S9_2607_S14_peak_1139
Bach1	Bach1-001	+	8.7699e+23	8.77326e+23	-1562	0.000000,0.000000,0.000000	0.000000,0.000000,0.000000	16	87696956	87697383	427	87697214	18	9.96292	5.11608	6.25441	2598_S5_2603_S10_2608_S15_vs_2597_S4_2602_S9_2607_S14_peak_1139
Kcnj15	Kcnj15-001	+	9.52576e+95	9.53002e+95	5636	0.008909,0.011294,0.009056,0.009988,0.009010,0.010000,0.008918,0.009900,0.008909,0.008909,0.009279,0.009033	1.000000,1.000000,1.000000,1.000000,1.000000,1.000000,1.000000,1.000000,1.000000,1.000000,1.000000,1.000000	16	95263194	95263573	379	95263303	18	9.96292	5.11608	6.25441	2598_S5_2603_S10_2608_S15_vs_2597_S4_2602_S9_2607_S14_peak_1153
Kcnj15	Kcnj15-011	+	9.52576e+95	9.53002e+95	5003	0.008909,0.011294,0.009056,0.009988,0.009010,0.010000,0.008918,0.009900,0.008909,0.008909,0.009279,0.009033	1.000000,1.000000,1.000000,1.000000,1.000000,1.000000,1.000000,1.000000,1.000000,1.000000,1.000000,1.000000	16	95263194	95263573	379	95263303	18	9.96292	5.11608	6.25441	2598_S5_2603_S10_2608_S15_vs_2597_S4_2602_S9_2607_S14_peak_1153
Kcnj15	Kcnj15-003	+	9.52576e+95	9.53002e+95	4942	0.008909,0.011294,0.009056,0.009988,0.009010,0.010000,0.008918,0.009900,0.008909,0.008909,0.009279,0.009033	1.000000,1.000000,1.000000,1.000000,1.000000,1.000000,1.000000,1.000000,1.000000,1.000000,1.000000,1.000000	16	95263194	95263573	379	95263303	18	9.96292	5.11608	6.25441	2598_S5_2603_S10_2608_S15_vs_2597_S4_2602_S9_2607_S14_peak_1153
Kcnj15	Kcnj15-009	+	9.52576e+95	9.53002e+95	5535	0.008909,0.011294,0.009056,0.009988,0.009010,0.010000,0.008918,0.009900,0.008909,0.008909,0.009279,0.009033	1.000000,1.000000,1.000000,1.000000,1.000000,1.000000,1.000000,1.000000,1.000000,1.000000,1.000000,1.000000	16	95263194	95263573	379	95263303	18	9.96292	5.11608	6.25441	2598_S5_2603_S10_2608_S15_vs_2597_S4_2602_S9_2607_S14_peak_1153
Kcnj15	Kcnj15-007	+	9.52576e+95	9.53002e+95	5158	0.008909,0.011294,0.009056,0.009988,0.009010,0.010000,0.008918,0.009900,0.008909,0.008909,0.009279,0.009033	1.000000,1.000000,1.000000,1.000000,1.000000,1.000000,1.000000,1.000000,1.000000,1.000000,1.000000,1.000000	16	95263194	95263573	379	95263303	18	9.96292	5.11608	6.25441	2598_S5_2603_S10_2608_S15_vs_2597_S4_2602_S9_2607_S14_peak_1153
Kcnj15	Kcnj15-010	+	9.52576e+95	9.53002e+95	5511	0.008909,0.011294,0.009056,0.009988,0.009010,0.010000,0.008918,0.009900,0.008909,0.008909,0.009279,0.009033	1.000000,1.000000,1.000000,1.000000,1.000000,1.000000,1.000000,1.000000,1.000000,1.000000,1.000000,1.000000	16	95263194	95263573	379	95263303	18	9.96292	5.11608	6.25441	2598_S5_2603_S10_2608_S15_vs_2597_S4_2602_S9_2607_S14_peak_1153
Kcnj15	Kcnj15-201	+	9.52576e+95	9.53002e+95	5543	0.008909,0.011294,0.009056,0.009988,0.009010,0.010000,0.008918,0.009900,0.008909,0.008909,0.009279,0.009033	1.000000,1.000000,1.000000,1.000000,1.000000,1.000000,1.000000,1.000000,1.000000,1.000000,1.000000,1.000000	16	95263194	95263573	379	95263303	18	9.96292	5.11608	6.25441	2598_S5_2603_S10_2608_S15_vs_2597_S4_2602_S9_2607_S14_peak_1153
Kcnj15	Kcnj15-008	+	9.52576e+95	9.53002e+95	5535	0.008909,0.011294,0.009056,0.009988,0.009010,0.010000,0.008918,0.009900,0.008909,0.008909,0.009279,0.009033	1.000000,1.000000,1.000000,1.000000,1.000000,1.000000,1.000000,1.000000,1.000000,1.000000,1.000000,1.000000	16	95263194	95263573	379	95263303	18	9.96292	5.11608	6.25441	2598_S5_2603_S10_2608_S15_vs_2597_S4_2602_S9_2607_S14_peak_1153
Kcnj15	Kcnj15-004	+	9.52576e+95	9.53002e+95	5636	0.008909,0.011294,0.009056,0.009988,0.009010,0.010000,0.008918,0.009900,0.008909,0.008909,0.009279,0.009033	1.000000,1.000000,1.000000,1.000000,1.000000,1.000000,1.000000,1.000000,1.000000,1.000000,1.000000,1.000000	16	95263194	95263573	379	95263303	18	9.96292	5.11608	6.25441	2598_S5_2603_S10_2608_S15_vs_2597_S4_2602_S9_2607_S14_peak_1153
Kcnj15	Kcnj15-006	+	9.52576e+95	9.53002e+95	5636	0.008909,0.011294,0.009056,0.009988,0.009010,0.010000,0.008918,0.009900,0.008909,0.008909,0.009279,0.009033	1.000000,1.000000,1.000000,1.000000,1.000000,1.000000,1.000000,1.000000,1.000000,1.000000,1.000000,1.000000	16	95263194	95263573	379	95263303	18	9.96292	5.11608	6.25441	2598_S5_2603_S10_2608_S15_vs_2597_S4_2602_S9_2607_S14_peak_1153
Kcnj15	Kcnj15-002	+	9.52576e+95	9.53002e+95	5636	0.008909,0.011294,0.009056,0.009988,0.009010,0.010000,0.008918,0.009900,0.008909,0.008909,0.009279,0.009033	1.000000,1.000000,1.000000,1.000000,1.000000,1.000000,1.000000,1.000000,1.000000,1.000000,1.000000,1.000000	16	95263194	95263573	379	95263303	18	9.96292	5.11608	6.25441	2598_S5_2603_S10_2608_S15_vs_2597_S4_2602_S9_2607_S14_peak_1153
Kcnj15	Kcnj15-005	+	9.52576e+95	9.53002e+95	5636	0.008909,0.011294,0.009056,0.009988,0.009010,0.010000,0.008918,0.009900,0.008909,0.008909,0.009279,0.009033	1.000000,1.000000,1.000000,1.000000,1.000000,1.000000,1.000000,1.000000,1.000000,1.000000,1.000000,1.000000	16	95263194	95263573	379	95263303	18	9.96292	5.11608	6.25441	2598_S5_2603_S10_2608_S15_vs_2597_S4_2602_S9_2607_S14_peak_1153
Ptchd4	Ptchd4-201	+	42315947	42507742	126657	0.002112	1	17	42442604	42443008	404	42442818	18	9.96292	5.11608	6.25441	2598_S5_2603_S10_2608_S15_vs_2597_S4_2602_S9_2607_S14_peak_1346
Prkg1	Prkg1-002	-	3056854730567550	3166437131765030	138370	0.000385,0.000352	1.000000,1.000000	19	31525580	31526001	421	31525755	18	9.96292	5.11608	6.25441	2598_S5_2603_S10_2608_S15_vs_2597_S4_2602_S9_2607_S14_peak_1546
Prkg1	Prkg1-001	-	3056854730567550	3166437131765030	239033	0.000385,0.000352	1.000000,1.000000	19	31525580	31526001	421	31525755	18	9.96292	5.11608	6.25441	2598_S5_2603_S10_2608_S15_vs_2597_S4_2602_S9_2607_S14_peak_1546
Gm18658	Gm18658-001	-	6378332	6378602	-269	0	0	3	6378871	6379581	710	6379122	18	9.96292	5.11608	6.25441	2598_S5_2603_S10_2608_S15_vs_2597_S4_2602_S9_2607_S14_peak_1902
Unc13b	Unc13b-017	+	4.3059e+55	4.32649e+55	180214	0.001821,0.029677,0.006914,0.001833,0.001833,0.001833,0.001821	1.000000,1.000000,1.000000,1.000000,1.000000,1.000000,1.000000	4	43239183	43239557	374	43239361	18	9.96292	5.11608	6.25441	2598_S5_2603_S10_2608_S15_vs_2597_S4_2602_S9_2607_S14_peak_2341
Unc13b	Unc13b-005	+	4.3059e+55	4.32649e+55	5376	0.001821,0.029677,0.006914,0.001833,0.001833,0.001833,0.001821	1.000000,1.000000,1.000000,1.000000,1.000000,1.000000,1.000000	4	43239183	43239557	374	43239361	18	9.96292	5.11608	6.25441	2598_S5_2603_S10_2608_S15_vs_2597_S4_2602_S9_2607_S14_peak_2341
Unc13b	Unc13b-018	+	4.3059e+55	4.32649e+55	29685	0.001821,0.029677,0.006914,0.001833,0.001833,0.001833,0.001821	1.000000,1.000000,1.000000,1.000000,1.000000,1.000000,1.000000	4	43239183	43239557	374	43239361	18	9.96292	5.11608	6.25441	2598_S5_2603_S10_2608_S15_vs_2597_S4_2602_S9_2607_S14_peak_2341
Unc13b	Unc13b-012	+	4.3059e+55	4.32649e+55	180110	0.001821,0.029677,0.006914,0.001833,0.001833,0.001833,0.001821	1.000000,1.000000,1.000000,1.000000,1.000000,1.000000,1.000000	4	43239183	43239557	374	43239361	18	9.96292	5.11608	6.25441	2598_S5_2603_S10_2608_S15_vs_2597_S4_2602_S9_2607_S14_peak_2341
Unc13b	Unc13b-014	+	4.3059e+55	4.32649e+55	180103	0.001821,0.029677,0.006914,0.001833,0.001833,0.001833,0.001821	1.000000,1.000000,1.000000,1.000000,1.000000,1.000000,1.000000	4	43239183	43239557	374	43239361	18	9.96292	5.11608	6.25441	2598_S5_2603_S10_2608_S15_vs_2597_S4_2602_S9_2607_S14_peak_2341
Unc13b	Unc13b-002	+	4.3059e+55	4.32649e+55	180110	0.001821,0.029677,0.006914,0.001833,0.001833,0.001833,0.001821	1.000000,1.000000,1.000000,1.000000,1.000000,1.000000,1.000000	4	43239183	43239557	374	43239361	18	9.96292	5.11608	6.25441	2598_S5_2603_S10_2608_S15_vs_2597_S4_2602_S9_2607_S14_peak_2341
Unc13b	Unc13b-001	+	4.3059e+55	4.32649e+55	180214	0.001821,0.029677,0.006914,0.001833,0.001833,0.001833,0.001821	1.000000,1.000000,1.000000,1.000000,1.000000,1.000000,1.000000	4	43239183	43239557	374	43239361	18	9.96292	5.11608	6.25441	2598_S5_2603_S10_2608_S15_vs_2597_S4_2602_S9_2607_S14_peak_2341
.	.	.	.	.	.	.	.	5	52061563	52061934	371	52061756	18	9.96292	5.11608	6.25441	2598_S5_2603_S10_2608_S15_vs_2597_S4_2602_S9_2607_S14_peak_2687
.	.	.	.	.	.	.	.	8	92218733	92219129	396	92218900	18	9.96292	5.11608	6.25441	2598_S5_2603_S10_2608_S15_vs_2597_S4_2602_S9_2607_S14_peak_3592
.	.	.	.	.	.	.	.	9	61779827	61780432	605	61780264	18	9.96292	5.11608	6.25441	2598_S5_2603_S10_2608_S15_vs_2597_S4_2602_S9_2607_S14_peak_3731
.	.	.	.	.	.	.	.	9	111102909	111103320	411	111103078	18	9.96292	5.11608	6.25441	2598_S5_2603_S10_2608_S15_vs_2597_S4_2602_S9_2607_S14_peak_3796
Aff3	Aff3-006	-	3.85356e+39	3.86272e+39	61738	0.004498,0.003174,0.001250,0.000845,0.000916	1.000000,1.000000,1.000000,1.000000,1.000000	1	38565053	38565464	411	38565250	19	10.3079	5.11514	6.54724	2598_S5_2603_S10_2608_S15_vs_2597_S4_2602_S9_2607_S14_peak_53
Aff3	Aff3-004	-	3.85356e+39	3.86272e+39	99492	0.004498,0.003174,0.001250,0.000845,0.000916	1.000000,1.000000,1.000000,1.000000,1.000000	1	38565053	38565464	411	38565250	19	10.3079	5.11514	6.54724	2598_S5_2603_S10_2608_S15_vs_2597_S4_2602_S9_2607_S14_peak_53
Aff3	Aff3-001	-	3.85356e+39	3.86272e+39	99492	0.004498,0.003174,0.001250,0.000845,0.000916	1.000000,1.000000,1.000000,1.000000,1.000000	1	38565053	38565464	411	38565250	19	10.3079	5.11514	6.54724	2598_S5_2603_S10_2608_S15_vs_2597_S4_2602_S9_2607_S14_peak_53
Aff3	Aff3-201	-	3.85356e+39	3.86272e+39	99492	0.004498,0.003174,0.001250,0.000845,0.000916	1.000000,1.000000,1.000000,1.000000,1.000000	1	38565053	38565464	411	38565250	19	10.3079	5.11514	6.54724	2598_S5_2603_S10_2608_S15_vs_2597_S4_2602_S9_2607_S14_peak_53
Aff3	Aff3-002	-	3.85356e+39	3.86272e+39	61722	0.004498,0.003174,0.001250,0.000845,0.000916	1.000000,1.000000,1.000000,1.000000,1.000000	1	38565053	38565464	411	38565250	19	10.3079	5.11514	6.54724	2598_S5_2603_S10_2608_S15_vs_2597_S4_2602_S9_2607_S14_peak_53
.	.	.	.	.	.	.	.	1	75673487	75673894	407	75673644	19	10.3079	5.11514	6.54724	2598_S5_2603_S10_2608_S15_vs_2597_S4_2602_S9_2607_S14_peak_82
Olfr766-ps1	Olfr766-ps1-001	-	129063028	129063958	4632	0	0	10	129058919	129059326	407	129059044	19	10.3079	5.11514	6.54724	2598_S5_2603_S10_2608_S15_vs_2597_S4_2602_S9_2607_S14_peak_286
.	.	.	.	.	.	.	.	13	118070519	118071178	659	118070687	19	10.3079	5.11514	6.54724	2598_S5_2603_S10_2608_S15_vs_2597_S4_2602_S9_2607_S14_peak_814
Pcdh17	Pcdh17-201	+	84443563	84537061	33823	0.004214	1	14	84477386	84477779	393	84477618	19	10.3079	5.11514	6.54724	2598_S5_2603_S10_2608_S15_vs_2597_S4_2602_S9_2607_S14_peak_898
Itga4	Itga4-001	+	79255500	79333124	62449	0.005295	1	2	79317949	79318359	410	79318148	19	10.3079	5.11514	6.54724	2598_S5_2603_S10_2608_S15_vs_2597_S4_2602_S9_2607_S14_peak_1727
.	.	.	.	.	.	.	.	5	132929808	132930246	438	132929949	19	10.3079	5.11514	6.54724	2598_S5_2603_S10_2608_S15_vs_2597_S4_2602_S9_2607_S14_peak_2864
.	.	.	.	.	.	.	.	9	87557869	87558293	424	87558038	19	10.3079	5.11514	6.54724	2598_S5_2603_S10_2608_S15_vs_2597_S4_2602_S9_2607_S14_peak_3768
.	.	.	.	.	.	.	.	14	92929624	92930535	911	92929940	32	14.9154	5.11138	10.6752	2598_S5_2603_S10_2608_S15_vs_2597_S4_2602_S9_2607_S14_peak_922
.	.	.	.	.	.	.	.	3	115615221	115615969	748	115615547	32	14.9154	5.11138	10.6752	2598_S5_2603_S10_2608_S15_vs_2597_S4_2602_S9_2607_S14_peak_2155
.	.	.	.	.	.	.	.	8	7163504	7163972	468	7163835	32	14.9154	5.11138	10.6752	2598_S5_2603_S10_2608_S15_vs_2597_S4_2602_S9_2607_S14_peak_3443
Wwc1	Wwc1-001	-	35838400	35980528	82619	0.006649	1	11	35896965	35897909	944	35897736	45	19.5872	5.10975	15.0909	2598_S5_2603_S10_2608_S15_vs_2597_S4_2602_S9_2607_S14_peak_357
Ttyh3	Ttyh3-007	-	1.40648e+26	1.40649e+26	0	0.740530,0.014936,0.014728	0.756286,0.822050,0.810445	5	140648608	140649124	516	140648836	35	15.9286	5.08998	11.6143	2598_S5_2603_S10_2608_S15_vs_2597_S4_2602_S9_2607_S14_peak_2881
Ttyh3	Ttyh3-001	-	1.40648e+26	1.40649e+26	0	0.740530,0.014936,0.014728	0.756286,0.822050,0.810445	5	140648608	140649124	516	140648836	35	15.9286	5.08998	11.6143	2598_S5_2603_S10_2608_S15_vs_2597_S4_2602_S9_2607_S14_peak_2881
Ttyh3	Ttyh3-002	-	1.40648e+26	1.40649e+26	0	0.740530,0.014936,0.014728	0.756286,0.822050,0.810445	5	140648608	140649124	516	140648836	35	15.9286	5.08998	11.6143	2598_S5_2603_S10_2608_S15_vs_2597_S4_2602_S9_2607_S14_peak_2881
Zfhx3	Zfhx3-002	+	1.08703e+17	1.088e+17	53066	0.005176,0.002037	1.000000,1.000000	8	108756166	108756668	502	108756449	35	15.8996	5.08028	11.5879	2598_S5_2603_S10_2608_S15_vs_2597_S4_2602_S9_2607_S14_peak_3602
Zfhx3	Zfhx3-001	+	1.08703e+17	1.088e+17	41522	0.005176,0.002037	1.000000,1.000000	8	108756166	108756668	502	108756449	35	15.8996	5.08028	11.5879	2598_S5_2603_S10_2608_S15_vs_2597_S4_2602_S9_2607_S14_peak_3602
.	.	.	.	.	.	.	.	3	56461681	56462083	402	56461893	41	18.0303	5.07559	13.6	2598_S5_2603_S10_2608_S15_vs_2597_S4_2602_S9_2607_S14_peak_2036
Slc2a13	Slc2a13-001	-	91267696	91573262	262060	0.003593	1	15	91310105	91311202	1097	91310491	28	13.371	5.06707	9.26442	2598_S5_2603_S10_2608_S15_vs_2597_S4_2602_S9_2607_S14_peak_1036
Gm13711	Gm13711-001	-	84317339	84318312	-4077	0	0	2	84322389	84322879	490	84322616	28	13.3587	5.06224	9.25459	2598_S5_2603_S10_2608_S15_vs_2597_S4_2602_S9_2607_S14_peak_1739
Pde5a	Pde5a-002	+	1.2273e+35	1.22859e+35	34004	0.003105,0.010076,0.008722,0.003090	1.000000,1.000000,1.000000,1.000000	3	122763574	122763976	402	122763816	28	13.3587	5.06224	9.25459	2598_S5_2603_S10_2608_S15_vs_2597_S4_2602_S9_2607_S14_peak_2169
4930447N08Rik	4930447N08Rik-003	-	1.2273e+35	1.22859e+35	37974	0.003105,0.010076,0.008722,0.003090	1.000000,1.000000,1.000000,1.000000	3	122763574	122763976	402	122763816	28	13.3587	5.06224	9.25459	2598_S5_2603_S10_2608_S15_vs_2597_S4_2602_S9_2607_S14_peak_2169
Pde5a	Pde5a-003	+	1.2273e+35	1.22859e+35	33352	0.003105,0.010076,0.008722,0.003090	1.000000,1.000000,1.000000,1.000000	3	122763574	122763976	402	122763816	28	13.3587	5.06224	9.25459	2598_S5_2603_S10_2608_S15_vs_2597_S4_2602_S9_2607_S14_peak_2169
Pde5a	Pde5a-001	+	1.2273e+35	1.22859e+35	34627	0.003105,0.010076,0.008722,0.003090	1.000000,1.000000,1.000000,1.000000	3	122763574	122763976	402	122763816	28	13.3587	5.06224	9.25459	2598_S5_2603_S10_2608_S15_vs_2597_S4_2602_S9_2607_S14_peak_2169
.	.	.	.	.	.	.	.	3	156517891	156518289	398	156518076	28	13.3587	5.06224	9.25459	2598_S5_2603_S10_2608_S15_vs_2597_S4_2602_S9_2607_S14_peak_2259
.	.	.	.	.	.	.	.	3	115192049	115192674	625	115192390	48	20.3831	5.03603	15.8568	2598_S5_2603_S10_2608_S15_vs_2597_S4_2602_S9_2607_S14_peak_2150
.	.	.	.	.	.	.	.	4	92422644	92423088	444	92422802	48	20.3831	5.03603	15.8568	2598_S5_2603_S10_2608_S15_vs_2597_S4_2602_S9_2607_S14_peak_2431
Gm5472	Gm5472-201	-	45978358	45980038	169	0.261749	1	15	45979430	45979869	439	45979616	37	16.472	5.03484	12.1252	2598_S5_2603_S10_2608_S15_vs_2597_S4_2602_S9_2607_S14_peak_992
Anapc1	Anapc1-003	-	1.28685e+35	1.28687e+35	-4906	0.000000,0.000000,0.000000,0.000000	0.000000,0.000000,0.000000,0.000000	2	128692261	128692677	416	128692430	37	16.472	5.03484	12.1252	2598_S5_2603_S10_2608_S15_vs_2597_S4_2602_S9_2607_S14_peak_1790
Anapc1	Anapc1-002	-	1.28685e+35	1.28687e+35	-4885	0.000000,0.000000,0.000000,0.000000	0.000000,0.000000,0.000000,0.000000	2	128692261	128692677	416	128692430	37	16.472	5.03484	12.1252	2598_S5_2603_S10_2608_S15_vs_2597_S4_2602_S9_2607_S14_peak_1790
Anapc1	Anapc1-005	-	1.28685e+35	1.28687e+35	-4884	0.000000,0.000000,0.000000,0.000000	0.000000,0.000000,0.000000,0.000000	2	128692261	128692677	416	128692430	37	16.472	5.03484	12.1252	2598_S5_2603_S10_2608_S15_vs_2597_S4_2602_S9_2607_S14_peak_1790
Anapc1	Anapc1-001	-	1.28685e+35	1.28687e+35	-4869	0.000000,0.000000,0.000000,0.000000	0.000000,0.000000,0.000000,0.000000	2	128692261	128692677	416	128692430	37	16.472	5.03484	12.1252	2598_S5_2603_S10_2608_S15_vs_2597_S4_2602_S9_2607_S14_peak_1790
Gm13564	Gm13564-001	-	6245293662357070	6245664962470910	0	0.048465,0.003443	0.459184,1.000000	2	62456470	62456861	391	62456622	26	12.5801	5.03267	8.55563	2598_S5_2603_S10_2608_S15_vs_2597_S4_2602_S9_2607_S14_peak_1688
Gm13561	Gm13561-001	+	6245293662357070	6245664962470910	99399	0.048465,0.003443	0.459184,1.000000	2	62456470	62456861	391	62456622	26	12.5801	5.03267	8.55563	2598_S5_2603_S10_2608_S15_vs_2597_S4_2602_S9_2607_S14_peak_1688
Sptlc3	Sptlc3-002	+	1.39494e+35	1.39638e+35	98053	0.002894,0.000000,0.002906,0.000988	1.000000,0.000000,1.000000,1.000000	2	139591973	139592388	415	139592170	26	12.5801	5.03267	8.55563	2598_S5_2603_S10_2608_S15_vs_2597_S4_2602_S9_2607_S14_peak_1812
Gm27385	Gm27385-201	+	1.39494e+35	1.39638e+35	3746	0.002894,0.000000,0.002906,0.000988	1.000000,0.000000,1.000000,1.000000	2	139591973	139592388	415	139592170	26	12.5801	5.03267	8.55563	2598_S5_2603_S10_2608_S15_vs_2597_S4_2602_S9_2607_S14_peak_1812
Sptlc3	Sptlc3-001	+	1.39494e+35	1.39638e+35	98060	0.002894,0.000000,0.002906,0.000988	1.000000,0.000000,1.000000,1.000000	2	139591973	139592388	415	139592170	26	12.5801	5.03267	8.55563	2598_S5_2603_S10_2608_S15_vs_2597_S4_2602_S9_2607_S14_peak_1812
Gm14066	Gm14066-001	-	1.39494e+35	1.39638e+35	85327	0.002894,0.000000,0.002906,0.000988	1.000000,0.000000,1.000000,1.000000	2	139591973	139592388	415	139592170	26	12.5801	5.03267	8.55563	2598_S5_2603_S10_2608_S15_vs_2597_S4_2602_S9_2607_S14_peak_1812
.	.	.	.	.	.	.	.	4	42697622	42698019	397	42697824	26	12.5801	5.03267	8.55563	2598_S5_2603_S10_2608_S15_vs_2597_S4_2602_S9_2607_S14_peak_2340
.	.	.	.	.	.	.	.	6	109099022	109099474	452	109099182	26	12.5801	5.03267	8.55563	2598_S5_2603_S10_2608_S15_vs_2597_S4_2602_S9_2607_S14_peak_3097
.	.	.	.	.	.	.	.	6	140843843	140844562	719	140844266	26	12.5801	5.03267	8.55563	2598_S5_2603_S10_2608_S15_vs_2597_S4_2602_S9_2607_S14_peak_3182
Dlgap2	Dlgap2-001	+	1.40959e+55	1.48477e+55	385124	0.000560,0.003342,0.000936,0.002823,0.000631,0.000631,0.000560	1.000000,1.000000,1.000000,1.000000,1.000000,1.000000,1.000000	8	14480999	14481419	420	14481177	26	12.5801	5.03267	8.55563	2598_S5_2603_S10_2608_S15_vs_2597_S4_2602_S9_2607_S14_peak_3456
Dlgap2	Dlgap2-006	+	1.40959e+55	1.48477e+55	99265	0.000560,0.003342,0.000936,0.002823,0.000631,0.000631,0.000560	1.000000,1.000000,1.000000,1.000000,1.000000,1.000000,1.000000	8	14480999	14481419	420	14481177	26	12.5801	5.03267	8.55563	2598_S5_2603_S10_2608_S15_vs_2597_S4_2602_S9_2607_S14_peak_3456
Dlgap2	Dlgap2-003	+	1.40959e+55	1.48477e+55	99003	0.000560,0.003342,0.000936,0.002823,0.000631,0.000631,0.000560	1.000000,1.000000,1.000000,1.000000,1.000000,1.000000,1.000000	8	14480999	14481419	420	14481177	26	12.5801	5.03267	8.55563	2598_S5_2603_S10_2608_S15_vs_2597_S4_2602_S9_2607_S14_peak_3456
Dlgap2	Dlgap2-007	+	1.40959e+55	1.48477e+55	99051	0.000560,0.003342,0.000936,0.002823,0.000631,0.000631,0.000560	1.000000,1.000000,1.000000,1.000000,1.000000,1.000000,1.000000	8	14480999	14481419	420	14481177	26	12.5801	5.03267	8.55563	2598_S5_2603_S10_2608_S15_vs_2597_S4_2602_S9_2607_S14_peak_3456
Dlgap2	Dlgap2-201	+	1.40959e+55	1.48477e+55	301332	0.000560,0.003342,0.000936,0.002823,0.000631,0.000631,0.000560	1.000000,1.000000,1.000000,1.000000,1.000000,1.000000,1.000000	8	14480999	14481419	420	14481177	26	12.5801	5.03267	8.55563	2598_S5_2603_S10_2608_S15_vs_2597_S4_2602_S9_2607_S14_peak_3456
Dlgap2	Dlgap2-008	+	1.40959e+55	1.48477e+55	301332	0.000560,0.003342,0.000936,0.002823,0.000631,0.000631,0.000560	1.000000,1.000000,1.000000,1.000000,1.000000,1.000000,1.000000	8	14480999	14481419	420	14481177	26	12.5801	5.03267	8.55563	2598_S5_2603_S10_2608_S15_vs_2597_S4_2602_S9_2607_S14_peak_3456
Dlgap2	Dlgap2-002	+	1.40959e+55	1.48477e+55	385134	0.000560,0.003342,0.000936,0.002823,0.000631,0.000631,0.000560	1.000000,1.000000,1.000000,1.000000,1.000000,1.000000,1.000000	8	14480999	14481419	420	14481177	26	12.5801	5.03267	8.55563	2598_S5_2603_S10_2608_S15_vs_2597_S4_2602_S9_2607_S14_peak_3456
.	.	.	.	.	.	.	.	8	35835869	35836276	407	35836106	26	12.5801	5.03267	8.55563	2598_S5_2603_S10_2608_S15_vs_2597_S4_2602_S9_2607_S14_peak_3487
.	.	.	.	.	.	.	.	8	64331544	64331982	438	64331783	26	12.5801	5.03267	8.55563	2598_S5_2603_S10_2608_S15_vs_2597_S4_2602_S9_2607_S14_peak_3559
.	.	.	.	.	.	.	.	17	36572241	36572740	499	36572564	21	10.8292	5.03002	7.00791	2598_S5_2603_S10_2608_S15_vs_2597_S4_2602_S9_2607_S14_peak_1335
.	.	.	.	.	.	.	.	15	24214690	24215146	456	24214948	35	15.6922	5.01137	11.3976	2598_S5_2603_S10_2608_S15_vs_2597_S4_2602_S9_2607_S14_peak_955
.	.	.	.	.	.	.	.	10	15235123	15235577	454	15235307	24	11.8015	4.9988	7.85635	2598_S5_2603_S10_2608_S15_vs_2597_S4_2602_S9_2607_S14_peak_187
.	.	.	.	.	.	.	.	17	61692618	61693104	486	61692762	24	11.8015	4.9988	7.85635	2598_S5_2603_S10_2608_S15_vs_2597_S4_2602_S9_2607_S14_peak_1394
Ndst4	Ndst4-006	+	1.2571e+26	1.25725e+26	14476	0.009714,0.008912,0.001299	0.336493,1.000000,1.000000	3	125724562	125724983	421	125724709	24	11.8015	4.9988	7.85635	2598_S5_2603_S10_2608_S15_vs_2597_S4_2602_S9_2607_S14_peak_2179
Ndst4	Ndst4-005	+	1.2571e+26	1.25725e+26	43575	0.009714,0.008912,0.001299	0.336493,1.000000,1.000000	3	125724562	125724983	421	125724709	24	11.8015	4.9988	7.85635	2598_S5_2603_S10_2608_S15_vs_2597_S4_2602_S9_2607_S14_peak_2179
Ndst4	Ndst4-001	+	1.2571e+26	1.25725e+26	320486	0.009714,0.008912,0.001299	0.336493,1.000000,1.000000	3	125724562	125724983	421	125724709	24	11.8015	4.9988	7.85635	2598_S5_2603_S10_2608_S15_vs_2597_S4_2602_S9_2607_S14_peak_2179
Dlc1	Dlc1-005	-	3657024936567750	3695244336733050	312328	0.002182,0.005045	1.000000,1.000000	8	36639282	36640115	833	36639945	37	16.3361	4.99177	12.0023	2598_S5_2603_S10_2608_S15_vs_2597_S4_2602_S9_2607_S14_peak_3491
Dlc1	Dlc1-001	-	3657024936567750	3695244336733050	92940	0.002182,0.005045	1.000000,1.000000	8	36639282	36640115	833	36639945	37	16.3361	4.99177	12.0023	2598_S5_2603_S10_2608_S15_vs_2597_S4_2602_S9_2607_S14_peak_3491
Pde3a	Pde3a-002	+	1.4125e+17	1.41472e+17	28017	0.002175,0.001867	1.000000,1.000000	6	141277983	141278464	481	141278241	33	14.912	4.98539	10.6734	2598_S5_2603_S10_2608_S15_vs_2597_S4_2602_S9_2607_S14_peak_3201
Pde3a	Pde3a-001	+	1.4125e+17	1.41472e+17	28714	0.002175,0.001867	1.000000,1.000000	6	141277983	141278464	481	141278241	33	14.912	4.98539	10.6734	2598_S5_2603_S10_2608_S15_vs_2597_S4_2602_S9_2607_S14_peak_3201
Rdh8	Rdh8-001	+	20818503	20826118	6689	0.067096	1	9	20825192	20825702	510	20825474	33	14.912	4.98539	10.6734	2598_S5_2603_S10_2608_S15_vs_2597_S4_2602_S9_2607_S14_peak_3684
.	.	.	.	.	.	.	.	16	69164570	69165024	454	69164816	23	11.3817	4.96631	7.48662	2598_S5_2603_S10_2608_S15_vs_2597_S4_2602_S9_2607_S14_peak_1101
B3galt1	B3galt1-002	+	6774821267565870	6811815167810890	154	0.001419,0.002143	1.000000,1.000000	2	67748366	67748890	524	67748655	22	11.023	4.95962	7.17278	2598_S5_2603_S10_2608_S15_vs_2597_S4_2602_S9_2607_S14_peak_1709
B3galt1	B3galt1-003	+	6774821267565870	6811815167810890	182495	0.001419,0.002143	1.000000,1.000000	2	67748366	67748890	524	67748655	22	11.023	4.95962	7.17278	2598_S5_2603_S10_2608_S15_vs_2597_S4_2602_S9_2607_S14_peak_1709
Gm18658	Gm18658-001	-	6378332	6378602	270	0.00369	0.002584	3	6377946	6378332	386	6378030	22	11.023	4.95962	7.17278	2598_S5_2603_S10_2608_S15_vs_2597_S4_2602_S9_2607_S14_peak_1901
.	.	.	.	.	.	.	.	3	39025737	39026156	419	39025839	22	11.023	4.95962	7.17278	2598_S5_2603_S10_2608_S15_vs_2597_S4_2602_S9_2607_S14_peak_1995
.	.	.	.	.	.	.	.	5	17119389	17119797	408	17119628	22	11.023	4.95962	7.17278	2598_S5_2603_S10_2608_S15_vs_2597_S4_2602_S9_2607_S14_peak_2601
Gm43055	Gm43055-001	+	8.67289e+23	8.68171e+23	-1333	0.000000,0.011001,0.000000	0.000000,1.000000,0.000000	5	86727127	86727573	446	86727383	22	11.023	4.95962	7.17278	2598_S5_2603_S10_2608_S15_vs_2597_S4_2602_S9_2607_S14_peak_2752
Tmprss11e	Tmprss11e-001	-	8.67289e+23	8.68171e+23	18243	0.000000,0.011001,0.000000	0.000000,1.000000,0.000000	5	86727127	86727573	446	86727383	22	11.023	4.95962	7.17278	2598_S5_2603_S10_2608_S15_vs_2597_S4_2602_S9_2607_S14_peak_2752
Gm16579	Gm16579-001	+	8.67289e+23	8.68171e+23	-1326	0.000000,0.011001,0.000000	0.000000,1.000000,0.000000	5	86727127	86727573	446	86727383	22	11.023	4.95962	7.17278	2598_S5_2603_S10_2608_S15_vs_2597_S4_2602_S9_2607_S14_peak_2752
.	.	.	.	.	.	.	.	6	141226831	141227302	471	141227104	22	11.023	4.95962	7.17278	2598_S5_2603_S10_2608_S15_vs_2597_S4_2602_S9_2607_S14_peak_3198
.	.	.	.	.	.	.	.	X	25493903	25494381	478	25494200	22	11.023	4.95962	7.17278	2598_S5_2603_S10_2608_S15_vs_2597_S4_2602_S9_2607_S14_peak_3842
Aff3	Aff3-201	-	3817732738177320	3866495638627180	387104	0.000804,0.000871	1.000000,1.000000	1	38277461	38277852	391	38277659	31	14.1313	4.95649	9.95702	2598_S5_2603_S10_2608_S15_vs_2597_S4_2602_S9_2607_S14_peak_51
Aff3	Aff3-002	-	3817732738177320	3866495638627180	349334	0.000804,0.000871	1.000000,1.000000	1	38277461	38277852	391	38277659	31	14.1313	4.95649	9.95702	2598_S5_2603_S10_2608_S15_vs_2597_S4_2602_S9_2607_S14_peak_51
.	.	.	.	.	.	.	.	11	88299760	88300261	501	88299965	49	20.4106	4.95362	15.8836	2598_S5_2603_S10_2608_S15_vs_2597_S4_2602_S9_2607_S14_peak_430
Gata6	Gata6-201	+	11052510	11085636	31275	0.039575	1	18	11083785	11085095	1310	11084930	22	11.0086	4.95302	7.16262	2598_S5_2603_S10_2608_S15_vs_2597_S4_2602_S9_2607_S14_peak_1442
.	.	.	.	.	.	.	.	17	16847189	16848053	864	16847363	28	13.0725	4.95034	8.99017	2598_S5_2603_S10_2608_S15_vs_2597_S4_2602_S9_2607_S14_peak_1233
.	.	.	.	.	.	.	.	17	64861867	64862247	380	64862076	28	13.0725	4.95034	8.99017	2598_S5_2603_S10_2608_S15_vs_2597_S4_2602_S9_2607_S14_peak_1409
Glrb	Glrb-004	-	8.08436e+23	8.09136e+23	62341	0.006056,0.006316,0.006052	1.000000,1.000000,1.000000	3	80850851	80851274	423	80851073	38	16.4867	4.92975	12.1384	2598_S5_2603_S10_2608_S15_vs_2597_S4_2602_S9_2607_S14_peak_2092
Glrb	Glrb-005	-	8.08436e+23	8.09136e+23	60816	0.006056,0.006316,0.006052	1.000000,1.000000,1.000000	3	80850851	80851274	423	80851073	38	16.4867	4.92975	12.1384	2598_S5_2603_S10_2608_S15_vs_2597_S4_2602_S9_2607_S14_peak_2092
Glrb	Glrb-001	-	8.08436e+23	8.09136e+23	62387	0.006056,0.006316,0.006052	1.000000,1.000000,1.000000	3	80850851	80851274	423	80851073	38	16.4867	4.92975	12.1384	2598_S5_2603_S10_2608_S15_vs_2597_S4_2602_S9_2607_S14_peak_2092
Slc14a1	Slc14a1-001	-	7.81001e+23	7.81234e+23	-54	0.000000,0.019347,0.000000	0.000000,1.000000,0.000000	18	78123481	78124263	782	78123789	23	11.2889	4.92505	7.40336	2598_S5_2603_S10_2608_S15_vs_2597_S4_2602_S9_2607_S14_peak_1497
Slc14a1	Slc14a1-003	-	7.81001e+23	7.81234e+23	17857	0.000000,0.019347,0.000000	0.000000,1.000000,0.000000	18	78123481	78124263	782	78123789	23	11.2889	4.92505	7.40336	2598_S5_2603_S10_2608_S15_vs_2597_S4_2602_S9_2607_S14_peak_1497
Slc14a1	Slc14a1-002	-	7.81001e+23	7.81234e+23	-149	0.000000,0.019347,0.000000	0.000000,1.000000,0.000000	18	78123481	78124263	782	78123789	23	11.2889	4.92505	7.40336	2598_S5_2603_S10_2608_S15_vs_2597_S4_2602_S9_2607_S14_peak_1497
.	.	.	.	.	.	.	.	11	42975861	42976238	377	42976111	29	13.3501	4.92414	9.2482	2598_S5_2603_S10_2608_S15_vs_2597_S4_2602_S9_2607_S14_peak_371
.	.	.	.	.	.	.	.	12	71808711	71809102	391	71808859	29	13.3501	4.92414	9.2482	2598_S5_2603_S10_2608_S15_vs_2597_S4_2602_S9_2607_S14_peak_590
Scube1	Scube1-003	-	8.3605e+39	8.3725e+39	58092	0.003174,0.003215,0.003215,0.003174,0.003112	1.000000,1.000000,1.000000,1.000000,1.000000	15	83666550	83666930	380	83666747	29	13.3501	4.92414	9.2482	2598_S5_2603_S10_2608_S15_vs_2597_S4_2602_S9_2607_S14_peak_1025
Scube1	Scube1-001	-	8.3605e+39	8.3725e+39	58092	0.003174,0.003215,0.003215,0.003174,0.003112	1.000000,1.000000,1.000000,1.000000,1.000000	15	83666550	83666930	380	83666747	29	13.3501	4.92414	9.2482	2598_S5_2603_S10_2608_S15_vs_2597_S4_2602_S9_2607_S14_peak_1025
Scube1	Scube1-002	-	8.3605e+39	8.3725e+39	58092	0.003174,0.003215,0.003215,0.003174,0.003112	1.000000,1.000000,1.000000,1.000000,1.000000	15	83666550	83666930	380	83666747	29	13.3501	4.92414	9.2482	2598_S5_2603_S10_2608_S15_vs_2597_S4_2602_S9_2607_S14_peak_1025
Scube1	Scube1-004	-	8.3605e+39	8.3725e+39	58092	0.003174,0.003215,0.003215,0.003174,0.003112	1.000000,1.000000,1.000000,1.000000,1.000000	15	83666550	83666930	380	83666747	29	13.3501	4.92414	9.2482	2598_S5_2603_S10_2608_S15_vs_2597_S4_2602_S9_2607_S14_peak_1025
Scube1	Scube1-201	-	8.3605e+39	8.3725e+39	58092	0.003174,0.003215,0.003215,0.003174,0.003112	1.000000,1.000000,1.000000,1.000000,1.000000	15	83666550	83666930	380	83666747	29	13.3501	4.92414	9.2482	2598_S5_2603_S10_2608_S15_vs_2597_S4_2602_S9_2607_S14_peak_1025
.	.	.	.	.	.	.	.	2	47694477	47694883	406	47694577	29	13.3501	4.92414	9.2482	2598_S5_2603_S10_2608_S15_vs_2597_S4_2602_S9_2607_S14_peak_1645
Tnik	Tnik-001	+	2.82632e+87	2.86759e+87	137453	0.001057,0.001078,0.001078,0.001078,0.001078,0.001078,0.001077,0.001082,0.001077,0.001889,0.001070	1.000000,1.000000,1.000000,1.000000,1.000000,1.000000,1.000000,1.000000,1.000000,1.000000,1.000000	3	28400668	28401103	435	28400953	29	13.3501	4.92414	9.2482	2598_S5_2603_S10_2608_S15_vs_2597_S4_2602_S9_2607_S14_peak_1956
Tnik	Tnik-011	+	2.82632e+87	2.86759e+87	137025	0.001057,0.001078,0.001078,0.001078,0.001078,0.001078,0.001077,0.001082,0.001077,0.001889,0.001070	1.000000,1.000000,1.000000,1.000000,1.000000,1.000000,1.000000,1.000000,1.000000,1.000000,1.000000	3	28400668	28401103	435	28400953	29	13.3501	4.92414	9.2482	2598_S5_2603_S10_2608_S15_vs_2597_S4_2602_S9_2607_S14_peak_1956
Tnik	Tnik-009	+	2.82632e+87	2.86759e+87	137025	0.001057,0.001078,0.001078,0.001078,0.001078,0.001078,0.001077,0.001082,0.001077,0.001889,0.001070	1.000000,1.000000,1.000000,1.000000,1.000000,1.000000,1.000000,1.000000,1.000000,1.000000,1.000000	3	28400668	28401103	435	28400953	29	13.3501	4.92414	9.2482	2598_S5_2603_S10_2608_S15_vs_2597_S4_2602_S9_2607_S14_peak_1956
Tnik	Tnik-008	+	2.82632e+87	2.86759e+87	137025	0.001057,0.001078,0.001078,0.001078,0.001078,0.001078,0.001077,0.001082,0.001077,0.001889,0.001070	1.000000,1.000000,1.000000,1.000000,1.000000,1.000000,1.000000,1.000000,1.000000,1.000000,1.000000	3	28400668	28401103	435	28400953	29	13.3501	4.92414	9.2482	2598_S5_2603_S10_2608_S15_vs_2597_S4_2602_S9_2607_S14_peak_1956
Tnik	Tnik-013	+	2.82632e+87	2.86759e+87	137025	0.001057,0.001078,0.001078,0.001078,0.001078,0.001078,0.001077,0.001082,0.001077,0.001889,0.001070	1.000000,1.000000,1.000000,1.000000,1.000000,1.000000,1.000000,1.000000,1.000000,1.000000,1.000000	3	28400668	28401103	435	28400953	29	13.3501	4.92414	9.2482	2598_S5_2603_S10_2608_S15_vs_2597_S4_2602_S9_2607_S14_peak_1956
Tnik	Tnik-014	+	2.82632e+87	2.86759e+87	137025	0.001057,0.001078,0.001078,0.001078,0.001078,0.001078,0.001077,0.001082,0.001077,0.001889,0.001070	1.000000,1.000000,1.000000,1.000000,1.000000,1.000000,1.000000,1.000000,1.000000,1.000000,1.000000	3	28400668	28401103	435	28400953	29	13.3501	4.92414	9.2482	2598_S5_2603_S10_2608_S15_vs_2597_S4_2602_S9_2607_S14_peak_1956
Tnik	Tnik-010	+	2.82632e+87	2.86759e+87	137105	0.001057,0.001078,0.001078,0.001078,0.001078,0.001078,0.001077,0.001082,0.001077,0.001889,0.001070	1.000000,1.000000,1.000000,1.000000,1.000000,1.000000,1.000000,1.000000,1.000000,1.000000,1.000000	3	28400668	28401103	435	28400953	29	13.3501	4.92414	9.2482	2598_S5_2603_S10_2608_S15_vs_2597_S4_2602_S9_2607_S14_peak_1956
Tnik	Tnik-016	+	2.82632e+87	2.86759e+87	137105	0.001057,0.001078,0.001078,0.001078,0.001078,0.001078,0.001077,0.001082,0.001077,0.001889,0.001070	1.000000,1.000000,1.000000,1.000000,1.000000,1.000000,1.000000,1.000000,1.000000,1.000000,1.000000	3	28400668	28401103	435	28400953	29	13.3501	4.92414	9.2482	2598_S5_2603_S10_2608_S15_vs_2597_S4_2602_S9_2607_S14_peak_1956
Tnik	Tnik-007	+	2.82632e+87	2.86759e+87	137105	0.001057,0.001078,0.001078,0.001078,0.001078,0.001078,0.001077,0.001082,0.001077,0.001889,0.001070	1.000000,1.000000,1.000000,1.000000,1.000000,1.000000,1.000000,1.000000,1.000000,1.000000,1.000000	3	28400668	28401103	435	28400953	29	13.3501	4.92414	9.2482	2598_S5_2603_S10_2608_S15_vs_2597_S4_2602_S9_2607_S14_peak_1956
Tnik	Tnik-002	+	2.82632e+87	2.86759e+87	137392	0.001057,0.001078,0.001078,0.001078,0.001078,0.001078,0.001077,0.001082,0.001077,0.001889,0.001070	1.000000,1.000000,1.000000,1.000000,1.000000,1.000000,1.000000,1.000000,1.000000,1.000000,1.000000	3	28400668	28401103	435	28400953	29	13.3501	4.92414	9.2482	2598_S5_2603_S10_2608_S15_vs_2597_S4_2602_S9_2607_S14_peak_1956
Tnik	Tnik-003	+	2.82632e+87	2.86759e+87	137454	0.001057,0.001078,0.001078,0.001078,0.001078,0.001078,0.001077,0.001082,0.001077,0.001889,0.001070	1.000000,1.000000,1.000000,1.000000,1.000000,1.000000,1.000000,1.000000,1.000000,1.000000,1.000000	3	28400668	28401103	435	28400953	29	13.3501	4.92414	9.2482	2598_S5_2603_S10_2608_S15_vs_2597_S4_2602_S9_2607_S14_peak_1956
.	.	.	.	.	.	.	.	8	39813850	39814232	382	39814067	29	13.3501	4.92414	9.2482	2598_S5_2603_S10_2608_S15_vs_2597_S4_2602_S9_2607_S14_peak_3496
.	.	.	.	.	.	.	.	1	149074045	149074500	455	149074287	20	10.2448	4.91377	6.49799	2598_S5_2603_S10_2608_S15_vs_2597_S4_2602_S9_2607_S14_peak_142
Gm37134	Gm37134-001	+	186177338	186223790	17407	0.009235	1	1	186194745	186195173	428	186194918	20	10.2448	4.91377	6.49799	2598_S5_2603_S10_2608_S15_vs_2597_S4_2602_S9_2607_S14_peak_162
Tnik	Tnik-004	+	2.84094e+87	2.85961e+87	167071	0.002304,0.001042,0.001063,0.001063,0.001063,0.001063,0.001063,0.001063,0.001067,0.001063,0.001056	1.000000,1.000000,1.000000,1.000000,1.000000,1.000000,1.000000,1.000000,1.000000,1.000000,1.000000	3	28576502	28576931	429	28576713	20	10.2448	4.91377	6.49799	2598_S5_2603_S10_2608_S15_vs_2597_S4_2602_S9_2607_S14_peak_1961
Tnik	Tnik-001	+	2.84094e+87	2.85961e+87	313287	0.002304,0.001042,0.001063,0.001063,0.001063,0.001063,0.001063,0.001063,0.001067,0.001063,0.001056	1.000000,1.000000,1.000000,1.000000,1.000000,1.000000,1.000000,1.000000,1.000000,1.000000,1.000000	3	28576502	28576931	429	28576713	20	10.2448	4.91377	6.49799	2598_S5_2603_S10_2608_S15_vs_2597_S4_2602_S9_2607_S14_peak_1961
Tnik	Tnik-011	+	2.84094e+87	2.85961e+87	312859	0.002304,0.001042,0.001063,0.001063,0.001063,0.001063,0.001063,0.001063,0.001067,0.001063,0.001056	1.000000,1.000000,1.000000,1.000000,1.000000,1.000000,1.000000,1.000000,1.000000,1.000000,1.000000	3	28576502	28576931	429	28576713	20	10.2448	4.91377	6.49799	2598_S5_2603_S10_2608_S15_vs_2597_S4_2602_S9_2607_S14_peak_1961
Tnik	Tnik-009	+	2.84094e+87	2.85961e+87	312859	0.002304,0.001042,0.001063,0.001063,0.001063,0.001063,0.001063,0.001063,0.001067,0.001063,0.001056	1.000000,1.000000,1.000000,1.000000,1.000000,1.000000,1.000000,1.000000,1.000000,1.000000,1.000000	3	28576502	28576931	429	28576713	20	10.2448	4.91377	6.49799	2598_S5_2603_S10_2608_S15_vs_2597_S4_2602_S9_2607_S14_peak_1961
Tnik	Tnik-008	+	2.84094e+87	2.85961e+87	312859	0.002304,0.001042,0.001063,0.001063,0.001063,0.001063,0.001063,0.001063,0.001067,0.001063,0.001056	1.000000,1.000000,1.000000,1.000000,1.000000,1.000000,1.000000,1.000000,1.000000,1.000000,1.000000	3	28576502	28576931	429	28576713	20	10.2448	4.91377	6.49799	2598_S5_2603_S10_2608_S15_vs_2597_S4_2602_S9_2607_S14_peak_1961
Tnik	Tnik-013	+	2.84094e+87	2.85961e+87	312859	0.002304,0.001042,0.001063,0.001063,0.001063,0.001063,0.001063,0.001063,0.001067,0.001063,0.001056	1.000000,1.000000,1.000000,1.000000,1.000000,1.000000,1.000000,1.000000,1.000000,1.000000,1.000000	3	28576502	28576931	429	28576713	20	10.2448	4.91377	6.49799	2598_S5_2603_S10_2608_S15_vs_2597_S4_2602_S9_2607_S14_peak_1961
Tnik	Tnik-014	+	2.84094e+87	2.85961e+87	312859	0.002304,0.001042,0.001063,0.001063,0.001063,0.001063,0.001063,0.001063,0.001067,0.001063,0.001056	1.000000,1.000000,1.000000,1.000000,1.000000,1.000000,1.000000,1.000000,1.000000,1.000000,1.000000	3	28576502	28576931	429	28576713	20	10.2448	4.91377	6.49799	2598_S5_2603_S10_2608_S15_vs_2597_S4_2602_S9_2607_S14_peak_1961
Tnik	Tnik-010	+	2.84094e+87	2.85961e+87	312939	0.002304,0.001042,0.001063,0.001063,0.001063,0.001063,0.001063,0.001063,0.001067,0.001063,0.001056	1.000000,1.000000,1.000000,1.000000,1.000000,1.000000,1.000000,1.000000,1.000000,1.000000,1.000000	3	28576502	28576931	429	28576713	20	10.2448	4.91377	6.49799	2598_S5_2603_S10_2608_S15_vs_2597_S4_2602_S9_2607_S14_peak_1961
Tnik	Tnik-016	+	2.84094e+87	2.85961e+87	312939	0.002304,0.001042,0.001063,0.001063,0.001063,0.001063,0.001063,0.001063,0.001067,0.001063,0.001056	1.000000,1.000000,1.000000,1.000000,1.000000,1.000000,1.000000,1.000000,1.000000,1.000000,1.000000	3	28576502	28576931	429	28576713	20	10.2448	4.91377	6.49799	2598_S5_2603_S10_2608_S15_vs_2597_S4_2602_S9_2607_S14_peak_1961
Tnik	Tnik-007	+	2.84094e+87	2.85961e+87	312939	0.002304,0.001042,0.001063,0.001063,0.001063,0.001063,0.001063,0.001063,0.001067,0.001063,0.001056	1.000000,1.000000,1.000000,1.000000,1.000000,1.000000,1.000000,1.000000,1.000000,1.000000,1.000000	3	28576502	28576931	429	28576713	20	10.2448	4.91377	6.49799	2598_S5_2603_S10_2608_S15_vs_2597_S4_2602_S9_2607_S14_peak_1961
Tnik	Tnik-003	+	2.84094e+87	2.85961e+87	313288	0.002304,0.001042,0.001063,0.001063,0.001063,0.001063,0.001063,0.001063,0.001067,0.001063,0.001056	1.000000,1.000000,1.000000,1.000000,1.000000,1.000000,1.000000,1.000000,1.000000,1.000000,1.000000	3	28576502	28576931	429	28576713	20	10.2448	4.91377	6.49799	2598_S5_2603_S10_2608_S15_vs_2597_S4_2602_S9_2607_S14_peak_1961
Ascl3	Ascl3-001	-	109727465	109731727	-1665	0	0	7	109733392	109733786	394	109733655	20	10.2448	4.91377	6.49799	2598_S5_2603_S10_2608_S15_vs_2597_S4_2602_S9_2607_S14_peak_3387
.	.	.	.	.	.	.	.	8	78843206	78843626	420	78843447	20	10.2448	4.91377	6.49799	2598_S5_2603_S10_2608_S15_vs_2597_S4_2602_S9_2607_S14_peak_3583
.	.	.	.	.	.	.	.	5	52019300	52019767	467	52019480	45	18.8531	4.91131	14.3848	2598_S5_2603_S10_2608_S15_vs_2597_S4_2602_S9_2607_S14_peak_2684
Mir6909	Mir6909-201	-	7.9531e+47	7.95311e+47	3591	0.000000,0.070410,0.008065,0.066812,0.067149,0.066775	0.000000,0.963415,0.103659,1.000000,1.000000,1.000000	10	79527009	79527500	491	79527184	36	15.706	4.90234	11.4091	2598_S5_2603_S10_2608_S15_vs_2597_S4_2602_S9_2607_S14_peak_252
Plpp2	Plpp2-006	-	7.9531e+47	7.95311e+47	6258	0.000000,0.070410,0.008065,0.066812,0.067149,0.066775	0.000000,0.963415,0.103659,1.000000,1.000000,1.000000	10	79527009	79527500	491	79527184	36	15.706	4.90234	11.4091	2598_S5_2603_S10_2608_S15_vs_2597_S4_2602_S9_2607_S14_peak_252
Plpp2	Plpp2-005	-	7.9531e+47	7.95311e+47	6273	0.000000,0.070410,0.008065,0.066812,0.067149,0.066775	0.000000,0.963415,0.103659,1.000000,1.000000,1.000000	10	79527009	79527500	491	79527184	36	15.706	4.90234	11.4091	2598_S5_2603_S10_2608_S15_vs_2597_S4_2602_S9_2607_S14_peak_252
Plpp2	Plpp2-003	-	7.9531e+47	7.95311e+47	6293	0.000000,0.070410,0.008065,0.066812,0.067149,0.066775	0.000000,0.963415,0.103659,1.000000,1.000000,1.000000	10	79527009	79527500	491	79527184	36	15.706	4.90234	11.4091	2598_S5_2603_S10_2608_S15_vs_2597_S4_2602_S9_2607_S14_peak_252
Plpp2	Plpp2-002	-	7.9531e+47	7.95311e+47	6261	0.000000,0.070410,0.008065,0.066812,0.067149,0.066775	0.000000,0.963415,0.103659,1.000000,1.000000,1.000000	10	79527009	79527500	491	79527184	36	15.706	4.90234	11.4091	2598_S5_2603_S10_2608_S15_vs_2597_S4_2602_S9_2607_S14_peak_252
Plpp2	Plpp2-001	-	7.9531e+47	7.95311e+47	6297	0.000000,0.070410,0.008065,0.066812,0.067149,0.066775	0.000000,0.963415,0.103659,1.000000,1.000000,1.000000	10	79527009	79527500	491	79527184	36	15.706	4.90234	11.4091	2598_S5_2603_S10_2608_S15_vs_2597_S4_2602_S9_2607_S14_peak_252
Wasf3	Wasf3-001	+	146384985	146473616	31433	0.00642	1	5	146416418	146416986	568	146416709	36	15.706	4.90234	11.4091	2598_S5_2603_S10_2608_S15_vs_2597_S4_2602_S9_2607_S14_peak_2896
.	.	.	.	.	.	.	.	1	145806623	145807029	406	145806841	27	12.5683	4.88768	8.54856	2598_S5_2603_S10_2608_S15_vs_2597_S4_2602_S9_2607_S14_peak_138
.	.	.	.	.	.	.	.	12	51106390	51106762	372	51106540	27	12.5683	4.88768	8.54856	2598_S5_2603_S10_2608_S15_vs_2597_S4_2602_S9_2607_S14_peak_549
Syt16	Syt16-201	+	7399776174222490	7426791774235140	233095	0.001836,0.039228	1.000000,1.000000	12	74230856	74231351	495	74231126	27	12.5683	4.88768	8.54856	2598_S5_2603_S10_2608_S15_vs_2597_S4_2602_S9_2607_S14_peak_599
Gm29587	Gm29587-001	-	7399776174222490	7426791774235140	3790	0.001836,0.039228	1.000000,1.000000	12	74230856	74231351	495	74231126	27	12.5683	4.88768	8.54856	2598_S5_2603_S10_2608_S15_vs_2597_S4_2602_S9_2607_S14_peak_599
Gm20755	Gm20755-001	+	37898813	37992729	37178	0.007208	1	3	37935991	37936667	676	37936347	27	12.5683	4.88768	8.54856	2598_S5_2603_S10_2608_S15_vs_2597_S4_2602_S9_2607_S14_peak_1989
.	.	.	.	.	.	.	.	3	89125491	89125931	440	89125734	27	12.5683	4.88768	8.54856	2598_S5_2603_S10_2608_S15_vs_2597_S4_2602_S9_2607_S14_peak_2105
.	.	.	.	.	.	.	.	3	118154785	118155198	413	118155013	59	23.5994	4.88755	18.9921	2598_S5_2603_S10_2608_S15_vs_2597_S4_2602_S9_2607_S14_peak_2166
Ikzf3	Ikzf3-001	-	98464902	98545801	44271	0.004697	1	11	98501151	98501530	379	98501411	23	11.1973	4.88447	7.32168	2598_S5_2603_S10_2608_S15_vs_2597_S4_2602_S9_2607_S14_peak_437
.	.	.	.	.	.	.	.	2	56221957	56222485	528	56222016	19	9.82724	4.87349	6.14385	2598_S5_2603_S10_2608_S15_vs_2597_S4_2602_S9_2607_S14_peak_1663
A230001M10Rik	A230001M10Rik-001	+	102262405	102445133	47318	0.004362	1	3	102309723	102310519	796	102310199	34	14.9248	4.87216	10.6828	2598_S5_2603_S10_2608_S15_vs_2597_S4_2602_S9_2607_S14_peak_2125
.	.	.	.	.	.	.	.	4	64751632	64752125	493	64751926	34	14.9248	4.87216	10.6828	2598_S5_2603_S10_2608_S15_vs_2597_S4_2602_S9_2607_S14_peak_2380
.	.	.	.	.	.	.	.	4	90836667	90837530	863	90837277	34	14.9248	4.87216	10.6828	2598_S5_2603_S10_2608_S15_vs_2597_S4_2602_S9_2607_S14_peak_2413
Gm10339	Gm10339-001	-	73746677375423	74123767404093	27796	0.011323,0.014893	1.000000,1.000000	14	7384154	7384580	426	7384357	87	33.1059	4.86295	28.3731	2598_S5_2603_S10_2608_S15_vs_2597_S4_2602_S9_2607_S14_peak_840
Gm10339	Gm10339-201	-	73746677375423	74123767404093	19513	0.011323,0.014893	1.000000,1.000000	14	7384154	7384580	426	7384357	87	33.1059	4.86295	28.3731	2598_S5_2603_S10_2608_S15_vs_2597_S4_2602_S9_2607_S14_peak_840
Slc9a4	Slc9a4-004	+	4060060240580080	4060290440630720	164	0.204516,0.009300	1.000000,1.000000	1	40600766	40601236	470	40600916	41	17.2939	4.86187	12.9001	2598_S5_2603_S10_2608_S15_vs_2597_S4_2602_S9_2607_S14_peak_54
Slc9a4	Slc9a4-001	+	4060060240580080	4060290440630720	20685	0.204516,0.009300	1.000000,1.000000	1	40600766	40601236	470	40600916	41	17.2939	4.86187	12.9001	2598_S5_2603_S10_2608_S15_vs_2597_S4_2602_S9_2607_S14_peak_54
Sox5	Sox5-008	-	1.44104e+17	1.44782e+17	490739	0.000686,0.000496	1.000000,1.000000	6	144290717	144291181	464	144291000	41	17.2939	4.86187	12.9001	2598_S5_2603_S10_2608_S15_vs_2597_S4_2602_S9_2607_S14_peak_3243
Sox5	Sox5-009	-	1.44104e+17	1.44782e+17	490797	0.000686,0.000496	1.000000,1.000000	6	144290717	144291181	464	144291000	41	17.2939	4.86187	12.9001	2598_S5_2603_S10_2608_S15_vs_2597_S4_2602_S9_2607_S14_peak_3243
Gm26342	Gm26342-201	+	6725722467249200	6725735367323610	2068	0.000000,0.005255	0.000000,1.000000	1	67259292	67259682	390	67259525	18	9.46731	4.85938	5.83454	2598_S5_2603_S10_2608_S15_vs_2597_S4_2602_S9_2607_S14_peak_76
Gm15668	Gm15668-001	+	6725722467249200	6725735367323610	10092	0.000000,0.005255	0.000000,1.000000	1	67259292	67259682	390	67259525	18	9.46731	4.85938	5.83454	2598_S5_2603_S10_2608_S15_vs_2597_S4_2602_S9_2607_S14_peak_76
Gpc5	Gpc5-201	+	1.15093e+17	1.16524e+17	1101151	0.000277,0.000277	1.000000,1.000000	14	116193777	116194173	396	116193896	18	9.46731	4.85938	5.83454	2598_S5_2603_S10_2608_S15_vs_2597_S4_2602_S9_2607_S14_peak_936
Gpc5	Gpc5-001	+	1.15093e+17	1.16524e+17	1101527	0.000277,0.000277	1.000000,1.000000	14	116193777	116194173	396	116193896	18	9.46731	4.85938	5.83454	2598_S5_2603_S10_2608_S15_vs_2597_S4_2602_S9_2607_S14_peak_936
.	.	.	.	.	.	.	.	2	114480196	114480581	385	114480372	18	9.46731	4.85938	5.83454	2598_S5_2603_S10_2608_S15_vs_2597_S4_2602_S9_2607_S14_peak_1778
.	.	.	.	.	.	.	.	6	107058089	107058470	381	107058221	18	9.46731	4.85938	5.83454	2598_S5_2603_S10_2608_S15_vs_2597_S4_2602_S9_2607_S14_peak_3093
Pde3a	Pde3a-002	+	1.4125e+17	1.41472e+17	145128	0.003231,0.002773	1.000000,1.000000	6	141395094	141395809	715	141395583	18	9.46731	4.85938	5.83454	2598_S5_2603_S10_2608_S15_vs_2597_S4_2602_S9_2607_S14_peak_3202
Pde3a	Pde3a-001	+	1.4125e+17	1.41472e+17	145825	0.003231,0.002773	1.000000,1.000000	6	141395094	141395809	715	141395583	18	9.46731	4.85938	5.83454	2598_S5_2603_S10_2608_S15_vs_2597_S4_2602_S9_2607_S14_peak_3202
Pde3a	Pde3a-002	+	1.4125e+17	1.41472e+17	207918	0.002797,0.002401	1.000000,1.000000	6	141457884	141458503	619	141458314	18	9.46731	4.85938	5.83454	2598_S5_2603_S10_2608_S15_vs_2597_S4_2602_S9_2607_S14_peak_3205
Pde3a	Pde3a-001	+	1.4125e+17	1.41472e+17	208615	0.002797,0.002401	1.000000,1.000000	6	141457884	141458503	619	141458314	18	9.46731	4.85938	5.83454	2598_S5_2603_S10_2608_S15_vs_2597_S4_2602_S9_2607_S14_peak_3205
Gm44671	Gm44671-001	+	128795194	128928014	130080	0.005353	1	7	128925274	128925984	710	128925798	18	9.46731	4.85938	5.83454	2598_S5_2603_S10_2608_S15_vs_2597_S4_2602_S9_2607_S14_peak_3410
.	.	.	.	.	.	.	.	8	55495105	55495704	599	55495320	18	9.46731	4.85938	5.83454	2598_S5_2603_S10_2608_S15_vs_2597_S4_2602_S9_2607_S14_peak_3547
.	.	.	.	.	.	.	.	1	110429150	110429659	509	110429368	17	9.11422	4.84681	5.53786	2598_S5_2603_S10_2608_S15_vs_2597_S4_2602_S9_2607_S14_peak_114
.	.	.	.	.	.	.	.	10	68386938	68387394	456	68387151	17	9.11422	4.84681	5.53786	2598_S5_2603_S10_2608_S15_vs_2597_S4_2602_S9_2607_S14_peak_238
Agmo	Agmo-003	+	3.72419e+31	3.74217e+31	160810	0.002079,0.001157,0.002302,0.001098	1.000000,1.000000,1.000000,1.000000	12	37402670	37403043	373	37402861	17	9.11422	4.84681	5.53786	2598_S5_2603_S10_2608_S15_vs_2597_S4_2602_S9_2607_S14_peak_510
Agmo	Agmo-002	+	3.72419e+31	3.74217e+31	160628	0.002079,0.001157,0.002302,0.001098	1.000000,1.000000,1.000000,1.000000	12	37402670	37403043	373	37402861	17	9.11422	4.84681	5.53786	2598_S5_2603_S10_2608_S15_vs_2597_S4_2602_S9_2607_S14_peak_510
Agmo	Agmo-004	+	3.72419e+31	3.74217e+31	160891	0.002079,0.001157,0.002302,0.001098	1.000000,1.000000,1.000000,1.000000	12	37402670	37403043	373	37402861	17	9.11422	4.84681	5.53786	2598_S5_2603_S10_2608_S15_vs_2597_S4_2602_S9_2607_S14_peak_510
Agmo	Agmo-001	+	3.72419e+31	3.74217e+31	161029	0.002079,0.001157,0.002302,0.001098	1.000000,1.000000,1.000000,1.000000	12	37402670	37403043	373	37402861	17	9.11422	4.84681	5.53786	2598_S5_2603_S10_2608_S15_vs_2597_S4_2602_S9_2607_S14_peak_510
Gm2916	Gm2916-201	+	3.89256e+20	3.92067e+20	0	0.012484,0.017401,0.004627	0.538344,1.000000,1.000000	14	3892256	3892907	651	3892497	17	9.11422	4.84681	5.53786	2598_S5_2603_S10_2608_S15_vs_2597_S4_2602_S9_2607_S14_peak_820
Gm2916	Gm2916-001	+	3.89256e+20	3.92067e+20	8084	0.012484,0.017401,0.004627	0.538344,1.000000,1.000000	14	3892256	3892907	651	3892497	17	9.11422	4.84681	5.53786	2598_S5_2603_S10_2608_S15_vs_2597_S4_2602_S9_2607_S14_peak_820
Gm3002	Gm3002-201	+	3.89256e+20	3.92067e+20	66660	0.012484,0.017401,0.004627	0.538344,1.000000,1.000000	14	3892256	3892907	651	3892497	17	9.11422	4.84681	5.53786	2598_S5_2603_S10_2608_S15_vs_2597_S4_2602_S9_2607_S14_peak_820
.	.	.	.	.	.	.	.	14	88990370	88990796	426	88990705	17	9.11422	4.84681	5.53786	2598_S5_2603_S10_2608_S15_vs_2597_S4_2602_S9_2607_S14_peak_902
Tnni3k	Tnni3k-001	-	1.54786e+17	1.55055e+17	191577	0.001468,0.001468	1.000000,1.000000	3	154863437	154863831	394	154863556	17	9.11422	4.84681	5.53786	2598_S5_2603_S10_2608_S15_vs_2597_S4_2602_S9_2607_S14_peak_2253
Tnni3k	Tnni3k-002	-	1.54786e+17	1.55055e+17	191577	0.001468,0.001468	1.000000,1.000000	3	154863437	154863831	394	154863556	17	9.11422	4.84681	5.53786	2598_S5_2603_S10_2608_S15_vs_2597_S4_2602_S9_2607_S14_peak_2253
.	.	.	.	.	.	.	.	4	115169936	115170345	409	115170144	17	9.11422	4.84681	5.53786	2598_S5_2603_S10_2608_S15_vs_2597_S4_2602_S9_2607_S14_peak_2486
.	.	.	.	.	.	.	.	6	5589148	5589616	468	5589361	17	9.11422	4.84681	5.53786	2598_S5_2603_S10_2608_S15_vs_2597_S4_2602_S9_2607_S14_peak_2917
Fgd5	Fgd5-002	+	9.20674e+31	9.2076e+31	1915	0.091407,0.000000,0.008819,0.008072	1.000000,0.000000,1.000000,1.000000	6	92069344	92070127	783	92069927	17	9.11422	4.84681	5.53786	2598_S5_2603_S10_2608_S15_vs_2597_S4_2602_S9_2607_S14_peak_3072
Fgd5	Fgd5-003	+	9.20674e+31	9.2076e+31	-1061	0.091407,0.000000,0.008819,0.008072	1.000000,0.000000,1.000000,1.000000	6	92069344	92070127	783	92069927	17	9.11422	4.84681	5.53786	2598_S5_2603_S10_2608_S15_vs_2597_S4_2602_S9_2607_S14_peak_3072
Fgd5	Fgd5-201	+	9.20674e+31	9.2076e+31	82234	0.091407,0.000000,0.008819,0.008072	1.000000,0.000000,1.000000,1.000000	6	92069344	92070127	783	92069927	17	9.11422	4.84681	5.53786	2598_S5_2603_S10_2608_S15_vs_2597_S4_2602_S9_2607_S14_peak_3072
Fgd5	Fgd5-001	+	9.20674e+31	9.2076e+31	90466	0.091407,0.000000,0.008819,0.008072	1.000000,0.000000,1.000000,1.000000	6	92069344	92070127	783	92069927	17	9.11422	4.84681	5.53786	2598_S5_2603_S10_2608_S15_vs_2597_S4_2602_S9_2607_S14_peak_3072
.	.	.	.	.	.	.	.	6	141054179	141054574	395	141054382	17	9.11422	4.84681	5.53786	2598_S5_2603_S10_2608_S15_vs_2597_S4_2602_S9_2607_S14_peak_3191
Adamts17	Adamts17-201	+	6.68397e+47	6.71526e+47	112000	0.001502,0.007822,0.002137,0.001500,0.002495,0.003620	1.000000,1.000000,1.000000,1.000000,1.000000,1.000000	7	66951735	66952204	469	66951987	17	9.11422	4.84681	5.53786	2598_S5_2603_S10_2608_S15_vs_2597_S4_2602_S9_2607_S14_peak_3345
Adamts17	Adamts17-006	+	6.68397e+47	6.71526e+47	42267	0.001502,0.007822,0.002137,0.001500,0.002495,0.003620	1.000000,1.000000,1.000000,1.000000,1.000000,1.000000	7	66951735	66952204	469	66951987	17	9.11422	4.84681	5.53786	2598_S5_2603_S10_2608_S15_vs_2597_S4_2602_S9_2607_S14_peak_3345
Adamts17	Adamts17-004	+	6.68397e+47	6.71526e+47	109480	0.001502,0.007822,0.002137,0.001500,0.002495,0.003620	1.000000,1.000000,1.000000,1.000000,1.000000,1.000000	7	66951735	66952204	469	66951987	17	9.11422	4.84681	5.53786	2598_S5_2603_S10_2608_S15_vs_2597_S4_2602_S9_2607_S14_peak_3345
Adamts17	Adamts17-001	+	6.68397e+47	6.71526e+47	111922	0.001502,0.007822,0.002137,0.001500,0.002495,0.003620	1.000000,1.000000,1.000000,1.000000,1.000000,1.000000	7	66951735	66952204	469	66951987	17	9.11422	4.84681	5.53786	2598_S5_2603_S10_2608_S15_vs_2597_S4_2602_S9_2607_S14_peak_3345
Adamts17	Adamts17-003	+	6.68397e+47	6.71526e+47	112000	0.001502,0.007822,0.002137,0.001500,0.002495,0.003620	1.000000,1.000000,1.000000,1.000000,1.000000,1.000000	7	66951735	66952204	469	66951987	17	9.11422	4.84681	5.53786	2598_S5_2603_S10_2608_S15_vs_2597_S4_2602_S9_2607_S14_peak_3345
Adamts17	Adamts17-002	+	6.68397e+47	6.71526e+47	112000	0.001502,0.007822,0.002137,0.001500,0.002495,0.003620	1.000000,1.000000,1.000000,1.000000,1.000000,1.000000	7	66951735	66952204	469	66951987	17	9.11422	4.84681	5.53786	2598_S5_2603_S10_2608_S15_vs_2597_S4_2602_S9_2607_S14_peak_3345
Dlc1	Dlc1-005	-	3657024936567750	3695244336733050	281835	0.001447,0.003345	1.000000,1.000000	8	36670056	36670608	552	36670434	17	9.11422	4.84681	5.53786	2598_S5_2603_S10_2608_S15_vs_2597_S4_2602_S9_2607_S14_peak_3492
Dlc1	Dlc1-001	-	3657024936567750	3695244336733050	62447	0.001447,0.003345	1.000000,1.000000	8	36670056	36670608	552	36670434	17	9.11422	4.84681	5.53786	2598_S5_2603_S10_2608_S15_vs_2597_S4_2602_S9_2607_S14_peak_3492
.	.	.	.	.	.	.	.	9	17633893	17634426	533	17634096	17	9.11422	4.84681	5.53786	2598_S5_2603_S10_2608_S15_vs_2597_S4_2602_S9_2607_S14_peak_3678
.	.	.	.	.	.	.	.	Y	86022999	86023412	413	86023203	17	9.11422	4.84681	5.53786	2598_S5_2603_S10_2608_S15_vs_2597_S4_2602_S9_2607_S14_peak_4024
.	.	.	.	.	.	.	.	10	47611346	47612035	689	47611547	25	11.7858	4.84628	7.84491	2598_S5_2603_S10_2608_S15_vs_2597_S4_2602_S9_2607_S14_peak_219
Mir760	Mir760-201	-	1.22294e+44	1.22294e+44	1407	0.000000,0.000000,0.059313,0.000000,0.010800	0.000000,0.000000,1.000000,0.000000,1.000000	3	122291892	122292297	405	122292074	25	11.7858	4.84628	7.84491	2598_S5_2603_S10_2608_S15_vs_2597_S4_2602_S9_2607_S14_peak_2168
Bcar3	Bcar3-002	+	1.22294e+44	1.22294e+44	-1839	0.000000,0.000000,0.059313,0.000000,0.010800	0.000000,0.000000,1.000000,0.000000,1.000000	3	122291892	122292297	405	122292074	25	11.7858	4.84628	7.84491	2598_S5_2603_S10_2608_S15_vs_2597_S4_2602_S9_2607_S14_peak_2168
Gm17494	Gm17494-002	-	1.22294e+44	1.22294e+44	1424	0.000000,0.000000,0.059313,0.000000,0.010800	0.000000,0.000000,1.000000,0.000000,1.000000	3	122291892	122292297	405	122292074	25	11.7858	4.84628	7.84491	2598_S5_2603_S10_2608_S15_vs_2597_S4_2602_S9_2607_S14_peak_2168
Gm40190	Gm40190-001	+	1.22294e+44	1.22294e+44	-1142	0.000000,0.000000,0.059313,0.000000,0.010800	0.000000,0.000000,1.000000,0.000000,1.000000	3	122291892	122292297	405	122292074	25	11.7858	4.84628	7.84491	2598_S5_2603_S10_2608_S15_vs_2597_S4_2602_S9_2607_S14_peak_2168
Gm17494	Gm17494-001	-	1.22294e+44	1.22294e+44	1251	0.000000,0.000000,0.059313,0.000000,0.010800	0.000000,0.000000,1.000000,0.000000,1.000000	3	122291892	122292297	405	122292074	25	11.7858	4.84628	7.84491	2598_S5_2603_S10_2608_S15_vs_2597_S4_2602_S9_2607_S14_peak_2168
Prkar1b	Prkar1b-006	-	1.39051e+53	1.3913e+53	43608	0.010176,0.016164,0.009478,0.007154,0.008363,0.007194	1.000000,1.000000,1.000000,1.000000,1.000000,1.000000	5	139085744	139086552	808	139086265	25	11.7858	4.84628	7.84491	2598_S5_2603_S10_2608_S15_vs_2597_S4_2602_S9_2607_S14_peak_2877
Prkar1b	Prkar1b-009	-	1.39051e+53	1.3913e+53	26093	0.010176,0.016164,0.009478,0.007154,0.008363,0.007194	1.000000,1.000000,1.000000,1.000000,1.000000,1.000000	5	139085744	139086552	808	139086265	25	11.7858	4.84628	7.84491	2598_S5_2603_S10_2608_S15_vs_2597_S4_2602_S9_2607_S14_peak_2877
Prkar1b	Prkar1b-011	-	1.39051e+53	1.3913e+53	41254	0.010176,0.016164,0.009478,0.007154,0.008363,0.007194	1.000000,1.000000,1.000000,1.000000,1.000000,1.000000	5	139085744	139086552	808	139086265	25	11.7858	4.84628	7.84491	2598_S5_2603_S10_2608_S15_vs_2597_S4_2602_S9_2607_S14_peak_2877
Prkar1b	Prkar1b-002	-	1.39051e+53	1.3913e+53	43835	0.010176,0.016164,0.009478,0.007154,0.008363,0.007194	1.000000,1.000000,1.000000,1.000000,1.000000,1.000000	5	139085744	139086552	808	139086265	25	11.7858	4.84628	7.84491	2598_S5_2603_S10_2608_S15_vs_2597_S4_2602_S9_2607_S14_peak_2877
Prkar1b	Prkar1b-003	-	1.39051e+53	1.3913e+53	27503	0.010176,0.016164,0.009478,0.007154,0.008363,0.007194	1.000000,1.000000,1.000000,1.000000,1.000000,1.000000	5	139085744	139086552	808	139086265	25	11.7858	4.84628	7.84491	2598_S5_2603_S10_2608_S15_vs_2597_S4_2602_S9_2607_S14_peak_2877
Prkar1b	Prkar1b-001	-	1.39051e+53	1.3913e+53	43208	0.010176,0.016164,0.009478,0.007154,0.008363,0.007194	1.000000,1.000000,1.000000,1.000000,1.000000,1.000000	5	139085744	139086552	808	139086265	25	11.7858	4.84628	7.84491	2598_S5_2603_S10_2608_S15_vs_2597_S4_2602_S9_2607_S14_peak_2877
.	.	.	.	.	.	.	.	6	73232000	73232378	378	73232225	25	11.7858	4.84628	7.84491	2598_S5_2603_S10_2608_S15_vs_2597_S4_2602_S9_2607_S14_peak_3049
.	.	.	.	.	.	.	.	6	84343542	84343989	447	84343775	25	11.7858	4.84628	7.84491	2598_S5_2603_S10_2608_S15_vs_2597_S4_2602_S9_2607_S14_peak_3063
.	.	.	.	.	.	.	.	2	81157459	81157934	475	81157796	32	14.143	4.83877	9.96497	2598_S5_2603_S10_2608_S15_vs_2597_S4_2602_S9_2607_S14_peak_1735
Uqcc1	Uqcc1-010	-	1.55848e+143	1.5593e+143	43001	0.005838,0.004749,0.004287,0.008175,0.006088,0.008078,0.006649,0.006036,0.005871,0.005761,0.005836,0.005855,0.005744,0.005761,0.005759,0.005759	1.000000,0.425887,0.386221,0.400835,1.000000,1.000000,1.000000,1.000000,1.000000,1.000000,1.000000,1.000000,1.000000,1.000000,1.000000,1.000000	2	155886832	155887310	478	155887048	32	14.143	4.83877	9.96497	2598_S5_2603_S10_2608_S15_vs_2597_S4_2602_S9_2607_S14_peak_1823
Uqcc1	Uqcc1-016	-	1.55848e+143	1.5593e+143	42751	0.005838,0.004749,0.004287,0.008175,0.006088,0.008078,0.006649,0.006036,0.005871,0.005761,0.005836,0.005855,0.005744,0.005761,0.005759,0.005759	1.000000,0.425887,0.386221,0.400835,1.000000,1.000000,1.000000,1.000000,1.000000,1.000000,1.000000,1.000000,1.000000,1.000000,1.000000,1.000000	2	155886832	155887310	478	155887048	32	14.143	4.83877	9.96497	2598_S5_2603_S10_2608_S15_vs_2597_S4_2602_S9_2607_S14_peak_1823
Uqcc1	Uqcc1-017	-	1.55848e+143	1.5593e+143	42967	0.005838,0.004749,0.004287,0.008175,0.006088,0.008078,0.006649,0.006036,0.005871,0.005761,0.005836,0.005855,0.005744,0.005761,0.005759,0.005759	1.000000,0.425887,0.386221,0.400835,1.000000,1.000000,1.000000,1.000000,1.000000,1.000000,1.000000,1.000000,1.000000,1.000000,1.000000,1.000000	2	155886832	155887310	478	155887048	32	14.143	4.83877	9.96497	2598_S5_2603_S10_2608_S15_vs_2597_S4_2602_S9_2607_S14_peak_1823
Uqcc1	Uqcc1-015	-	1.55848e+143	1.5593e+143	23295	0.005838,0.004749,0.004287,0.008175,0.006088,0.008078,0.006649,0.006036,0.005871,0.005761,0.005836,0.005855,0.005744,0.005761,0.005759,0.005759	1.000000,0.425887,0.386221,0.400835,1.000000,1.000000,1.000000,1.000000,1.000000,1.000000,1.000000,1.000000,1.000000,1.000000,1.000000,1.000000	2	155886832	155887310	478	155887048	32	14.143	4.83877	9.96497	2598_S5_2603_S10_2608_S15_vs_2597_S4_2602_S9_2607_S14_peak_1823
Uqcc1	Uqcc1-019	-	1.55848e+143	1.5593e+143	42734	0.005838,0.004749,0.004287,0.008175,0.006088,0.008078,0.006649,0.006036,0.005871,0.005761,0.005836,0.005855,0.005744,0.005761,0.005759,0.005759	1.000000,0.425887,0.386221,0.400835,1.000000,1.000000,1.000000,1.000000,1.000000,1.000000,1.000000,1.000000,1.000000,1.000000,1.000000,1.000000	2	155886832	155887310	478	155887048	32	14.143	4.83877	9.96497	2598_S5_2603_S10_2608_S15_vs_2597_S4_2602_S9_2607_S14_peak_1823
Uqcc1	Uqcc1-004	-	1.55848e+143	1.5593e+143	42747	0.005838,0.004749,0.004287,0.008175,0.006088,0.008078,0.006649,0.006036,0.005871,0.005761,0.005836,0.005855,0.005744,0.005761,0.005759,0.005759	1.000000,0.425887,0.386221,0.400835,1.000000,1.000000,1.000000,1.000000,1.000000,1.000000,1.000000,1.000000,1.000000,1.000000,1.000000,1.000000	2	155886832	155887310	478	155887048	32	14.143	4.83877	9.96497	2598_S5_2603_S10_2608_S15_vs_2597_S4_2602_S9_2607_S14_peak_1823
Uqcc1	Uqcc1-008	-	1.55848e+143	1.5593e+143	42741	0.005838,0.004749,0.004287,0.008175,0.006088,0.008078,0.006649,0.006036,0.005871,0.005761,0.005836,0.005855,0.005744,0.005761,0.005759,0.005759	1.000000,0.425887,0.386221,0.400835,1.000000,1.000000,1.000000,1.000000,1.000000,1.000000,1.000000,1.000000,1.000000,1.000000,1.000000,1.000000	2	155886832	155887310	478	155887048	32	14.143	4.83877	9.96497	2598_S5_2603_S10_2608_S15_vs_2597_S4_2602_S9_2607_S14_peak_1823
Uqcc1	Uqcc1-007	-	1.55848e+143	1.5593e+143	42954	0.005838,0.004749,0.004287,0.008175,0.006088,0.008078,0.006649,0.006036,0.005871,0.005761,0.005836,0.005855,0.005744,0.005761,0.005759,0.005759	1.000000,0.425887,0.386221,0.400835,1.000000,1.000000,1.000000,1.000000,1.000000,1.000000,1.000000,1.000000,1.000000,1.000000,1.000000,1.000000	2	155886832	155887310	478	155887048	32	14.143	4.83877	9.96497	2598_S5_2603_S10_2608_S15_vs_2597_S4_2602_S9_2607_S14_peak_1823
Uqcc1	Uqcc1-011	-	1.55848e+143	1.5593e+143	42723	0.005838,0.004749,0.004287,0.008175,0.006088,0.008078,0.006649,0.006036,0.005871,0.005761,0.005836,0.005855,0.005744,0.005761,0.005759,0.005759	1.000000,0.425887,0.386221,0.400835,1.000000,1.000000,1.000000,1.000000,1.000000,1.000000,1.000000,1.000000,1.000000,1.000000,1.000000,1.000000	2	155886832	155887310	478	155887048	32	14.143	4.83877	9.96497	2598_S5_2603_S10_2608_S15_vs_2597_S4_2602_S9_2607_S14_peak_1823
Uqcc1	Uqcc1-012	-	1.55848e+143	1.5593e+143	42734	0.005838,0.004749,0.004287,0.008175,0.006088,0.008078,0.006649,0.006036,0.005871,0.005761,0.005836,0.005855,0.005744,0.005761,0.005759,0.005759	1.000000,0.425887,0.386221,0.400835,1.000000,1.000000,1.000000,1.000000,1.000000,1.000000,1.000000,1.000000,1.000000,1.000000,1.000000,1.000000	2	155886832	155887310	478	155887048	32	14.143	4.83877	9.96497	2598_S5_2603_S10_2608_S15_vs_2597_S4_2602_S9_2607_S14_peak_1823
Uqcc1	Uqcc1-009	-	1.55848e+143	1.5593e+143	42709	0.005838,0.004749,0.004287,0.008175,0.006088,0.008078,0.006649,0.006036,0.005871,0.005761,0.005836,0.005855,0.005744,0.005761,0.005759,0.005759	1.000000,0.425887,0.386221,0.400835,1.000000,1.000000,1.000000,1.000000,1.000000,1.000000,1.000000,1.000000,1.000000,1.000000,1.000000,1.000000	2	155886832	155887310	478	155887048	32	14.143	4.83877	9.96497	2598_S5_2603_S10_2608_S15_vs_2597_S4_2602_S9_2607_S14_peak_1823
Uqcc1	Uqcc1-013	-	1.55848e+143	1.5593e+143	42735	0.005838,0.004749,0.004287,0.008175,0.006088,0.008078,0.006649,0.006036,0.005871,0.005761,0.005836,0.005855,0.005744,0.005761,0.005759,0.005759	1.000000,0.425887,0.386221,0.400835,1.000000,1.000000,1.000000,1.000000,1.000000,1.000000,1.000000,1.000000,1.000000,1.000000,1.000000,1.000000	2	155886832	155887310	478	155887048	32	14.143	4.83877	9.96497	2598_S5_2603_S10_2608_S15_vs_2597_S4_2602_S9_2607_S14_peak_1823
Uqcc1	Uqcc1-001	-	1.55848e+143	1.5593e+143	43001	0.005838,0.004749,0.004287,0.008175,0.006088,0.008078,0.006649,0.006036,0.005871,0.005761,0.005836,0.005855,0.005744,0.005761,0.005759,0.005759	1.000000,0.425887,0.386221,0.400835,1.000000,1.000000,1.000000,1.000000,1.000000,1.000000,1.000000,1.000000,1.000000,1.000000,1.000000,1.000000	2	155886832	155887310	478	155887048	32	14.143	4.83877	9.96497	2598_S5_2603_S10_2608_S15_vs_2597_S4_2602_S9_2607_S14_peak_1823
Uqcc1	Uqcc1-014	-	1.55848e+143	1.5593e+143	42727	0.005838,0.004749,0.004287,0.008175,0.006088,0.008078,0.006649,0.006036,0.005871,0.005761,0.005836,0.005855,0.005744,0.005761,0.005759,0.005759	1.000000,0.425887,0.386221,0.400835,1.000000,1.000000,1.000000,1.000000,1.000000,1.000000,1.000000,1.000000,1.000000,1.000000,1.000000,1.000000	2	155886832	155887310	478	155887048	32	14.143	4.83877	9.96497	2598_S5_2603_S10_2608_S15_vs_2597_S4_2602_S9_2607_S14_peak_1823
Uqcc1	Uqcc1-003	-	1.55848e+143	1.5593e+143	42751	0.005838,0.004749,0.004287,0.008175,0.006088,0.008078,0.006649,0.006036,0.005871,0.005761,0.005836,0.005855,0.005744,0.005761,0.005759,0.005759	1.000000,0.425887,0.386221,0.400835,1.000000,1.000000,1.000000,1.000000,1.000000,1.000000,1.000000,1.000000,1.000000,1.000000,1.000000,1.000000	2	155886832	155887310	478	155887048	32	14.143	4.83877	9.96497	2598_S5_2603_S10_2608_S15_vs_2597_S4_2602_S9_2607_S14_peak_1823
Uqcc1	Uqcc1-002	-	1.55848e+143	1.5593e+143	42751	0.005838,0.004749,0.004287,0.008175,0.006088,0.008078,0.006649,0.006036,0.005871,0.005761,0.005836,0.005855,0.005744,0.005761,0.005759,0.005759	1.000000,0.425887,0.386221,0.400835,1.000000,1.000000,1.000000,1.000000,1.000000,1.000000,1.000000,1.000000,1.000000,1.000000,1.000000,1.000000	2	155886832	155887310	478	155887048	32	14.143	4.83877	9.96497	2598_S5_2603_S10_2608_S15_vs_2597_S4_2602_S9_2607_S14_peak_1823
Wasf3	Wasf3-001	+	146384985	146473616	23263	0.011711	1	5	146408248	146409285	1037	146408531	32	14.143	4.83877	9.96497	2598_S5_2603_S10_2608_S15_vs_2597_S4_2602_S9_2607_S14_peak_2891
Scin	Scin-002	-	4005976940059770	4013418440134220	54039	0.008977,0.008972	1.000000,1.000000	12	40079478	40080145	667	40079626	39	16.5136	4.83389	12.1632	2598_S5_2603_S10_2608_S15_vs_2597_S4_2602_S9_2607_S14_peak_517
Scin	Scin-001	-	4005976940059770	4013418440134220	54084	0.008977,0.008972	1.000000,1.000000	12	40079478	40080145	667	40079626	39	16.5136	4.83389	12.1632	2598_S5_2603_S10_2608_S15_vs_2597_S4_2602_S9_2607_S14_peak_517
.	.	.	.	.	.	.	.	3	146994150	146994740	590	146994527	39	16.5136	4.83389	12.1632	2598_S5_2603_S10_2608_S15_vs_2597_S4_2602_S9_2607_S14_peak_2239
Foxp1	Foxp1-014	-	9.89292e+103	9.9521e+103	360296	0.001720,0.005906,0.008894,0.004370,0.004370,0.004370,0.002015,0.004370,0.004370,0.002015,0.004370,0.001996,0.002984	1.000000,1.000000,1.000000,1.000000,1.000000,1.000000,1.000000,1.000000,1.000000,1.000000,1.000000,1.000000,1.000000	6	99159685	99160702	1017	99160329	39	16.5136	4.83389	12.1632	2598_S5_2603_S10_2608_S15_vs_2597_S4_2602_S9_2607_S14_peak_3085
Foxp1	Foxp1-030	-	9.89292e+103	9.9521e+103	87635	0.001720,0.005906,0.008894,0.004370,0.004370,0.004370,0.002015,0.004370,0.004370,0.002015,0.004370,0.001996,0.002984	1.000000,1.000000,1.000000,1.000000,1.000000,1.000000,1.000000,1.000000,1.000000,1.000000,1.000000,1.000000,1.000000	6	99159685	99160702	1017	99160329	39	16.5136	4.83389	12.1632	2598_S5_2603_S10_2608_S15_vs_2597_S4_2602_S9_2607_S14_peak_3085
Foxp1	Foxp1-005	-	9.89292e+103	9.9521e+103	105814	0.001720,0.005906,0.008894,0.004370,0.004370,0.004370,0.002015,0.004370,0.004370,0.002015,0.004370,0.001996,0.002984	1.000000,1.000000,1.000000,1.000000,1.000000,1.000000,1.000000,1.000000,1.000000,1.000000,1.000000,1.000000,1.000000	6	99159685	99160702	1017	99160329	39	16.5136	4.83389	12.1632	2598_S5_2603_S10_2608_S15_vs_2597_S4_2602_S9_2607_S14_peak_3085
Foxp1	Foxp1-020	-	9.89292e+103	9.9521e+103	2317	0.001720,0.005906,0.008894,0.004370,0.004370,0.004370,0.002015,0.004370,0.004370,0.002015,0.004370,0.001996,0.002984	1.000000,1.000000,1.000000,1.000000,1.000000,1.000000,1.000000,1.000000,1.000000,1.000000,1.000000,1.000000,1.000000	6	99159685	99160702	1017	99160329	39	16.5136	4.83389	12.1632	2598_S5_2603_S10_2608_S15_vs_2597_S4_2602_S9_2607_S14_peak_3085
Foxp1	Foxp1-007	-	9.89292e+103	9.9521e+103	2317	0.001720,0.005906,0.008894,0.004370,0.004370,0.004370,0.002015,0.004370,0.004370,0.002015,0.004370,0.001996,0.002984	1.000000,1.000000,1.000000,1.000000,1.000000,1.000000,1.000000,1.000000,1.000000,1.000000,1.000000,1.000000,1.000000	6	99159685	99160702	1017	99160329	39	16.5136	4.83389	12.1632	2598_S5_2603_S10_2608_S15_vs_2597_S4_2602_S9_2607_S14_peak_3085
Foxp1	Foxp1-001	-	9.89292e+103	9.9521e+103	2317	0.001720,0.005906,0.008894,0.004370,0.004370,0.004370,0.002015,0.004370,0.004370,0.002015,0.004370,0.001996,0.002984	1.000000,1.000000,1.000000,1.000000,1.000000,1.000000,1.000000,1.000000,1.000000,1.000000,1.000000,1.000000,1.000000	6	99159685	99160702	1017	99160329	39	16.5136	4.83389	12.1632	2598_S5_2603_S10_2608_S15_vs_2597_S4_2602_S9_2607_S14_peak_3085
Foxp1	Foxp1-026	-	9.89292e+103	9.9521e+103	274644	0.001720,0.005906,0.008894,0.004370,0.004370,0.004370,0.002015,0.004370,0.004370,0.002015,0.004370,0.001996,0.002984	1.000000,1.000000,1.000000,1.000000,1.000000,1.000000,1.000000,1.000000,1.000000,1.000000,1.000000,1.000000,1.000000	6	99159685	99160702	1017	99160329	39	16.5136	4.83389	12.1632	2598_S5_2603_S10_2608_S15_vs_2597_S4_2602_S9_2607_S14_peak_3085
Foxp1	Foxp1-008	-	9.89292e+103	9.9521e+103	2317	0.001720,0.005906,0.008894,0.004370,0.004370,0.004370,0.002015,0.004370,0.004370,0.002015,0.004370,0.001996,0.002984	1.000000,1.000000,1.000000,1.000000,1.000000,1.000000,1.000000,1.000000,1.000000,1.000000,1.000000,1.000000,1.000000	6	99159685	99160702	1017	99160329	39	16.5136	4.83389	12.1632	2598_S5_2603_S10_2608_S15_vs_2597_S4_2602_S9_2607_S14_peak_3085
Foxp1	Foxp1-024	-	9.89292e+103	9.9521e+103	2317	0.001720,0.005906,0.008894,0.004370,0.004370,0.004370,0.002015,0.004370,0.004370,0.002015,0.004370,0.001996,0.002984	1.000000,1.000000,1.000000,1.000000,1.000000,1.000000,1.000000,1.000000,1.000000,1.000000,1.000000,1.000000,1.000000	6	99159685	99160702	1017	99160329	39	16.5136	4.83389	12.1632	2598_S5_2603_S10_2608_S15_vs_2597_S4_2602_S9_2607_S14_peak_3085
Foxp1	Foxp1-027	-	9.89292e+103	9.9521e+103	274644	0.001720,0.005906,0.008894,0.004370,0.004370,0.004370,0.002015,0.004370,0.004370,0.002015,0.004370,0.001996,0.002984	1.000000,1.000000,1.000000,1.000000,1.000000,1.000000,1.000000,1.000000,1.000000,1.000000,1.000000,1.000000,1.000000	6	99159685	99160702	1017	99160329	39	16.5136	4.83389	12.1632	2598_S5_2603_S10_2608_S15_vs_2597_S4_2602_S9_2607_S14_peak_3085
Foxp1	Foxp1-006	-	9.89292e+103	9.9521e+103	2317	0.001720,0.005906,0.008894,0.004370,0.004370,0.004370,0.002015,0.004370,0.004370,0.002015,0.004370,0.001996,0.002984	1.000000,1.000000,1.000000,1.000000,1.000000,1.000000,1.000000,1.000000,1.000000,1.000000,1.000000,1.000000,1.000000	6	99159685	99160702	1017	99160329	39	16.5136	4.83389	12.1632	2598_S5_2603_S10_2608_S15_vs_2597_S4_2602_S9_2607_S14_peak_3085
Foxp1	Foxp1-201	-	9.89292e+103	9.9521e+103	274644	0.001720,0.005906,0.008894,0.004370,0.004370,0.004370,0.002015,0.004370,0.004370,0.002015,0.004370,0.001996,0.002984	1.000000,1.000000,1.000000,1.000000,1.000000,1.000000,1.000000,1.000000,1.000000,1.000000,1.000000,1.000000,1.000000	6	99159685	99160702	1017	99160329	39	16.5136	4.83389	12.1632	2598_S5_2603_S10_2608_S15_vs_2597_S4_2602_S9_2607_S14_peak_3085
Foxp1	Foxp1-004	-	9.89292e+103	9.9521e+103	105814	0.001720,0.005906,0.008894,0.004370,0.004370,0.004370,0.002015,0.004370,0.004370,0.002015,0.004370,0.001996,0.002984	1.000000,1.000000,1.000000,1.000000,1.000000,1.000000,1.000000,1.000000,1.000000,1.000000,1.000000,1.000000,1.000000	6	99159685	99160702	1017	99160329	39	16.5136	4.83389	12.1632	2598_S5_2603_S10_2608_S15_vs_2597_S4_2602_S9_2607_S14_peak_3085
.	.	.	.	.	.	.	.	15	24411592	24412094	502	24411885	46	18.8899	4.83048	14.42	2598_S5_2603_S10_2608_S15_vs_2597_S4_2602_S9_2607_S14_peak_956
Gm30667	Gm30667-001	-	18341667	18461255	11906	0.004056	1	3	18448865	18449349	484	18449035	46	18.8899	4.83048	14.42	2598_S5_2603_S10_2608_S15_vs_2597_S4_2602_S9_2607_S14_peak_1942
Gm4857	Gm4857-001	-	81556041	81556826	208	0.517812	1	3	81556212	81556618	406	81556428	44	18.1108	4.80454	13.6748	2598_S5_2603_S10_2608_S15_vs_2597_S4_2602_S9_2607_S14_peak_2095
Csnk1g1	Csnk1g1-001	+	6.5909e+79	6.6045e+79	110659	0.002955,0.004639,0.013561,0.019660,0.016353,0.003060,0.003770,0.003008,0.002955,0.003023	1.000000,1.000000,1.000000,1.000000,1.000000,1.000000,1.000000,1.000000,1.000000,1.000000	9	66019645	66020046	401	66019874	44	18.1108	4.80454	13.6748	2598_S5_2603_S10_2608_S15_vs_2597_S4_2602_S9_2607_S14_peak_3736
Csnk1g1	Csnk1g1-012	+	6.5909e+79	6.6045e+79	61290	0.002955,0.004639,0.013561,0.019660,0.016353,0.003060,0.003770,0.003008,0.002955,0.003023	1.000000,1.000000,1.000000,1.000000,1.000000,1.000000,1.000000,1.000000,1.000000,1.000000	9	66019645	66020046	401	66019874	44	18.1108	4.80454	13.6748	2598_S5_2603_S10_2608_S15_vs_2597_S4_2602_S9_2607_S14_peak_3736
Csnk1g1	Csnk1g1-014	+	6.5909e+79	6.6045e+79	9558	0.002955,0.004639,0.013561,0.019660,0.016353,0.003060,0.003770,0.003008,0.002955,0.003023	1.000000,1.000000,1.000000,1.000000,1.000000,1.000000,1.000000,1.000000,1.000000,1.000000	9	66019645	66020046	401	66019874	44	18.1108	4.80454	13.6748	2598_S5_2603_S10_2608_S15_vs_2597_S4_2602_S9_2607_S14_peak_3736
Csnk1g1	Csnk1g1-006	+	6.5909e+79	6.6045e+79	9215	0.002955,0.004639,0.013561,0.019660,0.016353,0.003060,0.003770,0.003008,0.002955,0.003023	1.000000,1.000000,1.000000,1.000000,1.000000,1.000000,1.000000,1.000000,1.000000,1.000000	9	66019645	66020046	401	66019874	44	18.1108	4.80454	13.6748	2598_S5_2603_S10_2608_S15_vs_2597_S4_2602_S9_2607_S14_peak_3736
Csnk1g1	Csnk1g1-013	+	6.5909e+79	6.6045e+79	11905	0.002955,0.004639,0.013561,0.019660,0.016353,0.003060,0.003770,0.003008,0.002955,0.003023	1.000000,1.000000,1.000000,1.000000,1.000000,1.000000,1.000000,1.000000,1.000000,1.000000	9	66019645	66020046	401	66019874	44	18.1108	4.80454	13.6748	2598_S5_2603_S10_2608_S15_vs_2597_S4_2602_S9_2607_S14_peak_3736
Csnk1g1	Csnk1g1-011	+	6.5909e+79	6.6045e+79	110557	0.002955,0.004639,0.013561,0.019660,0.016353,0.003060,0.003770,0.003008,0.002955,0.003023	1.000000,1.000000,1.000000,1.000000,1.000000,1.000000,1.000000,1.000000,1.000000,1.000000	9	66019645	66020046	401	66019874	44	18.1108	4.80454	13.6748	2598_S5_2603_S10_2608_S15_vs_2597_S4_2602_S9_2607_S14_peak_3736
Csnk1g1	Csnk1g1-005	+	6.5909e+79	6.6045e+79	95410	0.002955,0.004639,0.013561,0.019660,0.016353,0.003060,0.003770,0.003008,0.002955,0.003023	1.000000,1.000000,1.000000,1.000000,1.000000,1.000000,1.000000,1.000000,1.000000,1.000000	9	66019645	66020046	401	66019874	44	18.1108	4.80454	13.6748	2598_S5_2603_S10_2608_S15_vs_2597_S4_2602_S9_2607_S14_peak_3736
Csnk1g1	Csnk1g1-002	+	6.5909e+79	6.6045e+79	110206	0.002955,0.004639,0.013561,0.019660,0.016353,0.003060,0.003770,0.003008,0.002955,0.003023	1.000000,1.000000,1.000000,1.000000,1.000000,1.000000,1.000000,1.000000,1.000000,1.000000	9	66019645	66020046	401	66019874	44	18.1108	4.80454	13.6748	2598_S5_2603_S10_2608_S15_vs_2597_S4_2602_S9_2607_S14_peak_3736
Csnk1g1	Csnk1g1-009	+	6.5909e+79	6.6045e+79	110668	0.002955,0.004639,0.013561,0.019660,0.016353,0.003060,0.003770,0.003008,0.002955,0.003023	1.000000,1.000000,1.000000,1.000000,1.000000,1.000000,1.000000,1.000000,1.000000,1.000000	9	66019645	66020046	401	66019874	44	18.1108	4.80454	13.6748	2598_S5_2603_S10_2608_S15_vs_2597_S4_2602_S9_2607_S14_peak_3736
Csnk1g1	Csnk1g1-010	+	6.5909e+79	6.6045e+79	110721	0.002955,0.004639,0.013561,0.019660,0.016353,0.003060,0.003770,0.003008,0.002955,0.003023	1.000000,1.000000,1.000000,1.000000,1.000000,1.000000,1.000000,1.000000,1.000000,1.000000	9	66019645	66020046	401	66019874	44	18.1108	4.80454	13.6748	2598_S5_2603_S10_2608_S15_vs_2597_S4_2602_S9_2607_S14_peak_3736
4930598N05Rik	4930598N05Rik-002	+	1.0235e+63	1.02587e+63	-3518	0.000000,0.000000,0.000000,0.006283,0.000000,0.000000,0.000000,0.105928	0.000000,0.000000,0.000000,1.000000,0.000000,0.000000,0.000000,1.000000	10	10231041	10231476	435	10231215	30	13.3604	4.8016	9.25472	2598_S5_2603_S10_2608_S15_vs_2597_S4_2602_S9_2607_S14_peak_174
4930598N05Rik	4930598N05Rik-007	+	1.0235e+63	1.02587e+63	-3985	0.000000,0.000000,0.000000,0.006283,0.000000,0.000000,0.000000,0.105928	0.000000,0.000000,0.000000,1.000000,0.000000,0.000000,0.000000,1.000000	10	10231041	10231476	435	10231215	30	13.3604	4.8016	9.25472	2598_S5_2603_S10_2608_S15_vs_2597_S4_2602_S9_2607_S14_peak_174
4930598N05Rik	4930598N05Rik-005	+	1.0235e+63	1.02587e+63	-3525	0.000000,0.000000,0.000000,0.006283,0.000000,0.000000,0.000000,0.105928	0.000000,0.000000,0.000000,1.000000,0.000000,0.000000,0.000000,1.000000	10	10231041	10231476	435	10231215	30	13.3604	4.8016	9.25472	2598_S5_2603_S10_2608_S15_vs_2597_S4_2602_S9_2607_S14_peak_174
4930598N05Rik	4930598N05Rik-001	+	1.0235e+63	1.02587e+63	46241	0.000000,0.000000,0.000000,0.006283,0.000000,0.000000,0.000000,0.105928	0.000000,0.000000,0.000000,1.000000,0.000000,0.000000,0.000000,1.000000	10	10231041	10231476	435	10231215	30	13.3604	4.8016	9.25472	2598_S5_2603_S10_2608_S15_vs_2597_S4_2602_S9_2607_S14_peak_174
4930598N05Rik	4930598N05Rik-003	+	1.0235e+63	1.02587e+63	-3495	0.000000,0.000000,0.000000,0.006283,0.000000,0.000000,0.000000,0.105928	0.000000,0.000000,0.000000,1.000000,0.000000,0.000000,0.000000,1.000000	10	10231041	10231476	435	10231215	30	13.3604	4.8016	9.25472	2598_S5_2603_S10_2608_S15_vs_2597_S4_2602_S9_2607_S14_peak_174
4930598N05Rik	4930598N05Rik-006	+	1.0235e+63	1.02587e+63	-3518	0.000000,0.000000,0.000000,0.006283,0.000000,0.000000,0.000000,0.105928	0.000000,0.000000,0.000000,1.000000,0.000000,0.000000,0.000000,1.000000	10	10231041	10231476	435	10231215	30	13.3604	4.8016	9.25472	2598_S5_2603_S10_2608_S15_vs_2597_S4_2602_S9_2607_S14_peak_174
4930598N05Rik	4930598N05Rik-004	+	1.0235e+63	1.02587e+63	-3515	0.000000,0.000000,0.000000,0.006283,0.000000,0.000000,0.000000,0.105928	0.000000,0.000000,0.000000,1.000000,0.000000,0.000000,0.000000,1.000000	10	10231041	10231476	435	10231215	30	13.3604	4.8016	9.25472	2598_S5_2603_S10_2608_S15_vs_2597_S4_2602_S9_2607_S14_peak_174
RP23-187C5.3	RP23-187C5.3-001	-	1.0235e+63	1.02587e+63	3375	0.000000,0.000000,0.000000,0.006283,0.000000,0.000000,0.000000,0.105928	0.000000,0.000000,0.000000,1.000000,0.000000,0.000000,0.000000,1.000000	10	10231041	10231476	435	10231215	30	13.3604	4.8016	9.25472	2598_S5_2603_S10_2608_S15_vs_2597_S4_2602_S9_2607_S14_peak_174
Wwc1	Wwc1-001	-	35838400	35980528	55429	0.005242	1	11	35924355	35925099	744	35924968	30	13.3604	4.8016	9.25472	2598_S5_2603_S10_2608_S15_vs_2597_S4_2602_S9_2607_S14_peak_360
.	.	.	.	.	.	.	.	19	34367332	34367718	386	34367503	30	13.3604	4.8016	9.25472	2598_S5_2603_S10_2608_S15_vs_2597_S4_2602_S9_2607_S14_peak_1562
.	.	.	.	.	.	.	.	19	15611007	15611487	480	15611222	23	11.0027	4.79885	7.16039	2598_S5_2603_S10_2608_S15_vs_2597_S4_2602_S9_2607_S14_peak_1525
.	.	.	.	.	.	.	.	2	169299219	169299863	644	169299441	23	11.0027	4.79885	7.16039	2598_S5_2603_S10_2608_S15_vs_2597_S4_2602_S9_2607_S14_peak_1841
.	.	.	.	.	.	.	.	3	66935379	66935823	444	66935628	23	11.0027	4.79885	7.16039	2598_S5_2603_S10_2608_S15_vs_2597_S4_2602_S9_2607_S14_peak_2055
Sox5	Sox5-008	-	1.44104e+17	1.44782e+17	265760	0.002010,0.001452	1.000000,1.000000	6	144514799	144516160	1361	144515518	62	24.1628	4.79253	19.5452	2598_S5_2603_S10_2608_S15_vs_2597_S4_2602_S9_2607_S14_peak_3258
Sox5	Sox5-009	-	1.44104e+17	1.44782e+17	265818	0.002010,0.001452	1.000000,1.000000	6	144514799	144516160	1361	144515518	62	24.1628	4.79253	19.5452	2598_S5_2603_S10_2608_S15_vs_2597_S4_2602_S9_2607_S14_peak_3258
Slc4a10	Slc4a10-004	+	6.20466e+31	6.23248e+31	42272	0.002135,0.002121,0.002120,0.002119	1.000000,1.000000,1.000000,1.000000	2	62088857	62089450	593	62089242	49	19.7132	4.78132	15.2103	2598_S5_2603_S10_2608_S15_vs_2597_S4_2602_S9_2607_S14_peak_1683
Slc4a10	Slc4a10-002	+	6.20466e+31	6.23248e+31	42212	0.002135,0.002121,0.002120,0.002119	1.000000,1.000000,1.000000,1.000000	2	62088857	62089450	593	62089242	49	19.7132	4.78132	15.2103	2598_S5_2603_S10_2608_S15_vs_2597_S4_2602_S9_2607_S14_peak_1683
Slc4a10	Slc4a10-003	+	6.20466e+31	6.23248e+31	42272	0.002135,0.002121,0.002120,0.002119	1.000000,1.000000,1.000000,1.000000	2	62088857	62089450	593	62089242	49	19.7132	4.78132	15.2103	2598_S5_2603_S10_2608_S15_vs_2597_S4_2602_S9_2607_S14_peak_1683
Slc4a10	Slc4a10-001	+	6.20466e+31	6.23248e+31	42395	0.002135,0.002121,0.002120,0.002119	1.000000,1.000000,1.000000,1.000000	2	62088857	62089450	593	62089242	49	19.7132	4.78132	15.2103	2598_S5_2603_S10_2608_S15_vs_2597_S4_2602_S9_2607_S14_peak_1683
.	.	.	.	.	.	.	.	1	15955889	15956269	380	15956112	42	17.3314	4.77651	12.9358	2598_S5_2603_S10_2608_S15_vs_2597_S4_2602_S9_2607_S14_peak_18
.	.	.	.	.	.	.	.	12	94313664	94314054	390	94313927	35	14.9515	4.76985	10.706	2598_S5_2603_S10_2608_S15_vs_2597_S4_2602_S9_2607_S14_peak_655
Syt6	Syt6-004	+	1.03576e+71	1.03646e+71	46698	0.007187,0.008331,0.009705,0.008450,0.008683,0.008983,0.008331,0.008956	1.000000,1.000000,1.000000,1.000000,1.000000,1.000000,1.000000,1.000000	3	103622840	103623338	498	103623028	35	14.9515	4.76985	10.706	2598_S5_2603_S10_2608_S15_vs_2597_S4_2602_S9_2607_S14_peak_2130
Syt6	Syt6-201	+	1.03576e+71	1.03646e+71	47559	0.007187,0.008331,0.009705,0.008450,0.008683,0.008983,0.008331,0.008956	1.000000,1.000000,1.000000,1.000000,1.000000,1.000000,1.000000,1.000000	3	103622840	103623338	498	103623028	35	14.9515	4.76985	10.706	2598_S5_2603_S10_2608_S15_vs_2597_S4_2602_S9_2607_S14_peak_2130
Syt6	Syt6-003	+	1.03576e+71	1.03646e+71	46698	0.007187,0.008331,0.009705,0.008450,0.008683,0.008983,0.008331,0.008956	1.000000,1.000000,1.000000,1.000000,1.000000,1.000000,1.000000,1.000000	3	103622840	103623338	498	103623028	35	14.9515	4.76985	10.706	2598_S5_2603_S10_2608_S15_vs_2597_S4_2602_S9_2607_S14_peak_2130
Syt6	Syt6-005	+	1.03576e+71	1.03646e+71	46714	0.007187,0.008331,0.009705,0.008450,0.008683,0.008983,0.008331,0.008956	1.000000,1.000000,1.000000,1.000000,1.000000,1.000000,1.000000,1.000000	3	103622840	103623338	498	103623028	35	14.9515	4.76985	10.706	2598_S5_2603_S10_2608_S15_vs_2597_S4_2602_S9_2607_S14_peak_2130
Syt6	Syt6-006	+	1.03576e+71	1.03646e+71	47540	0.007187,0.008331,0.009705,0.008450,0.008683,0.008983,0.008331,0.008956	1.000000,1.000000,1.000000,1.000000,1.000000,1.000000,1.000000,1.000000	3	103622840	103623338	498	103623028	35	14.9515	4.76985	10.706	2598_S5_2603_S10_2608_S15_vs_2597_S4_2602_S9_2607_S14_peak_2130
Syt6	Syt6-007	+	1.03576e+71	1.03646e+71	47462	0.007187,0.008331,0.009705,0.008450,0.008683,0.008983,0.008331,0.008956	1.000000,1.000000,1.000000,1.000000,1.000000,1.000000,1.000000,1.000000	3	103622840	103623338	498	103623028	35	14.9515	4.76985	10.706	2598_S5_2603_S10_2608_S15_vs_2597_S4_2602_S9_2607_S14_peak_2130
Syt6	Syt6-002	+	1.03576e+71	1.03646e+71	47558	0.007187,0.008331,0.009705,0.008450,0.008683,0.008983,0.008331,0.008956	1.000000,1.000000,1.000000,1.000000,1.000000,1.000000,1.000000,1.000000	3	103622840	103623338	498	103623028	35	14.9515	4.76985	10.706	2598_S5_2603_S10_2608_S15_vs_2597_S4_2602_S9_2607_S14_peak_2130
Syt6	Syt6-001	+	1.03576e+71	1.03646e+71	47609	0.007187,0.008331,0.009705,0.008450,0.008683,0.008983,0.008331,0.008956	1.000000,1.000000,1.000000,1.000000,1.000000,1.000000,1.000000,1.000000	3	103622840	103623338	498	103623028	35	14.9515	4.76985	10.706	2598_S5_2603_S10_2608_S15_vs_2597_S4_2602_S9_2607_S14_peak_2130
Erdr1	Erdr1-202	+	9.07855e+31	9.08165e+31	29737	0.039658,0.039767,0.037946,0.039582	0.969984,0.969984,0.950237,0.969984	Y	90815238	90816503	1265	90815886	80	30.0757	4.76336	25.3731	2598_S5_2603_S10_2608_S15_vs_2597_S4_2602_S9_2607_S14_peak_4046
Erdr1	Erdr1-203	+	9.07855e+31	9.08165e+31	29652	0.039658,0.039767,0.037946,0.039582	0.969984,0.969984,0.950237,0.969984	Y	90815238	90816503	1265	90815886	80	30.0757	4.76336	25.3731	2598_S5_2603_S10_2608_S15_vs_2597_S4_2602_S9_2607_S14_peak_4046
Erdr1	Erdr1-204	+	9.07855e+31	9.08165e+31	30500	0.039658,0.039767,0.037946,0.039582	0.969984,0.969984,0.950237,0.969984	Y	90815238	90816503	1265	90815886	80	30.0757	4.76336	25.3731	2598_S5_2603_S10_2608_S15_vs_2597_S4_2602_S9_2607_S14_peak_4046
Erdr1	Erdr1-201	+	9.07855e+31	9.08165e+31	29796	0.039658,0.039767,0.037946,0.039582	0.969984,0.969984,0.950237,0.969984	Y	90815238	90816503	1265	90815886	80	30.0757	4.76336	25.3731	2598_S5_2603_S10_2608_S15_vs_2597_S4_2602_S9_2607_S14_peak_4046
Mocs1	Mocs1-006	+	4.94284e+55	4.94548e+55	4661	0.014307,0.121471,0.000000,0.013949,0.014307,0.013927,0.039349	1.000000,0.753316,0.000000,1.000000,1.000000,1.000000,1.000000	17	49433103	49433479	376	49433247	54	21.3189	4.76248	16.7625	2598_S5_2603_S10_2608_S15_vs_2597_S4_2602_S9_2607_S14_peak_1361
Mocs1	Mocs1-004	+	4.94284e+55	4.94548e+55	0	0.014307,0.121471,0.000000,0.013949,0.014307,0.013927,0.039349	1.000000,0.753316,0.000000,1.000000,1.000000,1.000000,1.000000	17	49433103	49433479	376	49433247	54	21.3189	4.76248	16.7625	2598_S5_2603_S10_2608_S15_vs_2597_S4_2602_S9_2607_S14_peak_1361
Gm20540	Gm20540-001	-	4.94284e+55	4.94548e+55	-3862	0.014307,0.121471,0.000000,0.013949,0.014307,0.013927,0.039349	1.000000,0.753316,0.000000,1.000000,1.000000,1.000000,1.000000	17	49433103	49433479	376	49433247	54	21.3189	4.76248	16.7625	2598_S5_2603_S10_2608_S15_vs_2597_S4_2602_S9_2607_S14_peak_1361
Mocs1	Mocs1-001	+	4.94284e+55	4.94548e+55	4693	0.014307,0.121471,0.000000,0.013949,0.014307,0.013927,0.039349	1.000000,0.753316,0.000000,1.000000,1.000000,1.000000,1.000000	17	49433103	49433479	376	49433247	54	21.3189	4.76248	16.7625	2598_S5_2603_S10_2608_S15_vs_2597_S4_2602_S9_2607_S14_peak_1361
Mocs1	Mocs1-002	+	4.94284e+55	4.94548e+55	4661	0.014307,0.121471,0.000000,0.013949,0.014307,0.013927,0.039349	1.000000,0.753316,0.000000,1.000000,1.000000,1.000000,1.000000	17	49433103	49433479	376	49433247	54	21.3189	4.76248	16.7625	2598_S5_2603_S10_2608_S15_vs_2597_S4_2602_S9_2607_S14_peak_1361
Mocs1	Mocs1-003	+	4.94284e+55	4.94548e+55	4739	0.014307,0.121471,0.000000,0.013949,0.014307,0.013927,0.039349	1.000000,0.753316,0.000000,1.000000,1.000000,1.000000,1.000000	17	49433103	49433479	376	49433247	54	21.3189	4.76248	16.7625	2598_S5_2603_S10_2608_S15_vs_2597_S4_2602_S9_2607_S14_peak_1361
Mocs1	Mocs1-007	+	4.94284e+55	4.94548e+55	4741	0.014307,0.121471,0.000000,0.013949,0.014307,0.013927,0.039349	1.000000,0.753316,0.000000,1.000000,1.000000,1.000000,1.000000	17	49433103	49433479	376	49433247	54	21.3189	4.76248	16.7625	2598_S5_2603_S10_2608_S15_vs_2597_S4_2602_S9_2607_S14_peak_1361
Hapln1	Hapln1-201	+	89540636	89611833	22613	0.006011	1	13	89563249	89563676	427	89563382	28	12.5771	4.76	8.55496	2598_S5_2603_S10_2608_S15_vs_2597_S4_2602_S9_2607_S14_peak_790
.	.	.	.	.	.	.	.	16	73509147	73509707	560	73509484	28	12.5771	4.76	8.55496	2598_S5_2603_S10_2608_S15_vs_2597_S4_2602_S9_2607_S14_peak_1109
Gm26023	Gm26023-201	-	8.12617e+23	8.1262e+23	0	0.878981,0.000951,0.001015	0.684864,1.000000,1.000000	16	81261741	81262143	402	81261962	28	12.5771	4.76	8.55496	2598_S5_2603_S10_2608_S15_vs_2597_S4_2602_S9_2607_S14_peak_1124
Ncam2	Ncam2-002	+	8.12617e+23	8.1262e+23	61044	0.878981,0.000951,0.001015	0.684864,1.000000,1.000000	16	81261741	81262143	402	81261962	28	12.5771	4.76	8.55496	2598_S5_2603_S10_2608_S15_vs_2597_S4_2602_S9_2607_S14_peak_1124
Ncam2	Ncam2-001	+	8.12617e+23	8.1262e+23	61044	0.878981,0.000951,0.001015	0.684864,1.000000,1.000000	16	81261741	81262143	402	81261962	28	12.5771	4.76	8.55496	2598_S5_2603_S10_2608_S15_vs_2597_S4_2602_S9_2607_S14_peak_1124
Gm43809	Gm43809-001	+	3.15969e+23	3.1702e+23	9818	0.003723,0.016351,0.006750	1.000000,1.000000,1.000000	5	31606756	31607146	390	31606991	28	12.5771	4.76	8.55496	2598_S5_2603_S10_2608_S15_vs_2597_S4_2602_S9_2607_S14_peak_2629
Mrpl33	Mrpl33-008	+	3.15969e+23	3.1702e+23	8023	0.003723,0.016351,0.006750	1.000000,1.000000,1.000000	5	31606756	31607146	390	31606991	28	12.5771	4.76	8.55496	2598_S5_2603_S10_2608_S15_vs_2597_S4_2602_S9_2607_S14_peak_2629
Mrpl33	Mrpl33-006	+	3.15969e+23	3.1702e+23	9821	0.003723,0.016351,0.006750	1.000000,1.000000,1.000000	5	31606756	31607146	390	31606991	28	12.5771	4.76	8.55496	2598_S5_2603_S10_2608_S15_vs_2597_S4_2602_S9_2607_S14_peak_2629
Wasf3	Wasf3-001	+	146384985	146473616	75894	0.004197	1	5	146460879	146461250	371	146461074	28	12.5771	4.76	8.55496	2598_S5_2603_S10_2608_S15_vs_2597_S4_2602_S9_2607_S14_peak_2901
.	.	.	.	.	.	.	.	6	140851529	140852017	488	140851815	28	12.5771	4.76	8.55496	2598_S5_2603_S10_2608_S15_vs_2597_S4_2602_S9_2607_S14_peak_3183
.	.	.	.	.	.	.	.	12	42542917	42543297	380	42543170	40	16.5515	4.74611	12.1982	2598_S5_2603_S10_2608_S15_vs_2597_S4_2602_S9_2607_S14_peak_529
.	.	.	.	.	.	.	.	6	84547323	84547955	632	84547508	21	10.2188	4.74399	6.48204	2598_S5_2603_S10_2608_S15_vs_2597_S4_2602_S9_2607_S14_peak_3065
Tenm3	Tenm3-008	-	48646261	48843952	76653	0.002018	1	8	48766901	48767299	398	48767049	21	10.2188	4.74399	6.48204	2598_S5_2603_S10_2608_S15_vs_2597_S4_2602_S9_2607_S14_peak_3523
1700007G11Rik	1700007G11Rik-002	+	9832937098329300	9880204898802020	48638	0.001018,0.001018	1.000000,1.000000	5	98378008	98378488	480	98378169	33	14.1694	4.73296	9.98693	2598_S5_2603_S10_2608_S15_vs_2597_S4_2602_S9_2607_S14_peak_2766
1700007G11Rik	1700007G11Rik-001	+	9832937098329300	9880204898802020	48704	0.001018,0.001018	1.000000,1.000000	5	98378008	98378488	480	98378169	33	14.1694	4.73296	9.98693	2598_S5_2603_S10_2608_S15_vs_2597_S4_2602_S9_2607_S14_peak_2766
Zfpm2	Zfpm2-201	+	40655042	41104593	41693	0.001017	1	15	40696735	40697191	456	40696992	45	18.1567	4.7277	13.7193	2598_S5_2603_S10_2608_S15_vs_2597_S4_2602_S9_2607_S14_peak_973
.	.	.	.	.	.	.	.	12	94549969	94550384	415	94550190	26	11.7929	4.71312	7.84987	2598_S5_2603_S10_2608_S15_vs_2597_S4_2602_S9_2607_S14_peak_656
Prkg1	Prkg1-002	-	3056854730567550	3166437131765030	56467	0.000370,0.000339	1.000000,1.000000	19	31607499	31607904	405	31607670	26	11.7929	4.71312	7.84987	2598_S5_2603_S10_2608_S15_vs_2597_S4_2602_S9_2607_S14_peak_1547
Prkg1	Prkg1-001	-	3056854730567550	3166437131765030	157130	0.000370,0.000339	1.000000,1.000000	19	31607499	31607904	405	31607670	26	11.7929	4.71312	7.84987	2598_S5_2603_S10_2608_S15_vs_2597_S4_2602_S9_2607_S14_peak_1547
.	.	.	.	.	.	.	.	5	51724762	51725272	510	51725068	26	11.7929	4.71312	7.84987	2598_S5_2603_S10_2608_S15_vs_2597_S4_2602_S9_2607_S14_peak_2676
Herc3	Herc3-002	+	5.88319e+23	5.89041e+23	25700	0.005317,0.000000,0.004429	1.000000,0.000000,1.000000	6	58857561	58857944	383	58857723	26	11.7929	4.71312	7.84987	2598_S5_2603_S10_2608_S15_vs_2597_S4_2602_S9_2607_S14_peak_3025
Herc3	Herc3-006	+	5.88319e+23	5.89041e+23	-4885	0.005317,0.000000,0.004429	1.000000,0.000000,1.000000	6	58857561	58857944	383	58857723	26	11.7929	4.71312	7.84987	2598_S5_2603_S10_2608_S15_vs_2597_S4_2602_S9_2607_S14_peak_3025
Herc3	Herc3-001	+	5.88319e+23	5.89041e+23	23861	0.005317,0.000000,0.004429	1.000000,0.000000,1.000000	6	58857561	58857944	383	58857723	26	11.7929	4.71312	7.84987	2598_S5_2603_S10_2608_S15_vs_2597_S4_2602_S9_2607_S14_peak_3025
Cdh13	Cdh13-006	+	1.18284e+17	1.19202e+17	721877	0.000599,0.000528	1.000000,1.000000	8	119005674	119006223	549	119005808	26	11.7929	4.71312	7.84987	2598_S5_2603_S10_2608_S15_vs_2597_S4_2602_S9_2607_S14_peak_3612
Cdh13	Cdh13-001	+	1.18284e+17	1.19202e+17	721941	0.000599,0.000528	1.000000,1.000000	8	119005674	119006223	549	119005808	26	11.7929	4.71312	7.84987	2598_S5_2603_S10_2608_S15_vs_2597_S4_2602_S9_2607_S14_peak_3612
.	.	.	.	.	.	.	.	9	118389450	118389924	474	118389775	26	11.7929	4.71312	7.84987	2598_S5_2603_S10_2608_S15_vs_2597_S4_2602_S9_2607_S14_peak_3806
Mitf	Mitf-006	+	9.79918e+55	9.80187e+55	12063	0.018390,0.018853,0.018553,0.006363,0.005567,0.002310,0.002340	1.000000,1.000000,1.000000,1.000000,1.000000,1.000000,1.000000	6	98003855	98004349	494	98004081	55	21.3757	4.701	16.8174	2598_S5_2603_S10_2608_S15_vs_2597_S4_2602_S9_2607_S14_peak_3082
Mitf	Mitf-008	+	9.79918e+55	9.80187e+55	11934	0.018390,0.018853,0.018553,0.006363,0.005567,0.002310,0.002340	1.000000,1.000000,1.000000,1.000000,1.000000,1.000000,1.000000	6	98003855	98004349	494	98004081	55	21.3757	4.701	16.8174	2598_S5_2603_S10_2608_S15_vs_2597_S4_2602_S9_2607_S14_peak_3082
Mitf	Mitf-007	+	9.79918e+55	9.80187e+55	12036	0.018390,0.018853,0.018553,0.006363,0.005567,0.002310,0.002340	1.000000,1.000000,1.000000,1.000000,1.000000,1.000000,1.000000	6	98003855	98004349	494	98004081	55	21.3757	4.701	16.8174	2598_S5_2603_S10_2608_S15_vs_2597_S4_2602_S9_2607_S14_peak_3082
Mitf	Mitf-005	+	9.79918e+55	9.80187e+55	62937	0.018390,0.018853,0.018553,0.006363,0.005567,0.002310,0.002340	1.000000,1.000000,1.000000,1.000000,1.000000,1.000000,1.000000	6	98003855	98004349	494	98004081	55	21.3757	4.701	16.8174	2598_S5_2603_S10_2608_S15_vs_2597_S4_2602_S9_2607_S14_peak_3082
Mitf	Mitf-003	+	9.79918e+55	9.80187e+55	74056	0.018390,0.018853,0.018553,0.006363,0.005567,0.002310,0.002340	1.000000,1.000000,1.000000,1.000000,1.000000,1.000000,1.000000	6	98003855	98004349	494	98004081	55	21.3757	4.701	16.8174	2598_S5_2603_S10_2608_S15_vs_2597_S4_2602_S9_2607_S14_peak_3082
Mitf	Mitf-001	+	9.79918e+55	9.80187e+55	196797	0.018390,0.018853,0.018553,0.006363,0.005567,0.002310,0.002340	1.000000,1.000000,1.000000,1.000000,1.000000,1.000000,1.000000	6	98003855	98004349	494	98004081	55	21.3757	4.701	16.8174	2598_S5_2603_S10_2608_S15_vs_2597_S4_2602_S9_2607_S14_peak_3082
Mitf	Mitf-009	+	9.79918e+55	9.80187e+55	196803	0.018390,0.018853,0.018553,0.006363,0.005567,0.002310,0.002340	1.000000,1.000000,1.000000,1.000000,1.000000,1.000000,1.000000	6	98003855	98004349	494	98004081	55	21.3757	4.701	16.8174	2598_S5_2603_S10_2608_S15_vs_2597_S4_2602_S9_2607_S14_peak_3082
.	.	.	.	.	.	.	.	3	128002904	128003301	397	128003080	43	17.378	4.69777	12.9797	2598_S5_2603_S10_2608_S15_vs_2597_S4_2602_S9_2607_S14_peak_2183
5730403I07Rik	5730403I07Rik-001	-	77366412	77399419	24894	0.031023	1	9	77373502	77374525	1023	77374307	31	13.3867	4.69214	9.27783	2598_S5_2603_S10_2608_S15_vs_2597_S4_2602_S9_2607_S14_peak_3756
.	.	.	.	.	.	.	.	X	76011896	76012292	396	76012086	31	13.3867	4.69214	9.27783	2598_S5_2603_S10_2608_S15_vs_2597_S4_2602_S9_2607_S14_peak_3875
Nprl3	Nprl3-002	-	3.22256e+71	3.22677e+71	7461	0.012125,0.029220,0.018347,0.014323,0.014741,0.014702,0.000000,0.014267,0.014000	1.000000,1.000000,1.000000,1.000000,1.000000,1.000000,0.000000,1.000000,1.000000	11	32259720	32260229	509	32260015	29	12.7185	4.68898	8.66797	2598_S5_2603_S10_2608_S15_vs_2597_S4_2602_S9_2607_S14_peak_352
Nprl3	Nprl3-004	-	3.22256e+71	3.22677e+71	7387	0.012125,0.029220,0.018347,0.014323,0.014741,0.014702,0.000000,0.014267,0.014000	1.000000,1.000000,1.000000,1.000000,1.000000,1.000000,0.000000,1.000000,1.000000	11	32259720	32260229	509	32260015	29	12.7185	4.68898	8.66797	2598_S5_2603_S10_2608_S15_vs_2597_S4_2602_S9_2607_S14_peak_352
Nprl3	Nprl3-017	-	3.22256e+71	3.22677e+71	7430	0.012125,0.029220,0.018347,0.014323,0.014741,0.014702,0.000000,0.014267,0.014000	1.000000,1.000000,1.000000,1.000000,1.000000,1.000000,0.000000,1.000000,1.000000	11	32259720	32260229	509	32260015	29	12.7185	4.68898	8.66797	2598_S5_2603_S10_2608_S15_vs_2597_S4_2602_S9_2607_S14_peak_352
Nprl3	Nprl3-014	-	3.22256e+71	3.22677e+71	7430	0.012125,0.029220,0.018347,0.014323,0.014741,0.014702,0.000000,0.014267,0.014000	1.000000,1.000000,1.000000,1.000000,1.000000,1.000000,0.000000,1.000000,1.000000	11	32259720	32260229	509	32260015	29	12.7185	4.68898	8.66797	2598_S5_2603_S10_2608_S15_vs_2597_S4_2602_S9_2607_S14_peak_352
Nprl3	Nprl3-012	-	3.22256e+71	3.22677e+71	7319	0.012125,0.029220,0.018347,0.014323,0.014741,0.014702,0.000000,0.014267,0.014000	1.000000,1.000000,1.000000,1.000000,1.000000,1.000000,0.000000,1.000000,1.000000	11	32259720	32260229	509	32260015	29	12.7185	4.68898	8.66797	2598_S5_2603_S10_2608_S15_vs_2597_S4_2602_S9_2607_S14_peak_352
Nprl3	Nprl3-016	-	3.22256e+71	3.22677e+71	7401	0.012125,0.029220,0.018347,0.014323,0.014741,0.014702,0.000000,0.014267,0.014000	1.000000,1.000000,1.000000,1.000000,1.000000,1.000000,0.000000,1.000000,1.000000	11	32259720	32260229	509	32260015	29	12.7185	4.68898	8.66797	2598_S5_2603_S10_2608_S15_vs_2597_S4_2602_S9_2607_S14_peak_352
Nprl3	Nprl3-005	-	3.22256e+71	3.22677e+71	-3306	0.012125,0.029220,0.018347,0.014323,0.014741,0.014702,0.000000,0.014267,0.014000	1.000000,1.000000,1.000000,1.000000,1.000000,1.000000,0.000000,1.000000,1.000000	11	32259720	32260229	509	32260015	29	12.7185	4.68898	8.66797	2598_S5_2603_S10_2608_S15_vs_2597_S4_2602_S9_2607_S14_peak_352
Nprl3	Nprl3-013	-	3.22256e+71	3.22677e+71	7479	0.012125,0.029220,0.018347,0.014323,0.014741,0.014702,0.000000,0.014267,0.014000	1.000000,1.000000,1.000000,1.000000,1.000000,1.000000,0.000000,1.000000,1.000000	11	32259720	32260229	509	32260015	29	12.7185	4.68898	8.66797	2598_S5_2603_S10_2608_S15_vs_2597_S4_2602_S9_2607_S14_peak_352
Nprl3	Nprl3-001	-	3.22256e+71	3.22677e+71	7461	0.012125,0.029220,0.018347,0.014323,0.014741,0.014702,0.000000,0.014267,0.014000	1.000000,1.000000,1.000000,1.000000,1.000000,1.000000,0.000000,1.000000,1.000000	11	32259720	32260229	509	32260015	29	12.7185	4.68898	8.66797	2598_S5_2603_S10_2608_S15_vs_2597_S4_2602_S9_2607_S14_peak_352
.	.	.	.	.	.	.	.	12	39538651	39539356	705	39538842	48	18.988	4.68569	14.5147	2598_S5_2603_S10_2608_S15_vs_2597_S4_2602_S9_2607_S14_peak_512
Tie1	Tie1-001	-	1.18471e+17	1.1849e+17	17136	0.024799,0.025207	1.000000,1.000000	4	118472459	118472926	467	118472661	48	18.988	4.68569	14.5147	2598_S5_2603_S10_2608_S15_vs_2597_S4_2602_S9_2607_S14_peak_2495
Tie1	Tie1-002	-	1.18471e+17	1.1849e+17	16830	0.024799,0.025207	1.000000,1.000000	4	118472459	118472926	467	118472661	48	18.988	4.68569	14.5147	2598_S5_2603_S10_2608_S15_vs_2597_S4_2602_S9_2607_S14_peak_2495
.	.	.	.	.	.	.	.	5	119338477	119338898	421	119338636	48	18.988	4.68569	14.5147	2598_S5_2603_S10_2608_S15_vs_2597_S4_2602_S9_2607_S14_peak_2817
Slc25a21	Slc25a21-003	-	5.67735e+31	5.69804e+31	93525	0.001967,0.000910,0.000914,0.000839	1.000000,1.000000,1.000000,1.000000	12	56886463	56886869	406	56886633	19	9.43413	4.67978	5.80975	2598_S5_2603_S10_2608_S15_vs_2597_S4_2602_S9_2607_S14_peak_565
Slc25a21	Slc25a21-004	-	5.67735e+31	5.69804e+31	273775	0.001967,0.000910,0.000914,0.000839	1.000000,1.000000,1.000000,1.000000	12	56886463	56886869	406	56886633	19	9.43413	4.67978	5.80975	2598_S5_2603_S10_2608_S15_vs_2597_S4_2602_S9_2607_S14_peak_565
Slc25a21	Slc25a21-201	-	5.67735e+31	5.69804e+31	272376	0.001967,0.000910,0.000914,0.000839	1.000000,1.000000,1.000000,1.000000	12	56886463	56886869	406	56886633	19	9.43413	4.67978	5.80975	2598_S5_2603_S10_2608_S15_vs_2597_S4_2602_S9_2607_S14_peak_565
Slc25a21	Slc25a21-001	-	5.67735e+31	5.69804e+31	310604	0.001967,0.000910,0.000914,0.000839	1.000000,1.000000,1.000000,1.000000	12	56886463	56886869	406	56886633	19	9.43413	4.67978	5.80975	2598_S5_2603_S10_2608_S15_vs_2597_S4_2602_S9_2607_S14_peak_565
Ptprg	Ptprg-002	+	1.15536e+23	1.22386e+23	266450	0.000574,0.000957,0.000571	1.000000,1.000000,1.000000	14	11820003	11820395	392	11820211	19	9.43413	4.67978	5.80975	2598_S5_2603_S10_2608_S15_vs_2597_S4_2602_S9_2607_S14_peak_853
Ptprg	Ptprg-003	+	1.15536e+23	1.22386e+23	266422	0.000574,0.000957,0.000571	1.000000,1.000000,1.000000	14	11820003	11820395	392	11820211	19	9.43413	4.67978	5.80975	2598_S5_2603_S10_2608_S15_vs_2597_S4_2602_S9_2607_S14_peak_853
Ptprg	Ptprg-001	+	1.15536e+23	1.22386e+23	266471	0.000574,0.000957,0.000571	1.000000,1.000000,1.000000	14	11820003	11820395	392	11820211	19	9.43413	4.67978	5.80975	2598_S5_2603_S10_2608_S15_vs_2597_S4_2602_S9_2607_S14_peak_853
.	.	.	.	.	.	.	.	6	113001725	113002151	426	113001948	19	9.43413	4.67978	5.80975	2598_S5_2603_S10_2608_S15_vs_2597_S4_2602_S9_2607_S14_peak_3108
Cacna1c	Cacna1c-205	-	1.18592e+206	1.1878e+206	171795	0.002415,0.000883,0.000883,0.000883,0.000883,0.000754,0.000934,0.000883,0.000883,0.000883,0.000752,0.000753,0.000883,0.000882,0.000881,0.000881,0.000880,0.000745,0.002415,0.002415,0.002415,0.002741,0.002741	1.000000,1.000000,1.000000,1.000000,1.000000,1.000000,1.000000,1.000000,1.000000,1.000000,1.000000,1.000000,1.000000,1.000000,1.000000,1.000000,1.000000,1.000000,1.000000,1.000000,1.000000,1.000000,1.000000	6	118608077	118608530	453	118608280	19	9.43413	4.67978	5.80975	2598_S5_2603_S10_2608_S15_vs_2597_S4_2602_S9_2607_S14_peak_3123
Cacna1c	Cacna1c-010	-	1.18592e+206	1.1878e+206	499446	0.002415,0.000883,0.000883,0.000883,0.000883,0.000754,0.000934,0.000883,0.000883,0.000883,0.000752,0.000753,0.000883,0.000882,0.000881,0.000881,0.000880,0.000745,0.002415,0.002415,0.002415,0.002741,0.002741	1.000000,1.000000,1.000000,1.000000,1.000000,1.000000,1.000000,1.000000,1.000000,1.000000,1.000000,1.000000,1.000000,1.000000,1.000000,1.000000,1.000000,1.000000,1.000000,1.000000,1.000000,1.000000,1.000000	6	118608077	118608530	453	118608280	19	9.43413	4.67978	5.80975	2598_S5_2603_S10_2608_S15_vs_2597_S4_2602_S9_2607_S14_peak_3123
Cacna1c	Cacna1c-011	-	1.18592e+206	1.1878e+206	499446	0.002415,0.000883,0.000883,0.000883,0.000883,0.000754,0.000934,0.000883,0.000883,0.000883,0.000752,0.000753,0.000883,0.000882,0.000881,0.000881,0.000880,0.000745,0.002415,0.002415,0.002415,0.002741,0.002741	1.000000,1.000000,1.000000,1.000000,1.000000,1.000000,1.000000,1.000000,1.000000,1.000000,1.000000,1.000000,1.000000,1.000000,1.000000,1.000000,1.000000,1.000000,1.000000,1.000000,1.000000,1.000000,1.000000	6	118608077	118608530	453	118608280	19	9.43413	4.67978	5.80975	2598_S5_2603_S10_2608_S15_vs_2597_S4_2602_S9_2607_S14_peak_3123
Cacna1c	Cacna1c-015	-	1.18592e+206	1.1878e+206	499446	0.002415,0.000883,0.000883,0.000883,0.000883,0.000754,0.000934,0.000883,0.000883,0.000883,0.000752,0.000753,0.000883,0.000882,0.000881,0.000881,0.000880,0.000745,0.002415,0.002415,0.002415,0.002741,0.002741	1.000000,1.000000,1.000000,1.000000,1.000000,1.000000,1.000000,1.000000,1.000000,1.000000,1.000000,1.000000,1.000000,1.000000,1.000000,1.000000,1.000000,1.000000,1.000000,1.000000,1.000000,1.000000,1.000000	6	118608077	118608530	453	118608280	19	9.43413	4.67978	5.80975	2598_S5_2603_S10_2608_S15_vs_2597_S4_2602_S9_2607_S14_peak_3123
Cacna1c	Cacna1c-018	-	1.18592e+206	1.1878e+206	499446	0.002415,0.000883,0.000883,0.000883,0.000883,0.000754,0.000934,0.000883,0.000883,0.000883,0.000752,0.000753,0.000883,0.000882,0.000881,0.000881,0.000880,0.000745,0.002415,0.002415,0.002415,0.002741,0.002741	1.000000,1.000000,1.000000,1.000000,1.000000,1.000000,1.000000,1.000000,1.000000,1.000000,1.000000,1.000000,1.000000,1.000000,1.000000,1.000000,1.000000,1.000000,1.000000,1.000000,1.000000,1.000000,1.000000	6	118608077	118608530	453	118608280	19	9.43413	4.67978	5.80975	2598_S5_2603_S10_2608_S15_vs_2597_S4_2602_S9_2607_S14_peak_3123
Cacna1c	Cacna1c-007	-	1.18592e+206	1.1878e+206	587702	0.002415,0.000883,0.000883,0.000883,0.000883,0.000754,0.000934,0.000883,0.000883,0.000883,0.000752,0.000753,0.000883,0.000882,0.000881,0.000881,0.000880,0.000745,0.002415,0.002415,0.002415,0.002741,0.002741	1.000000,1.000000,1.000000,1.000000,1.000000,1.000000,1.000000,1.000000,1.000000,1.000000,1.000000,1.000000,1.000000,1.000000,1.000000,1.000000,1.000000,1.000000,1.000000,1.000000,1.000000,1.000000,1.000000	6	118608077	118608530	453	118608280	19	9.43413	4.67978	5.80975	2598_S5_2603_S10_2608_S15_vs_2597_S4_2602_S9_2607_S14_peak_3123
Cacna1c	Cacna1c-006	-	1.18592e+206	1.1878e+206	471478	0.002415,0.000883,0.000883,0.000883,0.000883,0.000754,0.000934,0.000883,0.000883,0.000883,0.000752,0.000753,0.000883,0.000882,0.000881,0.000881,0.000880,0.000745,0.002415,0.002415,0.002415,0.002741,0.002741	1.000000,1.000000,1.000000,1.000000,1.000000,1.000000,1.000000,1.000000,1.000000,1.000000,1.000000,1.000000,1.000000,1.000000,1.000000,1.000000,1.000000,1.000000,1.000000,1.000000,1.000000,1.000000,1.000000	6	118608077	118608530	453	118608280	19	9.43413	4.67978	5.80975	2598_S5_2603_S10_2608_S15_vs_2597_S4_2602_S9_2607_S14_peak_3123
Cacna1c	Cacna1c-019	-	1.18592e+206	1.1878e+206	499446	0.002415,0.000883,0.000883,0.000883,0.000883,0.000754,0.000934,0.000883,0.000883,0.000883,0.000752,0.000753,0.000883,0.000882,0.000881,0.000881,0.000880,0.000745,0.002415,0.002415,0.002415,0.002741,0.002741	1.000000,1.000000,1.000000,1.000000,1.000000,1.000000,1.000000,1.000000,1.000000,1.000000,1.000000,1.000000,1.000000,1.000000,1.000000,1.000000,1.000000,1.000000,1.000000,1.000000,1.000000,1.000000,1.000000	6	118608077	118608530	453	118608280	19	9.43413	4.67978	5.80975	2598_S5_2603_S10_2608_S15_vs_2597_S4_2602_S9_2607_S14_peak_3123
Cacna1c	Cacna1c-017	-	1.18592e+206	1.1878e+206	499446	0.002415,0.000883,0.000883,0.000883,0.000883,0.000754,0.000934,0.000883,0.000883,0.000883,0.000752,0.000753,0.000883,0.000882,0.000881,0.000881,0.000880,0.000745,0.002415,0.002415,0.002415,0.002741,0.002741	1.000000,1.000000,1.000000,1.000000,1.000000,1.000000,1.000000,1.000000,1.000000,1.000000,1.000000,1.000000,1.000000,1.000000,1.000000,1.000000,1.000000,1.000000,1.000000,1.000000,1.000000,1.000000,1.000000	6	118608077	118608530	453	118608280	19	9.43413	4.67978	5.80975	2598_S5_2603_S10_2608_S15_vs_2597_S4_2602_S9_2607_S14_peak_3123
Cacna1c	Cacna1c-020	-	1.18592e+206	1.1878e+206	499446	0.002415,0.000883,0.000883,0.000883,0.000883,0.000754,0.000934,0.000883,0.000883,0.000883,0.000752,0.000753,0.000883,0.000882,0.000881,0.000881,0.000880,0.000745,0.002415,0.002415,0.002415,0.002741,0.002741	1.000000,1.000000,1.000000,1.000000,1.000000,1.000000,1.000000,1.000000,1.000000,1.000000,1.000000,1.000000,1.000000,1.000000,1.000000,1.000000,1.000000,1.000000,1.000000,1.000000,1.000000,1.000000,1.000000	6	118608077	118608530	453	118608280	19	9.43413	4.67978	5.80975	2598_S5_2603_S10_2608_S15_vs_2597_S4_2602_S9_2607_S14_peak_3123
Cacna1c	Cacna1c-002	-	1.18592e+206	1.1878e+206	587889	0.002415,0.000883,0.000883,0.000883,0.000883,0.000754,0.000934,0.000883,0.000883,0.000883,0.000752,0.000753,0.000883,0.000882,0.000881,0.000881,0.000880,0.000745,0.002415,0.002415,0.002415,0.002741,0.002741	1.000000,1.000000,1.000000,1.000000,1.000000,1.000000,1.000000,1.000000,1.000000,1.000000,1.000000,1.000000,1.000000,1.000000,1.000000,1.000000,1.000000,1.000000,1.000000,1.000000,1.000000,1.000000,1.000000	6	118608077	118608530	453	118608280	19	9.43413	4.67978	5.80975	2598_S5_2603_S10_2608_S15_vs_2597_S4_2602_S9_2607_S14_peak_3123
Cacna1c	Cacna1c-008	-	1.18592e+206	1.1878e+206	587858	0.002415,0.000883,0.000883,0.000883,0.000883,0.000754,0.000934,0.000883,0.000883,0.000883,0.000752,0.000753,0.000883,0.000882,0.000881,0.000881,0.000880,0.000745,0.002415,0.002415,0.002415,0.002741,0.002741	1.000000,1.000000,1.000000,1.000000,1.000000,1.000000,1.000000,1.000000,1.000000,1.000000,1.000000,1.000000,1.000000,1.000000,1.000000,1.000000,1.000000,1.000000,1.000000,1.000000,1.000000,1.000000,1.000000	6	118608077	118608530	453	118608280	19	9.43413	4.67978	5.80975	2598_S5_2603_S10_2608_S15_vs_2597_S4_2602_S9_2607_S14_peak_3123
Cacna1c	Cacna1c-016	-	1.18592e+206	1.1878e+206	499446	0.002415,0.000883,0.000883,0.000883,0.000883,0.000754,0.000934,0.000883,0.000883,0.000883,0.000752,0.000753,0.000883,0.000882,0.000881,0.000881,0.000880,0.000745,0.002415,0.002415,0.002415,0.002741,0.002741	1.000000,1.000000,1.000000,1.000000,1.000000,1.000000,1.000000,1.000000,1.000000,1.000000,1.000000,1.000000,1.000000,1.000000,1.000000,1.000000,1.000000,1.000000,1.000000,1.000000,1.000000,1.000000,1.000000	6	118608077	118608530	453	118608280	19	9.43413	4.67978	5.80975	2598_S5_2603_S10_2608_S15_vs_2597_S4_2602_S9_2607_S14_peak_3123
Cacna1c	Cacna1c-014	-	1.18592e+206	1.1878e+206	500044	0.002415,0.000883,0.000883,0.000883,0.000883,0.000754,0.000934,0.000883,0.000883,0.000883,0.000752,0.000753,0.000883,0.000882,0.000881,0.000881,0.000880,0.000745,0.002415,0.002415,0.002415,0.002741,0.002741	1.000000,1.000000,1.000000,1.000000,1.000000,1.000000,1.000000,1.000000,1.000000,1.000000,1.000000,1.000000,1.000000,1.000000,1.000000,1.000000,1.000000,1.000000,1.000000,1.000000,1.000000,1.000000,1.000000	6	118608077	118608530	453	118608280	19	9.43413	4.67978	5.80975	2598_S5_2603_S10_2608_S15_vs_2597_S4_2602_S9_2607_S14_peak_3123
Cacna1c	Cacna1c-005	-	1.18592e+206	1.1878e+206	499707	0.002415,0.000883,0.000883,0.000883,0.000883,0.000754,0.000934,0.000883,0.000883,0.000883,0.000752,0.000753,0.000883,0.000882,0.000881,0.000881,0.000880,0.000745,0.002415,0.002415,0.002415,0.002741,0.002741	1.000000,1.000000,1.000000,1.000000,1.000000,1.000000,1.000000,1.000000,1.000000,1.000000,1.000000,1.000000,1.000000,1.000000,1.000000,1.000000,1.000000,1.000000,1.000000,1.000000,1.000000,1.000000,1.000000	6	118608077	118608530	453	118608280	19	9.43413	4.67978	5.80975	2598_S5_2603_S10_2608_S15_vs_2597_S4_2602_S9_2607_S14_peak_3123
Cacna1c	Cacna1c-024	-	1.18592e+206	1.1878e+206	499660	0.002415,0.000883,0.000883,0.000883,0.000883,0.000754,0.000934,0.000883,0.000883,0.000883,0.000752,0.000753,0.000883,0.000882,0.000881,0.000881,0.000880,0.000745,0.002415,0.002415,0.002415,0.002741,0.002741	1.000000,1.000000,1.000000,1.000000,1.000000,1.000000,1.000000,1.000000,1.000000,1.000000,1.000000,1.000000,1.000000,1.000000,1.000000,1.000000,1.000000,1.000000,1.000000,1.000000,1.000000,1.000000,1.000000	6	118608077	118608530	453	118608280	19	9.43413	4.67978	5.80975	2598_S5_2603_S10_2608_S15_vs_2597_S4_2602_S9_2607_S14_peak_3123
Cacna1c	Cacna1c-004	-	1.18592e+206	1.1878e+206	499660	0.002415,0.000883,0.000883,0.000883,0.000883,0.000754,0.000934,0.000883,0.000883,0.000883,0.000752,0.000753,0.000883,0.000882,0.000881,0.000881,0.000880,0.000745,0.002415,0.002415,0.002415,0.002741,0.002741	1.000000,1.000000,1.000000,1.000000,1.000000,1.000000,1.000000,1.000000,1.000000,1.000000,1.000000,1.000000,1.000000,1.000000,1.000000,1.000000,1.000000,1.000000,1.000000,1.000000,1.000000,1.000000,1.000000	6	118608077	118608530	453	118608280	19	9.43413	4.67978	5.80975	2598_S5_2603_S10_2608_S15_vs_2597_S4_2602_S9_2607_S14_peak_3123
Cacna1c	Cacna1c-001	-	1.18592e+206	1.1878e+206	587702	0.002415,0.000883,0.000883,0.000883,0.000883,0.000754,0.000934,0.000883,0.000883,0.000883,0.000752,0.000753,0.000883,0.000882,0.000881,0.000881,0.000880,0.000745,0.002415,0.002415,0.002415,0.002741,0.002741	1.000000,1.000000,1.000000,1.000000,1.000000,1.000000,1.000000,1.000000,1.000000,1.000000,1.000000,1.000000,1.000000,1.000000,1.000000,1.000000,1.000000,1.000000,1.000000,1.000000,1.000000,1.000000,1.000000	6	118608077	118608530	453	118608280	19	9.43413	4.67978	5.80975	2598_S5_2603_S10_2608_S15_vs_2597_S4_2602_S9_2607_S14_peak_3123
Cacna1c	Cacna1c-202	-	1.18592e+206	1.1878e+206	171795	0.002415,0.000883,0.000883,0.000883,0.000883,0.000754,0.000934,0.000883,0.000883,0.000883,0.000752,0.000753,0.000883,0.000882,0.000881,0.000881,0.000880,0.000745,0.002415,0.002415,0.002415,0.002741,0.002741	1.000000,1.000000,1.000000,1.000000,1.000000,1.000000,1.000000,1.000000,1.000000,1.000000,1.000000,1.000000,1.000000,1.000000,1.000000,1.000000,1.000000,1.000000,1.000000,1.000000,1.000000,1.000000,1.000000	6	118608077	118608530	453	118608280	19	9.43413	4.67978	5.80975	2598_S5_2603_S10_2608_S15_vs_2597_S4_2602_S9_2607_S14_peak_3123
Cacna1c	Cacna1c-204	-	1.18592e+206	1.1878e+206	171795	0.002415,0.000883,0.000883,0.000883,0.000883,0.000754,0.000934,0.000883,0.000883,0.000883,0.000752,0.000753,0.000883,0.000882,0.000881,0.000881,0.000880,0.000745,0.002415,0.002415,0.002415,0.002741,0.002741	1.000000,1.000000,1.000000,1.000000,1.000000,1.000000,1.000000,1.000000,1.000000,1.000000,1.000000,1.000000,1.000000,1.000000,1.000000,1.000000,1.000000,1.000000,1.000000,1.000000,1.000000,1.000000,1.000000	6	118608077	118608530	453	118608280	19	9.43413	4.67978	5.80975	2598_S5_2603_S10_2608_S15_vs_2597_S4_2602_S9_2607_S14_peak_3123
Cacna1c	Cacna1c-203	-	1.18592e+206	1.1878e+206	171795	0.002415,0.000883,0.000883,0.000883,0.000883,0.000754,0.000934,0.000883,0.000883,0.000883,0.000752,0.000753,0.000883,0.000882,0.000881,0.000881,0.000880,0.000745,0.002415,0.002415,0.002415,0.002741,0.002741	1.000000,1.000000,1.000000,1.000000,1.000000,1.000000,1.000000,1.000000,1.000000,1.000000,1.000000,1.000000,1.000000,1.000000,1.000000,1.000000,1.000000,1.000000,1.000000,1.000000,1.000000,1.000000,1.000000	6	118608077	118608530	453	118608280	19	9.43413	4.67978	5.80975	2598_S5_2603_S10_2608_S15_vs_2597_S4_2602_S9_2607_S14_peak_3123
Cacna1c	Cacna1c-012	-	1.18592e+206	1.1878e+206	149445	0.002415,0.000883,0.000883,0.000883,0.000883,0.000754,0.000934,0.000883,0.000883,0.000883,0.000752,0.000753,0.000883,0.000882,0.000881,0.000881,0.000880,0.000745,0.002415,0.002415,0.002415,0.002741,0.002741	1.000000,1.000000,1.000000,1.000000,1.000000,1.000000,1.000000,1.000000,1.000000,1.000000,1.000000,1.000000,1.000000,1.000000,1.000000,1.000000,1.000000,1.000000,1.000000,1.000000,1.000000,1.000000,1.000000	6	118608077	118608530	453	118608280	19	9.43413	4.67978	5.80975	2598_S5_2603_S10_2608_S15_vs_2597_S4_2602_S9_2607_S14_peak_3123
Cacna1c	Cacna1c-201	-	1.18592e+206	1.1878e+206	149445	0.002415,0.000883,0.000883,0.000883,0.000883,0.000754,0.000934,0.000883,0.000883,0.000883,0.000752,0.000753,0.000883,0.000882,0.000881,0.000881,0.000880,0.000745,0.002415,0.002415,0.002415,0.002741,0.002741	1.000000,1.000000,1.000000,1.000000,1.000000,1.000000,1.000000,1.000000,1.000000,1.000000,1.000000,1.000000,1.000000,1.000000,1.000000,1.000000,1.000000,1.000000,1.000000,1.000000,1.000000,1.000000,1.000000	6	118608077	118608530	453	118608280	19	9.43413	4.67978	5.80975	2598_S5_2603_S10_2608_S15_vs_2597_S4_2602_S9_2607_S14_peak_3123
Dscaml1	Dscaml1-004	+	4.54266e+31	4.55533e+31	94767	0.004248,0.001663,0.002184,0.003721	1.000000,1.000000,1.000000,1.000000	9	45521410	45521947	537	45521602	19	9.43413	4.67978	5.80975	2598_S5_2603_S10_2608_S15_vs_2597_S4_2602_S9_2607_S14_peak_3720
Dscaml1	Dscaml1-001	+	4.54266e+31	4.55533e+31	91119	0.004248,0.001663,0.002184,0.003721	1.000000,1.000000,1.000000,1.000000	9	45521410	45521947	537	45521602	19	9.43413	4.67978	5.80975	2598_S5_2603_S10_2608_S15_vs_2597_S4_2602_S9_2607_S14_peak_3720
Dscaml1	Dscaml1-005	+	4.54266e+31	4.55533e+31	94767	0.004248,0.001663,0.002184,0.003721	1.000000,1.000000,1.000000,1.000000	9	45521410	45521947	537	45521602	19	9.43413	4.67978	5.80975	2598_S5_2603_S10_2608_S15_vs_2597_S4_2602_S9_2607_S14_peak_3720
Dscaml1	Dscaml1-003	+	4.54266e+31	4.55533e+31	94782	0.004248,0.001663,0.002184,0.003721	1.000000,1.000000,1.000000,1.000000	9	45521410	45521947	537	45521602	19	9.43413	4.67978	5.80975	2598_S5_2603_S10_2608_S15_vs_2597_S4_2602_S9_2607_S14_peak_3720
.	.	.	.	.	.	.	.	9	59245923	59246379	456	59246129	19	9.43413	4.67978	5.80975	2598_S5_2603_S10_2608_S15_vs_2597_S4_2602_S9_2607_S14_peak_3729
.	.	.	.	.	.	.	.	4	51691096	51691499	403	51691292	36	14.9902	4.67694	10.7409	2598_S5_2603_S10_2608_S15_vs_2597_S4_2602_S9_2607_S14_peak_2356
Wasf3	Wasf3-001	+	146384985	146473616	86702	0.006363	1	5	146471687	146472250	563	146471969	36	14.9902	4.67694	10.7409	2598_S5_2603_S10_2608_S15_vs_2597_S4_2602_S9_2607_S14_peak_2903
Dennd5b	Dennd5b-001	-	1.48988e+17	1.49102e+17	97384	0.004022,0.927361	1.000000,0.838074	6	149003841	149004297	456	149004034	36	14.9902	4.67694	10.7409	2598_S5_2603_S10_2608_S15_vs_2597_S4_2602_S9_2607_S14_peak_3283
Gm15779	Gm15779-001	+	1.48988e+17	1.49102e+17	0	0.004022,0.927361	1.000000,0.838074	6	149003841	149004297	456	149004034	36	14.9902	4.67694	10.7409	2598_S5_2603_S10_2608_S15_vs_2597_S4_2602_S9_2607_S14_peak_3283
Gm26991	Gm26991-001	-	6154002	6172002	3914	0.023554	1	14	6167665	6168088	423	6167825	41	16.5989	4.66543	12.2425	2598_S5_2603_S10_2608_S15_vs_2597_S4_2602_S9_2607_S14_peak_828
Slc2a2	Slc2a2-003	+	2869801728697900	2872747728731360	-1592	0.000000,0.000000	0.000000,0.000000	3	28695735	28696425	690	28696199	41	16.5989	4.66543	12.2425	2598_S5_2603_S10_2608_S15_vs_2597_S4_2602_S9_2607_S14_peak_1964
Slc2a2	Slc2a2-001	+	2869801728697900	2872747728731360	-1478	0.000000,0.000000	0.000000,0.000000	3	28695735	28696425	690	28696199	41	16.5989	4.66543	12.2425	2598_S5_2603_S10_2608_S15_vs_2597_S4_2602_S9_2607_S14_peak_1964
Prkg1	Prkg1-002	-	3056854730567550	3166437131765030	1025628	0.000402,0.000367	1.000000,1.000000	19	30638304	30638743	439	30638521	24	11.0077	4.65988	7.16184	2598_S5_2603_S10_2608_S15_vs_2597_S4_2602_S9_2607_S14_peak_1544
Prkg1	Prkg1-001	-	3056854730567550	3166437131765030	1126291	0.000402,0.000367	1.000000,1.000000	19	30638304	30638743	439	30638521	24	11.0077	4.65988	7.16184	2598_S5_2603_S10_2608_S15_vs_2597_S4_2602_S9_2607_S14_peak_1544
Hmcn2	Hmcn2-001	+	31314415	31460739	36124	0.003103	1	2	31350539	31350992	453	31350668	24	11.0077	4.65988	7.16184	2598_S5_2603_S10_2608_S15_vs_2597_S4_2602_S9_2607_S14_peak_1633
Runx1t1	Runx1t1-001	+	1.37434e+31	1.38937e+31	29301	0.005219,0.005508,0.006591,0.008547	1.000000,1.000000,1.000000,1.000000	4	13772737	13773520	783	13773295	24	11.0077	4.65988	7.16184	2598_S5_2603_S10_2608_S15_vs_2597_S4_2602_S9_2607_S14_peak_2282
Runx1t1	Runx1t1-201	+	1.37434e+31	1.38937e+31	21440	0.005219,0.005508,0.006591,0.008547	1.000000,1.000000,1.000000,1.000000	4	13772737	13773520	783	13773295	24	11.0077	4.65988	7.16184	2598_S5_2603_S10_2608_S15_vs_2597_S4_2602_S9_2607_S14_peak_2282
Runx1t1	Runx1t1-003	+	1.37434e+31	1.38937e+31	1360	0.005219,0.005508,0.006591,0.008547	1.000000,1.000000,1.000000,1.000000	4	13772737	13773520	783	13773295	24	11.0077	4.65988	7.16184	2598_S5_2603_S10_2608_S15_vs_2597_S4_2602_S9_2607_S14_peak_2282
Runx1t1	Runx1t1-002	+	1.37434e+31	1.38937e+31	21440	0.005219,0.005508,0.006591,0.008547	1.000000,1.000000,1.000000,1.000000	4	13772737	13773520	783	13773295	24	11.0077	4.65988	7.16184	2598_S5_2603_S10_2608_S15_vs_2597_S4_2602_S9_2607_S14_peak_2282
Drc1	Drc1-004	+	3.03418e+23	3.03428e+23	4803	0.000000,0.051029,0.005873	0.000000,1.000000,1.000000	5	30346583	30347083	500	30346778	24	11.0077	4.65988	7.16184	2598_S5_2603_S10_2608_S15_vs_2597_S4_2602_S9_2607_S14_peak_2627
Drc1	Drc1-003	+	3.03418e+23	3.03428e+23	667	0.000000,0.051029,0.005873	0.000000,1.000000,1.000000	5	30346583	30347083	500	30346778	24	11.0077	4.65988	7.16184	2598_S5_2603_S10_2608_S15_vs_2597_S4_2602_S9_2607_S14_peak_2627
Drc1	Drc1-001	+	3.03418e+23	3.03428e+23	65195	0.000000,0.051029,0.005873	0.000000,1.000000,1.000000	5	30346583	30347083	500	30346778	24	11.0077	4.65988	7.16184	2598_S5_2603_S10_2608_S15_vs_2597_S4_2602_S9_2607_S14_peak_2627
Zfpm2	Zfpm2-201	+	40655042	41104593	448132	0.001052	1	15	41103174	41103646	472	41103422	25	11.3151	4.65259	7.42641	2598_S5_2603_S10_2608_S15_vs_2597_S4_2602_S9_2607_S14_peak_983
Clint1	Clint1-002	+	4585205145852050	4591062645910620	-3643	0.000000,0.000000	0.000000,0.000000	11	45847949	45848408	459	45848228	29	12.6031	4.64671	8.57555	2598_S5_2603_S10_2608_S15_vs_2597_S4_2602_S9_2607_S14_peak_375
Clint1	Clint1-001	+	4585205145852050	4591062645910620	-3643	0.000000,0.000000	0.000000,0.000000	11	45847949	45848408	459	45848228	29	12.6031	4.64671	8.57555	2598_S5_2603_S10_2608_S15_vs_2597_S4_2602_S9_2607_S14_peak_375
Prr13	Prr13-002	+	1.02459e+62	1.02463e+62	1127	0.144626,0.018228,0.190724,0.147887,0.143495,0.141481,0.000000	1.000000,1.000000,1.000000,0.449416,1.000000,1.000000,0.000000	15	102460359	102460872	513	102460647	29	12.6031	4.64671	8.57555	2598_S5_2603_S10_2608_S15_vs_2597_S4_2602_S9_2607_S14_peak_1051
Gm26518	Gm26518-201	-	1.02459e+62	1.02463e+62	22851	0.144626,0.018228,0.190724,0.147887,0.143495,0.141481,0.000000	1.000000,1.000000,1.000000,0.449416,1.000000,1.000000,0.000000	15	102460359	102460872	513	102460647	29	12.6031	4.64671	8.57555	2598_S5_2603_S10_2608_S15_vs_2597_S4_2602_S9_2607_S14_peak_1051
Prr13	Prr13-003	+	1.02459e+62	1.02463e+62	276	0.144626,0.018228,0.190724,0.147887,0.143495,0.141481,0.000000	1.000000,1.000000,1.000000,0.449416,1.000000,1.000000,0.000000	15	102460359	102460872	513	102460647	29	12.6031	4.64671	8.57555	2598_S5_2603_S10_2608_S15_vs_2597_S4_2602_S9_2607_S14_peak_1051
Prr13	Prr13-005	+	1.02459e+62	1.02463e+62	1331	0.144626,0.018228,0.190724,0.147887,0.143495,0.141481,0.000000	1.000000,1.000000,1.000000,0.449416,1.000000,1.000000,0.000000	15	102460359	102460872	513	102460647	29	12.6031	4.64671	8.57555	2598_S5_2603_S10_2608_S15_vs_2597_S4_2602_S9_2607_S14_peak_1051
Prr13	Prr13-004	+	1.02459e+62	1.02463e+62	1157	0.144626,0.018228,0.190724,0.147887,0.143495,0.141481,0.000000	1.000000,1.000000,1.000000,0.449416,1.000000,1.000000,0.000000	15	102460359	102460872	513	102460647	29	12.6031	4.64671	8.57555	2598_S5_2603_S10_2608_S15_vs_2597_S4_2602_S9_2607_S14_peak_1051
Prr13	Prr13-001	+	1.02459e+62	1.02463e+62	1184	0.144626,0.018228,0.190724,0.147887,0.143495,0.141481,0.000000	1.000000,1.000000,1.000000,0.449416,1.000000,1.000000,0.000000	15	102460359	102460872	513	102460647	29	12.6031	4.64671	8.57555	2598_S5_2603_S10_2608_S15_vs_2597_S4_2602_S9_2607_S14_peak_1051
Gm24128	Gm24128-201	+	1.02459e+62	1.02463e+62	3796	0.144626,0.018228,0.190724,0.147887,0.143495,0.141481,0.000000	1.000000,1.000000,1.000000,0.449416,1.000000,1.000000,0.000000	15	102460359	102460872	513	102460647	29	12.6031	4.64671	8.57555	2598_S5_2603_S10_2608_S15_vs_2597_S4_2602_S9_2607_S14_peak_1051
Bnip1	Bnip1-003	+	2.67811e+63	2.67859e+63	-4479	0.000000,0.000000,0.000000,0.000000,0.000000,0.000000,0.000000,0.006247	0.000000,0.000000,0.000000,0.000000,0.000000,0.000000,0.000000,1.000000	17	26776232	26776612	380	26776412	29	12.6031	4.64671	8.57555	2598_S5_2603_S10_2608_S15_vs_2597_S4_2602_S9_2607_S14_peak_1274
Bnip1	Bnip1-006	+	2.67811e+63	2.67859e+63	-4523	0.000000,0.000000,0.000000,0.000000,0.000000,0.000000,0.000000,0.006247	0.000000,0.000000,0.000000,0.000000,0.000000,0.000000,0.000000,1.000000	17	26776232	26776612	380	26776412	29	12.6031	4.64671	8.57555	2598_S5_2603_S10_2608_S15_vs_2597_S4_2602_S9_2607_S14_peak_1274
Bnip1	Bnip1-007	+	2.67811e+63	2.67859e+63	-4546	0.000000,0.000000,0.000000,0.000000,0.000000,0.000000,0.000000,0.006247	0.000000,0.000000,0.000000,0.000000,0.000000,0.000000,0.000000,1.000000	17	26776232	26776612	380	26776412	29	12.6031	4.64671	8.57555	2598_S5_2603_S10_2608_S15_vs_2597_S4_2602_S9_2607_S14_peak_1274
Bnip1	Bnip1-005	+	2.67811e+63	2.67859e+63	-4509	0.000000,0.000000,0.000000,0.000000,0.000000,0.000000,0.000000,0.006247	0.000000,0.000000,0.000000,0.000000,0.000000,0.000000,0.000000,1.000000	17	26776232	26776612	380	26776412	29	12.6031	4.64671	8.57555	2598_S5_2603_S10_2608_S15_vs_2597_S4_2602_S9_2607_S14_peak_1274
Bnip1	Bnip1-009	+	2.67811e+63	2.67859e+63	-4481	0.000000,0.000000,0.000000,0.000000,0.000000,0.000000,0.000000,0.006247	0.000000,0.000000,0.000000,0.000000,0.000000,0.000000,0.000000,1.000000	17	26776232	26776612	380	26776412	29	12.6031	4.64671	8.57555	2598_S5_2603_S10_2608_S15_vs_2597_S4_2602_S9_2607_S14_peak_1274
Bnip1	Bnip1-001	+	2.67811e+63	2.67859e+63	-4467	0.000000,0.000000,0.000000,0.000000,0.000000,0.000000,0.000000,0.006247	0.000000,0.000000,0.000000,0.000000,0.000000,0.000000,0.000000,1.000000	17	26776232	26776612	380	26776412	29	12.6031	4.64671	8.57555	2598_S5_2603_S10_2608_S15_vs_2597_S4_2602_S9_2607_S14_peak_1274
Bnip1	Bnip1-002	+	2.67811e+63	2.67859e+63	-4470	0.000000,0.000000,0.000000,0.000000,0.000000,0.000000,0.000000,0.006247	0.000000,0.000000,0.000000,0.000000,0.000000,0.000000,0.000000,1.000000	17	26776232	26776612	380	26776412	29	12.6031	4.64671	8.57555	2598_S5_2603_S10_2608_S15_vs_2597_S4_2602_S9_2607_S14_peak_1274
Crebrf	Crebrf-001	+	2.67811e+63	2.67859e+63	60582	0.000000,0.000000,0.000000,0.000000,0.000000,0.000000,0.000000,0.006247	0.000000,0.000000,0.000000,0.000000,0.000000,0.000000,0.000000,1.000000	17	26776232	26776612	380	26776412	29	12.6031	4.64671	8.57555	2598_S5_2603_S10_2608_S15_vs_2597_S4_2602_S9_2607_S14_peak_1274
Zfp804a	Zfp804a-001	+	82053222	82259880	150167	0.002255	1	2	82203389	82203854	465	82203592	29	12.6031	4.64671	8.57555	2598_S5_2603_S10_2608_S15_vs_2597_S4_2602_S9_2607_S14_peak_1736
.	.	.	.	.	.	.	.	4	67329404	67329778	374	67329564	29	12.6031	4.64671	8.57555	2598_S5_2603_S10_2608_S15_vs_2597_S4_2602_S9_2607_S14_peak_2389
.	.	.	.	.	.	.	.	5	46767483	46767887	404	46767623	29	12.6031	4.64671	8.57555	2598_S5_2603_S10_2608_S15_vs_2597_S4_2602_S9_2607_S14_peak_2667
.	.	.	.	.	.	.	.	5	77804421	77804802	381	77804654	29	12.6031	4.64671	8.57555	2598_S5_2603_S10_2608_S15_vs_2597_S4_2602_S9_2607_S14_peak_2734
.	.	.	.	.	.	.	.	5	79814701	79815077	376	79814915	56	21.4384	4.64317	16.8788	2598_S5_2603_S10_2608_S15_vs_2597_S4_2602_S9_2607_S14_peak_2741
.	.	.	.	.	.	.	.	2	58073621	58074009	388	58073825	34	14.2087	4.63735	10.0225	2598_S5_2603_S10_2608_S15_vs_2597_S4_2602_S9_2607_S14_peak_1674
Gm17521	Gm17521-201	-	123029202	123029670	-603	0	0	X	123030273	123030706	433	123030455	34	14.2087	4.63735	10.0225	2598_S5_2603_S10_2608_S15_vs_2597_S4_2602_S9_2607_S14_peak_3924
.	.	.	.	.	.	.	.	6	94760737	94761564	827	94760961	38	15.4936	4.63061	11.21	2598_S5_2603_S10_2608_S15_vs_2597_S4_2602_S9_2607_S14_peak_3073
.	.	.	.	.	.	.	.	5	12364195	12364577	382	12364347	39	15.8194	4.63035	11.5107	2598_S5_2603_S10_2608_S15_vs_2597_S4_2602_S9_2607_S14_peak_2588
Rnf150	Rnf150-001	+	82863356	83091269	175214	0.001974	1	8	83038570	83039019	449	83038764	39	15.8194	4.63035	11.5107	2598_S5_2603_S10_2608_S15_vs_2597_S4_2602_S9_2607_S14_peak_3587
.	.	.	.	.	.	.	.	Y	88678787	88679341	554	88679233	39	15.8194	4.63035	11.5107	2598_S5_2603_S10_2608_S15_vs_2597_S4_2602_S9_2607_S14_peak_4027
Gm45042	Gm45042-001	+	1.09299e+23	1.09301e+23	-4792	0.000000,0.090611,0.000000	0.000000,1.000000,0.000000	8	10924709	10925095	386	10924920	25	11.2601	4.63023	7.37773	2598_S5_2603_S10_2608_S15_vs_2597_S4_2602_S9_2607_S14_peak_3448
3930402G23Rik	3930402G23Rik-001	-	1.09299e+23	1.09301e+23	3602	0.000000,0.090611,0.000000	0.000000,1.000000,0.000000	8	10924709	10925095	386	10924920	25	11.2601	4.63023	7.37773	2598_S5_2603_S10_2608_S15_vs_2597_S4_2602_S9_2607_S14_peak_3448
3930402G23Rik	3930402G23Rik-002	-	1.09299e+23	1.09301e+23	3350	0.000000,0.090611,0.000000	0.000000,1.000000,0.000000	8	10924709	10925095	386	10924920	25	11.2601	4.63023	7.37773	2598_S5_2603_S10_2608_S15_vs_2597_S4_2602_S9_2607_S14_peak_3448
.	.	.	.	.	.	.	.	15	40165802	40166189	387	40165940	21	9.9419	4.61691	6.24604	2598_S5_2603_S10_2608_S15_vs_2597_S4_2602_S9_2607_S14_peak_965
Grip1	Grip1-015	+	1.19993e+134	1.20076e+134	27796	0.005960,0.005236,0.005215,0.005863,0.002978,0.001925,0.001843,0.002178,0.001926,0.001925,0.001913,0.001917,0.000791,0.000793,0.000778	1.000000,1.000000,1.000000,1.000000,1.000000,1.000000,1.000000,1.000000,1.000000,1.000000,1.000000,1.000000,1.000000,1.000000,1.000000	10	120020866	120021358	492	120021194	17	8.64864	4.60363	5.15382	2598_S5_2603_S10_2608_S15_vs_2597_S4_2602_S9_2607_S14_peak_279
Grip1	Grip1-016	+	1.19993e+134	1.20076e+134	27760	0.005960,0.005236,0.005215,0.005863,0.002978,0.001925,0.001843,0.002178,0.001926,0.001925,0.001913,0.001917,0.000791,0.000793,0.000778	1.000000,1.000000,1.000000,1.000000,1.000000,1.000000,1.000000,1.000000,1.000000,1.000000,1.000000,1.000000,1.000000,1.000000,1.000000	10	120020866	120021358	492	120021194	17	8.64864	4.60363	5.15382	2598_S5_2603_S10_2608_S15_vs_2597_S4_2602_S9_2607_S14_peak_279
Grip1	Grip1-013	+	1.19993e+134	1.20076e+134	28146	0.005960,0.005236,0.005215,0.005863,0.002978,0.001925,0.001843,0.002178,0.001926,0.001925,0.001913,0.001917,0.000791,0.000793,0.000778	1.000000,1.000000,1.000000,1.000000,1.000000,1.000000,1.000000,1.000000,1.000000,1.000000,1.000000,1.000000,1.000000,1.000000,1.000000	10	120020866	120021358	492	120021194	17	8.64864	4.60363	5.15382	2598_S5_2603_S10_2608_S15_vs_2597_S4_2602_S9_2607_S14_peak_279
Grip1	Grip1-014	+	1.19993e+134	1.20076e+134	27944	0.005960,0.005236,0.005215,0.005863,0.002978,0.001925,0.001843,0.002178,0.001926,0.001925,0.001913,0.001917,0.000791,0.000793,0.000778	1.000000,1.000000,1.000000,1.000000,1.000000,1.000000,1.000000,1.000000,1.000000,1.000000,1.000000,1.000000,1.000000,1.000000,1.000000	10	120020866	120021358	492	120021194	17	8.64864	4.60363	5.15382	2598_S5_2603_S10_2608_S15_vs_2597_S4_2602_S9_2607_S14_peak_279
Grip1	Grip1-012	+	1.19993e+134	1.20076e+134	110919	0.005960,0.005236,0.005215,0.005863,0.002978,0.001925,0.001843,0.002178,0.001926,0.001925,0.001913,0.001917,0.000791,0.000793,0.000778	1.000000,1.000000,1.000000,1.000000,1.000000,1.000000,1.000000,1.000000,1.000000,1.000000,1.000000,1.000000,1.000000,1.000000,1.000000	10	120020866	120021358	492	120021194	17	8.64864	4.60363	5.15382	2598_S5_2603_S10_2608_S15_vs_2597_S4_2602_S9_2607_S14_peak_279
Grip1	Grip1-005	+	1.19993e+134	1.20076e+134	201354	0.005960,0.005236,0.005215,0.005863,0.002978,0.001925,0.001843,0.002178,0.001926,0.001925,0.001913,0.001917,0.000791,0.000793,0.000778	1.000000,1.000000,1.000000,1.000000,1.000000,1.000000,1.000000,1.000000,1.000000,1.000000,1.000000,1.000000,1.000000,1.000000,1.000000	10	120020866	120021358	492	120021194	17	8.64864	4.60363	5.15382	2598_S5_2603_S10_2608_S15_vs_2597_S4_2602_S9_2607_S14_peak_279
Grip1	Grip1-010	+	1.19993e+134	1.20076e+134	201341	0.005960,0.005236,0.005215,0.005863,0.002978,0.001925,0.001843,0.002178,0.001926,0.001925,0.001913,0.001917,0.000791,0.000793,0.000778	1.000000,1.000000,1.000000,1.000000,1.000000,1.000000,1.000000,1.000000,1.000000,1.000000,1.000000,1.000000,1.000000,1.000000,1.000000	10	120020866	120021358	492	120021194	17	8.64864	4.60363	5.15382	2598_S5_2603_S10_2608_S15_vs_2597_S4_2602_S9_2607_S14_peak_279
Grip1	Grip1-011	+	1.19993e+134	1.20076e+134	170127	0.005960,0.005236,0.005215,0.005863,0.002978,0.001925,0.001843,0.002178,0.001926,0.001925,0.001913,0.001917,0.000791,0.000793,0.000778	1.000000,1.000000,1.000000,1.000000,1.000000,1.000000,1.000000,1.000000,1.000000,1.000000,1.000000,1.000000,1.000000,1.000000,1.000000	10	120020866	120021358	492	120021194	17	8.64864	4.60363	5.15382	2598_S5_2603_S10_2608_S15_vs_2597_S4_2602_S9_2607_S14_peak_279
Grip1	Grip1-009	+	1.19993e+134	1.20076e+134	201351	0.005960,0.005236,0.005215,0.005863,0.002978,0.001925,0.001843,0.002178,0.001926,0.001925,0.001913,0.001917,0.000791,0.000793,0.000778	1.000000,1.000000,1.000000,1.000000,1.000000,1.000000,1.000000,1.000000,1.000000,1.000000,1.000000,1.000000,1.000000,1.000000,1.000000	10	120020866	120021358	492	120021194	17	8.64864	4.60363	5.15382	2598_S5_2603_S10_2608_S15_vs_2597_S4_2602_S9_2607_S14_peak_279
Grip1	Grip1-006	+	1.19993e+134	1.20076e+134	201354	0.005960,0.005236,0.005215,0.005863,0.002978,0.001925,0.001843,0.002178,0.001926,0.001925,0.001913,0.001917,0.000791,0.000793,0.000778	1.000000,1.000000,1.000000,1.000000,1.000000,1.000000,1.000000,1.000000,1.000000,1.000000,1.000000,1.000000,1.000000,1.000000,1.000000	10	120020866	120021358	492	120021194	17	8.64864	4.60363	5.15382	2598_S5_2603_S10_2608_S15_vs_2597_S4_2602_S9_2607_S14_peak_279
Grip1	Grip1-004	+	1.19993e+134	1.20076e+134	201477	0.005960,0.005236,0.005215,0.005863,0.002978,0.001925,0.001843,0.002178,0.001926,0.001925,0.001913,0.001917,0.000791,0.000793,0.000778	1.000000,1.000000,1.000000,1.000000,1.000000,1.000000,1.000000,1.000000,1.000000,1.000000,1.000000,1.000000,1.000000,1.000000,1.000000	10	120020866	120021358	492	120021194	17	8.64864	4.60363	5.15382	2598_S5_2603_S10_2608_S15_vs_2597_S4_2602_S9_2607_S14_peak_279
Grip1	Grip1-008	+	1.19993e+134	1.20076e+134	201468	0.005960,0.005236,0.005215,0.005863,0.002978,0.001925,0.001843,0.002178,0.001926,0.001925,0.001913,0.001917,0.000791,0.000793,0.000778	1.000000,1.000000,1.000000,1.000000,1.000000,1.000000,1.000000,1.000000,1.000000,1.000000,1.000000,1.000000,1.000000,1.000000,1.000000	10	120020866	120021358	492	120021194	17	8.64864	4.60363	5.15382	2598_S5_2603_S10_2608_S15_vs_2597_S4_2602_S9_2607_S14_peak_279
Grip1	Grip1-003	+	1.19993e+134	1.20076e+134	567036	0.005960,0.005236,0.005215,0.005863,0.002978,0.001925,0.001843,0.002178,0.001926,0.001925,0.001913,0.001917,0.000791,0.000793,0.000778	1.000000,1.000000,1.000000,1.000000,1.000000,1.000000,1.000000,1.000000,1.000000,1.000000,1.000000,1.000000,1.000000,1.000000,1.000000	10	120020866	120021358	492	120021194	17	8.64864	4.60363	5.15382	2598_S5_2603_S10_2608_S15_vs_2597_S4_2602_S9_2607_S14_peak_279
Grip1	Grip1-002	+	1.19993e+134	1.20076e+134	567036	0.005960,0.005236,0.005215,0.005863,0.002978,0.001925,0.001843,0.002178,0.001926,0.001925,0.001913,0.001917,0.000791,0.000793,0.000778	1.000000,1.000000,1.000000,1.000000,1.000000,1.000000,1.000000,1.000000,1.000000,1.000000,1.000000,1.000000,1.000000,1.000000,1.000000	10	120020866	120021358	492	120021194	17	8.64864	4.60363	5.15382	2598_S5_2603_S10_2608_S15_vs_2597_S4_2602_S9_2607_S14_peak_279
Grip1	Grip1-001	+	1.19993e+134	1.20076e+134	567036	0.005960,0.005236,0.005215,0.005863,0.002978,0.001925,0.001843,0.002178,0.001926,0.001925,0.001913,0.001917,0.000791,0.000793,0.000778	1.000000,1.000000,1.000000,1.000000,1.000000,1.000000,1.000000,1.000000,1.000000,1.000000,1.000000,1.000000,1.000000,1.000000,1.000000	10	120020866	120021358	492	120021194	17	8.64864	4.60363	5.15382	2598_S5_2603_S10_2608_S15_vs_2597_S4_2602_S9_2607_S14_peak_279
Hcn1	Hcn1-001	+	117602480	117987419	372813	0.002164	1	13	117975293	117976125	832	117975442	17	8.64864	4.60363	5.15382	2598_S5_2603_S10_2608_S15_vs_2597_S4_2602_S9_2607_S14_peak_813
.	.	.	.	.	.	.	.	16	79222825	79223231	406	79223008	17	8.64864	4.60363	5.15382	2598_S5_2603_S10_2608_S15_vs_2597_S4_2602_S9_2607_S14_peak_1120
.	.	.	.	.	.	.	.	17	29416153	29416537	384	29416361	17	8.64864	4.60363	5.15382	2598_S5_2603_S10_2608_S15_vs_2597_S4_2602_S9_2607_S14_peak_1313
Gm20388	Gm20388-001	+	119910841	124345723	73967	9.9e-05	1	8	119984808	119985247	439	119985062	17	8.64864	4.60363	5.15382	2598_S5_2603_S10_2608_S15_vs_2597_S4_2602_S9_2607_S14_peak_3614
Cep57	Cep57-002	-	1.38078e+87	1.3827e+87	-4831	0.000000,0.023955,0.000000,0.000000,0.000000,0.000000,0.023955,0.000000,0.000000,0.000000,0.000000	0.000000,1.000000,0.000000,0.000000,0.000000,0.000000,1.000000,0.000000,0.000000,0.000000,0.000000	9	13831823	13832273	450	13832004	17	8.64864	4.60363	5.15382	2598_S5_2603_S10_2608_S15_vs_2597_S4_2602_S9_2607_S14_peak_3673
Fam76b	Fam76b-002	+	1.38078e+87	1.3827e+87	4107	0.000000,0.023955,0.000000,0.000000,0.000000,0.000000,0.023955,0.000000,0.000000,0.000000,0.000000	0.000000,1.000000,0.000000,0.000000,0.000000,0.000000,1.000000,0.000000,0.000000,0.000000,0.000000	9	13831823	13832273	450	13832004	17	8.64864	4.60363	5.15382	2598_S5_2603_S10_2608_S15_vs_2597_S4_2602_S9_2607_S14_peak_3673
Fam76b	Fam76b-003	+	1.38078e+87	1.3827e+87	-4430	0.000000,0.023955,0.000000,0.000000,0.000000,0.000000,0.023955,0.000000,0.000000,0.000000,0.000000	0.000000,1.000000,0.000000,0.000000,0.000000,0.000000,1.000000,0.000000,0.000000,0.000000,0.000000	9	13831823	13832273	450	13832004	17	8.64864	4.60363	5.15382	2598_S5_2603_S10_2608_S15_vs_2597_S4_2602_S9_2607_S14_peak_3673
Fam76b	Fam76b-005	+	1.38078e+87	1.3827e+87	-4604	0.000000,0.023955,0.000000,0.000000,0.000000,0.000000,0.023955,0.000000,0.000000,0.000000,0.000000	0.000000,1.000000,0.000000,0.000000,0.000000,0.000000,1.000000,0.000000,0.000000,0.000000,0.000000	9	13831823	13832273	450	13832004	17	8.64864	4.60363	5.15382	2598_S5_2603_S10_2608_S15_vs_2597_S4_2602_S9_2607_S14_peak_3673
Fam76b	Fam76b-004	+	1.38078e+87	1.3827e+87	4088	0.000000,0.023955,0.000000,0.000000,0.000000,0.000000,0.023955,0.000000,0.000000,0.000000,0.000000	0.000000,1.000000,0.000000,0.000000,0.000000,0.000000,1.000000,0.000000,0.000000,0.000000,0.000000	9	13831823	13832273	450	13832004	17	8.64864	4.60363	5.15382	2598_S5_2603_S10_2608_S15_vs_2597_S4_2602_S9_2607_S14_peak_3673
Cep57	Cep57-003	-	1.38078e+87	1.3827e+87	-4769	0.000000,0.023955,0.000000,0.000000,0.000000,0.000000,0.023955,0.000000,0.000000,0.000000,0.000000	0.000000,1.000000,0.000000,0.000000,0.000000,0.000000,1.000000,0.000000,0.000000,0.000000,0.000000	9	13831823	13832273	450	13832004	17	8.64864	4.60363	5.15382	2598_S5_2603_S10_2608_S15_vs_2597_S4_2602_S9_2607_S14_peak_3673
Fam76b	Fam76b-001	+	1.38078e+87	1.3827e+87	4107	0.000000,0.023955,0.000000,0.000000,0.000000,0.000000,0.023955,0.000000,0.000000,0.000000,0.000000	0.000000,1.000000,0.000000,0.000000,0.000000,0.000000,1.000000,0.000000,0.000000,0.000000,0.000000	9	13831823	13832273	450	13832004	17	8.64864	4.60363	5.15382	2598_S5_2603_S10_2608_S15_vs_2597_S4_2602_S9_2607_S14_peak_3673
Cep57	Cep57-012	-	1.38078e+87	1.3827e+87	-4797	0.000000,0.023955,0.000000,0.000000,0.000000,0.000000,0.023955,0.000000,0.000000,0.000000,0.000000	0.000000,1.000000,0.000000,0.000000,0.000000,0.000000,1.000000,0.000000,0.000000,0.000000,0.000000	9	13831823	13832273	450	13832004	17	8.64864	4.60363	5.15382	2598_S5_2603_S10_2608_S15_vs_2597_S4_2602_S9_2607_S14_peak_3673
Cep57	Cep57-004	-	1.38078e+87	1.3827e+87	-4770	0.000000,0.023955,0.000000,0.000000,0.000000,0.000000,0.023955,0.000000,0.000000,0.000000,0.000000	0.000000,1.000000,0.000000,0.000000,0.000000,0.000000,1.000000,0.000000,0.000000,0.000000,0.000000	9	13831823	13832273	450	13832004	17	8.64864	4.60363	5.15382	2598_S5_2603_S10_2608_S15_vs_2597_S4_2602_S9_2607_S14_peak_3673
Cep57	Cep57-010	-	1.38078e+87	1.3827e+87	-4867	0.000000,0.023955,0.000000,0.000000,0.000000,0.000000,0.023955,0.000000,0.000000,0.000000,0.000000	0.000000,1.000000,0.000000,0.000000,0.000000,0.000000,1.000000,0.000000,0.000000,0.000000,0.000000	9	13831823	13832273	450	13832004	17	8.64864	4.60363	5.15382	2598_S5_2603_S10_2608_S15_vs_2597_S4_2602_S9_2607_S14_peak_3673
Cep57	Cep57-001	-	1.38078e+87	1.3827e+87	-4715	0.000000,0.023955,0.000000,0.000000,0.000000,0.000000,0.023955,0.000000,0.000000,0.000000,0.000000	0.000000,1.000000,0.000000,0.000000,0.000000,0.000000,1.000000,0.000000,0.000000,0.000000,0.000000	9	13831823	13832273	450	13832004	17	8.64864	4.60363	5.15382	2598_S5_2603_S10_2608_S15_vs_2597_S4_2602_S9_2607_S14_peak_3673
Ifi205	Ifi205-001	-	174011998	174031756	13397	0.020801	1	1	174017949	174018359	410	174018098	22	10.2213	4.5989	6.48225	2598_S5_2603_S10_2608_S15_vs_2597_S4_2602_S9_2607_S14_peak_156
.	.	.	.	.	.	.	.	14	105014486	105014966	480	105014666	22	10.2213	4.5989	6.48225	2598_S5_2603_S10_2608_S15_vs_2597_S4_2602_S9_2607_S14_peak_935
.	.	.	.	.	.	.	.	2	12727103	12727716	613	12727508	22	10.2213	4.5989	6.48225	2598_S5_2603_S10_2608_S15_vs_2597_S4_2602_S9_2607_S14_peak_1607
Ptprt	Ptprt-004	-	1.61528e+35	1.62661e+35	669702	0.000447,0.000445,0.000447,0.000445	1.000000,1.000000,1.000000,1.000000	2	161990940	161991446	506	161991100	22	10.2213	4.5989	6.48225	2598_S5_2603_S10_2608_S15_vs_2597_S4_2602_S9_2607_S14_peak_1832
Ptprt	Ptprt-001	-	1.61528e+35	1.62661e+35	669702	0.000447,0.000445,0.000447,0.000445	1.000000,1.000000,1.000000,1.000000	2	161990940	161991446	506	161991100	22	10.2213	4.5989	6.48225	2598_S5_2603_S10_2608_S15_vs_2597_S4_2602_S9_2607_S14_peak_1832
Ptprt	Ptprt-002	-	1.61528e+35	1.62661e+35	669649	0.000447,0.000445,0.000447,0.000445	1.000000,1.000000,1.000000,1.000000	2	161990940	161991446	506	161991100	22	10.2213	4.5989	6.48225	2598_S5_2603_S10_2608_S15_vs_2597_S4_2602_S9_2607_S14_peak_1832
Ptprt	Ptprt-003	-	1.61528e+35	1.62661e+35	669702	0.000447,0.000445,0.000447,0.000445	1.000000,1.000000,1.000000,1.000000	2	161990940	161991446	506	161991100	22	10.2213	4.5989	6.48225	2598_S5_2603_S10_2608_S15_vs_2597_S4_2602_S9_2607_S14_peak_1832
Tspan5	Tspan5-005	+	1.38743e+35	1.38894e+35	11951	0.004225,0.003954,0.004153,0.003868	1.000000,1.000000,1.000000,1.000000	3	138754720	138755360	640	138754817	22	10.2213	4.5989	6.48225	2598_S5_2603_S10_2608_S15_vs_2597_S4_2602_S9_2607_S14_peak_2213
Tspan5	Tspan5-002	+	1.38743e+35	1.38894e+35	12415	0.004225,0.003954,0.004153,0.003868	1.000000,1.000000,1.000000,1.000000	3	138754720	138755360	640	138754817	22	10.2213	4.5989	6.48225	2598_S5_2603_S10_2608_S15_vs_2597_S4_2602_S9_2607_S14_peak_2213
Tspan5	Tspan5-008	+	1.38743e+35	1.38894e+35	12215	0.004225,0.003954,0.004153,0.003868	1.000000,1.000000,1.000000,1.000000	3	138754720	138755360	640	138754817	22	10.2213	4.5989	6.48225	2598_S5_2603_S10_2608_S15_vs_2597_S4_2602_S9_2607_S14_peak_2213
Tspan5	Tspan5-001	+	1.38743e+35	1.38894e+35	12525	0.004225,0.003954,0.004153,0.003868	1.000000,1.000000,1.000000,1.000000	3	138754720	138755360	640	138754817	22	10.2213	4.5989	6.48225	2598_S5_2603_S10_2608_S15_vs_2597_S4_2602_S9_2607_S14_peak_2213
.	.	.	.	.	.	.	.	5	43086110	43086484	374	43086334	22	10.2213	4.5989	6.48225	2598_S5_2603_S10_2608_S15_vs_2597_S4_2602_S9_2607_S14_peak_2652
.	.	.	.	.	.	.	.	5	54206753	54207159	406	54207065	22	10.2213	4.5989	6.48225	2598_S5_2603_S10_2608_S15_vs_2597_S4_2602_S9_2607_S14_peak_2691
.	.	.	.	.	.	.	.	6	24383807	24384285	478	24383907	22	10.2213	4.5989	6.48225	2598_S5_2603_S10_2608_S15_vs_2597_S4_2602_S9_2607_S14_peak_2963
.	.	.	.	.	.	.	.	X	139463613	139464145	532	139463863	22	10.2213	4.5989	6.48225	2598_S5_2603_S10_2608_S15_vs_2597_S4_2602_S9_2607_S14_peak_3937
Ptchd4	Ptchd4-201	+	42315947	42507742	2707	0.002346	1	17	42318654	42319103	449	42318853	27	11.8186	4.59587	7.8709	2598_S5_2603_S10_2608_S15_vs_2597_S4_2602_S9_2607_S14_peak_1345
.	.	.	.	.	.	.	.	17	61607210	61607582	372	61607376	27	11.8186	4.59587	7.8709	2598_S5_2603_S10_2608_S15_vs_2597_S4_2602_S9_2607_S14_peak_1393
Greb1l	Greb1l-003	+	1.04582e+31	1.05383e+31	27845	0.006307,0.000000,0.002124,0.002849	1.000000,0.000000,1.000000,1.000000	18	10486070	10486574	504	10486317	27	11.8186	4.59587	7.8709	2598_S5_2603_S10_2608_S15_vs_2597_S4_2602_S9_2607_S14_peak_1440
Nutf2-ps2	Nutf2-ps2-201	-	1.04582e+31	1.05383e+31	-2603	0.006307,0.000000,0.002124,0.002849	1.000000,0.000000,1.000000,1.000000	18	10486070	10486574	504	10486317	27	11.8186	4.59587	7.8709	2598_S5_2603_S10_2608_S15_vs_2597_S4_2602_S9_2607_S14_peak_1440
Greb1l	Greb1l-001	+	1.04582e+31	1.05383e+31	160891	0.006307,0.000000,0.002124,0.002849	1.000000,0.000000,1.000000,1.000000	18	10486070	10486574	504	10486317	27	11.8186	4.59587	7.8709	2598_S5_2603_S10_2608_S15_vs_2597_S4_2602_S9_2607_S14_peak_1440
Greb1l	Greb1l-002	+	1.04582e+31	1.05383e+31	160893	0.006307,0.000000,0.002124,0.002849	1.000000,0.000000,1.000000,1.000000	18	10486070	10486574	504	10486317	27	11.8186	4.59587	7.8709	2598_S5_2603_S10_2608_S15_vs_2597_S4_2602_S9_2607_S14_peak_1440
.	.	.	.	.	.	.	.	3	130087671	130088848	1177	130088531	27	11.8186	4.59587	7.8709	2598_S5_2603_S10_2608_S15_vs_2597_S4_2602_S9_2607_S14_peak_2193
4933424N20Rik	4933424N20Rik-001	-	116380173	116381636	26	0.365437	1	5	116381076	116381610	534	116381245	27	11.8186	4.59587	7.8709	2598_S5_2603_S10_2608_S15_vs_2597_S4_2602_S9_2607_S14_peak_2811
Wasf3	Wasf3-001	+	146384985	146473616	70582	0.00493	1	5	146455567	146456003	436	146455699	27	11.8186	4.59587	7.8709	2598_S5_2603_S10_2608_S15_vs_2597_S4_2602_S9_2607_S14_peak_2900
.	.	.	.	.	.	.	.	X	3263316	3263707	391	3263543	27	11.8186	4.59587	7.8709	2598_S5_2603_S10_2608_S15_vs_2597_S4_2602_S9_2607_S14_peak_3820
.	.	.	.	.	.	.	.	11	91252201	91252595	394	91252341	32	13.4265	4.59375	9.31209	2598_S5_2603_S10_2608_S15_vs_2597_S4_2602_S9_2607_S14_peak_432
Vav2	Vav2-002	-	2726210427262100	2742691327427030	49388	0.002385,0.002383	1.000000,1.000000	2	27377133	27377525	392	27377314	32	13.4265	4.59375	9.31209	2598_S5_2603_S10_2608_S15_vs_2597_S4_2602_S9_2607_S14_peak_1625
Vav2	Vav2-001	-	2726210427262100	2742691327427030	49509	0.002385,0.002383	1.000000,1.000000	2	27377133	27377525	392	27377314	32	13.4265	4.59375	9.31209	2598_S5_2603_S10_2608_S15_vs_2597_S4_2602_S9_2607_S14_peak_1625
.	.	.	.	.	.	.	.	6	101746094	101746514	420	101746374	32	13.4265	4.59375	9.31209	2598_S5_2603_S10_2608_S15_vs_2597_S4_2602_S9_2607_S14_peak_3089
Gm15754	Gm15754-002	+	1.18487e+17	1.18504e+17	10474	0.025824,0.000000	1.000000,0.000000	5	118497441	118497867	426	118497694	42	16.6549	4.59101	12.2955	2598_S5_2603_S10_2608_S15_vs_2597_S4_2602_S9_2607_S14_peak_2816
Gm15754	Gm15754-001	+	1.18487e+17	1.18504e+17	-4973	0.025824,0.000000	1.000000,0.000000	5	118497441	118497867	426	118497694	42	16.6549	4.59101	12.2955	2598_S5_2603_S10_2608_S15_vs_2597_S4_2602_S9_2607_S14_peak_2816
.	.	.	.	.	.	.	.	19	33019190	33020513	1323	33020259	57	21.5063	4.58866	16.9451	2598_S5_2603_S10_2608_S15_vs_2597_S4_2602_S9_2607_S14_peak_1553
Map2	Map2-008	+	6.6387e+95	6.64143e+95	20556	0.014665,0.018789,0.001497,0.005133,0.012411,0.007545,0.012161,0.005133,0.002095,0.003405,0.002095,0.001500	1.000000,1.000000,1.000000,1.000000,1.000000,1.000000,1.000000,1.000000,1.000000,1.000000,1.000000,1.000000	1	66407534	66407933	399	66407747	16	8.2886	4.57754	4.84965	2598_S5_2603_S10_2608_S15_vs_2597_S4_2602_S9_2607_S14_peak_74
Map2	Map2-010	+	6.6387e+95	6.64143e+95	20549	0.014665,0.018789,0.001497,0.005133,0.012411,0.007545,0.012161,0.005133,0.002095,0.003405,0.002095,0.001500	1.000000,1.000000,1.000000,1.000000,1.000000,1.000000,1.000000,1.000000,1.000000,1.000000,1.000000,1.000000	1	66407534	66407933	399	66407747	16	8.2886	4.57754	4.84965	2598_S5_2603_S10_2608_S15_vs_2597_S4_2602_S9_2607_S14_peak_74
Map2	Map2-003	+	6.6387e+95	6.64143e+95	232218	0.014665,0.018789,0.001497,0.005133,0.012411,0.007545,0.012161,0.005133,0.002095,0.003405,0.002095,0.001500	1.000000,1.000000,1.000000,1.000000,1.000000,1.000000,1.000000,1.000000,1.000000,1.000000,1.000000,1.000000	1	66407534	66407933	399	66407747	16	8.2886	4.57754	4.84965	2598_S5_2603_S10_2608_S15_vs_2597_S4_2602_S9_2607_S14_peak_74
Map2	Map2-019	+	6.6387e+95	6.64143e+95	42876	0.014665,0.018789,0.001497,0.005133,0.012411,0.007545,0.012161,0.005133,0.002095,0.003405,0.002095,0.001500	1.000000,1.000000,1.000000,1.000000,1.000000,1.000000,1.000000,1.000000,1.000000,1.000000,1.000000,1.000000	1	66407534	66407933	399	66407747	16	8.2886	4.57754	4.84965	2598_S5_2603_S10_2608_S15_vs_2597_S4_2602_S9_2607_S14_peak_74
Map2	Map2-016	+	6.6387e+95	6.64143e+95	26832	0.014665,0.018789,0.001497,0.005133,0.012411,0.007545,0.012161,0.005133,0.002095,0.003405,0.002095,0.001500	1.000000,1.000000,1.000000,1.000000,1.000000,1.000000,1.000000,1.000000,1.000000,1.000000,1.000000,1.000000	1	66407534	66407933	399	66407747	16	8.2886	4.57754	4.84965	2598_S5_2603_S10_2608_S15_vs_2597_S4_2602_S9_2607_S14_peak_74
Map2	Map2-009	+	6.6387e+95	6.64143e+95	20589	0.014665,0.018789,0.001497,0.005133,0.012411,0.007545,0.012161,0.005133,0.002095,0.003405,0.002095,0.001500	1.000000,1.000000,1.000000,1.000000,1.000000,1.000000,1.000000,1.000000,1.000000,1.000000,1.000000,1.000000	1	66407534	66407933	399	66407747	16	8.2886	4.57754	4.84965	2598_S5_2603_S10_2608_S15_vs_2597_S4_2602_S9_2607_S14_peak_74
Map2	Map2-022	+	6.6387e+95	6.64143e+95	27022	0.014665,0.018789,0.001497,0.005133,0.012411,0.007545,0.012161,0.005133,0.002095,0.003405,0.002095,0.001500	1.000000,1.000000,1.000000,1.000000,1.000000,1.000000,1.000000,1.000000,1.000000,1.000000,1.000000,1.000000	1	66407534	66407933	399	66407747	16	8.2886	4.57754	4.84965	2598_S5_2603_S10_2608_S15_vs_2597_S4_2602_S9_2607_S14_peak_74
Map2	Map2-002	+	6.6387e+95	6.64143e+95	42879	0.014665,0.018789,0.001497,0.005133,0.012411,0.007545,0.012161,0.005133,0.002095,0.003405,0.002095,0.001500	1.000000,1.000000,1.000000,1.000000,1.000000,1.000000,1.000000,1.000000,1.000000,1.000000,1.000000,1.000000	1	66407534	66407933	399	66407747	16	8.2886	4.57754	4.84965	2598_S5_2603_S10_2608_S15_vs_2597_S4_2602_S9_2607_S14_peak_74
Map2	Map2-201	+	6.6387e+95	6.64143e+95	155872	0.014665,0.018789,0.001497,0.005133,0.012411,0.007545,0.012161,0.005133,0.002095,0.003405,0.002095,0.001500	1.000000,1.000000,1.000000,1.000000,1.000000,1.000000,1.000000,1.000000,1.000000,1.000000,1.000000,1.000000	1	66407534	66407933	399	66407747	16	8.2886	4.57754	4.84965	2598_S5_2603_S10_2608_S15_vs_2597_S4_2602_S9_2607_S14_peak_74
Map2	Map2-001	+	6.6387e+95	6.64143e+95	85815	0.014665,0.018789,0.001497,0.005133,0.012411,0.007545,0.012161,0.005133,0.002095,0.003405,0.002095,0.001500	1.000000,1.000000,1.000000,1.000000,1.000000,1.000000,1.000000,1.000000,1.000000,1.000000,1.000000,1.000000	1	66407534	66407933	399	66407747	16	8.2886	4.57754	4.84965	2598_S5_2603_S10_2608_S15_vs_2597_S4_2602_S9_2607_S14_peak_74
Map2	Map2-202	+	6.6387e+95	6.64143e+95	155887	0.014665,0.018789,0.001497,0.005133,0.012411,0.007545,0.012161,0.005133,0.002095,0.003405,0.002095,0.001500	1.000000,1.000000,1.000000,1.000000,1.000000,1.000000,1.000000,1.000000,1.000000,1.000000,1.000000,1.000000	1	66407534	66407933	399	66407747	16	8.2886	4.57754	4.84965	2598_S5_2603_S10_2608_S15_vs_2597_S4_2602_S9_2607_S14_peak_74
Map2	Map2-007	+	6.6387e+95	6.64143e+95	232221	0.014665,0.018789,0.001497,0.005133,0.012411,0.007545,0.012161,0.005133,0.002095,0.003405,0.002095,0.001500	1.000000,1.000000,1.000000,1.000000,1.000000,1.000000,1.000000,1.000000,1.000000,1.000000,1.000000,1.000000	1	66407534	66407933	399	66407747	16	8.2886	4.57754	4.84965	2598_S5_2603_S10_2608_S15_vs_2597_S4_2602_S9_2607_S14_peak_74
.	.	.	.	.	.	.	.	10	46097684	46098084	400	46097899	16	8.2886	4.57754	4.84965	2598_S5_2603_S10_2608_S15_vs_2597_S4_2602_S9_2607_S14_peak_214
Zfp36l1	Zfp36l1-002	-	8.01096e+47	8.0113e+47	-2880	0.000000,0.000000,0.517937,0.000000,0.000000,0.000000	0.000000,0.000000,1.000000,0.000000,0.000000,0.000000	12	80115880	80116572	692	80116024	16	8.2886	4.57754	4.84965	2598_S5_2603_S10_2608_S15_vs_2597_S4_2602_S9_2607_S14_peak_620
2310015A10Rik	2310015A10Rik-004	-	8.01096e+47	8.0113e+47	4568	0.000000,0.000000,0.517937,0.000000,0.000000,0.000000	0.000000,0.000000,1.000000,0.000000,0.000000,0.000000	12	80115880	80116572	692	80116024	16	8.2886	4.57754	4.84965	2598_S5_2603_S10_2608_S15_vs_2597_S4_2602_S9_2607_S14_peak_620
RP24-98A23.5	RP24-98A23.5-001	+	8.01096e+47	8.0113e+47	17	0.000000,0.000000,0.517937,0.000000,0.000000,0.000000	0.000000,0.000000,1.000000,0.000000,0.000000,0.000000	12	80115880	80116572	692	80116024	16	8.2886	4.57754	4.84965	2598_S5_2603_S10_2608_S15_vs_2597_S4_2602_S9_2607_S14_peak_620
Zfp36l1	Zfp36l1-003	-	8.01096e+47	8.0113e+47	-2885	0.000000,0.000000,0.517937,0.000000,0.000000,0.000000	0.000000,0.000000,1.000000,0.000000,0.000000,0.000000	12	80115880	80116572	692	80116024	16	8.2886	4.57754	4.84965	2598_S5_2603_S10_2608_S15_vs_2597_S4_2602_S9_2607_S14_peak_620
Zfp36l1	Zfp36l1-201	-	8.01096e+47	8.0113e+47	-2881	0.000000,0.000000,0.517937,0.000000,0.000000,0.000000	0.000000,0.000000,1.000000,0.000000,0.000000,0.000000	12	80115880	80116572	692	80116024	16	8.2886	4.57754	4.84965	2598_S5_2603_S10_2608_S15_vs_2597_S4_2602_S9_2607_S14_peak_620
Zfp36l1	Zfp36l1-001	-	8.01096e+47	8.0113e+47	-2866	0.000000,0.000000,0.517937,0.000000,0.000000,0.000000	0.000000,0.000000,1.000000,0.000000,0.000000,0.000000	12	80115880	80116572	692	80116024	16	8.2886	4.57754	4.84965	2598_S5_2603_S10_2608_S15_vs_2597_S4_2602_S9_2607_S14_peak_620
.	.	.	.	.	.	.	.	14	6848323	6848799	476	6848580	16	8.2886	4.57754	4.84965	2598_S5_2603_S10_2608_S15_vs_2597_S4_2602_S9_2607_S14_peak_837
.	.	.	.	.	.	.	.	15	40493896	40494269	373	40494064	16	8.2886	4.57754	4.84965	2598_S5_2603_S10_2608_S15_vs_2597_S4_2602_S9_2607_S14_peak_968
Zfpm2	Zfpm2-201	+	40655042	41104593	114281	0.001003	1	15	40769323	40769773	450	40769557	16	8.2886	4.57754	4.84965	2598_S5_2603_S10_2608_S15_vs_2597_S4_2602_S9_2607_S14_peak_976
Ncam2	Ncam2-002	+	8120069781200690	8162428681597800	336222	0.000951,0.001015	1.000000,1.000000	16	81536919	81537321	402	81537147	16	8.2886	4.57754	4.84965	2598_S5_2603_S10_2608_S15_vs_2597_S4_2602_S9_2607_S14_peak_1125
Ncam2	Ncam2-001	+	8120069781200690	8162428681597800	336222	0.000951,0.001015	1.000000,1.000000	16	81536919	81537321	402	81537147	16	8.2886	4.57754	4.84965	2598_S5_2603_S10_2608_S15_vs_2597_S4_2602_S9_2607_S14_peak_1125
Satb1	Satb1-013	-	5.18023e+71	5.18091e+71	5132	0.072163,0.006870,0.000000,0.006707,0.006500,0.005636,0.005089,0.005201,0.005431	1.000000,1.000000,0.000000,1.000000,1.000000,1.000000,1.000000,1.000000,1.000000	17	51803511	51804001	490	51803762	16	8.2886	4.57754	4.84965	2598_S5_2603_S10_2608_S15_vs_2597_S4_2602_S9_2607_S14_peak_1368
Satb1	Satb1-012	-	5.18023e+71	5.18091e+71	6919	0.072163,0.006870,0.000000,0.006707,0.006500,0.005636,0.005089,0.005201,0.005431	1.000000,1.000000,0.000000,1.000000,1.000000,1.000000,1.000000,1.000000,1.000000	17	51803511	51804001	490	51803762	16	8.2886	4.57754	4.84965	2598_S5_2603_S10_2608_S15_vs_2597_S4_2602_S9_2607_S14_peak_1368
Gm37248	Gm37248-001	-	5.18023e+71	5.18091e+71	-4320	0.072163,0.006870,0.000000,0.006707,0.006500,0.005636,0.005089,0.005201,0.005431	1.000000,1.000000,0.000000,1.000000,1.000000,1.000000,1.000000,1.000000,1.000000	17	51803511	51804001	490	51803762	16	8.2886	4.57754	4.84965	2598_S5_2603_S10_2608_S15_vs_2597_S4_2602_S9_2607_S14_peak_1368
Satb1	Satb1-004	-	5.18023e+71	5.18091e+71	8680	0.072163,0.006870,0.000000,0.006707,0.006500,0.005636,0.005089,0.005201,0.005431	1.000000,1.000000,0.000000,1.000000,1.000000,1.000000,1.000000,1.000000,1.000000	17	51803511	51804001	490	51803762	16	8.2886	4.57754	4.84965	2598_S5_2603_S10_2608_S15_vs_2597_S4_2602_S9_2607_S14_peak_1368
Satb1	Satb1-002	-	5.18023e+71	5.18091e+71	11004	0.072163,0.006870,0.000000,0.006707,0.006500,0.005636,0.005089,0.005201,0.005431	1.000000,1.000000,0.000000,1.000000,1.000000,1.000000,1.000000,1.000000,1.000000	17	51803511	51804001	490	51803762	16	8.2886	4.57754	4.84965	2598_S5_2603_S10_2608_S15_vs_2597_S4_2602_S9_2607_S14_peak_1368
Satb1	Satb1-003	-	5.18023e+71	5.18091e+71	22566	0.072163,0.006870,0.000000,0.006707,0.006500,0.005636,0.005089,0.005201,0.005431	1.000000,1.000000,0.000000,1.000000,1.000000,1.000000,1.000000,1.000000,1.000000	17	51803511	51804001	490	51803762	16	8.2886	4.57754	4.84965	2598_S5_2603_S10_2608_S15_vs_2597_S4_2602_S9_2607_S14_peak_1368
Satb1	Satb1-001	-	5.18023e+71	5.18091e+71	28672	0.072163,0.006870,0.000000,0.006707,0.006500,0.005636,0.005089,0.005201,0.005431	1.000000,1.000000,0.000000,1.000000,1.000000,1.000000,1.000000,1.000000,1.000000	17	51803511	51804001	490	51803762	16	8.2886	4.57754	4.84965	2598_S5_2603_S10_2608_S15_vs_2597_S4_2602_S9_2607_S14_peak_1368
Satb1	Satb1-005	-	5.18023e+71	5.18091e+71	29290	0.072163,0.006870,0.000000,0.006707,0.006500,0.005636,0.005089,0.005201,0.005431	1.000000,1.000000,0.000000,1.000000,1.000000,1.000000,1.000000,1.000000,1.000000	17	51803511	51804001	490	51803762	16	8.2886	4.57754	4.84965	2598_S5_2603_S10_2608_S15_vs_2597_S4_2602_S9_2607_S14_peak_1368
Satb1	Satb1-201	-	5.18023e+71	5.18091e+71	22588	0.072163,0.006870,0.000000,0.006707,0.006500,0.005636,0.005089,0.005201,0.005431	1.000000,1.000000,0.000000,1.000000,1.000000,1.000000,1.000000,1.000000,1.000000	17	51803511	51804001	490	51803762	16	8.2886	4.57754	4.84965	2598_S5_2603_S10_2608_S15_vs_2597_S4_2602_S9_2607_S14_peak_1368
.	.	.	.	.	.	.	.	19	30397406	30397777	371	30397629	16	8.2886	4.57754	4.84965	2598_S5_2603_S10_2608_S15_vs_2597_S4_2602_S9_2607_S14_peak_1542
Spef1	Spef1-003	-	1.31172e+35	1.31175e+35	-4092	0.000000,0.089216,0.025612,0.000000	0.000000,1.000000,1.000000,0.000000	2	131178746	131179181	435	131178944	16	8.2886	4.57754	4.84965	2598_S5_2603_S10_2608_S15_vs_2597_S4_2602_S9_2607_S14_peak_1795
Cenpb	Cenpb-001	-	1.31172e+35	1.31175e+35	887	0.000000,0.089216,0.025612,0.000000	0.000000,1.000000,1.000000,0.000000	2	131178746	131179181	435	131178944	16	8.2886	4.57754	4.84965	2598_S5_2603_S10_2608_S15_vs_2597_S4_2602_S9_2607_S14_peak_1795
Spef1	Spef1-001	-	1.31172e+35	1.31175e+35	8102	0.000000,0.089216,0.025612,0.000000	0.000000,1.000000,1.000000,0.000000	2	131178746	131179181	435	131178944	16	8.2886	4.57754	4.84965	2598_S5_2603_S10_2608_S15_vs_2597_S4_2602_S9_2607_S14_peak_1795
Spef1	Spef1-002	-	1.31172e+35	1.31175e+35	-3544	0.000000,0.089216,0.025612,0.000000	0.000000,1.000000,1.000000,0.000000	2	131178746	131179181	435	131178944	16	8.2886	4.57754	4.84965	2598_S5_2603_S10_2608_S15_vs_2597_S4_2602_S9_2607_S14_peak_1795
.	.	.	.	.	.	.	.	4	20826895	20827420	525	20826927	16	8.2886	4.57754	4.84965	2598_S5_2603_S10_2608_S15_vs_2597_S4_2602_S9_2607_S14_peak_2297
Lhfpl3	Lhfpl3-001	+	22746059	23275598	326688	0.001337	1	5	23072747	23073454	707	23073306	16	8.2886	4.57754	4.84965	2598_S5_2603_S10_2608_S15_vs_2597_S4_2602_S9_2607_S14_peak_2615
.	.	.	.	.	.	.	.	7	35246130	35246667	537	35246281	16	8.2886	4.57754	4.84965	2598_S5_2603_S10_2608_S15_vs_2597_S4_2602_S9_2607_S14_peak_3315
.	.	.	.	.	.	.	.	8	59880765	59881248	483	59881102	16	8.2886	4.57754	4.84965	2598_S5_2603_S10_2608_S15_vs_2597_S4_2602_S9_2607_S14_peak_3554
.	.	.	.	.	.	.	.	Y	61232896	61233412	516	61233151	16	8.2886	4.57754	4.84965	2598_S5_2603_S10_2608_S15_vs_2597_S4_2602_S9_2607_S14_peak_4011
.	.	.	.	.	.	.	.	8	55508916	55509532	616	55509209	19	9.21374	4.57275	5.62383	2598_S5_2603_S10_2608_S15_vs_2597_S4_2602_S9_2607_S14_peak_3548
.	.	.	.	.	.	.	.	13	79189789	79190205	416	79189999	45	17.4951	4.55733	13.0868	2598_S5_2603_S10_2608_S15_vs_2597_S4_2602_S9_2607_S14_peak_763
.	.	.	.	.	.	.	.	2	57396045	57396438	393	57396244	45	17.4951	4.55733	13.0868	2598_S5_2603_S10_2608_S15_vs_2597_S4_2602_S9_2607_S14_peak_1669
Lrrc75b	Lrrc75b-002	-	75550123	75553895	4849	0	0	10	75548603	75549046	443	75548881	22	10.1235	4.55582	6.39858	2598_S5_2603_S10_2608_S15_vs_2597_S4_2602_S9_2607_S14_peak_249
2810404F17Rik	2810404F17Rik-001	-	95806029	95808318	0	0.096507	0.451943	16	95808098	95808586	488	95808325	35	14.259	4.55054	10.0677	2598_S5_2603_S10_2608_S15_vs_2597_S4_2602_S9_2607_S14_peak_1165
Tbc1d24	Tbc1d24-002	-	2.41787e+111	2.42055e+111	2879	0.014820,0.025039,0.014890,0.014967,0.016573,0.000000,0.014890,0.014874,0.000000,0.014836,0.013175,0.013878,0.014722,0.013187	1.000000,1.000000,1.000000,1.000000,1.000000,0.000000,1.000000,1.000000,0.000000,1.000000,1.000000,1.000000,1.000000,1.000000	17	24202240	24202636	396	24202436	35	14.259	4.55054	10.0677	2598_S5_2603_S10_2608_S15_vs_2597_S4_2602_S9_2607_S14_peak_1257
Tbc1d24	Tbc1d24-013	-	2.41787e+111	2.42055e+111	2884	0.014820,0.025039,0.014890,0.014967,0.016573,0.000000,0.014890,0.014874,0.000000,0.014836,0.013175,0.013878,0.014722,0.013187	1.000000,1.000000,1.000000,1.000000,1.000000,0.000000,1.000000,1.000000,0.000000,1.000000,1.000000,1.000000,1.000000,1.000000	17	24202240	24202636	396	24202436	35	14.259	4.55054	10.0677	2598_S5_2603_S10_2608_S15_vs_2597_S4_2602_S9_2607_S14_peak_1257
Tbc1d24	Tbc1d24-010	-	2.41787e+111	2.42055e+111	2879	0.014820,0.025039,0.014890,0.014967,0.016573,0.000000,0.014890,0.014874,0.000000,0.014836,0.013175,0.013878,0.014722,0.013187	1.000000,1.000000,1.000000,1.000000,1.000000,0.000000,1.000000,1.000000,0.000000,1.000000,1.000000,1.000000,1.000000,1.000000	17	24202240	24202636	396	24202436	35	14.259	4.55054	10.0677	2598_S5_2603_S10_2608_S15_vs_2597_S4_2602_S9_2607_S14_peak_1257
Tbc1d24	Tbc1d24-005	-	2.41787e+111	2.42055e+111	2890	0.014820,0.025039,0.014890,0.014967,0.016573,0.000000,0.014890,0.014874,0.000000,0.014836,0.013175,0.013878,0.014722,0.013187	1.000000,1.000000,1.000000,1.000000,1.000000,0.000000,1.000000,1.000000,0.000000,1.000000,1.000000,1.000000,1.000000,1.000000	17	24202240	24202636	396	24202436	35	14.259	4.55054	10.0677	2598_S5_2603_S10_2608_S15_vs_2597_S4_2602_S9_2607_S14_peak_1257
Tbc1d24	Tbc1d24-014	-	2.41787e+111	2.42055e+111	2847	0.014820,0.025039,0.014890,0.014967,0.016573,0.000000,0.014890,0.014874,0.000000,0.014836,0.013175,0.013878,0.014722,0.013187	1.000000,1.000000,1.000000,1.000000,1.000000,0.000000,1.000000,1.000000,0.000000,1.000000,1.000000,1.000000,1.000000,1.000000	17	24202240	24202636	396	24202436	35	14.259	4.55054	10.0677	2598_S5_2603_S10_2608_S15_vs_2597_S4_2602_S9_2607_S14_peak_1257
Tbc1d24	Tbc1d24-009	-	2.41787e+111	2.42055e+111	-2282	0.014820,0.025039,0.014890,0.014967,0.016573,0.000000,0.014890,0.014874,0.000000,0.014836,0.013175,0.013878,0.014722,0.013187	1.000000,1.000000,1.000000,1.000000,1.000000,0.000000,1.000000,1.000000,0.000000,1.000000,1.000000,1.000000,1.000000,1.000000	17	24202240	24202636	396	24202436	35	14.259	4.55054	10.0677	2598_S5_2603_S10_2608_S15_vs_2597_S4_2602_S9_2607_S14_peak_1257
Tbc1d24	Tbc1d24-012	-	2.41787e+111	2.42055e+111	2861	0.014820,0.025039,0.014890,0.014967,0.016573,0.000000,0.014890,0.014874,0.000000,0.014836,0.013175,0.013878,0.014722,0.013187	1.000000,1.000000,1.000000,1.000000,1.000000,0.000000,1.000000,1.000000,0.000000,1.000000,1.000000,1.000000,1.000000,1.000000	17	24202240	24202636	396	24202436	35	14.259	4.55054	10.0677	2598_S5_2603_S10_2608_S15_vs_2597_S4_2602_S9_2607_S14_peak_1257
Tbc1d24	Tbc1d24-011	-	2.41787e+111	2.42055e+111	2888	0.014820,0.025039,0.014890,0.014967,0.016573,0.000000,0.014890,0.014874,0.000000,0.014836,0.013175,0.013878,0.014722,0.013187	1.000000,1.000000,1.000000,1.000000,1.000000,0.000000,1.000000,1.000000,0.000000,1.000000,1.000000,1.000000,1.000000,1.000000	17	24202240	24202636	396	24202436	35	14.259	4.55054	10.0677	2598_S5_2603_S10_2608_S15_vs_2597_S4_2602_S9_2607_S14_peak_1257
Tbc1d24	Tbc1d24-008	-	2.41787e+111	2.42055e+111	-2282	0.014820,0.025039,0.014890,0.014967,0.016573,0.000000,0.014890,0.014874,0.000000,0.014836,0.013175,0.013878,0.014722,0.013187	1.000000,1.000000,1.000000,1.000000,1.000000,0.000000,1.000000,1.000000,0.000000,1.000000,1.000000,1.000000,1.000000,1.000000	17	24202240	24202636	396	24202436	35	14.259	4.55054	10.0677	2598_S5_2603_S10_2608_S15_vs_2597_S4_2602_S9_2607_S14_peak_1257
Tbc1d24	Tbc1d24-004	-	2.41787e+111	2.42055e+111	2896	0.014820,0.025039,0.014890,0.014967,0.016573,0.000000,0.014890,0.014874,0.000000,0.014836,0.013175,0.013878,0.014722,0.013187	1.000000,1.000000,1.000000,1.000000,1.000000,0.000000,1.000000,1.000000,0.000000,1.000000,1.000000,1.000000,1.000000,1.000000	17	24202240	24202636	396	24202436	35	14.259	4.55054	10.0677	2598_S5_2603_S10_2608_S15_vs_2597_S4_2602_S9_2607_S14_peak_1257
Tbc1d24	Tbc1d24-003	-	2.41787e+111	2.42055e+111	2927	0.014820,0.025039,0.014890,0.014967,0.016573,0.000000,0.014890,0.014874,0.000000,0.014836,0.013175,0.013878,0.014722,0.013187	1.000000,1.000000,1.000000,1.000000,1.000000,0.000000,1.000000,1.000000,0.000000,1.000000,1.000000,1.000000,1.000000,1.000000	17	24202240	24202636	396	24202436	35	14.259	4.55054	10.0677	2598_S5_2603_S10_2608_S15_vs_2597_S4_2602_S9_2607_S14_peak_1257
Tbc1d24	Tbc1d24-007	-	2.41787e+111	2.42055e+111	2880	0.014820,0.025039,0.014890,0.014967,0.016573,0.000000,0.014890,0.014874,0.000000,0.014836,0.013175,0.013878,0.014722,0.013187	1.000000,1.000000,1.000000,1.000000,1.000000,0.000000,1.000000,1.000000,0.000000,1.000000,1.000000,1.000000,1.000000,1.000000	17	24202240	24202636	396	24202436	35	14.259	4.55054	10.0677	2598_S5_2603_S10_2608_S15_vs_2597_S4_2602_S9_2607_S14_peak_1257
Tbc1d24	Tbc1d24-006	-	2.41787e+111	2.42055e+111	2884	0.014820,0.025039,0.014890,0.014967,0.016573,0.000000,0.014890,0.014874,0.000000,0.014836,0.013175,0.013878,0.014722,0.013187	1.000000,1.000000,1.000000,1.000000,1.000000,0.000000,1.000000,1.000000,0.000000,1.000000,1.000000,1.000000,1.000000,1.000000	17	24202240	24202636	396	24202436	35	14.259	4.55054	10.0677	2598_S5_2603_S10_2608_S15_vs_2597_S4_2602_S9_2607_S14_peak_1257
Tbc1d24	Tbc1d24-001	-	2.41787e+111	2.42055e+111	2900	0.014820,0.025039,0.014890,0.014967,0.016573,0.000000,0.014890,0.014874,0.000000,0.014836,0.013175,0.013878,0.014722,0.013187	1.000000,1.000000,1.000000,1.000000,1.000000,0.000000,1.000000,1.000000,0.000000,1.000000,1.000000,1.000000,1.000000,1.000000	17	24202240	24202636	396	24202436	35	14.259	4.55054	10.0677	2598_S5_2603_S10_2608_S15_vs_2597_S4_2602_S9_2607_S14_peak_1257
Scn2a	Scn2a-201	+	6.56704e+31	6.57674e+31	19339	0.006206,0.006252,0.005662,0.004104	1.000000,1.000000,0.652824,1.000000	2	65689784	65690385	601	65690067	35	14.259	4.55054	10.0677	2598_S5_2603_S10_2608_S15_vs_2597_S4_2602_S9_2607_S14_peak_1699
Scn2a	Scn2a-002	+	6.56704e+31	6.57674e+31	21019	0.006206,0.006252,0.005662,0.004104	1.000000,1.000000,0.652824,1.000000	2	65689784	65690385	601	65690067	35	14.259	4.55054	10.0677	2598_S5_2603_S10_2608_S15_vs_2597_S4_2602_S9_2607_S14_peak_1699
Scn2a	Scn2a-004	+	6.56704e+31	6.57674e+31	69013	0.006206,0.006252,0.005662,0.004104	1.000000,1.000000,0.652824,1.000000	2	65689784	65690385	601	65690067	35	14.259	4.55054	10.0677	2598_S5_2603_S10_2608_S15_vs_2597_S4_2602_S9_2607_S14_peak_1699
Scn2a	Scn2a-001	+	6.56704e+31	6.57674e+31	69013	0.006206,0.006252,0.005662,0.004104	1.000000,1.000000,0.652824,1.000000	2	65689784	65690385	601	65690067	35	14.259	4.55054	10.0677	2598_S5_2603_S10_2608_S15_vs_2597_S4_2602_S9_2607_S14_peak_1699
.	.	.	.	.	.	.	.	X	139440976	139441389	413	139441109	35	14.259	4.55054	10.0677	2598_S5_2603_S10_2608_S15_vs_2597_S4_2602_S9_2607_S14_peak_3936
.	.	.	.	.	.	.	.	15	49153694	49154156	462	49153854	30	12.6436	4.54551	8.60013	2598_S5_2603_S10_2608_S15_vs_2597_S4_2602_S9_2607_S14_peak_1005
.	.	.	.	.	.	.	.	17	60676571	60677015	444	60676862	30	12.6436	4.54551	8.60013	2598_S5_2603_S10_2608_S15_vs_2597_S4_2602_S9_2607_S14_peak_1385
.	.	.	.	.	.	.	.	3	59982971	59983354	383	59983180	30	12.6436	4.54551	8.60013	2598_S5_2603_S10_2608_S15_vs_2597_S4_2602_S9_2607_S14_peak_2044
Gm27847	Gm27847-201	+	112489616	112489723	0	1	0.132841	9	112489217	112490029	812	112489558	30	12.6436	4.54551	8.60013	2598_S5_2603_S10_2608_S15_vs_2597_S4_2602_S9_2607_S14_peak_3798
4930452B06Rik	4930452B06Rik-001	-	8431192	8666241	165082	0.001821	1	14	8500732	8501159	427	8501002	25	11.0331	4.53856	7.18045	2598_S5_2603_S10_2608_S15_vs_2597_S4_2602_S9_2607_S14_peak_845
.	.	.	.	.	.	.	.	14	45032740	45033153	413	45033057	25	11.0331	4.53856	7.18045	2598_S5_2603_S10_2608_S15_vs_2597_S4_2602_S9_2607_S14_peak_879
.	.	.	.	.	.	.	.	16	7754316	7754769	453	7754448	25	11.0331	4.53856	7.18045	2598_S5_2603_S10_2608_S15_vs_2597_S4_2602_S9_2607_S14_peak_1057
Gm16216	Gm16216-001	+	24289716	24290827	-2220	0	0	19	24286971	24287496	525	24287242	25	11.0331	4.53856	7.18045	2598_S5_2603_S10_2608_S15_vs_2597_S4_2602_S9_2607_S14_peak_1535
.	.	.	.	.	.	.	.	2	61462802	61463198	396	61462958	25	11.0331	4.53856	7.18045	2598_S5_2603_S10_2608_S15_vs_2597_S4_2602_S9_2607_S14_peak_1679
Lrrc7	Lrrc7-001	-	1.58083e+35	1.58562e+35	217240	0.000837,0.000839,0.000838,0.001482	1.000000,1.000000,1.000000,1.000000	3	158344582	158344982	400	158344784	25	11.0331	4.53856	7.18045	2598_S5_2603_S10_2608_S15_vs_2597_S4_2602_S9_2607_S14_peak_2266
Lrrc7	Lrrc7-201	-	1.58083e+35	1.58562e+35	217240	0.000837,0.000839,0.000838,0.001482	1.000000,1.000000,1.000000,1.000000	3	158344582	158344982	400	158344784	25	11.0331	4.53856	7.18045	2598_S5_2603_S10_2608_S15_vs_2597_S4_2602_S9_2607_S14_peak_2266
Lrrc7	Lrrc7-002	-	1.58083e+35	1.58562e+35	217153	0.000837,0.000839,0.000838,0.001482	1.000000,1.000000,1.000000,1.000000	3	158344582	158344982	400	158344784	25	11.0331	4.53856	7.18045	2598_S5_2603_S10_2608_S15_vs_2597_S4_2602_S9_2607_S14_peak_2266
Lrrc7	Lrrc7-004	-	1.58083e+35	1.58562e+35	8452	0.000837,0.000839,0.000838,0.001482	1.000000,1.000000,1.000000,1.000000	3	158344582	158344982	400	158344784	25	11.0331	4.53856	7.18045	2598_S5_2603_S10_2608_S15_vs_2597_S4_2602_S9_2607_S14_peak_2266
.	.	.	.	.	.	.	.	4	130888173	130888699	526	130888472	25	11.0331	4.53856	7.18045	2598_S5_2603_S10_2608_S15_vs_2597_S4_2602_S9_2607_S14_peak_2520
.	.	.	.	.	.	.	.	5	112042343	112042795	452	112042604	25	11.0331	4.53856	7.18045	2598_S5_2603_S10_2608_S15_vs_2597_S4_2602_S9_2607_S14_peak_2796
.	.	.	.	.	.	.	.	6	109145782	109146220	438	109146060	25	11.0331	4.53856	7.18045	2598_S5_2603_S10_2608_S15_vs_2597_S4_2602_S9_2607_S14_peak_3099
Cacna2d4	Cacna2d4-001	+	1.19237e+17	1.19352e+17	70643	0.004159,0.004233	1.000000,1.000000	6	119307169	119307650	481	119307393	25	11.0331	4.53856	7.18045	2598_S5_2603_S10_2608_S15_vs_2597_S4_2602_S9_2607_S14_peak_3134
Cacna2d4	Cacna2d4-003	+	1.19237e+17	1.19352e+17	70574	0.004159,0.004233	1.000000,1.000000	6	119307169	119307650	481	119307393	25	11.0331	4.53856	7.18045	2598_S5_2603_S10_2608_S15_vs_2597_S4_2602_S9_2607_S14_peak_3134
Tll1	Tll1-001	-	64014931	64205994	154325	0.002287	1	8	64051233	64051669	436	64051531	25	11.0331	4.53856	7.18045	2598_S5_2603_S10_2608_S15_vs_2597_S4_2602_S9_2607_S14_peak_3557
.	.	.	.	.	.	.	.	X	33251934	33252322	388	33252104	25	11.0331	4.53856	7.18045	2598_S5_2603_S10_2608_S15_vs_2597_S4_2602_S9_2607_S14_peak_3857
.	.	.	.	.	.	.	.	5	18755074	18755455	381	18755281	58	21.5792	4.53721	17.0166	2598_S5_2603_S10_2608_S15_vs_2597_S4_2602_S9_2607_S14_peak_2607
.	.	.	.	.	.	.	.	2	169540900	169541482	582	169541032	20	9.43355	4.52835	5.80975	2598_S5_2603_S10_2608_S15_vs_2597_S4_2602_S9_2607_S14_peak_1844
Gm20754	Gm20754-002	+	7.30664e+23	7.35948e+23	80164	0.000757,0.594595,0.003113	1.000000,0.165000,1.000000	3	73146515	73146914	399	73146812	20	9.43355	4.52835	5.80975	2598_S5_2603_S10_2608_S15_vs_2597_S4_2602_S9_2607_S14_peak_2067
Gm24544	Gm24544-201	+	7.30664e+23	7.35948e+23	0	0.000757,0.594595,0.003113	1.000000,0.165000,1.000000	3	73146515	73146914	399	73146812	20	9.43355	4.52835	5.80975	2598_S5_2603_S10_2608_S15_vs_2597_S4_2602_S9_2607_S14_peak_2067
Gm20754	Gm20754-001	+	7.30664e+23	7.35948e+23	80199	0.000757,0.594595,0.003113	1.000000,0.165000,1.000000	3	73146515	73146914	399	73146812	20	9.43355	4.52835	5.80975	2598_S5_2603_S10_2608_S15_vs_2597_S4_2602_S9_2607_S14_peak_2067
.	.	.	.	.	.	.	.	3	115673463	115674009	546	115673705	20	9.43355	4.52835	5.80975	2598_S5_2603_S10_2608_S15_vs_2597_S4_2602_S9_2607_S14_peak_2158
Gm5554	Gm5554-001	-	42963404	42964610	0	0.081193	0.166951	5	42964513	42965099	586	42964684	20	9.43355	4.52835	5.80975	2598_S5_2603_S10_2608_S15_vs_2597_S4_2602_S9_2607_S14_peak_2648
Lgi2	Lgi2-002	-	5253351752533510	5256630452566460	13218	0.012657,0.012596	1.000000,1.000000	5	52552672	52553086	414	52552914	20	9.43355	4.52835	5.80975	2598_S5_2603_S10_2608_S15_vs_2597_S4_2602_S9_2607_S14_peak_2689
Lgi2	Lgi2-001	-	5253351752533510	5256630452566460	13377	0.012657,0.012596	1.000000,1.000000	5	52552672	52553086	414	52552914	20	9.43355	4.52835	5.80975	2598_S5_2603_S10_2608_S15_vs_2597_S4_2602_S9_2607_S14_peak_2689
4930555F03Rik	4930555F03Rik-201	+	4.94633e+31	4.95019e+31	19176	0.009800,0.000000,0.002884,0.002122	1.000000,0.000000,1.000000,1.000000	8	49482499	49482876	377	49482756	20	9.43355	4.52835	5.80975	2598_S5_2603_S10_2608_S15_vs_2597_S4_2602_S9_2607_S14_peak_3527
4930555F03Rik	4930555F03Rik-003	+	4.94633e+31	4.95019e+31	-2605	0.009800,0.000000,0.002884,0.002122	1.000000,0.000000,1.000000,1.000000	8	49482499	49482876	377	49482756	20	9.43355	4.52835	5.80975	2598_S5_2603_S10_2608_S15_vs_2597_S4_2602_S9_2607_S14_peak_3527
4930555F03Rik	4930555F03Rik-001	+	4.94633e+31	4.95019e+31	111586	0.009800,0.000000,0.002884,0.002122	1.000000,0.000000,1.000000,1.000000	8	49482499	49482876	377	49482756	20	9.43355	4.52835	5.80975	2598_S5_2603_S10_2608_S15_vs_2597_S4_2602_S9_2607_S14_peak_3527
4930555F03Rik	4930555F03Rik-004	+	4.94633e+31	4.95019e+31	111613	0.009800,0.000000,0.002884,0.002122	1.000000,0.000000,1.000000,1.000000	8	49482499	49482876	377	49482756	20	9.43355	4.52835	5.80975	2598_S5_2603_S10_2608_S15_vs_2597_S4_2602_S9_2607_S14_peak_3527
.	.	.	.	.	.	.	.	13	99127076	99127554	478	99127249	20	9.4206	4.52232	5.80369	2598_S5_2603_S10_2608_S15_vs_2597_S4_2602_S9_2607_S14_peak_794
.	.	.	.	.	.	.	.	14	92595986	92596429	443	92596252	38	15.0979	4.5146	10.8399	2598_S5_2603_S10_2608_S15_vs_2597_S4_2602_S9_2607_S14_peak_920
Gm2474	Gm2474-001	+	1.375e+31	1.37505e+31	0	0.530357,0.000724,0.000655,0.001522	0.638710,1.000000,1.000000,1.000000	3	13749786	13750250	464	13749946	38	15.0979	4.5146	10.8399	2598_S5_2603_S10_2608_S15_vs_2597_S4_2602_S9_2607_S14_peak_1930
Ralyl	Ralyl-005	+	1.375e+31	1.37505e+31	276566	0.530357,0.000724,0.000655,0.001522	0.638710,1.000000,1.000000,1.000000	3	13749786	13750250	464	13749946	38	15.0979	4.5146	10.8399	2598_S5_2603_S10_2608_S15_vs_2597_S4_2602_S9_2607_S14_peak_1930
Ralyl	Ralyl-004	+	1.375e+31	1.37505e+31	278104	0.530357,0.000724,0.000655,0.001522	0.638710,1.000000,1.000000,1.000000	3	13749786	13750250	464	13749946	38	15.0979	4.5146	10.8399	2598_S5_2603_S10_2608_S15_vs_2597_S4_2602_S9_2607_S14_peak_1930
Ralyl	Ralyl-006	+	1.375e+31	1.37505e+31	278131	0.530357,0.000724,0.000655,0.001522	0.638710,1.000000,1.000000,1.000000	3	13749786	13750250	464	13749946	38	15.0979	4.5146	10.8399	2598_S5_2603_S10_2608_S15_vs_2597_S4_2602_S9_2607_S14_peak_1930
Sorbs2	Sorbs2-011	+	4.5662e+167	4.58276e+167	114303	0.002422,0.017398,0.020650,0.000000,0.000000,0.017982,0.011171,0.006188,0.004178,0.001253,0.002391,0.002370,0.003392,0.002462,0.002004,0.001254,0.001254,0.001490,0.001253,0.001394,0.001482	1.000000,1.000000,1.000000,0.000000,0.000000,1.000000,1.000000,1.000000,1.000000,1.000000,1.000000,1.000000,1.000000,1.000000,1.000000,1.000000,1.000000,1.000000,1.000000,1.000000,1.000000	8	45776299	45776699	400	45776548	38	15.0979	4.5146	10.8399	2598_S5_2603_S10_2608_S15_vs_2597_S4_2602_S9_2607_S14_peak_3512
Sorbs2	Sorbs2-022	+	4.5662e+167	4.58276e+167	6460	0.002422,0.017398,0.020650,0.000000,0.000000,0.017982,0.011171,0.006188,0.004178,0.001253,0.002391,0.002370,0.003392,0.002462,0.002004,0.001254,0.001254,0.001490,0.001253,0.001394,0.001482	1.000000,1.000000,1.000000,0.000000,0.000000,1.000000,1.000000,1.000000,1.000000,1.000000,1.000000,1.000000,1.000000,1.000000,1.000000,1.000000,1.000000,1.000000,1.000000,1.000000,1.000000	8	45776299	45776699	400	45776548	38	15.0979	4.5146	10.8399	2598_S5_2603_S10_2608_S15_vs_2597_S4_2602_S9_2607_S14_peak_3512
Sorbs2	Sorbs2-028	+	4.5662e+167	4.58276e+167	630	0.002422,0.017398,0.020650,0.000000,0.000000,0.017982,0.011171,0.006188,0.004178,0.001253,0.002391,0.002370,0.003392,0.002462,0.002004,0.001254,0.001254,0.001490,0.001253,0.001394,0.001482	1.000000,1.000000,1.000000,0.000000,0.000000,1.000000,1.000000,1.000000,1.000000,1.000000,1.000000,1.000000,1.000000,1.000000,1.000000,1.000000,1.000000,1.000000,1.000000,1.000000,1.000000	8	45776299	45776699	400	45776548	38	15.0979	4.5146	10.8399	2598_S5_2603_S10_2608_S15_vs_2597_S4_2602_S9_2607_S14_peak_3512
Gm45457	Gm45457-001	+	4.5662e+167	4.58276e+167	-2529	0.002422,0.017398,0.020650,0.000000,0.000000,0.017982,0.011171,0.006188,0.004178,0.001253,0.002391,0.002370,0.003392,0.002462,0.002004,0.001254,0.001254,0.001490,0.001253,0.001394,0.001482	1.000000,1.000000,1.000000,0.000000,0.000000,1.000000,1.000000,1.000000,1.000000,1.000000,1.000000,1.000000,1.000000,1.000000,1.000000,1.000000,1.000000,1.000000,1.000000,1.000000,1.000000	8	45776299	45776699	400	45776548	38	15.0979	4.5146	10.8399	2598_S5_2603_S10_2608_S15_vs_2597_S4_2602_S9_2607_S14_peak_3512
Sorbs2	Sorbs2-021	+	4.5662e+167	4.58276e+167	3945	0.002422,0.017398,0.020650,0.000000,0.000000,0.017982,0.011171,0.006188,0.004178,0.001253,0.002391,0.002370,0.003392,0.002462,0.002004,0.001254,0.001254,0.001490,0.001253,0.001394,0.001482	1.000000,1.000000,1.000000,0.000000,0.000000,1.000000,1.000000,1.000000,1.000000,1.000000,1.000000,1.000000,1.000000,1.000000,1.000000,1.000000,1.000000,1.000000,1.000000,1.000000,1.000000	8	45776299	45776699	400	45776548	38	15.0979	4.5146	10.8399	2598_S5_2603_S10_2608_S15_vs_2597_S4_2602_S9_2607_S14_peak_3512
Sorbs2	Sorbs2-027	+	4.5662e+167	4.58276e+167	5744	0.002422,0.017398,0.020650,0.000000,0.000000,0.017982,0.011171,0.006188,0.004178,0.001253,0.002391,0.002370,0.003392,0.002462,0.002004,0.001254,0.001254,0.001490,0.001253,0.001394,0.001482	1.000000,1.000000,1.000000,0.000000,0.000000,1.000000,1.000000,1.000000,1.000000,1.000000,1.000000,1.000000,1.000000,1.000000,1.000000,1.000000,1.000000,1.000000,1.000000,1.000000,1.000000	8	45776299	45776699	400	45776548	38	15.0979	4.5146	10.8399	2598_S5_2603_S10_2608_S15_vs_2597_S4_2602_S9_2607_S14_peak_3512
Sorbs2	Sorbs2-023	+	4.5662e+167	4.58276e+167	12453	0.002422,0.017398,0.020650,0.000000,0.000000,0.017982,0.011171,0.006188,0.004178,0.001253,0.002391,0.002370,0.003392,0.002462,0.002004,0.001254,0.001254,0.001490,0.001253,0.001394,0.001482	1.000000,1.000000,1.000000,0.000000,0.000000,1.000000,1.000000,1.000000,1.000000,1.000000,1.000000,1.000000,1.000000,1.000000,1.000000,1.000000,1.000000,1.000000,1.000000,1.000000,1.000000	8	45776299	45776699	400	45776548	38	15.0979	4.5146	10.8399	2598_S5_2603_S10_2608_S15_vs_2597_S4_2602_S9_2607_S14_peak_3512
Sorbs2	Sorbs2-012	+	4.5662e+167	4.58276e+167	13191	0.002422,0.017398,0.020650,0.000000,0.000000,0.017982,0.011171,0.006188,0.004178,0.001253,0.002391,0.002370,0.003392,0.002462,0.002004,0.001254,0.001254,0.001490,0.001253,0.001394,0.001482	1.000000,1.000000,1.000000,0.000000,0.000000,1.000000,1.000000,1.000000,1.000000,1.000000,1.000000,1.000000,1.000000,1.000000,1.000000,1.000000,1.000000,1.000000,1.000000,1.000000,1.000000	8	45776299	45776699	400	45776548	38	15.0979	4.5146	10.8399	2598_S5_2603_S10_2608_S15_vs_2597_S4_2602_S9_2607_S14_peak_3512
Sorbs2os	Sorbs2os-001	-	4.5662e+167	4.58276e+167	42599	0.002422,0.017398,0.020650,0.000000,0.000000,0.017982,0.011171,0.006188,0.004178,0.001253,0.002391,0.002370,0.003392,0.002462,0.002004,0.001254,0.001254,0.001490,0.001253,0.001394,0.001482	1.000000,1.000000,1.000000,0.000000,0.000000,1.000000,1.000000,1.000000,1.000000,1.000000,1.000000,1.000000,1.000000,1.000000,1.000000,1.000000,1.000000,1.000000,1.000000,1.000000,1.000000	8	45776299	45776699	400	45776548	38	15.0979	4.5146	10.8399	2598_S5_2603_S10_2608_S15_vs_2597_S4_2602_S9_2607_S14_peak_3512
Sorbs2	Sorbs2-001	+	4.5662e+167	4.58276e+167	268491	0.002422,0.017398,0.020650,0.000000,0.000000,0.017982,0.011171,0.006188,0.004178,0.001253,0.002391,0.002370,0.003392,0.002462,0.002004,0.001254,0.001254,0.001490,0.001253,0.001394,0.001482	1.000000,1.000000,1.000000,0.000000,0.000000,1.000000,1.000000,1.000000,1.000000,1.000000,1.000000,1.000000,1.000000,1.000000,1.000000,1.000000,1.000000,1.000000,1.000000,1.000000,1.000000	8	45776299	45776699	400	45776548	38	15.0979	4.5146	10.8399	2598_S5_2603_S10_2608_S15_vs_2597_S4_2602_S9_2607_S14_peak_3512
Sorbs2	Sorbs2-030	+	4.5662e+167	4.58276e+167	117594	0.002422,0.017398,0.020650,0.000000,0.000000,0.017982,0.011171,0.006188,0.004178,0.001253,0.002391,0.002370,0.003392,0.002462,0.002004,0.001254,0.001254,0.001490,0.001253,0.001394,0.001482	1.000000,1.000000,1.000000,0.000000,0.000000,1.000000,1.000000,1.000000,1.000000,1.000000,1.000000,1.000000,1.000000,1.000000,1.000000,1.000000,1.000000,1.000000,1.000000,1.000000,1.000000	8	45776299	45776699	400	45776548	38	15.0979	4.5146	10.8399	2598_S5_2603_S10_2608_S15_vs_2597_S4_2602_S9_2607_S14_peak_3512
Sorbs2	Sorbs2-010	+	4.5662e+167	4.58276e+167	117623	0.002422,0.017398,0.020650,0.000000,0.000000,0.017982,0.011171,0.006188,0.004178,0.001253,0.002391,0.002370,0.003392,0.002462,0.002004,0.001254,0.001254,0.001490,0.001253,0.001394,0.001482	1.000000,1.000000,1.000000,0.000000,0.000000,1.000000,1.000000,1.000000,1.000000,1.000000,1.000000,1.000000,1.000000,1.000000,1.000000,1.000000,1.000000,1.000000,1.000000,1.000000,1.000000	8	45776299	45776699	400	45776548	38	15.0979	4.5146	10.8399	2598_S5_2603_S10_2608_S15_vs_2597_S4_2602_S9_2607_S14_peak_3512
Sorbs2	Sorbs2-005	+	4.5662e+167	4.58276e+167	117629	0.002422,0.017398,0.020650,0.000000,0.000000,0.017982,0.011171,0.006188,0.004178,0.001253,0.002391,0.002370,0.003392,0.002462,0.002004,0.001254,0.001254,0.001490,0.001253,0.001394,0.001482	1.000000,1.000000,1.000000,0.000000,0.000000,1.000000,1.000000,1.000000,1.000000,1.000000,1.000000,1.000000,1.000000,1.000000,1.000000,1.000000,1.000000,1.000000,1.000000,1.000000,1.000000	8	45776299	45776699	400	45776548	38	15.0979	4.5146	10.8399	2598_S5_2603_S10_2608_S15_vs_2597_S4_2602_S9_2607_S14_peak_3512
Sorbs2	Sorbs2-007	+	4.5662e+167	4.58276e+167	118007	0.002422,0.017398,0.020650,0.000000,0.000000,0.017982,0.011171,0.006188,0.004178,0.001253,0.002391,0.002370,0.003392,0.002462,0.002004,0.001254,0.001254,0.001490,0.001253,0.001394,0.001482	1.000000,1.000000,1.000000,0.000000,0.000000,1.000000,1.000000,1.000000,1.000000,1.000000,1.000000,1.000000,1.000000,1.000000,1.000000,1.000000,1.000000,1.000000,1.000000,1.000000,1.000000	8	45776299	45776699	400	45776548	38	15.0979	4.5146	10.8399	2598_S5_2603_S10_2608_S15_vs_2597_S4_2602_S9_2607_S14_peak_3512
Sorbs2	Sorbs2-004	+	4.5662e+167	4.58276e+167	148496	0.002422,0.017398,0.020650,0.000000,0.000000,0.017982,0.011171,0.006188,0.004178,0.001253,0.002391,0.002370,0.003392,0.002462,0.002004,0.001254,0.001254,0.001490,0.001253,0.001394,0.001482	1.000000,1.000000,1.000000,0.000000,0.000000,1.000000,1.000000,1.000000,1.000000,1.000000,1.000000,1.000000,1.000000,1.000000,1.000000,1.000000,1.000000,1.000000,1.000000,1.000000,1.000000	8	45776299	45776699	400	45776548	38	15.0979	4.5146	10.8399	2598_S5_2603_S10_2608_S15_vs_2597_S4_2602_S9_2607_S14_peak_3512
Sorbs2	Sorbs2-033	+	4.5662e+167	4.58276e+167	268381	0.002422,0.017398,0.020650,0.000000,0.000000,0.017982,0.011171,0.006188,0.004178,0.001253,0.002391,0.002370,0.003392,0.002462,0.002004,0.001254,0.001254,0.001490,0.001253,0.001394,0.001482	1.000000,1.000000,1.000000,0.000000,0.000000,1.000000,1.000000,1.000000,1.000000,1.000000,1.000000,1.000000,1.000000,1.000000,1.000000,1.000000,1.000000,1.000000,1.000000,1.000000,1.000000	8	45776299	45776699	400	45776548	38	15.0979	4.5146	10.8399	2598_S5_2603_S10_2608_S15_vs_2597_S4_2602_S9_2607_S14_peak_3512
Sorbs2	Sorbs2-032	+	4.5662e+167	4.58276e+167	268381	0.002422,0.017398,0.020650,0.000000,0.000000,0.017982,0.011171,0.006188,0.004178,0.001253,0.002391,0.002370,0.003392,0.002462,0.002004,0.001254,0.001254,0.001490,0.001253,0.001394,0.001482	1.000000,1.000000,1.000000,0.000000,0.000000,1.000000,1.000000,1.000000,1.000000,1.000000,1.000000,1.000000,1.000000,1.000000,1.000000,1.000000,1.000000,1.000000,1.000000,1.000000,1.000000	8	45776299	45776699	400	45776548	38	15.0979	4.5146	10.8399	2598_S5_2603_S10_2608_S15_vs_2597_S4_2602_S9_2607_S14_peak_3512
Sorbs2	Sorbs2-006	+	4.5662e+167	4.58276e+167	268481	0.002422,0.017398,0.020650,0.000000,0.000000,0.017982,0.011171,0.006188,0.004178,0.001253,0.002391,0.002370,0.003392,0.002462,0.002004,0.001254,0.001254,0.001490,0.001253,0.001394,0.001482	1.000000,1.000000,1.000000,0.000000,0.000000,1.000000,1.000000,1.000000,1.000000,1.000000,1.000000,1.000000,1.000000,1.000000,1.000000,1.000000,1.000000,1.000000,1.000000,1.000000,1.000000	8	45776299	45776699	400	45776548	38	15.0979	4.5146	10.8399	2598_S5_2603_S10_2608_S15_vs_2597_S4_2602_S9_2607_S14_peak_3512
Sorbs2	Sorbs2-201	+	4.5662e+167	4.58276e+167	268511	0.002422,0.017398,0.020650,0.000000,0.000000,0.017982,0.011171,0.006188,0.004178,0.001253,0.002391,0.002370,0.003392,0.002462,0.002004,0.001254,0.001254,0.001490,0.001253,0.001394,0.001482	1.000000,1.000000,1.000000,0.000000,0.000000,1.000000,1.000000,1.000000,1.000000,1.000000,1.000000,1.000000,1.000000,1.000000,1.000000,1.000000,1.000000,1.000000,1.000000,1.000000,1.000000	8	45776299	45776699	400	45776548	38	15.0979	4.5146	10.8399	2598_S5_2603_S10_2608_S15_vs_2597_S4_2602_S9_2607_S14_peak_3512
Sorbs2	Sorbs2-002	+	4.5662e+167	4.58276e+167	268504	0.002422,0.017398,0.020650,0.000000,0.000000,0.017982,0.011171,0.006188,0.004178,0.001253,0.002391,0.002370,0.003392,0.002462,0.002004,0.001254,0.001254,0.001490,0.001253,0.001394,0.001482	1.000000,1.000000,1.000000,0.000000,0.000000,1.000000,1.000000,1.000000,1.000000,1.000000,1.000000,1.000000,1.000000,1.000000,1.000000,1.000000,1.000000,1.000000,1.000000,1.000000,1.000000	8	45776299	45776699	400	45776548	38	15.0979	4.5146	10.8399	2598_S5_2603_S10_2608_S15_vs_2597_S4_2602_S9_2607_S14_peak_3512
Sorbs2	Sorbs2-003	+	4.5662e+167	4.58276e+167	268505	0.002422,0.017398,0.020650,0.000000,0.000000,0.017982,0.011171,0.006188,0.004178,0.001253,0.002391,0.002370,0.003392,0.002462,0.002004,0.001254,0.001254,0.001490,0.001253,0.001394,0.001482	1.000000,1.000000,1.000000,0.000000,0.000000,1.000000,1.000000,1.000000,1.000000,1.000000,1.000000,1.000000,1.000000,1.000000,1.000000,1.000000,1.000000,1.000000,1.000000,1.000000,1.000000	8	45776299	45776699	400	45776548	38	15.0979	4.5146	10.8399	2598_S5_2603_S10_2608_S15_vs_2597_S4_2602_S9_2607_S14_peak_3512
.	.	.	.	.	.	.	.	15	72505362	72505771	409	72505564	56	20.807	4.50955	16.2653	2598_S5_2603_S10_2608_S15_vs_2597_S4_2602_S9_2607_S14_peak_1017
Gm12148	Gm12148-001	+	43385482	43387184	-3372	0	0	11	43381715	43382110	395	43381921	33	13.478	4.50486	9.35734	2598_S5_2603_S10_2608_S15_vs_2597_S4_2602_S9_2607_S14_peak_372
Eapp	Eapp-002	-	5.46735e+31	5.46958e+31	18703	0.022499,0.022427,0.020759,0.019692	1.000000,1.000000,1.000000,1.000000	12	54676617	54677119	502	54676880	33	13.478	4.50486	9.35734	2598_S5_2603_S10_2608_S15_vs_2597_S4_2602_S9_2607_S14_peak_561
Eapp	Eapp-003	-	5.46735e+31	5.46958e+31	18779	0.022499,0.022427,0.020759,0.019692	1.000000,1.000000,1.000000,1.000000	12	54676617	54677119	502	54676880	33	13.478	4.50486	9.35734	2598_S5_2603_S10_2608_S15_vs_2597_S4_2602_S9_2607_S14_peak_561
Eapp	Eapp-201	-	5.46735e+31	5.46958e+31	18766	0.022499,0.022427,0.020759,0.019692	1.000000,1.000000,1.000000,1.000000	12	54676617	54677119	502	54676880	33	13.478	4.50486	9.35734	2598_S5_2603_S10_2608_S15_vs_2597_S4_2602_S9_2607_S14_peak_561
Eapp	Eapp-001	-	5.46735e+31	5.46958e+31	18763	0.022499,0.022427,0.020759,0.019692	1.000000,1.000000,1.000000,1.000000	12	54676617	54677119	502	54676880	33	13.478	4.50486	9.35734	2598_S5_2603_S10_2608_S15_vs_2597_S4_2602_S9_2607_S14_peak_561
Ttc8	Ttc8-003	+	9.89208e+31	9.89615e+31	29291	0.009785,0.014522,0.006352,0.006355	1.000000,1.000000,1.000000,1.000000	12	98950111	98950508	397	98950294	33	13.478	4.50486	9.35734	2598_S5_2603_S10_2608_S15_vs_2597_S4_2602_S9_2607_S14_peak_667
Ttc8	Ttc8-005	+	9.89208e+31	9.89615e+31	6792	0.009785,0.014522,0.006352,0.006355	1.000000,1.000000,1.000000,1.000000	12	98950111	98950508	397	98950294	33	13.478	4.50486	9.35734	2598_S5_2603_S10_2608_S15_vs_2597_S4_2602_S9_2607_S14_peak_667
Ttc8	Ttc8-001	+	9.89208e+31	9.89615e+31	29537	0.009785,0.014522,0.006352,0.006355	1.000000,1.000000,1.000000,1.000000	12	98950111	98950508	397	98950294	33	13.478	4.50486	9.35734	2598_S5_2603_S10_2608_S15_vs_2597_S4_2602_S9_2607_S14_peak_667
Ttc8	Ttc8-002	+	9.89208e+31	9.89615e+31	29499	0.009785,0.014522,0.006352,0.006355	1.000000,1.000000,1.000000,1.000000	12	98950111	98950508	397	98950294	33	13.478	4.50486	9.35734	2598_S5_2603_S10_2608_S15_vs_2597_S4_2602_S9_2607_S14_peak_667
Fpr-rs4	Fpr-rs4-001	+	18021733	18022705	-1564	0	0	17	18019762	18020169	407	18019893	33	13.478	4.50486	9.35734	2598_S5_2603_S10_2608_S15_vs_2597_S4_2602_S9_2607_S14_peak_1240
.	.	.	.	.	.	.	.	17	53032848	53033400	552	53033110	33	13.478	4.50486	9.35734	2598_S5_2603_S10_2608_S15_vs_2597_S4_2602_S9_2607_S14_peak_1370
.	.	.	.	.	.	.	.	4	31915140	31915526	386	31915353	29	12.1955	4.49918	8.20577	2598_S5_2603_S10_2608_S15_vs_2597_S4_2602_S9_2607_S14_peak_2322
Immp2l	Immp2l-002	+	4102432941024090	4195524341955580	473666	0.000476,0.000476	1.000000,1.000000	12	41497995	41498437	442	41498091	28	11.8598	4.49182	7.90608	2598_S5_2603_S10_2608_S15_vs_2597_S4_2602_S9_2607_S14_peak_525
Immp2l	Immp2l-001	+	4102432941024090	4195524341955580	473905	0.000476,0.000476	1.000000,1.000000	12	41497995	41498437	442	41498091	28	11.8598	4.49182	7.90608	2598_S5_2603_S10_2608_S15_vs_2597_S4_2602_S9_2607_S14_peak_525
.	.	.	.	.	.	.	.	12	67749468	67749908	440	67749724	28	11.8598	4.49182	7.90608	2598_S5_2603_S10_2608_S15_vs_2597_S4_2602_S9_2607_S14_peak_583
Wasf3	Wasf3-001	+	146384985	146473616	26021	0.004208	1	5	146411006	146411378	372	146411238	28	11.8598	4.49182	7.90608	2598_S5_2603_S10_2608_S15_vs_2597_S4_2602_S9_2607_S14_peak_2893
Gm43925	Gm43925-001	-	140784499	140784705	-3772	0	0	6	140788477	140788859	382	140788651	28	11.8598	4.49182	7.90608	2598_S5_2603_S10_2608_S15_vs_2597_S4_2602_S9_2607_S14_peak_3180
.	.	.	.	.	.	.	.	14	42405535	42405918	383	42405745	38	15.0023	4.48682	10.7521	2598_S5_2603_S10_2608_S15_vs_2597_S4_2602_S9_2607_S14_peak_872
Negr1	Negr1-004	+	1.56562e+35	1.57016e+35	206219	0.000881,0.000656,0.000628,0.000530	1.000000,1.000000,1.000000,1.000000	3	156768369	156768768	399	156768509	41	15.9416	4.48424	11.626	2598_S5_2603_S10_2608_S15_vs_2597_S4_2602_S9_2607_S14_peak_2261
Negr1	Negr1-002	+	1.56562e+35	1.57016e+35	206410	0.000881,0.000656,0.000628,0.000530	1.000000,1.000000,1.000000,1.000000	3	156768369	156768768	399	156768509	41	15.9416	4.48424	11.626	2598_S5_2603_S10_2608_S15_vs_2597_S4_2602_S9_2607_S14_peak_2261
Negr1	Negr1-003	+	1.56562e+35	1.57016e+35	206400	0.000881,0.000656,0.000628,0.000530	1.000000,1.000000,1.000000,1.000000	3	156768369	156768768	399	156768509	41	15.9416	4.48424	11.626	2598_S5_2603_S10_2608_S15_vs_2597_S4_2602_S9_2607_S14_peak_2261
Negr1	Negr1-001	+	1.56562e+35	1.57016e+35	206575	0.000881,0.000656,0.000628,0.000530	1.000000,1.000000,1.000000,1.000000	3	156768369	156768768	399	156768509	41	15.9416	4.48424	11.626	2598_S5_2603_S10_2608_S15_vs_2597_S4_2602_S9_2607_S14_peak_2261
Gm45740	Gm45740-001	-	75992509	76415041	100622	0.000985	1	8	76314004	76314419	415	76314204	22	9.95909	4.48391	6.25441	2598_S5_2603_S10_2608_S15_vs_2597_S4_2602_S9_2607_S14_peak_3580
Wwc1	Wwc1-001	-	35838400	35980528	40339	0.004862	1	11	35939499	35940189	690	35939967	21	9.6336	4.47743	5.97575	2598_S5_2603_S10_2608_S15_vs_2597_S4_2602_S9_2607_S14_peak_363
Gucd1	Gucd1-010	-	7541646775351110	7551128275517270	21983	0.003955,0.002257	1.000000,1.000000	10	75488925	75489299	374	75489069	23	10.2463	4.47349	6.49799	2598_S5_2603_S10_2608_S15_vs_2597_S4_2602_S9_2607_S14_peak_248
Gucd1	Gucd1-002	-	7541646775351110	7551128275517270	27975	0.003955,0.002257	1.000000,1.000000	10	75488925	75489299	374	75489069	23	10.2463	4.47349	6.49799	2598_S5_2603_S10_2608_S15_vs_2597_S4_2602_S9_2607_S14_peak_248
.	.	.	.	.	.	.	.	10	92750828	92751803	975	92751142	23	10.2463	4.47349	6.49799	2598_S5_2603_S10_2608_S15_vs_2597_S4_2602_S9_2607_S14_peak_259
.	.	.	.	.	.	.	.	12	103375206	103375654	448	103375424	23	10.2463	4.47349	6.49799	2598_S5_2603_S10_2608_S15_vs_2597_S4_2602_S9_2607_S14_peak_678
.	.	.	.	.	.	.	.	14	87885700	87886333	633	87886134	23	10.2463	4.47349	6.49799	2598_S5_2603_S10_2608_S15_vs_2597_S4_2602_S9_2607_S14_peak_900
Scn7a	Scn7a-001	-	66673425	66784915	109024	0.004251	1	2	66675418	66675891	473	66675708	23	10.2463	4.47349	6.49799	2598_S5_2603_S10_2608_S15_vs_2597_S4_2602_S9_2607_S14_peak_1704
.	.	.	.	.	.	.	.	5	52059615	52060085	470	52059779	23	10.2463	4.47349	6.49799	2598_S5_2603_S10_2608_S15_vs_2597_S4_2602_S9_2607_S14_peak_2686
.	.	.	.	.	.	.	.	6	141044454	141044855	401	141044616	23	10.2463	4.47349	6.49799	2598_S5_2603_S10_2608_S15_vs_2597_S4_2602_S9_2607_S14_peak_3190
Bmp5	Bmp5-001	+	75775364	75900311	23853	0.003545	1	9	75799217	75799659	442	75799501	23	10.2463	4.47349	6.49799	2598_S5_2603_S10_2608_S15_vs_2597_S4_2602_S9_2607_S14_peak_3753
.	.	.	.	.	.	.	.	4	105316824	105317573	749	105317330	36	14.3189	4.47135	10.123	2598_S5_2603_S10_2608_S15_vs_2597_S4_2602_S9_2607_S14_peak_2463
.	.	.	.	.	.	.	.	5	58235337	58235931	594	58235797	36	14.3189	4.47135	10.123	2598_S5_2603_S10_2608_S15_vs_2597_S4_2602_S9_2607_S14_peak_2695
Anapc11	Anapc11-004	+	1.20598e+62	1.20601e+62	147	0.350667,0.000000,0.108888,0.000000,0.080683,0.000000,0.000000	1.000000,0.000000,1.000000,0.000000,1.000000,0.000000,0.000000	11	120598587	120599375	788	120599158	33	13.3592	4.46632	9.25472	2598_S5_2603_S10_2608_S15_vs_2597_S4_2602_S9_2607_S14_peak_472
Anapc11	Anapc11-003	+	1.20598e+62	1.20601e+62	-4569	0.350667,0.000000,0.108888,0.000000,0.080683,0.000000,0.000000	1.000000,0.000000,1.000000,0.000000,1.000000,0.000000,0.000000	11	120598587	120599375	788	120599158	33	13.3592	4.46632	9.25472	2598_S5_2603_S10_2608_S15_vs_2597_S4_2602_S9_2607_S14_peak_472
Anapc11	Anapc11-002	+	1.20598e+62	1.20601e+62	55	0.350667,0.000000,0.108888,0.000000,0.080683,0.000000,0.000000	1.000000,0.000000,1.000000,0.000000,1.000000,0.000000,0.000000	11	120598587	120599375	788	120599158	33	13.3592	4.46632	9.25472	2598_S5_2603_S10_2608_S15_vs_2597_S4_2602_S9_2607_S14_peak_472
Alyref	Alyref-003	-	1.20598e+62	1.20601e+62	-355	0.350667,0.000000,0.108888,0.000000,0.080683,0.000000,0.000000	1.000000,0.000000,1.000000,0.000000,1.000000,0.000000,0.000000	11	120598587	120599375	788	120599158	33	13.3592	4.46632	9.25472	2598_S5_2603_S10_2608_S15_vs_2597_S4_2602_S9_2607_S14_peak_472
Anapc11	Anapc11-001	+	1.20598e+62	1.20601e+62	166	0.350667,0.000000,0.108888,0.000000,0.080683,0.000000,0.000000	1.000000,0.000000,1.000000,0.000000,1.000000,0.000000,0.000000	11	120598587	120599375	788	120599158	33	13.3592	4.46632	9.25472	2598_S5_2603_S10_2608_S15_vs_2597_S4_2602_S9_2607_S14_peak_472
Alyref	Alyref-001	-	1.20598e+62	1.20601e+62	-221	0.350667,0.000000,0.108888,0.000000,0.080683,0.000000,0.000000	1.000000,0.000000,1.000000,0.000000,1.000000,0.000000,0.000000	11	120598587	120599375	788	120599158	33	13.3592	4.46632	9.25472	2598_S5_2603_S10_2608_S15_vs_2597_S4_2602_S9_2607_S14_peak_472
Alyref	Alyref-002	-	1.20598e+62	1.20601e+62	-2929	0.350667,0.000000,0.108888,0.000000,0.080683,0.000000,0.000000	1.000000,0.000000,1.000000,0.000000,1.000000,0.000000,0.000000	11	120598587	120599375	788	120599158	33	13.3592	4.46632	9.25472	2598_S5_2603_S10_2608_S15_vs_2597_S4_2602_S9_2607_S14_peak_472
Gm26542	Gm26542-201	+	50237009	50288840	16917	0.007582	1	11	50253926	50254318	392	50254106	44	16.7888	4.45826	12.4206	2598_S5_2603_S10_2608_S15_vs_2597_S4_2602_S9_2607_S14_peak_384
Wbscr17	Wbscr17-001	-	1.30872e+17	1.31308e+17	226665	0.000978,0.001240	1.000000,1.000000	5	131081407	131081833	426	131081647	44	16.7888	4.45826	12.4206	2598_S5_2603_S10_2608_S15_vs_2597_S4_2602_S9_2607_S14_peak_2861
Wbscr17	Wbscr17-002	-	1.30872e+17	1.31308e+17	226244	0.000978,0.001240	1.000000,1.000000	5	131081407	131081833	426	131081647	44	16.7888	4.45826	12.4206	2598_S5_2603_S10_2608_S15_vs_2597_S4_2602_S9_2607_S14_peak_2861
Dpf3	Dpf3-202	-	8326919883213750	8348770983487710	-591	0.000000,0.000000	0.000000,0.000000	12	83488300	83488835	535	83488421	34	13.6392	4.45552	9.49843	2598_S5_2603_S10_2608_S15_vs_2597_S4_2602_S9_2607_S14_peak_627
Dpf3	Dpf3-203	-	8326919883213750	8348770983487710	-583	0.000000,0.000000	0.000000,0.000000	12	83488300	83488835	535	83488421	34	13.6392	4.45552	9.49843	2598_S5_2603_S10_2608_S15_vs_2597_S4_2602_S9_2607_S14_peak_627
Wwc1	Wwc1-001	-	35838400	35980528	91165	0.009857	1	11	35887963	35889363	1400	35888069	31	12.6964	4.45455	8.64705	2598_S5_2603_S10_2608_S15_vs_2597_S4_2602_S9_2607_S14_peak_355
Rps13-ps8	Rps13-ps8-001	+	72545212	72545613	2686	0	0	2	72547898	72548408	510	72548138	31	12.6964	4.45455	8.64705	2598_S5_2603_S10_2608_S15_vs_2597_S4_2602_S9_2607_S14_peak_1713
5031434O11Rik	5031434O11Rik-002	+	5.15625e+39	5.15671e+39	1726	0.080457,0.107431,0.052654,0.000000,0.000000	1.000000,1.000000,1.000000,0.000000,0.000000	3	51564197	51564569	372	51564359	31	12.6964	4.45455	8.64705	2598_S5_2603_S10_2608_S15_vs_2597_S4_2602_S9_2607_S14_peak_2024
5031434O11Rik	5031434O11Rik-003	+	5.15625e+39	5.15671e+39	556	0.080457,0.107431,0.052654,0.000000,0.000000	1.000000,1.000000,1.000000,0.000000,0.000000	3	51564197	51564569	372	51564359	31	12.6964	4.45455	8.64705	2598_S5_2603_S10_2608_S15_vs_2597_S4_2602_S9_2607_S14_peak_2024
5031434O11Rik	5031434O11Rik-001	+	5.15625e+39	5.15671e+39	4162	0.080457,0.107431,0.052654,0.000000,0.000000	1.000000,1.000000,1.000000,0.000000,0.000000	3	51564197	51564569	372	51564359	31	12.6964	4.45455	8.64705	2598_S5_2603_S10_2608_S15_vs_2597_S4_2602_S9_2607_S14_peak_2024
Gm38200	Gm38200-001	-	5.15625e+39	5.15671e+39	-4544	0.080457,0.107431,0.052654,0.000000,0.000000	1.000000,1.000000,1.000000,0.000000,0.000000	3	51564197	51564569	372	51564359	31	12.6964	4.45455	8.64705	2598_S5_2603_S10_2608_S15_vs_2597_S4_2602_S9_2607_S14_peak_2024
Setd7	Setd7-001	-	5.15625e+39	5.15671e+39	-3317	0.080457,0.107431,0.052654,0.000000,0.000000	1.000000,1.000000,1.000000,0.000000,0.000000	3	51564197	51564569	372	51564359	31	12.6964	4.45455	8.64705	2598_S5_2603_S10_2608_S15_vs_2597_S4_2602_S9_2607_S14_peak_2024
.	.	.	.	.	.	.	.	10	22510474	22510968	494	22510785	18	8.64423	4.44579	5.15312	2598_S5_2603_S10_2608_S15_vs_2597_S4_2602_S9_2607_S14_peak_197
.	.	.	.	.	.	.	.	11	45022956	45023344	388	45023050	18	8.64423	4.44579	5.15312	2598_S5_2603_S10_2608_S15_vs_2597_S4_2602_S9_2607_S14_peak_374
.	.	.	.	.	.	.	.	14	4240645	4241120	475	4240924	18	8.64423	4.44579	5.15312	2598_S5_2603_S10_2608_S15_vs_2597_S4_2602_S9_2607_S14_peak_823
.	.	.	.	.	.	.	.	15	16309280	16309661	381	16309457	18	8.64423	4.44579	5.15312	2598_S5_2603_S10_2608_S15_vs_2597_S4_2602_S9_2607_S14_peak_951
.	.	.	.	.	.	.	.	3	124725180	124725607	427	124725437	18	8.64423	4.44579	5.15312	2598_S5_2603_S10_2608_S15_vs_2597_S4_2602_S9_2607_S14_peak_2177
Gm13126	Gm13126-001	-	144545506	144548569	2493	0.186358	0.915064	4	144545453	144546076	623	144545631	18	8.64423	4.44579	5.15312	2598_S5_2603_S10_2608_S15_vs_2597_S4_2602_S9_2607_S14_peak_2534
Foxp1	Foxp1-014	-	9.89292e+71	9.9521e+71	267177	0.000705,0.003987,0.001164,0.003987,0.003643,0.000825,0.000825,0.000818,0.001222	1.000000,1.000000,1.000000,1.000000,1.000000,1.000000,1.000000,1.000000,1.000000	6	99253405	99253821	416	99253514	18	8.64423	4.44579	5.15312	2598_S5_2603_S10_2608_S15_vs_2597_S4_2602_S9_2607_S14_peak_3086
Foxp1	Foxp1-002	-	9.89292e+71	9.9521e+71	12712	0.000705,0.003987,0.001164,0.003987,0.003643,0.000825,0.000825,0.000818,0.001222	1.000000,1.000000,1.000000,1.000000,1.000000,1.000000,1.000000,1.000000,1.000000	6	99253405	99253821	416	99253514	18	8.64423	4.44579	5.15312	2598_S5_2603_S10_2608_S15_vs_2597_S4_2602_S9_2607_S14_peak_3086
Foxp1	Foxp1-033	-	9.89292e+71	9.9521e+71	267342	0.000705,0.003987,0.001164,0.003987,0.003643,0.000825,0.000825,0.000818,0.001222	1.000000,1.000000,1.000000,1.000000,1.000000,1.000000,1.000000,1.000000,1.000000	6	99253405	99253821	416	99253514	18	8.64423	4.44579	5.15312	2598_S5_2603_S10_2608_S15_vs_2597_S4_2602_S9_2607_S14_peak_3086
Foxp1	Foxp1-003	-	9.89292e+71	9.9521e+71	12712	0.000705,0.003987,0.001164,0.003987,0.003643,0.000825,0.000825,0.000818,0.001222	1.000000,1.000000,1.000000,1.000000,1.000000,1.000000,1.000000,1.000000,1.000000	6	99253405	99253821	416	99253514	18	8.64423	4.44579	5.15312	2598_S5_2603_S10_2608_S15_vs_2597_S4_2602_S9_2607_S14_peak_3086
Foxp1	Foxp1-005	-	9.89292e+71	9.9521e+71	12695	0.000705,0.003987,0.001164,0.003987,0.003643,0.000825,0.000825,0.000818,0.001222	1.000000,1.000000,1.000000,1.000000,1.000000,1.000000,1.000000,1.000000,1.000000	6	99253405	99253821	416	99253514	18	8.64423	4.44579	5.15312	2598_S5_2603_S10_2608_S15_vs_2597_S4_2602_S9_2607_S14_peak_3086
Foxp1	Foxp1-026	-	9.89292e+71	9.9521e+71	181525	0.000705,0.003987,0.001164,0.003987,0.003643,0.000825,0.000825,0.000818,0.001222	1.000000,1.000000,1.000000,1.000000,1.000000,1.000000,1.000000,1.000000,1.000000	6	99253405	99253821	416	99253514	18	8.64423	4.44579	5.15312	2598_S5_2603_S10_2608_S15_vs_2597_S4_2602_S9_2607_S14_peak_3086
Foxp1	Foxp1-027	-	9.89292e+71	9.9521e+71	181525	0.000705,0.003987,0.001164,0.003987,0.003643,0.000825,0.000825,0.000818,0.001222	1.000000,1.000000,1.000000,1.000000,1.000000,1.000000,1.000000,1.000000,1.000000	6	99253405	99253821	416	99253514	18	8.64423	4.44579	5.15312	2598_S5_2603_S10_2608_S15_vs_2597_S4_2602_S9_2607_S14_peak_3086
Foxp1	Foxp1-201	-	9.89292e+71	9.9521e+71	181525	0.000705,0.003987,0.001164,0.003987,0.003643,0.000825,0.000825,0.000818,0.001222	1.000000,1.000000,1.000000,1.000000,1.000000,1.000000,1.000000,1.000000,1.000000	6	99253405	99253821	416	99253514	18	8.64423	4.44579	5.15312	2598_S5_2603_S10_2608_S15_vs_2597_S4_2602_S9_2607_S14_peak_3086
Foxp1	Foxp1-004	-	9.89292e+71	9.9521e+71	12695	0.000705,0.003987,0.001164,0.003987,0.003643,0.000825,0.000825,0.000818,0.001222	1.000000,1.000000,1.000000,1.000000,1.000000,1.000000,1.000000,1.000000,1.000000	6	99253405	99253821	416	99253514	18	8.64423	4.44579	5.15312	2598_S5_2603_S10_2608_S15_vs_2597_S4_2602_S9_2607_S14_peak_3086
Acsm5	Acsm5-002	+	1.19519e+17	1.19546e+17	688	0.015447,0.010920	1.000000,1.000000	7	119520151	119520553	402	119520372	18	8.64423	4.44579	5.15312	2598_S5_2603_S10_2608_S15_vs_2597_S4_2602_S9_2607_S14_peak_3400
Pdilt	Pdilt-001	-	1.19519e+17	1.19546e+17	2937	0.015447,0.010920	1.000000,1.000000	7	119520151	119520553	402	119520372	18	8.64423	4.44579	5.15312	2598_S5_2603_S10_2608_S15_vs_2597_S4_2602_S9_2607_S14_peak_3400
.	.	.	.	.	.	.	.	9	100128712	100129148	436	100128987	18	8.64423	4.44579	5.15312	2598_S5_2603_S10_2608_S15_vs_2597_S4_2602_S9_2607_S14_peak_3783
.	.	.	.	.	.	.	.	Y	57107814	57108362	548	57108181	18	8.64423	4.44579	5.15312	2598_S5_2603_S10_2608_S15_vs_2597_S4_2602_S9_2607_S14_peak_4007
.	.	.	.	.	.	.	.	11	16572209	16572608	399	16572374	22	9.85165	4.43721	6.16626	2598_S5_2603_S10_2608_S15_vs_2597_S4_2602_S9_2607_S14_peak_323
Sipa1l2	Sipa1l2-201	-	1.25418e+26	1.25493e+26	41823	0.005841,0.002873,0.002874	1.000000,1.000000,1.000000	8	125450453	125450888	435	125450674	47	17.6388	4.43577	13.2247	2598_S5_2603_S10_2608_S15_vs_2597_S4_2602_S9_2607_S14_peak_3640
Sipa1l2	Sipa1l2-003	-	1.25418e+26	1.25493e+26	118921	0.005841,0.002873,0.002874	1.000000,1.000000,1.000000	8	125450453	125450888	435	125450674	47	17.6388	4.43577	13.2247	2598_S5_2603_S10_2608_S15_vs_2597_S4_2602_S9_2607_S14_peak_3640
Sipa1l2	Sipa1l2-001	-	1.25418e+26	1.25493e+26	118869	0.005841,0.002873,0.002874	1.000000,1.000000,1.000000	8	125450453	125450888	435	125450674	47	17.6388	4.43577	13.2247	2598_S5_2603_S10_2608_S15_vs_2597_S4_2602_S9_2607_S14_peak_3640
.	.	.	.	.	.	.	.	11	31545597	31546114	517	31545887	26	11.0752	4.43173	7.21469	2598_S5_2603_S10_2608_S15_vs_2597_S4_2602_S9_2607_S14_peak_347
.	.	.	.	.	.	.	.	5	51986752	51987674	922	51987397	55	20.1152	4.43043	15.598	2598_S5_2603_S10_2608_S15_vs_2597_S4_2602_S9_2607_S14_peak_2683
.	.	.	.	.	.	.	.	3	6799219	6799708	489	6799471	65	23.2334	4.42959	18.6334	2598_S5_2603_S10_2608_S15_vs_2597_S4_2602_S9_2607_S14_peak_1909
[truncated: 7,660 more rows]

## Sheet: -1500->+200_2FC
Gene symbol	Transcript	Strand	Transcript start	Transcript end	Distance to TSS	% transcript overlap	% peak overlap	Chromosome	Start	End	Length	Absolute summit	Pileup	#NAME?	Fold enrichment	#NAME?	Peak #
[truncated: 567 more rows]

[truncated: 2 more sheets: Gene name Promoter 2FC, Gene name General 2FC]
