# Supplementary material for: High-throughput sequencing analysis of a “hit and run” cell and animal model of KSHV tumorigenesis
Source: PLoS Pathog. 2020 Jun 30;16(6):e1008589. doi: 10.1371/journal.ppat.1008589 (PMC7357787; doi:10.1371/journal.ppat.1008589)
Supplement: S9 Table — (XLSX) [file ppat.1008589.s013.xlsx]

## Sheet: Mutational profile
Location	Gene	chr.x	start	end	Description	Type
chr1 173896600	Mnda	chr1	173896600	173896600	Mnda:ENSMUST00000009340.9:exon7:c.G1277C:p.X426S,	Tumor associated mutation
chr1 173899386	Mnda	chr1	173899386	173899386	Mnda:ENSMUST00000009340.9:exon6:c.A1191C:p.R397S,	Tumor associated mutation
chr1 173899460	Mnda	chr1	173899460	173899460	Mnda:ENSMUST00000009340.9:exon6:c.G1117C:p.G373R,	Tumor associated mutation
chr1 173899462	Mnda	chr1	173899462	173899462	Mnda:ENSMUST00000009340.9:exon6:c.G1115A:p.S372N,	Tumor associated mutation
chr1 173899463	Mnda	chr1	173899463	173899463	Mnda:ENSMUST00000009340.9:exon6:c.A1114T:p.S372C,	Tumor associated mutation
chr1 173899507	Mnda	chr1	173899507	173899507	Mnda:ENSMUST00000009340.9:exon6:c.G1070T:p.S357I,	Tumor associated mutation
chr1 173906170	Mnda	chr1	173906170	173906170	Mnda:ENSMUST00000009340.9:exon3:c.G424A:p.G142R,	Tumor associated mutation
chr1 173928275	Ifi203	chr1	173928275	173928275	Ifi203:ENSMUST00000129829.3:exon7:c.C1941G:p.S647R,	Tumor associated mutation
chr1 173928514	Ifi203	chr1	173928514	173928514	Ifi203:ENSMUST00000129829.3:exon7:c.G1702A:p.V568I,	Tumor associated mutation
chr1 173928531	Ifi203	chr1	173928531	173928531	Ifi203:ENSMUST00000129829.3:exon7:c.C1685T:p.A562V,	Tumor associated mutation
chr1 173928709	Ifi203	chr1	173928709	173928709	Ifi203:ENSMUST00000129829.3:exon7:c.C1507T:p.R503C,	Tumor associated mutation
chr1 173929128	Ifi203	chr1	173929128	173929128	Ifi203:ENSMUST00000129829.3:exon7:c.G1088C:p.S363T,	Tumor associated mutation
chr1 173929215	Ifi203	chr1	173929215	173929215	Ifi203:ENSMUST00000129829.3:exon7:c.T1001C:p.F334S,	Tumor associated mutation
chr1 173929218	Ifi203	chr1	173929218	173929218	Ifi203:ENSMUST00000129829.3:exon7:c.T998A:p.L333Q,	Tumor associated mutation
chr1 173929302	Ifi203	chr1	173929302	173929302	Ifi203:ENSMUST00000129829.3:exon7:c.C914T:p.S305F,	Tumor associated mutation
chr1 173929398	Ifi203	chr1	173929398	173929398	Ifi203:ENSMUST00000129829.3:exon7:c.T818C:p.L273P,	Tumor associated mutation
chr1 173933889	Ifi203	chr1	173933889	173933889	Ifi203:ENSMUST00000042228.10:exon5:c.G593A:p.R198Q,Ifi203:ENSMUST00000129829.3:exon6:c.G593A:p.R198Q,Ifi203:ENSMUST00000156895.3:exon6:c.G593A:p.R198Q,	Tumor associated mutation
chr1 173936568	Ifi203	chr1	173936568	173936568	Ifi203:ENSMUST00000129829.3:exon4:c.G337A:p.E113K,Ifi203:ENSMUST00000081216.7:exon3:c.G337A:p.E113K,Ifi203:ENSMUST00000042228.10:exon3:c.G337A:p.E113K,Ifi203:ENSMUST00000156895.3:exon4:c.G337A:p.E113K,Ifi203:ENSMUST00000123708.3:exon4:c.G337A:p.E113K,	Tumor associated mutation
chr1 173936634	Ifi203	chr1	173936634	173936634	Ifi203:ENSMUST00000042228.10:exon3:c.A271G:p.K91E,Ifi203:ENSMUST00000129829.3:exon4:c.A271G:p.K91E,Ifi203:ENSMUST00000081216.7:exon3:c.A271G:p.K91E,Ifi203:ENSMUST00000156895.3:exon4:c.A271G:p.K91E,Ifi203:ENSMUST00000123708.3:exon4:c.A271G:p.K91E,	Tumor associated mutation
chr1 173971379	Ifi202b	chr1	173971379	173971379	Ifi202b:ENSMUST00000000266.8:exon5:c.G1102T:p.V368F,	Tumor associated mutation
chr1 173972196	Ifi202b	chr1	173972196	173972196	Ifi202b:ENSMUST00000000266.8:exon4:c.A718G:p.I240V,	Tumor associated mutation
chr1 173977342	Ifi202b	chr1	173977342	173977342	Ifi202b:ENSMUST00000000266.8:exon2:c.T43G:p.S15A,	Tumor associated mutation
chr1 173977345	Ifi202b	chr1	173977345	173977345	Ifi202b:ENSMUST00000000266.8:exon2:c.T40C:p.F14L,	Tumor associated mutation
chr1 173977346	Ifi202b	chr1	173977346	173977346	Ifi202b:ENSMUST00000000266.8:exon2:c.A39T:p.E13D,	Tumor associated mutation
chr1 179748643	Ahctf1	chr1	179748643	179748643	Ahctf1:ENSMUST00000027768.9:exon34:c.T6373A:p.L2125I,	Tumor associated mutation
chr1 179752948	Ahctf1	chr1	179752948	179752948	Ahctf1:ENSMUST00000027768.9:exon33:c.T5688G:p.N1896K,	Tumor associated mutation
chr1 179753463	Ahctf1	chr1	179753463	179753463	Ahctf1:ENSMUST00000027768.9:exon33:c.A5173C:p.S1725R,	Tumor associated mutation
chr1 179753544	Ahctf1	chr1	179753544	179753544	Ahctf1:ENSMUST00000027768.9:exon33:c.T5092C:p.S1698P,	Tumor associated mutation
chr1 179753766	Ahctf1	chr1	179753766	179753766	Ahctf1:ENSMUST00000027768.9:exon33:c.T4870A:p.C1624S,	Tumor associated mutation
chr1 179760283	Ahctf1	chr1	179760283	179760283	Ahctf1:ENSMUST00000027768.9:exon30:c.C4241G:p.A1414G,	Tumor associated mutation
chr1 179762572	Ahctf1	chr1	179762572	179762572	Ahctf1:ENSMUST00000027768.9:exon29:c.G4135A:p.A1379T,	Tumor associated mutation
chr1 88265185	Hjurp	chr1	88265185	88265185	Hjurp:ENSMUST00000054674.10:exon8:c.C2000T:p.P667L,Hjurp:ENSMUST00000065420.7:exon5:c.C1772T:p.P591L,	Tumor associated mutation
chr1 88265210	Hjurp	chr1	88265210	88265210	Hjurp:ENSMUST00000054674.10:exon8:c.G1975A:p.D659N,Hjurp:ENSMUST00000065420.7:exon5:c.G1747A:p.D583N,	Tumor associated mutation
chr1 88265215	Hjurp	chr1	88265215	88265215	Hjurp:ENSMUST00000054674.10:exon8:c.T1970C:p.F657S,Hjurp:ENSMUST00000065420.7:exon5:c.T1742C:p.F581S,	Tumor associated mutation
chr1 88265258	Hjurp	chr1	88265258	88265258	Hjurp:ENSMUST00000054674.10:exon8:c.T1927C:p.C643R,Hjurp:ENSMUST00000065420.7:exon5:c.T1699C:p.C567R,	Tumor associated mutation
chr1 88265279	Hjurp	chr1	88265279	88265279	Hjurp:ENSMUST00000054674.10:exon8:c.T1906C:p.S636P,Hjurp:ENSMUST00000065420.7:exon5:c.T1678C:p.S560P,	Tumor associated mutation
chr1 88265280	Hjurp	chr1	88265280	88265280	Hjurp:ENSMUST00000054674.10:exon8:c.C1905G:p.D635E,Hjurp:ENSMUST00000065420.7:exon5:c.C1677G:p.D559E,	Tumor associated mutation
chr1 88265309	Hjurp	chr1	88265309	88265309	Hjurp:ENSMUST00000054674.10:exon8:c.G1876C:p.A626P,Hjurp:ENSMUST00000065420.7:exon5:c.G1648C:p.A550P,	Tumor associated mutation
chr1 88265444	Hjurp	chr1	88265444	88265444	Hjurp:ENSMUST00000054674.10:exon8:c.C1741G:p.P581A,Hjurp:ENSMUST00000065420.7:exon5:c.C1513G:p.P505A,	Tumor associated mutation
chr1 88265570	Hjurp	chr1	88265570	88265570	Hjurp:ENSMUST00000054674.10:exon8:c.A1615T:p.S539C,Hjurp:ENSMUST00000065420.7:exon5:c.A1387T:p.S463C,	Tumor associated mutation
chr1 88265674	Hjurp	chr1	88265674	88265674	Hjurp:ENSMUST00000054674.10:exon8:c.C1511G:p.P504R,Hjurp:ENSMUST00000065420.7:exon5:c.C1283G:p.P428R,	Tumor associated mutation
chr1 88265819	Hjurp	chr1	88265819	88265819	Hjurp:ENSMUST00000054674.10:exon8:c.G1366A:p.V456I,Hjurp:ENSMUST00000065420.7:exon5:c.G1138A:p.V380I,	Tumor associated mutation
chr1 88265824	Hjurp	chr1	88265824	88265824	Hjurp:ENSMUST00000054674.10:exon8:c.A1361G:p.Q454R,Hjurp:ENSMUST00000065420.7:exon5:c.A1133G:p.Q378R,	Tumor associated mutation
chr1 88265846	Hjurp	chr1	88265846	88265846	Hjurp:ENSMUST00000054674.10:exon8:c.T1339G:p.S447A,Hjurp:ENSMUST00000065420.7:exon5:c.T1111G:p.S371A,	Tumor associated mutation
chr1 88265887	Hjurp	chr1	88265887	88265887	Hjurp:ENSMUST00000054674.10:exon8:c.A1298G:p.D433G,Hjurp:ENSMUST00000065420.7:exon5:c.A1070G:p.D357G,	Tumor associated mutation
chr1 88265896	Hjurp	chr1	88265896	88265896	Hjurp:ENSMUST00000054674.10:exon8:c.G1289A:p.R430H,Hjurp:ENSMUST00000065420.7:exon5:c.G1061A:p.R354H,	Tumor associated mutation
chr1 88265980	Hjurp	chr1	88265980	88265980	Hjurp:ENSMUST00000054674.10:exon8:c.A1205C:p.Q402P,Hjurp:ENSMUST00000065420.7:exon5:c.A977C:p.Q326P,	Tumor associated mutation
chr1 88266046	Hjurp	chr1	88266046	88266046	Hjurp:ENSMUST00000054674.10:exon8:c.T1139G:p.V380G,Hjurp:ENSMUST00000065420.7:exon5:c.T911G:p.V304G,	Tumor associated mutation
chr1 88266052	Hjurp	chr1	88266052	88266052	Hjurp:ENSMUST00000054674.10:exon8:c.A1133G:p.N378S,Hjurp:ENSMUST00000065420.7:exon5:c.A905G:p.N302S,	Tumor associated mutation
chr1 88266121	Hjurp	chr1	88266121	88266121	Hjurp:ENSMUST00000054674.10:exon8:c.C1064T:p.S355F,Hjurp:ENSMUST00000065420.7:exon5:c.C836T:p.S279F,	Tumor associated mutation
chr1 88266209	Hjurp	chr1	88266209	88266209	Hjurp:ENSMUST00000054674.10:exon8:c.G976A:p.G326R,Hjurp:ENSMUST00000065420.7:exon5:c.G748A:p.G250R,	Tumor associated mutation
chr1 88266232	Hjurp	chr1	88266232	88266232	Hjurp:ENSMUST00000054674.10:exon8:c.A953G:p.E318G,Hjurp:ENSMUST00000065420.7:exon5:c.A725G:p.E242G,	Tumor associated mutation
chr1 88266241	Hjurp	chr1	88266241	88266241	Hjurp:ENSMUST00000054674.10:exon8:c.C944A:p.P315H,Hjurp:ENSMUST00000065420.7:exon5:c.C716A:p.P239H,	Tumor associated mutation
chr1 88266254	Hjurp	chr1	88266254	88266254	Hjurp:ENSMUST00000054674.10:exon8:c.T931C:p.S311P,Hjurp:ENSMUST00000065420.7:exon5:c.T703C:p.S235P,	Tumor associated mutation
chr1 88266400	Hjurp	chr1	88266400	88266400	Hjurp:ENSMUST00000054674.10:exon8:c.C785T:p.P262L,Hjurp:ENSMUST00000065420.7:exon5:c.C557T:p.P186L,	Tumor associated mutation
chr1 88266452	Hjurp	chr1	88266452	88266452	Hjurp:ENSMUST00000054674.10:exon8:c.G733A:p.D245N,Hjurp:ENSMUST00000065420.7:exon5:c.G505A:p.D169N,	Tumor associated mutation
chr1 88266592	Hjurp	chr1	88266592	88266592	Hjurp:ENSMUST00000054674.10:exon8:c.G593T:p.G198V,Hjurp:ENSMUST00000065420.7:exon5:c.G365T:p.G122V,	Tumor associated mutation
chr1 88266616	Hjurp	chr1	88266616	88266616	Hjurp:ENSMUST00000054674.10:exon8:c.A569G:p.E190G,Hjurp:ENSMUST00000065420.7:exon5:c.A341G:p.E114G,	Tumor associated mutation
chr1 88269331	Hjurp	chr1	88269331	88269331	Hjurp:ENSMUST00000054674.10:exon6:c.A437G:p.E146G,	Tumor associated mutation
chr1 88272764	Hjurp	chr1	88272764	88272764	Hjurp:ENSMUST00000054674.10:exon4:c.T221C:p.V74A,	Tumor associated mutation
chr1 88275050	Hjurp	chr1	88275050	88275050	Hjurp:ENSMUST00000054674.10:exon3:c.T211A:p.Y71N,Hjurp:ENSMUST00000065420.7:exon3:c.T211A:p.Y71N,Hjurp:ENSMUST00000147393.1:exon3:c.T211A:p.Y71N,	Tumor associated mutation
chr1 88277231	Hjurp	chr1	88277231	88277231	Hjurp:ENSMUST00000054674.10:exon2:c.G151C:p.E51Q,Hjurp:ENSMUST00000065420.7:exon2:c.G151C:p.E51Q,Hjurp:ENSMUST00000147393.1:exon2:c.G151C:p.E51Q,	Tumor associated mutation
chr1 88277245	Hjurp	chr1	88277245	88277245	Hjurp:ENSMUST00000054674.10:exon2:c.G137C:p.R46T,Hjurp:ENSMUST00000065420.7:exon2:c.G137C:p.R46T,Hjurp:ENSMUST00000147393.1:exon2:c.G137C:p.R46T,	Tumor associated mutation
chr1 88277413	Hjurp	chr1	88277413	88277413	Hjurp:ENSMUST00000054674.10:exon1:c.T57A:p.S19R,Hjurp:ENSMUST00000065420.7:exon1:c.T57A:p.S19R,Hjurp:ENSMUST00000147393.1:exon1:c.T57A:p.S19R,	Tumor associated mutation
chr1 88277422	Hjurp	chr1	88277422	88277422	Hjurp:ENSMUST00000054674.10:exon1:c.G48T:p.K16N,Hjurp:ENSMUST00000065420.7:exon1:c.G48T:p.K16N,Hjurp:ENSMUST00000147393.1:exon1:c.G48T:p.K16N,	Tumor associated mutation
chr1 88277442	Hjurp	chr1	88277442	88277442	Hjurp:ENSMUST00000054674.10:exon1:c.A28T:p.R10W,Hjurp:ENSMUST00000065420.7:exon1:c.A28T:p.R10W,Hjurp:ENSMUST00000147393.1:exon1:c.A28T:p.R10W,	Tumor associated mutation
chr10 12652736	Utrn	chr10	12652736	12652736	Utrn:ENSMUST00000076817.4:exon44:c.G6494A:p.R2165K,	Tumor associated mutation
chr10 12690895	Utrn	chr10	12690895	12690895	Utrn:ENSMUST00000076817.4:exon26:c.G3522T:p.E1174D,	Tumor associated mutation
chr10 12693509	Utrn	chr10	12693509	12693509	Utrn:ENSMUST00000076817.4:exon25:c.C3362T:p.S1121L,	Tumor associated mutation
chr10 85133281	Cry1	chr10	85133281	85133281	Cry1:ENSMUST00000020227.9:exon11:c.G1678A:p.A560T,	Tumor associated mutation
chr10 85133290	Cry1	chr10	85133290	85133290	Cry1:ENSMUST00000020227.9:exon11:c.T1669G:p.L557V,	Tumor associated mutation
chr10 85143082	Cry1	chr10	85143082	85143082	Cry1:ENSMUST00000020227.9:exon10:c.A1579G:p.S527G,	Tumor associated mutation
chr11 101431469	Rundc1	chr11	101431469	101431469	Rundc1:ENSMUST00000040561.5:exon3:c.T788C:p.V263A,	Tumor associated mutation
chr11 101433614	Rundc1	chr11	101433614	101433614	Rundc1:ENSMUST00000040561.5:exon5:c.A1145C:p.H382P,	Tumor associated mutation
chr11 101433841	Rundc1	chr11	101433841	101433841	Rundc1:ENSMUST00000040561.5:exon5:c.C1372A:p.L458I,	Tumor associated mutation
chr11 101433894	Rundc1	chr11	101433894	101433894	Rundc1:ENSMUST00000040561.5:exon5:c.G1425A:p.W475X,	Tumor associated mutation
chr11 101434138	Rundc1	chr11	101434138	101434138	Rundc1:ENSMUST00000040561.5:exon5:c.G1669A:p.V557M,	Tumor associated mutation
chr13 38060067	Riok1	chr13	38060067	38060067	Riok1:ENSMUST00000021866.8:exon16:c.T1568C:p.I523T,	Tumor associated mutation
chr13 38060069	Riok1	chr13	38060069	38060069	Riok1:ENSMUST00000021866.8:exon16:c.G1570A:p.A524T,	Tumor associated mutation
chr14 60292005	Mtmr6	chr14	60292005	60292005	Mtmr6:ENSMUST00000022563.7:exon7:c.A738G:p.I246M,	Tumor associated mutation
chr14 60299004	Mtmr6	chr14	60299004	60299004	Mtmr6:ENSMUST00000022563.7:exon13:c.G1568A:p.S523N,	Tumor associated mutation
chr14 60300311	Mtmr6	chr14	60300311	60300311	Mtmr6:ENSMUST00000022563.7:exon14:c.G1644C:p.E548D,	Tumor associated mutation
chr14 77030781	Lacc1	chr14	77030781	77030781	Lacc1:ENSMUST00000062789.10:exon6:c.C1089G:p.H363Q,	Tumor associated mutation
chr14 77035108	Lacc1	chr14	77035108	77035108	Lacc1:ENSMUST00000062789.10:exon3:c.T247A:p.C83S,	Tumor associated mutation
chr14 77035266	Lacc1	chr14	77035266	77035266	Lacc1:ENSMUST00000062789.10:exon3:c.G89A:p.G30D,	Tumor associated mutation
chr17 34145455	H2-DMb2	chr17	34145455	34145455	H2-DMb2:ENSMUST00000041982.7:exon1:c.C40G:p.H14D,	Tumor associated mutation
chr17 34147689	H2-DMb2	chr17	34147689	34147689	H2-DMb2:ENSMUST00000041982.7:exon2:c.A94G:p.N32D,	Tumor associated mutation
chr17 34147702	H2-DMb2	chr17	34147702	34147702	H2-DMb2:ENSMUST00000041982.7:exon2:c.C107T:p.T36I,	Tumor associated mutation
chr17 34147859	H2-DMb2	chr17	34147859	34147859	H2-DMb2:ENSMUST00000041982.7:exon2:c.T264G:p.H88Q,	Tumor associated mutation
chr17 34147872	H2-DMb2	chr17	34147872	34147872	H2-DMb2:ENSMUST00000041982.7:exon2:c.G277A:p.G93R,	Tumor associated mutation
chr17 34148553	H2-DMb2	chr17	34148553	34148553	H2-DMb2:ENSMUST00000041982.7:exon3:c.G340C:p.A114P,	Tumor associated mutation
chr17 35263520	H2-D1	chr17	35263520	35263520	H2-D1:ENSMUST00000172785.3:exon2:c.G215A:p.R72Q,	Tumor associated mutation
chr17 35263607	H2-D1	chr17	35263607	35263607	H2-D1:ENSMUST00000172785.3:exon2:c.G302A:p.S101N,	Tumor associated mutation
chr17 35263914	H2-D1	chr17	35263914	35263914	H2-D1:ENSMUST00000172785.3:exon3:c.T419A:p.F140Y,	Tumor associated mutation
chr17 35263928	H2-D1	chr17	35263928	35263928	H2-D1:ENSMUST00000172785.3:exon3:c.C433T:p.R145C,	Tumor associated mutation
chr17 35264016	H2-D1	chr17	35264016	35264016	H2-D1:ENSMUST00000172785.3:exon3:c.G521C:p.S174T,	Tumor associated mutation
chr17 36006774	H2-T24	chr17	36006774	36006774	H2-T24:ENSMUST00000113760.5:exon6:c.T1054A:p.W352R,H2-T24:ENSMUST00000174063.1:exon3:c.T365A:p.L122Q,	Tumor associated mutation
chr17 36014660	H2-T24	chr17	36014660	36014660	H2-T24:ENSMUST00000113760.5:exon5:c.A935G:p.Y312C,	Tumor associated mutation
chr17 36014670	H2-T24	chr17	36014670	36014670	H2-T24:ENSMUST00000113760.5:exon5:c.A925T:p.T309S,	Tumor associated mutation
chr17 36014917	H2-T24	chr17	36014917	36014917	H2-T24:ENSMUST00000113760.5:exon4:c.T781G:p.S261A,	Tumor associated mutation
chr17 36014940	H2-T24	chr17	36014940	36014940	H2-T24:ENSMUST00000113760.5:exon4:c.C758T:p.T253M,	Tumor associated mutation
chr17 36015033	H2-T24	chr17	36015033	36015033	H2-T24:ENSMUST00000113760.5:exon4:c.A665G:p.E222G,	Tumor associated mutation
chr17 36015042	H2-T24	chr17	36015042	36015042	H2-T24:ENSMUST00000113760.5:exon4:c.A656G:p.K219R,	Tumor associated mutation
chr17 36017252	H2-T24	chr17	36017252	36017252	H2-T24:ENSMUST00000113760.5:exon2:c.G338A:p.R113H,H2-T24:ENSMUST00000174063.1:exon2:c.G338A:p.R113H,	Tumor associated mutation
chr17 36020473	H2-T24	chr17	36020473	36020473	H2-T24:ENSMUST00000113760.5:exon1:c.G39C:p.Q13H,H2-T24:ENSMUST00000174063.1:exon1:c.G39C:p.Q13H,	Tumor associated mutation
chr17 36030580	H2-T23	chr17	36030580	36030580	H2-T23:ENSMUST00000102678.4:exon5:c.T998C:p.I333T,	Tumor associated mutation
chr17 36030584	H2-T23	chr17	36030584	36030584	H2-T23:ENSMUST00000102678.4:exon5:c.C994A:p.H332N,	Tumor associated mutation
chr17 36030608	H2-T23	chr17	36030608	36030608	H2-T23:ENSMUST00000102678.4:exon5:c.G970C:p.A324P,	Tumor associated mutation
chr17 36030614	H2-T23	chr17	36030614	36030614	H2-T23:ENSMUST00000102678.4:exon5:c.G964A:p.V322M,	Tumor associated mutation
chr17 36030623	H2-T23	chr17	36030623	36030623	H2-T23:ENSMUST00000102678.4:exon5:c.C955A:p.L319I,	Tumor associated mutation
chr17 36030647	H2-T23	chr17	36030647	36030647	H2-T23:ENSMUST00000102678.4:exon5:c.G931C:p.V311L,	Tumor associated mutation
chr17 36030658	H2-T23	chr17	36030658	36030658	H2-T23:ENSMUST00000102678.4:exon5:c.T920A:p.I307K,	Tumor associated mutation
chr17 36030661	H2-T23	chr17	36030661	36030661	H2-T23:ENSMUST00000102678.4:exon5:c.T917A:p.I306N,	Tumor associated mutation
chr17 36030666	H2-T23	chr17	36030666	36030666	H2-T23:ENSMUST00000102678.4:exon5:c.G912A:p.M304I,	Tumor associated mutation
chr17 36030667	H2-T23	chr17	36030667	36030667	H2-T23:ENSMUST00000102678.4:exon5:c.T911C:p.M304T,	Tumor associated mutation
chr17 36030680	H2-T23	chr17	36030680	36030680	H2-T23:ENSMUST00000102678.4:exon5:c.A898G:p.T300A,	Tumor associated mutation
chr17 36030843	H2-T23	chr17	36030843	36030843	H2-T23:ENSMUST00000102678.4:exon4:c.G862A:p.E288K,	Tumor associated mutation
chr17 36030855	H2-T23	chr17	36030855	36030855	H2-T23:ENSMUST00000102678.4:exon4:c.G850C:p.E284Q,	Tumor associated mutation
chr17 36030859	H2-T23	chr17	36030859	36030859	H2-T23:ENSMUST00000102678.4:exon4:c.C846A:p.Y282X,	Tumor associated mutation
chr17 36030861	H2-T23	chr17	36030861	36030861	H2-T23:ENSMUST00000102678.4:exon4:c.T844G:p.Y282D,	Tumor associated mutation
chr17 36030879	H2-T23	chr17	36030879	36030879	H2-T23:ENSMUST00000102678.4:exon4:c.T826A:p.Y276N,	Tumor associated mutation
chr17 36030909	H2-T23	chr17	36030909	36030909	H2-T23:ENSMUST00000102678.4:exon4:c.G796T:p.A266S,	Tumor associated mutation
chr17 36030926	H2-T23	chr17	36030926	36030926	H2-T23:ENSMUST00000102678.4:exon4:c.C779A:p.T260N,	Tumor associated mutation
chr17 36031053	H2-T23	chr17	36031053	36031053	H2-T23:ENSMUST00000102678.4:exon4:c.G652A:p.E218K,	Tumor associated mutation
chr17 36032306	H2-T23	chr17	36032306	36032306	H2-T23:ENSMUST00000102678.4:exon2:c.G178T:p.A60S,	Tumor associated mutation
chr17 36032321	H2-T23	chr17	36032321	36032321	H2-T23:ENSMUST00000102678.4:exon2:c.C163A:p.R55S,	Tumor associated mutation
chr17 36032330	H2-T23	chr17	36032330	36032330	H2-T23:ENSMUST00000102678.4:exon2:c.C154G:p.Q52E,	Tumor associated mutation
chr17 36032353	H2-T23	chr17	36032353	36032353	H2-T23:ENSMUST00000102678.4:exon2:c.T131C:p.I44T,	Tumor associated mutation
chr17 36032354	H2-T23	chr17	36032354	36032354	H2-T23:ENSMUST00000102678.4:exon2:c.A130G:p.I44V,	Tumor associated mutation
chr17 36032369	H2-T23	chr17	36032369	36032369	H2-T23:ENSMUST00000102678.4:exon2:c.G115A:p.E39K,	Tumor associated mutation
chr17 36032390	H2-T23	chr17	36032390	36032390	H2-T23:ENSMUST00000102678.4:exon2:c.G94A:p.V32M,	Tumor associated mutation
chr17 36032398	H2-T23	chr17	36032398	36032398	H2-T23:ENSMUST00000102678.4:exon2:c.C86A:p.T29N,	Tumor associated mutation
chr17 36032399	H2-T23	chr17	36032399	36032399	H2-T23:ENSMUST00000102678.4:exon2:c.A85C:p.T29P,	Tumor associated mutation
chr17 36032420	H2-T23	chr17	36032420	36032420	H2-T23:ENSMUST00000102678.4:exon2:c.C64T:p.P22S,	Tumor associated mutation
chr17 88562127	Ppp1r21	chr17	88562127	88562127	Ppp1r21:ENSMUST00000038551.7:exon12:c.A1107C:p.E369D,	Tumor associated mutation
chr17 88562186	Ppp1r21	chr17	88562186	88562186	Ppp1r21:ENSMUST00000038551.7:exon12:c.A1166G:p.K389R,	Tumor associated mutation
chr17 88562216	Ppp1r21	chr17	88562216	88562216	Ppp1r21:ENSMUST00000038551.7:exon12:c.A1196G:p.Q399R,	Tumor associated mutation
chr18 34938676	Hspa9	chr18	34938676	34938676	Hspa9:ENSMUST00000025217.8:exon16:c.G1870C:p.G624R,	Tumor associated mutation
chr18 34938694	Hspa9	chr18	34938694	34938694	Hspa9:ENSMUST00000025217.8:exon16:c.A1852G:p.M618V,	Tumor associated mutation
chr18 37742427	Pcdhgb6	chr18	37742427	37742427	Pcdhgb6:ENSMUST00000003599.8:exon1:c.T187G:p.S63A,	Tumor associated mutation
chr18 37742605	Pcdhgb6	chr18	37742605	37742605	Pcdhgb6:ENSMUST00000003599.8:exon1:c.G365A:p.G122E,	Tumor associated mutation
chr18 37742625	Pcdhgb6	chr18	37742625	37742625	Pcdhgb6:ENSMUST00000003599.8:exon1:c.A385C:p.N129H,	Tumor associated mutation
chr18 37742718	Pcdhgb6	chr18	37742718	37742718	Pcdhgb6:ENSMUST00000003599.8:exon1:c.C478A:p.P160T,	Tumor associated mutation
chr18 37742944	Pcdhgb6	chr18	37742944	37742944	Pcdhgb6:ENSMUST00000003599.8:exon1:c.A704T:p.N235I,	Tumor associated mutation
chr18 37742971	Pcdhgb6	chr18	37742971	37742971	Pcdhgb6:ENSMUST00000003599.8:exon1:c.A731G:p.K244R,	Tumor associated mutation
chr18 37742982	Pcdhgb6	chr18	37742982	37742982	Pcdhgb6:ENSMUST00000003599.8:exon1:c.T742A:p.W248R,	Tumor associated mutation
chr18 37743073	Pcdhgb6	chr18	37743073	37743073	Pcdhgb6:ENSMUST00000003599.8:exon1:c.T833G:p.L278R,	Tumor associated mutation
chr18 37743085	Pcdhgb6	chr18	37743085	37743085	Pcdhgb6:ENSMUST00000003599.8:exon1:c.G845A:p.R282Q,	Tumor associated mutation
chr18 37743237	Pcdhgb6	chr18	37743237	37743237	Pcdhgb6:ENSMUST00000003599.8:exon1:c.A997G:p.I333V,	Tumor associated mutation
chr18 37743573	Pcdhgb6	chr18	37743573	37743573	Pcdhgb6:ENSMUST00000003599.8:exon1:c.A1333G:p.I445V,	Tumor associated mutation
chr18 37743687	Pcdhgb6	chr18	37743687	37743687	Pcdhgb6:ENSMUST00000003599.8:exon1:c.G1447T:p.A483S,	Tumor associated mutation
chr18 37743838	Pcdhgb6	chr18	37743838	37743838	Pcdhgb6:ENSMUST00000003599.8:exon1:c.A1598T:p.Q533L,	Tumor associated mutation
chr18 37743855	Pcdhgb6	chr18	37743855	37743855	Pcdhgb6:ENSMUST00000003599.8:exon1:c.A1615T:p.K539X,	Tumor associated mutation
chr18 37743856	Pcdhgb6	chr18	37743856	37743856	Pcdhgb6:ENSMUST00000003599.8:exon1:c.A1616C:p.K539T,	Tumor associated mutation
chr18 37744246	Pcdhgb6	chr18	37744246	37744246	Pcdhgb6:ENSMUST00000003599.8:exon1:c.A2006T:p.Q669L,	Tumor associated mutation
chr18 37744335	Pcdhgb6	chr18	37744335	37744335	Pcdhgb6:ENSMUST00000003599.8:exon1:c.A2095G:p.I699V,	Tumor associated mutation
chr18 67815872	Cep192	chr18	67815872	67815872	Cep192:ENSMUST00000025425.5:exon9:c.T763G:p.L255V,	Tumor associated mutation
chr18 67818806	Cep192	chr18	67818806	67818806	Cep192:ENSMUST00000025425.5:exon11:c.T1051C:p.C351R,	Tumor associated mutation
chr18 67819029	Cep192	chr18	67819029	67819029	Cep192:ENSMUST00000025425.5:exon11:c.C1274T:p.T425I,	Tumor associated mutation
chr18 67829857	Cep192	chr18	67829857	67829857	Cep192:ENSMUST00000025425.5:exon16:c.T1943C:p.V648A,	Tumor associated mutation
chr18 67841329	Cep192	chr18	67841329	67841329	Cep192:ENSMUST00000025425.5:exon20:c.C3502T:p.R1168W,	Tumor associated mutation
chr18 67841806	Cep192	chr18	67841806	67841806	Cep192:ENSMUST00000025425.5:exon20:c.A3979G:p.M1327V,	Tumor associated mutation
chr18 67850459	Cep192	chr18	67850459	67850459	Cep192:ENSMUST00000025425.5:exon24:c.T4589C:p.V1530A,	Tumor associated mutation
chr18 67866479	Cep192	chr18	67866479	67866479	Cep192:ENSMUST00000025425.5:exon37:c.T6413C:p.I2138T,	Tumor associated mutation
chr18 67869391	Cep192	chr18	67869391	67869391	Cep192:ENSMUST00000025425.5:exon39:c.C6656T:p.S2219F,	Tumor associated mutation
chr18 67884842	Cep192	chr18	67884842	67884842	Cep192:ENSMUST00000025425.5:exon46:c.A7510G:p.I2504V,	Tumor associated mutation
chr18 70468323	4930503L19Rik	chr18	70468323	70468323	4930503L19Rik:ENSMUST00000067556.3:exon4:c.G487A:p.D163N,	Tumor associated mutation
chr18 70469460	4930503L19Rik	chr18	70469460	70469460	4930503L19Rik:ENSMUST00000067556.3:exon3:c.T281C:p.I94T,	Tumor associated mutation
chr18 70469536	4930503L19Rik	chr18	70469536	70469536	4930503L19Rik:ENSMUST00000067556.3:exon3:c.C205A:p.P69T,	Tumor associated mutation
chr18 70469620	4930503L19Rik	chr18	70469620	70469620	4930503L19Rik:ENSMUST00000067556.3:exon3:c.T121G:p.F41V,	Tumor associated mutation
chr18 70469632	4930503L19Rik	chr18	70469632	70469632	4930503L19Rik:ENSMUST00000067556.3:exon3:c.G109T:p.A37S,	Tumor associated mutation
chr18 70469641	4930503L19Rik	chr18	70469641	70469641	4930503L19Rik:ENSMUST00000067556.3:exon3:c.G100T:p.A34S,	Tumor associated mutation
chr18 70469653	4930503L19Rik	chr18	70469653	70469653	4930503L19Rik:ENSMUST00000067556.3:exon3:c.C88A:p.R30S,	Tumor associated mutation
chr19 44935352	Fam178a	chr19	44935352	44935352	Fam178a:ENSMUST00000096053.3:exon3:c.A604C:p.T202P,	Tumor associated mutation
chr19 44935536	Fam178a	chr19	44935536	44935536	Fam178a:ENSMUST00000096053.3:exon3:c.C788T:p.S263L,	Tumor associated mutation
chr2 127095203	Blvra	chr2	127095203	127095203	Blvra:ENSMUST00000002064.10:exon7:c.G575A:p.R192Q,	Tumor associated mutation
chr2 127096937	Blvra	chr2	127096937	127096937	Blvra:ENSMUST00000002064.10:exon8:c.C832A:p.L278M,	Tumor associated mutation
chr2 80631020	Dusp19	chr2	80631020	80631020	Dusp19:ENSMUST00000028384.4:exon4:c.G652C:p.G218R,	Tumor associated mutation
chr2 80631021	Dusp19	chr2	80631021	80631021	Dusp19:ENSMUST00000028384.4:exon4:c.G653A:p.G218D,	Tumor associated mutation
chr3 123290471	Sec24d	chr3	123290471	123290471	Sec24d:ENSMUST00000047923.7:exon4:c.A298C:p.T100P,	Tumor associated mutation
chr3 123293775	Sec24d	chr3	123293775	123293775	Sec24d:ENSMUST00000047923.7:exon5:c.C589T:p.P197S,	Tumor associated mutation
chr3 123336591	Sec24d	chr3	123336591	123336591	Sec24d:ENSMUST00000047923.7:exon11:c.G1402A:p.A468T,	Tumor associated mutation
chr3 38887474	Fat4	chr3	38887474	38887474	Fat4:ENSMUST00000061260.7:exon1:c.A515G:p.H172R,	Tumor associated mutation
chr3 38887977	Fat4	chr3	38887977	38887977	Fat4:ENSMUST00000061260.7:exon1:c.T1018C:p.F340L,	Tumor associated mutation
chr3 38888715	Fat4	chr3	38888715	38888715	Fat4:ENSMUST00000061260.7:exon1:c.G1756A:p.E586K,	Tumor associated mutation
chr3 38890869	Fat4	chr3	38890869	38890869	Fat4:ENSMUST00000061260.7:exon1:c.G3910A:p.D1304N,	Tumor associated mutation
chr3 38891401	Fat4	chr3	38891401	38891401	Fat4:ENSMUST00000061260.7:exon1:c.G4442A:p.S1481N,	Tumor associated mutation
chr3 38892024	Fat4	chr3	38892024	38892024	Fat4:ENSMUST00000061260.7:exon1:c.G5065A:p.V1689I,	Tumor associated mutation
chr3 38951115	Fat4	chr3	38951115	38951115	Fat4:ENSMUST00000061260.7:exon4:c.G5662A:p.V1888M,	Tumor associated mutation
chr3 38957278	Fat4	chr3	38957278	38957278	Fat4:ENSMUST00000061260.7:exon5:c.G6526T:p.V2176L,	Tumor associated mutation
chr3 38982482	Fat4	chr3	38982482	38982482	Fat4:ENSMUST00000061260.7:exon9:c.G10282T:p.V3428L,	Tumor associated mutation
chr3 38983946	Fat4	chr3	38983946	38983946	Fat4:ENSMUST00000061260.7:exon9:c.G11746A:p.V3916I,	Tumor associated mutation
chr3 52983090	Cog6	chr3	52983090	52983090	Cog6:ENSMUST00000036665.5:exon19:c.G1928A:p.S643N,	Tumor associated mutation
chr3 52983160	Cog6	chr3	52983160	52983160	Cog6:ENSMUST00000036665.5:exon19:c.G1858A:p.V620I,	Tumor associated mutation
chr4 114987061	Cmpk1	chr4	114987061	114987061	Cmpk1:ENSMUST00000030491.8:exon1:c.C73T:p.R25W,	Tumor associated mutation
chr4 114987066	Cmpk1	chr4	114987066	114987066	Cmpk1:ENSMUST00000030491.8:exon1:c.C68G:p.T23R,	Tumor associated mutation
chr4 129578336	Fam167b	chr4	129578336	129578336	Fam167b:ENSMUST00000052835.8:exon1:c.A40G:p.K14E,	Tumor associated mutation
chr7 104340818	Trim12c	chr7	104340818	104340818	Trim12c:ENSMUST00000059037.10:exon8:c.T1451C:p.M484T,	Tumor associated mutation
chr7 104340863	Trim12c	chr7	104340863	104340863	Trim12c:ENSMUST00000059037.10:exon8:c.G1406T:p.C469F,	Tumor associated mutation
chr7 104340924	Trim12c	chr7	104340924	104340924	Trim12c:ENSMUST00000059037.10:exon8:c.G1345A:p.A449T,	Tumor associated mutation
chr7 104340982	Trim12c	chr7	104340982	104340982	Trim12c:ENSMUST00000059037.10:exon8:c.T1287G:p.S429R,	Tumor associated mutation
chr7 104341121	Trim12c	chr7	104341121	104341121	Trim12c:ENSMUST00000059037.10:exon8:c.C1148A:p.A383D,	Tumor associated mutation
chr7 104341324	Trim12c	chr7	104341324	104341324	Trim12c:ENSMUST00000059037.10:exon8:c.T945G:p.D315E,	Tumor associated mutation
chr7 104341910	Trim12c	chr7	104341910	104341910	Trim12c:ENSMUST00000059037.10:exon6:c.C836T:p.P279L,	Tumor associated mutation
chr7 104341914	Trim12c	chr7	104341914	104341914	Trim12c:ENSMUST00000059037.10:exon6:c.G832A:p.A278T,	Tumor associated mutation
chr7 104341934	Trim12c	chr7	104341934	104341934	Trim12c:ENSMUST00000059037.10:exon6:c.G812A:p.R271K,	Tumor associated mutation
chr7 104341938	Trim12c	chr7	104341938	104341938	Trim12c:ENSMUST00000059037.10:exon6:c.G808C:p.A270P,	Tumor associated mutation
chr7 104341944	Trim12c	chr7	104341944	104341944	Trim12c:ENSMUST00000059037.10:exon6:c.G802A:p.A268T,	Tumor associated mutation
chr7 104346660	Trim12c	chr7	104346660	104346660	Trim12c:ENSMUST00000059037.10:exon3:c.A505G:p.T169A,	Tumor associated mutation
chr7 104347959	Trim12c	chr7	104347959	104347959	Trim12c:ENSMUST00000059037.10:exon2:c.C389T:p.A130V,	Tumor associated mutation
chr7 104348031	Trim12c	chr7	104348031	104348031	Trim12c:ENSMUST00000059037.10:exon2:c.T317A:p.F106Y,	Tumor associated mutation
chr7 104348157	Trim12c	chr7	104348157	104348157	Trim12c:ENSMUST00000059037.10:exon2:c.C191T:p.S64F,	Tumor associated mutation
chr7 104348187	Trim12c	chr7	104348187	104348187	Trim12c:ENSMUST00000059037.10:exon2:c.G161T:p.S54I,	Tumor associated mutation
chr7 104348250	Trim12c	chr7	104348250	104348250	Trim12c:ENSMUST00000059037.10:exon2:c.G98C:p.S33T,	Tumor associated mutation
chr7 104348327	Trim12c	chr7	104348327	104348327	Trim12c:ENSMUST00000059037.10:exon2:c.G21T:p.K7N,	Tumor associated mutation
chr8 124902868	Sprtn	chr8	124902868	124902868	Sprtn:ENSMUST00000034467.5:exon5:c.A899G:p.N300S,	Tumor associated mutation
chr8 124902880	Sprtn	chr8	124902880	124902880	Sprtn:ENSMUST00000034467.5:exon5:c.A911G:p.K304R,	Tumor associated mutation
chr8 124903294	Sprtn	chr8	124903294	124903294	Sprtn:ENSMUST00000034467.5:exon5:c.G1325A:p.R442Q,	Tumor associated mutation
chr8 124903323	Sprtn	chr8	124903323	124903323	Sprtn:ENSMUST00000034467.5:exon5:c.G1354A:p.A452T,	Tumor associated mutation
chr8 125421957	Sipa1l2	chr8	125421957	125421957	Sipa1l2:ENSMUST00000108775.1:exon20:c.G4946A:p.R1649Q,	Tumor associated mutation
chr8 125444661	Sipa1l2	chr8	125444661	125444661	Sipa1l2:ENSMUST00000108775.1:exon14:c.G4081A:p.G1361S,	Tumor associated mutation
chr8 125491816	Sipa1l2	chr8	125491816	125491816	Sipa1l2:ENSMUST00000108775.1:exon1:c.G781C:p.G261R,	Tumor associated mutation
chr8 125492588	Sipa1l2	chr8	125492588	125492588	Sipa1l2:ENSMUST00000108775.1:exon1:c.T9A:p.D3E,	Tumor associated mutation
chr9 103318037	Topbp1	chr9	103318037	103318037	Topbp1:ENSMUST00000035164.5:exon8:c.G970A:p.V324I,	Tumor associated mutation
chr9 103320605	Topbp1	chr9	103320605	103320605	Topbp1:ENSMUST00000035164.5:exon10:c.C1382T:p.T461I,	Tumor associated mutation
chr9 103323331	Topbp1	chr9	103323331	103323331	Topbp1:ENSMUST00000035164.5:exon11:c.G1562T:p.R521L,	Tumor associated mutation
chr9 103323590	Topbp1	chr9	103323590	103323590	Topbp1:ENSMUST00000035164.5:exon11:c.C1821A:p.D607E,	Tumor associated mutation
chr9 103336105	Topbp1	chr9	103336105	103336105	Topbp1:ENSMUST00000035164.5:exon19:c.G3123A:p.M1041I,	Tumor associated mutation
chr9 110548649	Setd2	chr9	110548649	110548649	Setd2:ENSMUST00000153838.3:exon3:c.A1531T:p.T511S,	Tumor associated mutation
chr9 110549055	Setd2	chr9	110549055	110549055	Setd2:ENSMUST00000153838.3:exon3:c.G1937A:p.R646H,	Tumor associated mutation
chr9 110549493	Setd2	chr9	110549493	110549493	Setd2:ENSMUST00000153838.3:exon3:c.T2375G:p.I792R,	Tumor associated mutation
chr9 110549544	Setd2	chr9	110549544	110549544	Setd2:ENSMUST00000153838.3:exon3:c.C2426T:p.A809V,	Tumor associated mutation
chr9 110549550	Setd2	chr9	110549550	110549550	Setd2:ENSMUST00000153838.3:exon3:c.C2432T:p.T811M,	Tumor associated mutation
chr9 110549978	Setd2	chr9	110549978	110549978	Setd2:ENSMUST00000153838.3:exon3:c.A2860G:p.R954G,	Tumor associated mutation
chr9 110550600	Setd2	chr9	110550600	110550600	Setd2:ENSMUST00000153838.3:exon3:c.A3482G:p.E1161G,	Tumor associated mutation
chr9 110574066	Setd2	chr9	110574066	110574066	Setd2:ENSMUST00000153838.3:exon12:c.C5774T:p.T1925I,	Tumor associated mutation
chr9 99582035	Dbr1	chr9	99582035	99582035	Dbr1:ENSMUST00000066650.7:exon6:c.A728G:p.D243G,	Tumor associated mutation
chr9 99582038	Dbr1	chr9	99582038	99582038	Dbr1:ENSMUST00000066650.7:exon6:c.A731G:p.Q244R,	Tumor associated mutation
chr9 99583790	Dbr1	chr9	99583790	99583790	Dbr1:ENSMUST00000066650.7:exon8:c.A1420G:p.I474V,	Tumor associated mutation
chr1 135405968	Ipo9	chr1	135405968	135405968	Ipo9:ENSMUST00000041023.9:exon10:c.A975C:p.E325D,	KSHV (-) Tumor associated mutations
chr1 156061657	Tor1aip2	chr1	156061657	156061657	Tor1aip2:ENSMUST00000060404.4:exon3:c.A137G:p.N46S,Tor1aip2:ENSMUST00000111757.5:exon5:c.A137G:p.N46S,	KSHV (-) Tumor associated mutations
chr1 156061765	Tor1aip2	chr1	156061765	156061765	Tor1aip2:ENSMUST00000060404.4:exon3:c.A245G:p.E82G,Tor1aip2:ENSMUST00000111757.5:exon5:c.A245G:p.E82G,	KSHV (-) Tumor associated mutations
chr1 156061876	Tor1aip2	chr1	156061876	156061876	Tor1aip2:ENSMUST00000060404.4:exon3:c.G356C:p.G119A,Tor1aip2:ENSMUST00000111757.5:exon5:c.G356C:p.G119A,	KSHV (-) Tumor associated mutations
chr1 156061909	Tor1aip2	chr1	156061909	156061909	Tor1aip2:ENSMUST00000060404.4:exon3:c.G389T:p.C130F,Tor1aip2:ENSMUST00000111757.5:exon5:c.G389T:p.C130F,	KSHV (-) Tumor associated mutations
chr1 156061963	Tor1aip2	chr1	156061963	156061963	Tor1aip2:ENSMUST00000060404.4:exon3:c.T443C:p.V148A,Tor1aip2:ENSMUST00000111757.5:exon5:c.T443C:p.V148A,	KSHV (-) Tumor associated mutations
chr1 156062121	Tor1aip2	chr1	156062121	156062121	Tor1aip2:ENSMUST00000060404.4:exon3:c.A601G:p.T201A,Tor1aip2:ENSMUST00000111757.5:exon5:c.A601G:p.T201A,	KSHV (-) Tumor associated mutations
chr1 156062134	Tor1aip2	chr1	156062134	156062134	Tor1aip2:ENSMUST00000060404.4:exon3:c.A614G:p.N205S,Tor1aip2:ENSMUST00000111757.5:exon5:c.A614G:p.N205S,	KSHV (-) Tumor associated mutations
chr1 156065045	Tor1aip2	chr1	156065045	156065045	Tor1aip2:ENSMUST00000060404.4:exon5:c.G1096A:p.E366K,Tor1aip2:ENSMUST00000111757.5:exon7:c.G1096A:p.E366K,	KSHV (-) Tumor associated mutations
chr1 86351018	Ncl	chr1	86351018	86351018	Ncl:ENSMUST00000027438.7:exon13:c.T1841G:p.F614C,	KSHV (-) Tumor associated mutations
chr10 44289907	Atg5	chr10	44289907	44289907	Atg5:ENSMUST00000039286.4:exon3:c.A153T:p.K51N,	KSHV (-) Tumor associated mutations
chr11 116012624	Galk1	chr11	116012624	116012624	Galk1:ENSMUST00000021114.4:exon1:c.G55C:p.A19P,	KSHV (-) Tumor associated mutations
chr11 30845192	Psme4	chr11	30845192	30845192	Psme4:ENSMUST00000041231.9:exon33:c.A3701G:p.K1234R,	KSHV (-) Tumor associated mutations
chr11 30845203	Psme4	chr11	30845203	30845203	Psme4:ENSMUST00000041231.9:exon33:c.A3712G:p.I1238V,	KSHV (-) Tumor associated mutations
chr12 101884241	Trip11	chr12	101884241	101884241	Trip11:ENSMUST00000021605.9:exon11:c.G3563C:p.G1188A,	KSHV (-) Tumor associated mutations
chr12 15793990	Trib2	chr12	15793990	15793990	Trib2:ENSMUST00000020922.7:exon3:c.C650T:p.A217V,	KSHV (-) Tumor associated mutations
chr13 17750297	Cdk13	chr13	17750297	17750297	Cdk13:ENSMUST00000042365.7:exon7:c.G2560T:p.A854S,	KSHV (-) Tumor associated mutations
chr13 24756603	Gmnn	chr13	24756603	24756603	Gmnn:ENSMUST00000006898.5:exon4:c.A262C:p.K88Q,Gmnn:ENSMUST00000110382.4:exon4:c.A262C:p.K88Q,	KSHV (-) Tumor associated mutations
chr14 14112335	Psmd6	chr14	14112335	14112335	Psmd6:ENSMUST00000022256.3:exon8:c.G1125T:p.L375F,	KSHV (-) Tumor associated mutations
chr15 27544290	Ank	chr15	27544290	27544290	Ank:ENSMUST00000022875.6:exon2:c.G136T:p.V46L,	KSHV (-) Tumor associated mutations
chr16 20720572	Polr2h	chr16	20720572	20720572	Polr2h:ENSMUST00000021405.7:exon4:c.A305G:p.D102G,	KSHV (-) Tumor associated mutations
chr16 57133196	Tomm70a	chr16	57133196	57133196	Tomm70a:ENSMUST00000166897.1:exon2:c.G453T:p.K151N,	KSHV (-) Tumor associated mutations
chr17 21657588	3110052M02Rik	chr17	21657588	21657588	3110052M02Rik:ENSMUST00000039726.7:exon1:c.A7G:p.N3D,	KSHV (-) Tumor associated mutations
chr17 22200722	Gm4944	chr17	22200722	22200722	Gm4944:ENSMUST00000179996.1:exon5:c.C1245G:p.C415W,	KSHV (-) Tumor associated mutations
chr17 22202729	Gm4944	chr17	22202729	22202729	Gm4944:ENSMUST00000179996.1:exon4:c.A104G:p.Q35R,	KSHV (-) Tumor associated mutations
chr17 22202751	Gm4944	chr17	22202751	22202751	Gm4944:ENSMUST00000179996.1:exon4:c.C82G:p.Q28E,	KSHV (-) Tumor associated mutations
chr17 33302455	Zfp955b	chr17	33302455	33302455	Zfp955b:ENSMUST00000099414.3:exon4:c.C897A:p.F299L,	KSHV (-) Tumor associated mutations
chr17 35380051	H2-Q4	chr17	35380051	35380051	H2-Q4:ENSMUST00000081435.4:exon2:c.C296G:p.P99R,	KSHV (-) Tumor associated mutations
chr17 35380066	H2-Q4	chr17	35380066	35380066	H2-Q4:ENSMUST00000081435.4:exon2:c.A311T:p.E104V,	KSHV (-) Tumor associated mutations
chr17 35380069	H2-Q4	chr17	35380069	35380069	H2-Q4:ENSMUST00000081435.4:exon2:c.G314A:p.G105E,	KSHV (-) Tumor associated mutations
chr17 35380388	H2-Q4	chr17	35380388	35380388	H2-Q4:ENSMUST00000081435.4:exon3:c.G446C:p.G149A,	KSHV (-) Tumor associated mutations
chr17 36014660	H2-T24	chr17	36014660	36014660	H2-T24:ENSMUST00000113760.5:exon5:c.A935G:p.Y312C,	KSHV (-) Tumor associated mutations
chr17 36014670	H2-T24	chr17	36014670	36014670	H2-T24:ENSMUST00000113760.5:exon5:c.A925T:p.T309S,	KSHV (-) Tumor associated mutations
chr17 36032420	H2-T23	chr17	36032420	36032420	H2-T23:ENSMUST00000102678.4:exon2:c.C64T:p.P22S,	KSHV (-) Tumor associated mutations
chr18 74274556	Mbd1	chr18	74274556	74274556	Mbd1:ENSMUST00000097530.3:exon7:c.G736T:p.E246X,	KSHV (-) Tumor associated mutations
chr19 9009642	Ahk	chr19	9009642	9009642	Ahk:ENSMUST00000092956.2:exon5:c.C8289A:p.F2763L,	KSHV (-) Tumor associated mutations
chr2 118605446	Bub1b	chr2	118605446	118605446	Bub1b:ENSMUST00000038341.7:exon3:c.G194T:p.G65V,	KSHV (-) Tumor associated mutations
chr2 127104268	Ncaph	chr2	127104268	127104268	Ncaph:ENSMUST00000110387.3:exon18:c.G2149C:p.E717Q,	KSHV (-) Tumor associated mutations
chr2 150912786	Gins1	chr2	150912786	150912786	Gins1:ENSMUST00000028948.4:exon2:c.C81A:p.D27E,	KSHV (-) Tumor associated mutations
chr2 92375621	Pex16	chr2	92375621	92375621	Pex16:ENSMUST00000028650.8:exon1:c.G58T:p.A20S,	KSHV (-) Tumor associated mutations
chr3 116772397	Agl	chr3	116772397	116772397	Agl:ENSMUST00000040603.9:exon23:c.C3073A:p.Q1025K,Agl:ENSMUST00000162792.3:exon22:c.C3073A:p.Q1025K,	KSHV (-) Tumor associated mutations
chr3 136876120	Ppp3ca	chr3	136876120	136876120	Ppp3ca:ENSMUST00000056758.8:exon4:c.T416C:p.L139P,Ppp3ca:ENSMUST00000070198.9:exon4:c.T416C:p.L139P,	KSHV (-) Tumor associated mutations
chr3 96033813	Vps45	chr3	96033813	96033813	Vps45:ENSMUST00000015891.5:exon11:c.G1115T:p.R372I,	KSHV (-) Tumor associated mutations
chr3 96245594	Hist2h2aa2	chr3	96245594	96245594	Hist2h2aa2:ENSMUST00000078756.6:exon1:c.G14C:p.G5A,	KSHV (-) Tumor associated mutations
chr4 149150881	Pgd	chr4	149150881	149150881	Pgd:ENSMUST00000084124.6:exon12:c.A1304G:p.H435R,	KSHV (-) Tumor associated mutations
chr4 21873684	Pnisr	chr4	21873684	21873684	Pnisr:ENSMUST00000029911.7:exon11:c.C1426G:p.R476G,Pnisr:ENSMUST00000098238.4:exon11:c.C1426G:p.R476G,	KSHV (-) Tumor associated mutations
chr4 52478490	Smc2	chr4	52478490	52478490	Smc2:ENSMUST00000102915.5:exon22:c.C3086T:p.A1029V,	KSHV (-) Tumor associated mutations
chr4 53840765	Tmem38b	chr4	53840765	53840765	Tmem38b:ENSMUST00000030127.8:exon2:c.T251C:p.L84S,	KSHV (-) Tumor associated mutations
chr5 49960304	Gpr125	chr5	49960304	49960304	Gpr125:ENSMUST00000030971.5:exon19:c.A3901G:p.T1301A,	KSHV (-) Tumor associated mutations
chr5 75186036	Pdgfra	chr5	75186036	75186036	Pdgfra:ENSMUST00000000476.10:exon18:c.A2525T:p.D842V,Pdgfra:ENSMUST00000168162.1:exon18:c.A2525T:p.D842V,	KSHV (-) Tumor associated mutations
chr6 138153573	Mgst1	chr6	138153573	138153573	Mgst1:ENSMUST00000120939.3:exon4:c.G299A:p.G100D,	KSHV (-) Tumor associated mutations
chr6 138153578	Mgst1	chr6	138153578	138153578	Mgst1:ENSMUST00000120939.3:exon4:c.A304C:p.T102P,	KSHV (-) Tumor associated mutations
chr6 49042802	Gpnmb	chr6	49042802	49042802	Gpnmb:ENSMUST00000031840.7:exon2:c.G106A:p.D36N,	KSHV (-) Tumor associated mutations
chr6 83810030	Paip2b	chr6	83810030	83810030	Paip2b:ENSMUST00000058383.8:exon4:c.C223A:p.Q75K,	KSHV (-) Tumor associated mutations
chr7 27974778	Zfp780b	chr7	27974778	27974778	Zfp780b:ENSMUST00000081618.7:exon1:c.A8G:p.N3S,	KSHV (-) Tumor associated mutations
chr7 46042539	Nomo1	chr7	46042539	46042539	Nomo1:ENSMUST00000033121.6:exon5:c.G386T:p.S129I,	KSHV (-) Tumor associated mutations
chr7 97907871	Pak1	chr7	97907871	97907871	Pak1:ENSMUST00000033040.7:exon14:c.A1474T:p.I492F,	KSHV (-) Tumor associated mutations
chr8 111043292	Aars	chr8	111043292	111043292	Aars:ENSMUST00000034441.7:exon8:c.C1022G:p.A341G,	KSHV (-) Tumor associated mutations
chr8 4765013	Shcbp1	chr8	4765013	4765013	Shcbp1:ENSMUST00000022945.7:exon4:c.G464C:p.S155T,	KSHV (-) Tumor associated mutations
chr9 108562199	Impdh2	chr9	108562199	108562199	Impdh2:ENSMUST00000081111.9:exon5:c.A350C:p.D117A,	KSHV (-) Tumor associated mutations
chr9 20655512	Pin1	chr9	20655512	20655512	Pin1:ENSMUST00000034689.6:exon2:c.G209T:p.R70L,	KSHV (-) Tumor associated mutations
chr9 50650831	Dlat	chr9	50650831	50650831	Dlat:ENSMUST00000034567.3:exon6:c.G892T:p.D298Y,	KSHV (-) Tumor associated mutations
chr9 66822277	Aph1c	chr9	66822277	66822277	Aph1c:ENSMUST00000057261.8:exon5:c.C416T:p.T139I,Aph1c:ENSMUST00000169282.3:exon5:c.C566T:p.T189I,	KSHV (-) Tumor associated mutations
chr9 75504971	Tmod3	chr9	75504971	75504971	Tmod3:ENSMUST00000072232.7:exon9:c.G893C:p.G298A,	KSHV (-) Tumor associated mutations
